# Supplementary material for: Molecular Signatures of Prostate Stem Cells Reveal Novel Signaling Pathways and Provide Insights into Prostate Cancer
Source: PLoS One. 2009 May 29;4(5):e5722. doi: 10.1371/journal.pone.0005722 (PMC2684642; doi:10.1371/journal.pone.0005722)
Supplement: Table S2 — Transcripts significantly expressed in stem/progenitor subsets. Lists of transcripts that were significantly highly expressed in each of the subsets (UGE, Sca-1Hi, Sca-1Lo). The relative expression values (LR) compared to the average expression values of control samples (Sca-1Neg) are presented. Each folder contains the data of a separate subset. (1.07 MB XLS) [file pone.0005722.s003.xls]

## Sheet: UGE subset #1286
Probe Set ID	Gene Title	Gene Symbol	UGE1	UGE2	UGE3	SChi1	SChi3	SChi4	SClo1	SClo2	SClo4	SClo5	SCng1	SCng2	SCng4	SCng5	Unigene(Avadis)	GO(Avadis)	Chromosome Number(Avadis)	Chromosome Start Index(Avadis)	Chromosome End Index(Avadis)	Entrez Gene	Ensembl
1415800_at	gap junction membrane channel protein alpha 1	Gja1	3.63935	3.92536	3.95234	1.1165	1.1552	1.47301	1.60846	1.00162	2.6095	2.87198	-1.14046	-0.939317	0.724382	1.35539	Mm.378921	GO:0001701|GO:0001764|GO:0001947|GO:0002070|GO:0007154|GO:0007267|GO:0007507|GO:0007512|GO:0008016|GO:0035050|GO:0043403|GO:0045844|GO:0048514|GO:0005921|GO:0005921|GO:0005922|GO:0016020|GO:0016021|GO:0016021|GO:0030054|GO:0030054|GO:0005243|GO:0005515	chr10	56065687	56078838	14609	ENSMUSG00000050953
1415810_at	ubiquitin-like, containing PHD and RING finger domains, 1	Uhrf1	3.54421	3.54409	3.7292	0.451163	-0.303948	0.288751	0.591332	0.44531	0.0730352	0.293509	-0.180923	-0.239579	0.0420237	0.378477	Mm.42196	GO:0006281|GO:0006350|GO:0006355|GO:0006355|GO:0006464|GO:0006512|GO:0006810|GO:0006974|GO:0007049|GO:0007275|GO:0008283|GO:0005634|GO:0003677|GO:0003677|GO:0005215|GO:0005515|GO:0008270|GO:0016874|GO:0046872	chr17	55937103	55957188	18140	ENSMUSG00000001228
1415832_at	angiotensin II receptor, type 2	Agtr2	4.53394	1.34633	2.28705	-0.796323	-0.642302	-0.565921	-0.490408	-0.0484557	-0.624525	-0.183933	-0.0965862	-0.259181	-0.0348811	0.390648	Mm.2679	GO:0002033|GO:0002035|GO:0007165|GO:0007186|GO:0043524|GO:0016020|GO:0016021|GO:0016021|GO:0001584|GO:0004871|GO:0004872|GO:0004930|GO:0004945|GO:0004945|GO:0004945|GO:0004945|GO:0004947|GO:0045028	chrX	20641502	20646123	11609	ENSMUSG00000068122
1415860_at	karyopherin (importin) alpha 2 /// similar to nuclear pore-targeting complex component of 58 kDa /// similar to pendulin	Kpna2 /// LOC100039592 /// LOC100043906 /// LOC100046251	2.45521	2.73393	2.80659	0.125195	-0.196854	0.227577	0.639737	0.428482	0.224064	0.056407	-0.300667	-0.574745	0.785008	0.0904026	Mm.423000	GO:0006606|GO:0006606|GO:0006810|GO:0006886|GO:0015031|GO:0005634|GO:0005643|GO:0005737|GO:0005488|GO:0005515|GO:0008565|GO:0008565	chr4	10780867	10782861	100039592 /// 100043906 /// 100046251 /// 16647	ENSMUSG00000018362
1415878_at	ribonucleotide reductase M1	Rrm1	2.31691	2.14651	2.33934	0.271543	-0.503471	0.156504	0.327271	-0.00350761	-0.104596	0.104126	0.0698576	-0.0320311	-0.149866	0.112039	Mm.197486	GO:0006260|GO:0005737|GO:0005971|GO:0000166|GO:0003824|GO:0004748|GO:0005524|GO:0016491	chr7	102315526	102342886	20133	ENSMUSG00000030978
1415918_a_at	triosephosphate isomerase 1	Tpi1	1.79194	1.77388	1.66953	-0.306452	-0.960482	-0.677825	-0.243402	-0.240975	-0.639081	-0.436875	0.195692	-0.393112	-0.161325	0.358747	Mm.4222	GO:0006094|GO:0006096|GO:0006098|GO:0006633|GO:0008152|GO:0008610|GO:0019682|GO:0003824|GO:0004807|GO:0004807|GO:0016853	chr6	124776333	124780031	21991	ENSMUSG00000023456
1415922_s_at	MARCKS-like 1	Marcksl1	4.07347	3.95364	4.24844	0.171378	-0.156886	0.934452	0.812884	0.0442724	0.768433	1.11868	0.400536	0.365746	-0.590733	-0.175547	Mm.424974	GO:0005886|GO:0005516	chr4	129015934	129018283	17357	ENSMUSG00000047945
1415925_a_at	nucleoporin 62	Nup62	1.59973	2.33592	2.04835	-0.612622	0.00641155	-0.00461864	-0.52345	-0.527513	0.343554	0.288224	-0.296057	-0.526498	-0.0454884	0.868041	Mm.2565	GO:0006605|GO:0006810|GO:0006810|GO:0006913|GO:0007166|GO:0008219|GO:0008285|GO:0008285|GO:0015031|GO:0016477|GO:0042059|GO:0043066|GO:0043072|GO:0043123|GO:0043407|GO:0045941|GO:0046580|GO:0051028|GO:0005634|GO:0005643|GO:0005643|GO:0005643|GO:0016021|GO:0019867|GO:0005487|GO:0005515|GO:0015288|GO:0017056|GO:0030159|GO:0030528|GO:0042169|GO:0043130|GO:0046966|GO:0051425	chr7	44684146	44699876	18226	ENSMUSG00000043858
1415926_at	nucleoporin 62	Nup62	1.32113	2.09008	1.88334	-1.07269	0.2638	-0.197972	-0.624994	-0.762973	0.4118	0.257374	-0.384541	-0.850071	0.308681	0.925934	Mm.2565	GO:0006605|GO:0006810|GO:0006810|GO:0006913|GO:0007166|GO:0008219|GO:0008285|GO:0008285|GO:0015031|GO:0016477|GO:0042059|GO:0043066|GO:0043072|GO:0043123|GO:0043407|GO:0045941|GO:0046580|GO:0051028|GO:0005634|GO:0005643|GO:0005643|GO:0005643|GO:0016021|GO:0019867|GO:0005487|GO:0005515|GO:0015288|GO:0017056|GO:0030159|GO:0030528|GO:0042169|GO:0043130|GO:0046966|GO:0051425	chr7	44684146	44699876	18226	ENSMUSG00000043858
1415945_at	minichromosome maintenance deficient 5, cell division cycle 46 (S. cerevisiae)	Mcm5	2.68245	2.45609	2.63176	-0.206193	-0.625646	0.0378227	0.000997066	0.011672	-0.428415	-0.441849	0.24954	0.0269823	-0.0505056	-0.226017	Mm.5048	GO:0006260|GO:0006270|GO:0006350|GO:0006355|GO:0051301|GO:0005634|GO:0000166|GO:0003677|GO:0005524|GO:0008094	chr8	78005695	78024173	17218	ENSMUSG00000005410
1415993_at	squalene epoxidase	Sqle	0.957459	1.55881	1.46694	-1.37306	-1.79035	-1.22697	-0.420463	-0.625296	-1.07538	-0.927339	-0.131339	-0.619942	0.0838099	0.667471	Mm.296169	GO:0006118|GO:0008152|GO:0005615|GO:0005783|GO:0005792|GO:0016020|GO:0016021|GO:0016021|GO:0004506|GO:0016491	chr15	59144718	59160874	20775	ENSMUSG00000022351
1416006_at	midkine	Mdk	4.79959	4.16976	3.99546	-1.15429	-1.29683	0.0208673	0.282915	-0.676745	1.064	1.98838	0.158254	-0.148511	-0.452687	0.442946	Mm.906	GO:0000074|GO:0007275|GO:0008283|GO:0009611|GO:0030154|GO:0030325|GO:0005615|GO:0008083|GO:0008201|GO:0008201	chr2	91730659	91733121	17242	ENSMUSG00000027239
1416022_at	fatty acid binding protein 5, epidermal	Fabp5	2.56335	2.94891	2.4941	0.552253	-0.338837	-0.0315962	1.40303	0.608172	1.25052	1.43131	-0.0727282	-0.423664	0.602509	-0.106115	Mm.741	GO:0006006|GO:0006629|GO:0006656|GO:0006810|GO:0015758|GO:0005737|GO:0005215|GO:0005488|GO:0008289	chr3	9995136	9999144	16592	ENSMUSG00000027533
1416030_a_at	minichromosome maintenance deficient 7 (S. cerevisiae)	Mcm7	2.45207	2.52897	2.55397	-0.0183902	0.363921	0.325319	-0.300395	0.0680866	0.519826	0.189999	-0.244962	-0.288413	0.27448	0.258894	Mm.378965	GO:0006260|GO:0006268|GO:0006270|GO:0006350|GO:0006355|GO:0007049|GO:0008283|GO:0005634|GO:0005634|GO:0000166|GO:0000166|GO:0003677|GO:0003678|GO:0003697|GO:0005515|GO:0005524|GO:0008094|GO:0017111	chr16	53903179	53905568	17220	ENSMUSG00000029730
1416042_s_at	nuclear autoantigenic sperm protein (histone-binding) /// similar to nuclear autoantigenic sperm protein; NASP	LOC100043974 /// Nasp	2.23717	2.66992	2.77426	-0.00843382	-0.0690942	0.367508	0.0782514	-0.285695	0.449097	0.603225	-0.177298	-0.387757	0.452079	0.112974	Mm.257181	GO:0000074|GO:0001824|GO:0006260|GO:0006260|GO:0006810|GO:0007049|GO:0007049|GO:0007264|GO:0007265|GO:0008283|GO:0015031|GO:0043486|GO:0005622|GO:0005624|GO:0005634|GO:0005737|GO:0000166|GO:0003924|GO:0005515|GO:0005525|GO:0042393|GO:0051879	chr4	116098983	116125861	100043974 /// 50927	ENSMUSG00000028693
1416049_at	glycine decarboxylase	Gldc	3.40578	4.09502	4.00702	2.98281	2.53757	2.7382	1.12163	1.19835	1.71522	1.58264	-0.0138993	0.116125	-0.0102229	-0.0920019	Mm.274852	GO:0006544|GO:0005739|GO:0005961|GO:0003824|GO:0004375|GO:0004375|GO:0016491|GO:0030170	chr19	30164443	30241426	104174	ENSMUSG00000024827
1416076_at	cyclin B1, related sequence 1 /// cyclin B1 /// predicted gene, EG434175 /// similar to cyclin B1	Ccnb1 /// Ccnb1-rs1 /// EG434175 /// LOC667005	3.12611	2.77389	3.18913	-0.197944	-1.03718	-0.67027	-0.327487	0.89804	-0.564253	-1.0253	-0.320429	0.148067	0.38427	-0.211907	Mm.260114	GO:0000074|GO:0000074|GO:0000910|GO:0006468|GO:0006605|GO:0007049|GO:0007049|GO:0007067|GO:0007067|GO:0051301|GO:0005634|GO:0005634|GO:0005634|GO:0005634|GO:0005737|GO:0005515|GO:0016301|GO:0016538	chr14	7202621	7204467	12429 /// 268697 /// 434175 /// 667005	ENSMUSG00000041431 /// ENSMUSG00000043545
1416118_at	tripartite motif-containing 59	Trim59	3.56249	3.49289	3.80342	0.442664	-0.232101	0.581984	0.258276	-0.176347	0.548199	0.483549	0.211077	0.574136	-0.811447	0.0262342	Mm.176695	GO:0005622|GO:0016020|GO:0016021|GO:0005515|GO:0008270|GO:0046872	chr3	69123257	69131772	66949	ENSMUSG00000034317
1416135_at	apurinic/apyrimidinic endonuclease 1	Apex1	1.58597	2.07491	2.09543	-0.533615	-0.348202	-0.382439	-0.0380087	-0.0953398	-0.125911	-0.0163145	0.000162125	-0.436868	0.385071	0.0516357	Mm.203	GO:0006281|GO:0006974|GO:0030503|GO:0051101|GO:0005622|GO:0005634|GO:0005634|GO:0005634|GO:0005737|GO:0048471|GO:0048471|GO:0000287|GO:0003677|GO:0003677|GO:0003713|GO:0003713|GO:0003906|GO:0004518|GO:0004519|GO:0005515|GO:0005515|GO:0016491|GO:0016491|GO:0016829|GO:0046872|GO:0046872	chr14	49846931	49849090	11792	ENSMUSG00000035960
1416155_at	high mobility group box 3	Hmgb3	2.98065	2.46631	2.84404	0.314094	-0.0233746	0.532554	0.696626	0.492053	-0.0083847	0.0724783	0.154118	-0.13691	0.462647	-0.479854	Mm.336087	GO:0006323|GO:0006355|GO:0045578|GO:0045638|GO:0000785|GO:0005634|GO:0005634|GO:0005694|GO:0003677	chrX	67816472	67821210	15354	ENSMUSG00000015217
1416184_s_at	high mobility group AT-hook 1	Hmga1	3.17759	3.67384	3.48589	0.767639	0.556254	0.164902	0.421328	0.396265	0.742747	0.426659	-0.503234	-0.149844	0.59609	0.0569892	Mm.4438	GO:0006323|GO:0006350|GO:0006355|GO:0007001|GO:0007169|GO:0007283|GO:0045941|GO:0000785|GO:0005634|GO:0005694|GO:0003677|GO:0003700|GO:0005515|GO:0008134|GO:0030374|GO:0042974|GO:0042975|GO:0046965	chr17	27284192	27291260	15361	ENSMUSG00000046711
1416251_at	minichromosome maintenance deficient 6 (MIS5 homolog, S. pombe) (S. cerevisiae)	Mcm6	2.47525	2.99576	2.97521	0.46146	0.735421	0.659185	0.136338	-0.000765801	0.787497	0.578366	-0.146966	-0.405224	0.0290003	0.523191	Mm.4933	GO:0006260|GO:0006268|GO:0006270|GO:0006350|GO:0006355|GO:0007049|GO:0005634|GO:0005634|GO:0000166|GO:0003677|GO:0003678|GO:0003697|GO:0005515|GO:0005524|GO:0008094|GO:0042802	chr1	130159141	130187245	17219	ENSMUSG00000026355
1416256_a_at	tubulin, beta 5	Tubb5	2.24753	2.37078	2.2746	0.0534153	0.359908	0.591793	0.124626	-0.163502	0.267323	0.553355	-0.248111	-0.301455	-0.00740242	0.556969	Mm.273538	GO:0007017|GO:0007017|GO:0007017|GO:0007018|GO:0051225|GO:0051258|GO:0005737|GO:0005874|GO:0005874|GO:0043234|GO:0045298|GO:0000166|GO:0003924|GO:0005198|GO:0005200|GO:0005525|GO:0005525	chr17	35442831	35446270	22154	ENSMUSG00000001525
1416258_at	thymidine kinase 1	Tk1	2.24863	2.07115	2.05344	-0.204304	-1.02427	-0.332782	0.376025	0.801718	-1.28534	-0.7583	-0.0974498	0.0585327	0.659358	-0.62044	Mm.2661	GO:0006260|GO:0005737|GO:0000166|GO:0004797|GO:0004797|GO:0005524|GO:0016301|GO:0016740	chr8	129361763	129362932	21877	ENSMUSG00000025574
1416299_at	Shc SH2-domain binding protein 1	Shcbp1	3.66832	4.15254	4.0924	0.608812	-1.18433	0.615586	0.461708	0.144079	-0.636702	-0.507052	0.00702715	0.0561709	0.363898	-0.427095	Mm.37801	GO:0005515|GO:0042169	chr8	4735975	4779537	20419	ENSMUSG00000022322
1416306_at	chloride channel calcium activated 3	Clca3	5.6466	7.14347	6.29765	4.24974	4.22315	3.81364	1.85995	1.98474	2.78024	1.68695	0.302108	0.0834994	-0.110618	-0.27499	Mm.33483	GO:0006821|GO:0016020|GO:0016021|GO:0030141|GO:0005254|GO:0046961	chr3	144941922	144970163	23844	ENSMUSG00000028255
1416309_at	nucleolar and spindle associated protein 1	Nusap1	2.56457	2.71391	2.84574	-0.496428	-1.38795	-0.389723	-0.397532	-0.401229	-1.49818	-0.930833	-0.0400877	0.824508	-0.393583	-0.390836	Mm.290015	GO:0000070|GO:0000281|GO:0007076|GO:0040001|GO:0045840|GO:0005730|GO:0005876|GO:0008017	chr2	119310157	119342994	108907	ENSMUSG00000027306
1416335_at	macrophage migration inhibitory factor	Mif	2.05425	1.95391	2.46499	0.0611725	-0.365115	-0.0895252	0.779067	0.240473	0.196973	0.169121	-0.166142	-0.661195	0.657927	0.16941	Mm.2326	GO:0006954|GO:0007569|GO:0030330|GO:0042127|GO:0005615|GO:0005125|GO:0016853|GO:0050178	chr3	92110414	92110961	17319	ENSMUSG00000033307
1416379_at	pannexin 1	Panx1	2.217	2.72045	2.65733	0.521992	-0.322293	0.397765	0.863343	0.436097	0.679208	0.871963	-0.469508	0.0957074	0.684145	-0.310345	Mm.142253	GO:0005921|GO:0016020|GO:0016021|GO:0016021|GO:0030054	chr9	14756173	14795853	55991	ENSMUSG00000031934
1416410_at	platelet-activating factor acetylhydrolase, isoform 1b, alpha1 subunit	Pafah1b3	2.51309	3.1682	2.62066	0.756378	0.873613	0.505506	0.931168	0.648213	1.2907	0.985433	-0.0536842	-0.924274	1.15671	-0.178754	Mm.597	GO:0006629|GO:0007283|GO:0007283|GO:0016042|GO:0005737|GO:0005737|GO:0003847|GO:0005515|GO:0016787|GO:0016788	chr7	25003808	25006715	18476	ENSMUSG00000005447
1416444_at	elongation of very long chain fatty acids (FEN1/Elo2, SUR4/Elo3, yeast)-like 2	Elovl2	2.36204	1.22245	1.72216	0.00713587	-0.722566	-0.594648	-0.774769	-0.198788	-0.185282	-0.0876603	-0.198947	0.260206	-0.524535	0.463276	Mm.2567	GO:0000038|GO:0006633|GO:0008610|GO:0005783|GO:0005792|GO:0016020|GO:0016021|GO:0016021|GO:0016747	chr13	41193354	41231136	54326
1416457_at	dimethylarginine dimethylaminohydrolase 2	Ddah2	2.38165	2.12661	2.08734	0.0594387	0.214845	0.601452	-0.0308714	0.0262289	0.409502	0.665829	-0.109097	-0.172451	-0.0855036	0.367052	Mm.1457	GO:0006527|GO:0006527|GO:0006809|GO:0007263|GO:0003824|GO:0016403|GO:0016403|GO:0016787|GO:0016787	chr17	34667107	34670579	51793	ENSMUSG00000007039
1416463_at	cell cycle associated protein 1	Caprin1	1.25084	1.47303	1.46576	-0.853185	-1.66404	-1.14694	-0.369343	-0.486594	-0.962004	-0.387702	-0.0383811	-0.367934	0.165885	0.240429	Mm.427589	GO:0016020|GO:0048503	chr2	103565190	103597877	53872	ENSMUSG00000027184
1416492_at	cyclin E1	Ccne1	2.836	3.13642	3.15447	-0.456182	-0.101928	-0.26886	0.403735	-0.161097	-0.507643	-0.465193	0.0141044	-0.347994	0.423881	-0.0899911	Mm.16110	GO:0000074|GO:0000074|GO:0006270|GO:0006468|GO:0007049|GO:0051301|GO:0000307|GO:0005634|GO:0005634|GO:0005515|GO:0016301|GO:0016538|GO:0016538	chr7	37806740	37816272	12447	ENSMUSG00000002068
1416514_a_at	fascin homolog 1, actin bundling protein (Strongylocentrotus purpuratus)	Fscn1	4.94119	4.78479	5.17967	2.57416	2.08012	3.21896	2.1991	1.36092	2.73835	3.72645	-0.264126	-0.292215	-0.524346	1.08069	Mm.289707	GO:0030175|GO:0003779|GO:0003779|GO:0030674|GO:0051015	chr5	143225503	143238323	14086	ENSMUSG00000029581
1416544_at	enhancer of zeste homolog 2 (Drosophila)	Ezh2	2.89831	3.17832	3.30823	0.128978	0.131573	0.559498	0.144973	-0.218874	0.460027	0.196973	-0.0632887	-0.138258	0.247554	-0.0460091	Mm.246688	GO:0006350|GO:0006355|GO:0016571|GO:0051154|GO:0005634|GO:0005634|GO:0035098|GO:0045120|GO:0003677|GO:0003682|GO:0005515|GO:0042054|GO:0042054	chr6	47459719	47524623	14056	ENSMUSG00000029687
1416558_at	maternal embryonic leucine zipper kinase	Melk	3.15831	3.32398	3.47911	0.17865	-1.05658	-0.405118	0.334562	0.790709	-0.934903	-0.837476	-0.643349	0.300564	0.531965	-0.18918	Mm.268668	GO:0006468|GO:0005737|GO:0005737|GO:0000166|GO:0004672|GO:0004672|GO:0004674|GO:0004674|GO:0005524|GO:0016301|GO:0016740	chr4	44322002	44385802	17279	ENSMUSG00000035683
1416575_at	cell division cycle 45 homolog (S. cerevisiae)-like	Cdc45l	2.13983	2.13536	1.72049	0.0424395	-0.222753	-0.509868	-0.179919	-0.202576	-0.317996	-0.138665	0.0464563	-0.21938	-0.0359707	0.208893	Mm.1248	GO:0000074|GO:0006260|GO:0006270|GO:0007049|GO:0051301	chr16	18694021	18725535	12544	ENSMUSG00000000028
1416641_at	ligase I, DNA, ATP-dependent	Lig1	1.9234	2.51753	2.38316	0.457906	0.578084	0.748737	-0.0151777	-0.159527	0.339628	0.260339	-0.304879	-0.33101	0.233179	0.402709	Mm.288179	GO:0006260|GO:0006260|GO:0006281|GO:0006281|GO:0006310|GO:0006974|GO:0007049|GO:0051301|GO:0000166|GO:0003677|GO:0003910|GO:0005524|GO:0016874	chr7	12177461	12211605	16881	ENSMUSG00000056394
1416664_at	cell division cycle 20 homolog (S. cerevisiae)	Cdc20	3.09552	3.27146	3.44296	0.0709543	-0.446156	0.134336	0.0609989	0.488059	-0.356899	0.288285	-0.0248504	-0.0887113	-0.072226	0.185787	Mm.289747	GO:0006512|GO:0007049|GO:0007067|GO:0051301|GO:0005515	chr4	117930832	117935281	107995	ENSMUSG00000006398
1416674_at	protein tyrosine phosphatase, receptor type, U	Ptpru	2.34332	2.97729	2.75997	3.58078	4.65338	4.27004	2.20867	0.719932	2.78808	2.13718	0.322142	-0.271114	-0.111278	0.0602488	Mm.4860	GO:0006464|GO:0006470|GO:0006470|GO:0007155|GO:0007185|GO:0016311|GO:0005615|GO:0005886|GO:0005887|GO:0016020|GO:0016020|GO:0016021|GO:0004721|GO:0004725|GO:0004727|GO:0004872|GO:0004872|GO:0005001|GO:0016787|GO:0016791	chr4	131040679	131110354	19273	ENSMUSG00000028909
1416675_s_at	phospholipase C, delta 1	Plcd1	2.29159	3.61092	2.71221	0.297223	1.91187	1.74882	-0.524583	-0.647516	1.31691	1.40632	-0.200014	-1.19746	0.0169792	1.38049	Mm.23963	GO:0001525|GO:0001890|GO:0006629|GO:0006629|GO:0007165|GO:0007165|GO:0007242|GO:0007242|GO:0016042|GO:0016042|GO:0005737|GO:0005829|GO:0004435|GO:0004435|GO:0004629|GO:0004629|GO:0004871|GO:0004871|GO:0005509|GO:0005509|GO:0016787|GO:0016787|GO:0046872	chr9	118920260	118942200	18799	ENSMUSG00000010660
1416746_at	H2A histone family, member X	H2afx	1.98546	2.26078	2.35699	-0.723455	-1.72107	-0.633259	-0.0813446	-0.116498	-0.744392	-0.628763	-0.168574	-0.565572	0.476476	0.25767	Mm.245931	GO:0000077|GO:0000724|GO:0006281|GO:0006281|GO:0006281|GO:0006310|GO:0006334|GO:0006974|GO:0007001|GO:0007049|GO:0007126|GO:0007283|GO:0000785|GO:0000786|GO:0005634|GO:0005634|GO:0005634|GO:0005657|GO:0005694|GO:0003677|GO:0003684|GO:0005515	chr9	44085701	44087072	15270	ENSMUSG00000049932
1416757_at	Zwilch, kinetochore associated, homolog (Drosophila)	Zwilch	1.76032	2.70665	2.67574	0.447383	0.591761	1.1068	0.177001	-0.131222	0.225907	0.312922	0.0680323	-0.254953	0.169279	0.0176401	Mm.335237	GO:0000776	chr9	63935149	63970937	68014	ENSMUSG00000032400
1416761_at	hydroxysteroid 11-beta dehydrogenase 2	Hsd11b2	3.12979	0.388144	2.44225	0.3895	-0.30983	0.132281	0.421111	0.291251	1.32683	1.24768	0.0295038	0.00924301	0.142642	-0.181388	Mm.5079	GO:0008152|GO:0005615|GO:0005783|GO:0005792|GO:0016491	chr8	108407883	108413117	15484	ENSMUSG00000031891
1416790_a_at	thymine DNA glycosylase /// similar to Thymine DNA glycosylase /// predicted gene, EG545124 /// similar to T:G mismatch-specific thymine-DNA glycosylase TDGb	EG545124 /// LOC434200 /// LOC624784 /// Tdg	2.06101	2.27603	2.24677	0.14056	-0.41213	-0.345995	0.170572	0.0243406	-0.308776	-0.0435047	-0.175053	-0.143121	0.120293	0.197883	Mm.284252	GO:0006281|GO:0006281|GO:0006298|GO:0006974|GO:0008152|GO:0005634|GO:0016605|GO:0016787|GO:0016798|GO:0016798|GO:0030983|GO:0032183	chr10	82059637	82080124	21665 /// 434200 /// 545124 /// 624784	ENSMUSG00000034674 /// ENSMUSG00000047347
1416798_a_at	expressed in non-metastatic cells 4, protein	Nme4	4.25294	3.44362	3.30563	0.160821	-0.0781732	-0.259054	-0.00168467	-0.0648532	-0.197157	-0.0514369	-0.03616	0.485194	-0.222407	-0.226626	Mm.41787	GO:0006183|GO:0006228|GO:0006241|GO:0009117|GO:0009209|GO:0005615|GO:0005739|GO:0000166|GO:0000287|GO:0004550|GO:0005524|GO:0016301|GO:0016740|GO:0046872	chr17	25819333	25823108	56520	ENSMUSG00000024177
1416802_a_at	cell division cycle associated 5	Cdca5	3.52275	3.83789	3.71863	-0.32659	-0.885838	-0.0777197	0.313403	0.209023	-0.519707	-0.454078	0.0856171	0.248762	0.311969	-0.646348	Mm.23526	GO:0000082|GO:0000082|GO:0007049|GO:0007067|GO:0007067|GO:0007076|GO:0007076|GO:0007080|GO:0007080|GO:0051301|GO:0051329|GO:0005634|GO:0005737|GO:0008278|GO:0005515	chr19	6084982	6091775	67849	ENSMUSG00000024791
1416845_at	transmembrane protein 132A	Tmem132a	2.49335	3.1137	2.7265	0.233639	0.923302	0.858086	0.39034	-0.0251555	0.773475	1.09674	-0.541223	-0.723586	0.461591	0.803218	Mm.27387	GO:0005783|GO:0016020|GO:0016021|GO:0016021	chr19	10924873	10936824	98170	ENSMUSG00000024736
1416872_at	tetraspanin 6	Tspan6	2.7925	3.03084	3.05087	-0.188592	-0.980784	-0.164208	0.107233	0.229125	0.531465	1.21434	-0.259335	-0.0826864	-0.154459	0.496481	Mm.46701	GO:0043123|GO:0016020|GO:0016021|GO:0004871	chrX	129237419	129244761	56496	ENSMUSG00000067377
1416961_at	budding uninhibited by benzimidazoles 1 homolog, beta (S. cerevisiae)	Bub1b	2.77148	3.68778	3.47348	-0.242427	-0.40607	0.114209	-0.0733795	-0.168704	-0.612508	-0.134596	-0.181287	-0.215453	0.37217	0.0245705	Mm.29133	GO:0006468|GO:0006915|GO:0007049|GO:0007067|GO:0045786|GO:0051301|GO:0000776|GO:0000940|GO:0005737|GO:0000166|GO:0004672|GO:0004674|GO:0005515|GO:0005524|GO:0016301|GO:0016740	chr2	118289711	118333032	12236	ENSMUSG00000040084
1416962_at	regulator of chromosome condensation 1	Rcc1	1.67126	2.27293	1.91199	0.0185056	-0.513082	0.126949	-0.011868	-0.0530405	-0.116074	-0.135649	-0.196222	-0.142788	0.00557661	0.333432	Mm.255045	GO:0007049|GO:0007049|GO:0007067|GO:0007067|GO:0051301|GO:0005634|GO:0005737|GO:0003677|GO:0005085|GO:0005085	chr4	131603995	131620199	100088	ENSMUSG00000028896
1416969_at	G two S phase expressed protein 1	Gtse1	2.21287	2.16683	1.99144	0.949991	0.185286	0.282491	0.487957	0.611001	0.622028	0.429302	-0.115435	-0.457015	0.632612	-0.060164	Mm.20858	GO:0005737|GO:0005874	chr15	85687768	85704338	29870	ENSMUSG00000022385
1416988_at	mutS homolog 2 (E. coli)	Msh2	1.63356	2.37998	2.12846	-0.0606766	-0.608613	-0.24958	-0.132095	-0.0738859	-0.0813274	-0.121351	-0.0968189	-0.316984	0.0962067	0.317597	Mm.4619	GO:0001701|GO:0002204|GO:0006119|GO:0006164|GO:0006281|GO:0006281|GO:0006284|GO:0006298|GO:0006298|GO:0006298|GO:0006298|GO:0006298|GO:0006301|GO:0006301|GO:0006301|GO:0006915|GO:0006915|GO:0006928|GO:0006974|GO:0006974|GO:0007049|GO:0007050|GO:0008340|GO:0010165|GO:0010224|GO:0016446|GO:0016446|GO:0016447|GO:0016447|GO:0019724|GO:0030183|GO:0031573|GO:0043524|GO:0043570|GO:0045190|GO:0045910|GO:…	chr17	87580833	87632039	17685	ENSMUSG00000024151
1417019_a_at	cell division cycle 6 homolog (S. cerevisiae)	Cdc6	2.5233	2.96456	2.80944	-0.249936	-0.850309	-0.228575	0.247798	0.00349617	-0.869103	-0.699689	0.181341	-0.118685	0.224823	-0.287478	Mm.20912	GO:0006260|GO:0007049|GO:0007067|GO:0051301|GO:0005737|GO:0005737|GO:0005819|GO:0000166|GO:0000166|GO:0003682|GO:0005515|GO:0005524|GO:0017111	chr11	98724240	98738233	23834	ENSMUSG00000017499
1417037_at	origin recognition complex, subunit 6-like (S. cerevisiae)	Orc6l	1.91277	2.36903	2.13425	0.285958	0.2134	0.370175	0.278185	0.159658	0.52913	0.500293	0.0822296	-0.439457	0.137863	0.219366	Mm.29709	GO:0006260|GO:0005664|GO:0003677|GO:0005515	chr8	88189747	88198575	56452	ENSMUSG00000031697
1417061_at	solute carrier family 40 (iron-regulated transporter), member 1	Slc40a1	3.2524	4.29438	3.72631	1.16106	0.379344	0.269101	0.658951	0.615874	0.757337	-0.0462508	-0.305975	0.00107622	0.80387	-0.498972	Mm.28756	GO:0006810|GO:0006810|GO:0006811|GO:0006826|GO:0006826|GO:0005743|GO:0005886|GO:0008021|GO:0016020|GO:0016021|GO:0016021|GO:0005381|GO:0005381|GO:0005488|GO:0005506	chr1	45852608	45870437	53945	ENSMUSG00000025993
1417062_at	armadillo repeat containing 10	Armc10	1.66185	2.08738	2.00643	-0.254024	0.118073	-0.123115	-0.486022	-0.541612	0.261333	0.412858	-0.0557613	-0.323131	-0.144211	0.523104	Mm.260782	GO:0005615|GO:0005488	chr5	21157702	21174522	67211	ENSMUSG00000038525
1417089_a_at	creatine kinase, mitochondrial 1, ubiquitous	Ckmt1	1.83205	2.23109	1.91469	3.57407	3.06295	2.71325	1.98133	1.70769	1.67744	0.638707	0.113535	-0.028338	0.618222	-0.703419	Mm.252145	GO:0005615|GO:0005739|GO:0005739|GO:0016020|GO:0000166|GO:0003824|GO:0004111|GO:0005524|GO:0016301|GO:0016740|GO:0016772	chr2	121049543	121055178	12716	ENSMUSG00000000308
1417122_at	vav 3 oncogene	Vav3	2.29464	2.95176	2.9062	0.41354	1.2268	1.56005	0.579509	0.251291	2.34231	2.41876	-0.377394	-0.270941	0.516751	0.131584	Mm.282257	GO:0006906|GO:0007229|GO:0007242|GO:0007264|GO:0016477|GO:0030031|GO:0030032|GO:0035023|GO:0043087|GO:0043552|GO:0045785|GO:0005622|GO:0005737|GO:0005886|GO:0005085|GO:0005085|GO:0005089|GO:0005089|GO:0005154|GO:0008270|GO:0019992|GO:0030676|GO:0046872	chr3	109468708	109813749	57257	ENSMUSG00000033721
1417129_a_at	myeloid ecotropic viral integration site-related gene 1	Mrg1	3.16842	3.89692	3.39255	1.58305	3.04773	2.62905	0.195705	-0.153132	2.14679	1.59288	0.130902	-0.323975	-1.04915	1.24222	Mm.247566	GO:0001654|GO:0006355|GO:0045449|GO:0005634|GO:0005634|GO:0003677|GO:0003677|GO:0003700|GO:0043565	chr2	115554509	115756460	17536	ENSMUSG00000027210
1417155_at	v-myc myelocytomatosis viral related oncogene, neuroblastoma derived (avian)	Mycn	5.99246	6.36942	6.75195	1.21133	0.942632	1.71931	0.561657	0.534453	0.867114	1.13612	-0.0733175	0.690192	-1.02476	0.407886	Mm.16469	GO:0000074|GO:0006355|GO:0008284|GO:0009987|GO:0030324|GO:0045449|GO:0048754|GO:0005622|GO:0005634|GO:0005634|GO:0003677|GO:0003700|GO:0005515|GO:0030528	chr12	12962080	12967821	18109	ENSMUSG00000037169
1417230_at	Ral GEF with PH domain and SH3 binding motif 2	Ralgps2	2.54503	3.03299	2.71268	0.27673	0.614597	1.19598	0.363114	0.252827	1.33103	1.27571	-0.202413	-0.173964	0.27799	0.0983887	Mm.279007	GO:0007242|GO:0007264|GO:0007264|GO:0005622|GO:0005085|GO:0005085	chr1	158644367	158776270	78255	ENSMUSG00000026594
1417234_at	matrix metallopeptidase 11	Mmp11	2.93156	3.65462	2.90594	-0.712601	-0.661702	-0.585541	-0.665213	-0.846381	0.105478	0.187167	-0.221655	-0.252195	-0.585952	1.0598	Mm.4561	GO:0006508|GO:0030574|GO:0005578|GO:0005615|GO:0004222|GO:0005509|GO:0008233|GO:0008237|GO:0008270|GO:0016787|GO:0046872	chr10	75366926	75376179	17385	ENSMUSG00000000901
1417261_at	mbt domain containing 1	Mbtd1	1.30835	2.55431	2.18313	-0.752449	0.407656	0.0416484	-0.633004	-0.45867	0.549572	0.357706	-0.466972	-0.577932	0.909071	0.135834	Mm.210334	GO:0045449|GO:0005634|GO:0008270	chr11	93728498	93763075	103537
1417299_at	NIMA (never in mitosis gene a)-related expressed kinase 2	Nek2	1.77016	2.15662	2.26052	-0.14949	0.0300922	-0.0744042	0.187519	0.240423	-0.389742	-0.0202289	-0.191753	-0.169531	0.275481	0.0858045	Mm.33773	GO:0000070|GO:0006468|GO:0007049|GO:0007067|GO:0007126|GO:0051301|GO:0000775|GO:0000794|GO:0000922|GO:0030496|GO:0000166|GO:0000287|GO:0004672|GO:0004674|GO:0005515|GO:0005524|GO:0016301|GO:0016740|GO:0046872	chr1	193522124	193533664	18005	ENSMUSG00000026622
1417301_at	frizzled homolog 6 (Drosophila)	Fzd6	2.82882	3.40431	3.13371	1.64141	1.44409	1.90769	1.31435	1.0013	1.37756	1.35899	-0.335439	-0.563396	1.04027	-0.141431	Mm.4769	GO:0001736|GO:0001843|GO:0007165|GO:0007166|GO:0007186|GO:0007275|GO:0016055|GO:0042472|GO:0005615|GO:0016020|GO:0016021|GO:0016021|GO:0016327|GO:0045177|GO:0004871|GO:0004872|GO:0004926|GO:0004930	chr15	38836428	38868262	14368	ENSMUSG00000022297
1417318_at	deleted in bladder cancer 1 (human)	Dbc1	5.99257	5.79333	5.21136	-0.0102954	-0.405585	0.328867	-0.0753775	-0.16002	0.223831	0.0871658	0.0497608	0.164235	-0.285684	0.0716877	Mm.248788	GO:0007049|GO:0007050|GO:0008219|GO:0045786|GO:0005615|GO:0005737|GO:0005737|GO:0005515	chr4	68247737	68440758	56710	ENSMUSG00000028351
1417319_at	poliovirus receptor-related 3	Pvrl3	2.52882	1.97339	2.77139	0.0253701	-0.00603819	0.112512	0.177277	-0.330481	1.16367	1.36631	-0.221472	0.160935	-0.373143	0.433679	Mm.440435	GO:0007155|GO:0007156|GO:0016337|GO:0005615|GO:0005886|GO:0005911|GO:0005913|GO:0016020|GO:0016021|GO:0043296|GO:0004872|GO:0005515|GO:0042803	chr16	46366179	46416233	58998
1417323_at	proline/serine-rich coiled-coil 1	Psrc1	2.21899	2.4843	1.90192	0.604965	-0.81521	0.046495	0.244376	-0.234822	-0.525565	-0.391794	-0.265912	-0.0624752	0.298899	0.0294895	Mm.389499	GO:0009987|GO:0005737|GO:0005737	chr3	108511898	108516287	56742	ENSMUSG00000068744
1417336_a_at	synaptotagmin-like 4	Sytl4	1.93854	1.47934	1.11625	-0.588854	-0.926802	-0.714278	-0.0972977	0.25877	-0.740527	-0.0939956	-0.586956	-0.715642	0.914771	0.387826	Mm.38674	GO:0006886|GO:0006886|GO:0006887|GO:0016020|GO:0019897|GO:0030141|GO:0005515|GO:0005515|GO:0005543|GO:0008270|GO:0008270|GO:0017137|GO:0042043|GO:0046872	chrX	129282735	129328133	27359	ENSMUSG00000031255
1417355_at	paternally expressed 3	Peg3	4.75179	5.11994	5.2035	-1.13851	-1.24078	-0.622764	-1.49086	-1.92636	-1.42922	-1.40113	-1.31156	1.36706	-1.36283	1.30733	Mm.389800	GO:0006915|GO:0005622|GO:0005737|GO:0003676|GO:0008270|GO:0046872	chr7	6308973	6334507	18616	ENSMUSG00000002265
1417356_at	paternally expressed 3	Peg3	2.13814	1.67691	2.42547	0.00146055	-0.183875	-0.119325	-0.186965	-0.172818	-0.179607	-0.163042	0.246402	0.128455	-0.2045	-0.170358	Mm.389800	GO:0006915|GO:0005622|GO:0005737|GO:0003676|GO:0008270|GO:0046872	chr7	6308973	6334507	18616	ENSMUSG00000002265
1417359_at	microfibrillar-associated protein 2	Mfap2	3.78012	2.80116	3.08511	-1.25592	-0.435071	0.619754	-0.398311	-0.370643	1.78229	2.47214	-0.135591	-0.0713119	-0.46063	0.667534	Mm.7386	GO:0001527|GO:0005578|GO:0005615	chr4	140284899	140288054	17150	ENSMUSG00000060572
1417388_at	brain expressed X-linked 2	Bex2	4.27467	3.50439	3.95637	0.0133448	-0.332499	-0.415413	0.579986	0.189203	-0.312749	-0.121297	-0.298468	-0.258742	0.824532	-0.267321	Mm.94160	GO:0005737	chrX	131412927	131414496	12069	ENSMUSG00000042750
1417445_at	NDC80 homolog, kinetochore complex component (S. cerevisiae)	Ndc80	2.32384	2.9063	2.94201	-0.311982	-0.255959	-0.336129	0.00249624	0.0445027	-0.909649	-0.550828	0.206131	0.127085	-0.0913238	-0.241892	Mm.225956	GO:0000089|GO:0007049|GO:0007067|GO:0051301|GO:0000775|GO:0000775|GO:0005634|GO:0005515|GO:0005515	chr17	71400958	71431714	67052	ENSMUSG00000024056
1417450_a_at	transforming, acidic coiled-coil containing protein 3	Tacc3	3.20126	3.05248	3.26208	0.51739	0.297682	0.929574	0.190425	0.339874	-0.0917706	0.063046	0.315269	-0.0200748	-0.0670609	-0.228134	Mm.379024	GO:0000074|GO:0006950|GO:0030097|GO:0042994|GO:0005737|GO:0005737|GO:0005813|GO:0005813|GO:0005515	chr5	33975517	33989054	21335	ENSMUSG00000037313
1417457_at	CDC28 protein kinase regulatory subunit 2 /// similar to Cyclin-dependent kinases regulatory subunit 2 (CKS-2)	Cks2 /// LOC100039474 /// LOC100044764	2.4735	2.72424	2.60574	1.06356	0.126517	0.88958	0.846495	0.394164	-0.0648136	0.0876255	-0.270064	-0.299457	0.871247	-0.301727	Mm.443327	GO:0000910|GO:0007049|GO:0007049|GO:0007127|GO:0051301|GO:0004693|GO:0016301|GO:0016538	chr4	122428051	122428642	100039474 /// 100044764 /// 66197
1417458_s_at	CDC28 protein kinase regulatory subunit 2 /// similar to Cyclin-dependent kinases regulatory subunit 2 (CKS-2)	Cks2 /// LOC100039474 /// LOC100044750 /// LOC100044764	2.40251	2.69317	2.39375	0.557565	-0.409789	0.213901	0.816089	0.562433	-0.320835	-0.209952	-0.0331621	-0.311243	0.669641	-0.325232	Mm.443327	GO:0000910|GO:0007049|GO:0007049|GO:0007127|GO:0051301|GO:0004693|GO:0016301|GO:0016538	chr4	122428051	122428642	100039474 /// 100044750 /// 100044764 /// 66197	ENSMUSG00000062248
1417504_at	calbindin-28K	Calb1	4.58684	2.82087	5.06713	0.0576458	0.00623417	0.333728	0.216191	-0.0150905	0.208198	0.0251923	-0.031879	0.0667877	-0.00400734	-0.030901	Mm.277665	GO:0007626|GO:0005634|GO:0005737|GO:0005499|GO:0005509	chr4	15808405	15834210	12307	ENSMUSG00000028222
1417517_at	pleiomorphic adenoma gene-like 2	Plagl2	2.33229	2.71704	2.6926	-0.162589	-0.513938	-0.162465	-0.392096	-0.0652509	0.045754	-0.026454	-0.258601	-0.12964	0.228304	0.159937	Mm.103199	GO:0006917|GO:0045944|GO:0005622|GO:0005634|GO:0003676|GO:0008270	chr2	152919204	152932812	54711	ENSMUSG00000051413
1417519_at	pleiomorphic adenoma gene-like 2	Plagl2	2.89169	4.17722	3.69023	0.0940604	-0.714616	-0.878269	0.723739	0.222471	0.813525	0.990968	0.0543151	0.0272594	0.368644	-0.450219	Mm.103199	GO:0006917|GO:0045944|GO:0005622|GO:0005634|GO:0003676|GO:0008270	chr2	152919204	152932812	54711	ENSMUSG00000051413
1417520_at	nuclear factor, erythroid derived 2, like 3	Nfe2l3	2.99228	4.44264	3.52991	2.3555	2.58283	2.47398	1.2461	1.19104	0.464304	0.137537	-0.725698	-0.93208	2.13465	-0.476878	Mm.42138	GO:0006350|GO:0006355|GO:0006355|GO:0045449|GO:0005634|GO:0003677|GO:0003700|GO:0043565|GO:0046983	chr6	51362252	51388325	18025	ENSMUSG00000029832
1417529_at	RAB33A, member of RAS oncogene family	Rab33a	2.41718	1.9002	1.34895	0.199242	0.563115	0.44184	0.333045	0.232238	0.293556	-0.258083	0.0878162	-0.0173626	0.0291185	-0.0995722	Mm.2015	GO:0007264|GO:0015031|GO:0005622|GO:0016020|GO:0000166|GO:0005525	chrX	44763941	44774867	19337	ENSMUSG00000031104
1417541_at	helicase, lymphoid specific	Hells	3.08121	3.23617	3.4956	0.185753	-0.13458	0.133189	0.283722	0.0841217	0.0328531	-0.00106525	-0.042582	-0.00296164	-0.0343885	0.0799317	Mm.57223	GO:0001655|GO:0006306|GO:0006342|GO:0006346|GO:0006350|GO:0006355|GO:0006916|GO:0007049|GO:0007067|GO:0007275|GO:0007275|GO:0010216|GO:0030098|GO:0031508|GO:0046651|GO:0051301|GO:0000775|GO:0005634|GO:0005721|GO:0000166|GO:0003676|GO:0003676|GO:0003677|GO:0003677|GO:0003682|GO:0004386|GO:0005524|GO:0008026|GO:0016787	chr19	38996097	39033479	15201	ENSMUSG00000025001
1417586_at	timeless homolog (Drosophila)	Timeless	2.3423	2.70286	2.60544	0.9622	1.14017	1.62195	0.589379	0.103346	0.708938	1.04546	-0.0310922	0.172785	-0.354908	0.213217	Mm.6458	GO:0002009|GO:0006350|GO:0006355|GO:0007275|GO:0007623|GO:0016481|GO:0016481|GO:0030324|GO:0048511|GO:0048754|GO:0005634|GO:0003677|GO:0005515|GO:0042803|GO:0046982	chr10	127642781	127655863	21853	ENSMUSG00000039994
1417587_at	timeless homolog (Drosophila)	Timeless	2.64934	2.63998	2.01217	0.235765	0.511991	0.500639	0.18406	0.095634	-0.00345945	0.544114	-0.0693588	0.421542	-0.66322	0.311038	Mm.6458	GO:0002009|GO:0006350|GO:0006355|GO:0007275|GO:0007623|GO:0016481|GO:0016481|GO:0030324|GO:0048511|GO:0048754|GO:0005634|GO:0003677|GO:0005515|GO:0042803|GO:0046982	chr10	127642781	127655863	21853	ENSMUSG00000039994
1417599_at	CD276 antigen	Cd276	2.74698	3.18483	2.7911	0.586626	1.09486	1.00719	0.40881	-0.359333	1.21348	1.09042	-0.650786	-0.292191	0.583647	0.35933	Mm.5356	GO:0030501|GO:0042130|GO:0042130|GO:0045077|GO:0045077|GO:0045085|GO:0045669|GO:0050728|GO:0050776|GO:0009897|GO:0016020|GO:0016021|GO:0016021|GO:0005102|GO:0005102	chr9	58322265	58353574	102657	ENSMUSG00000035914
1417642_at	aldehyde dehydrogenase family 1, subfamily A3	Aldh1a3	2.40453	1.54751	2.77545	0.334877	0.503226	1.21154	0.419559	0.450251	1.17964	1.8853	-0.21626	-0.289381	0.0409889	0.464651	Mm.140988	GO:0002072|GO:0006066|GO:0006629|GO:0008152|GO:0008152|GO:0021768|GO:0042573|GO:0042573|GO:0043065|GO:0043065|GO:0048048|GO:0048048|GO:0060166|GO:0005737|GO:0004028|GO:0004030|GO:0004030|GO:0016491	chr7	66269841	66306420	56847	ENSMUSG00000015134
1417649_at	cyclin-dependent kinase inhibitor 1C (P57)	Cdkn1c	4.04381	4.19726	3.97445	0.304852	1.94834	1.93958	0.727539	0.0905666	2.13006	2.07306	-0.321901	0.318649	-0.271412	0.274665	Mm.168789	GO:0000122|GO:0007049|GO:0007050|GO:0042551|GO:0005634|GO:0005634|GO:0004860|GO:0004861|GO:0005515|GO:0016301	chr7	143267726	143270386	12577	ENSMUSG00000037664
1417732_at	annexin A8	Anxa8	3.82827	5.08771	4.16276	3.69258	4.36287	4.67418	0.805423	0.719081	2.24151	2.49397	0.135706	-0.256858	0.162446	-0.041296	Mm.3267	GO:0007596|GO:0005509|GO:0005544	chr14	32915080	32929663	11752	ENSMUSG00000021950
1417803_at	RIKEN cDNA 1110032A04 gene	1110032A04Rik	1.96728	2.51526	1.76594	1.9022	0.431624	0.0923538	1.66944	1.72413	0.752305	0.787046	0.0693889	0.203369	-0.267964	-0.00479317	Mm.45481	GO:0016020|GO:0016021|GO:0016021	chr3	69907467	69947869	66183	ENSMUSG00000043461
1417845_at	claudin 6	Cldn6	5.64352	5.48987	5.58863	-0.174484	-0.0832667	-0.0360584	-0.269487	-0.305964	-0.280096	-0.28312	-0.203639	0.00363445	-0.235013	0.435017	Mm.86421	GO:0016338|GO:0005886|GO:0005923|GO:0005923|GO:0016020|GO:0016021|GO:0016021|GO:0030054|GO:0005198|GO:0005515|GO:0042802	chr17	23407296	23410066	54419	ENSMUSG00000023906
1417852_x_at	chloride channel calcium activated 1	Clca1	2.18808	3.6331	3.07545	2.21839	4.10254	3.91445	2.39614	1.0028	3.88393	3.30111	-0.450415	-0.311817	0.504852	0.257381	Mm.454553	GO:0006821|GO:0005887|GO:0005229	chr3	144667062	144698341	12722	ENSMUSG00000056025
1417890_at	pyridoxal (pyridoxine, vitamin B6) phosphatase	Pdxp	1.45858	1.60346	1.59394	-0.491675	-0.165897	-0.243244	-0.377953	-0.916807	-0.168897	-0.407785	-0.0895786	0.247389	-0.100349	-0.0574622	Mm.263169	GO:0008152|GO:0000287|GO:0003824|GO:0016787|GO:0016791|GO:0046872	chr15	78741183	78746772	57028	ENSMUSG00000068221
1417910_at	cyclin A2	Ccna2	3.19439	3.36291	3.4333	0.0774569	-1.31687	0.301662	-0.15579	-0.118663	-1.29341	-0.777962	-0.443513	0.115661	0.00114536	0.326706	Mm.4189	GO:0000074|GO:0007049|GO:0007067|GO:0045941|GO:0045941|GO:0051301|GO:0001939|GO:0001940|GO:0005634|GO:0005634|GO:0005634|GO:0005737|GO:0005515|GO:0016538	chr3	36756397	36763699	12428	ENSMUSG00000027715
1417911_at	cyclin A2	Ccna2	2.7788	3.25316	3.22454	-0.0807095	-1.02664	-0.149719	0.00877857	0.193677	-1.04855	-0.957764	-0.134798	0.29727	-0.0763102	-0.0861626	Mm.4189	GO:0000074|GO:0007049|GO:0007067|GO:0045941|GO:0045941|GO:0051301|GO:0001939|GO:0001940|GO:0005634|GO:0005634|GO:0005634|GO:0005737|GO:0005515|GO:0016538	chr3	36756397	36763699	12428	ENSMUSG00000027715
1417926_at	non-SMC condensin II complex, subunit G2	Ncapg2	2.19895	1.97194	2.30158	-0.316093	-0.719212	-0.211648	-0.0264654	0.158953	-0.161133	0.0710344	0.177717	0.33015	-0.298267	-0.209598	Mm.21516	GO:0001833|GO:0007049|GO:0007067|GO:0007076|GO:0051301|GO:0005515	chr12	116862696	116905541	76044
1417938_at	RAD51 associated protein 1	Rad51ap1	2.45619	2.71792	2.90517	-0.347361	-0.627026	0.0070076	0.0640578	-0.521841	-0.988211	-0.420804	-0.143343	0.166672	-0.154122	0.130793	Mm.204634	GO:0006281|GO:0006310|GO:0006974|GO:0005634|GO:0003677|GO:0003690|GO:0003697|GO:0003723|GO:0003723	chr6	126888666	126905206	19362
1417942_at	Ly6/Plaur domain containing 3	Lypd3	4.47209	4.87497	4.69207	1.23299	0.958225	0.94354	0.282226	0.735701	0.0389681	-0.324873	0.198041	0.0129752	0.231425	-0.442442	Mm.281093	GO:0006928|GO:0007160|GO:0016020|GO:0016020|GO:0043236|GO:0048503	chr7	24345316	24349876	72434	ENSMUSG00000057454
1418026_at	exonuclease 1	Exo1	1.86262	2.29605	2.23705	-0.120898	-0.836036	-0.644201	0.121921	0.156058	-0.543983	-0.659941	0.0483441	-0.368694	0.78957	-0.46922	Mm.283046	GO:0002455|GO:0006139|GO:0006281|GO:0006289|GO:0006298|GO:0006310|GO:0006955|GO:0006974|GO:0007126|GO:0016446|GO:0045190|GO:0005634|GO:0003677|GO:0003677|GO:0004518|GO:0004518|GO:0004519|GO:0004527|GO:0008409|GO:0016787|GO:0043566|GO:0045145|GO:0048256	chr1	177717468	177745968	26909	ENSMUSG00000039748
1418027_at	exonuclease 1	Exo1	1.81722	1.45426	1.55461	0.60807	-0.304278	-0.0230851	0.849683	-0.0765343	0.318529	0.197573	0.192245	0.0767736	0.0709114	-0.339931	Mm.283046	GO:0002455|GO:0006139|GO:0006281|GO:0006289|GO:0006298|GO:0006310|GO:0006955|GO:0006974|GO:0007126|GO:0016446|GO:0045190|GO:0005634|GO:0003677|GO:0003677|GO:0004518|GO:0004518|GO:0004519|GO:0004527|GO:0008409|GO:0016787|GO:0043566|GO:0045145|GO:0048256	chr1	177717468	177745968	26909	ENSMUSG00000039748
1418057_at	T-cell lymphoma invasion and metastasis 1	Tiam1	3.46946	3.78106	3.62061	1.38337	1.20621	1.93437	0.70268	0.421269	1.35515	1.11707	-0.397664	0.225371	0.077899	0.0943928	Mm.310902	GO:0007165|GO:0007242|GO:0007264|GO:0035023|GO:0048013|GO:0050772|GO:0005622|GO:0005886|GO:0005057|GO:0005085|GO:0005085|GO:0005089|GO:0005515|GO:0005543|GO:0046875	chr16	89675960	89849686	21844	ENSMUSG00000002489
1418129_at	24-dehydrocholesterol reductase	Dhcr24	2.19408	2.89942	1.78584	0.0300102	-0.031332	0.331417	-0.0980296	-0.35048	-0.131994	-0.132949	-0.423388	-0.418606	0.732406	0.109588	Mm.133370	GO:0006118|GO:0006695|GO:0006695|GO:0006916|GO:0006979|GO:0008104|GO:0008203|GO:0009888|GO:0009888|GO:0016044|GO:0016125|GO:0030539|GO:0031639|GO:0042987|GO:0043154|GO:0043588|GO:0043588|GO:0005615|GO:0005634|GO:0005783|GO:0005783|GO:0005794|GO:0016021|GO:0009055|GO:0016491|GO:0016628|GO:0019899|GO:0042605	chr4	106058984	106085580	74754	ENSMUSG00000034926
1418139_at	doublecortin	Dcx	3.44384	1.40826	1.9269	0.738239	0.365423	-0.0268917	-0.051384	-0.0109468	0.0154586	0.051681	0.0759101	0.386693	-0.195456	-0.267148	Mm.12871	GO:0001764|GO:0007242|GO:0007275|GO:0007399|GO:0007417|GO:0007420|GO:0021952|GO:0030154|GO:0048675|GO:0048813|GO:0005737|GO:0005856|GO:0005875|GO:0005515|GO:0008017	chrX	139102191	139179679	13193	ENSMUSG00000031285
1418160_at	makorin, ring finger protein, 3	Mkrn3	1.4854	1.96379	1.91284	-0.409932	0.694894	0.138817	-0.605448	-0.0926309	0.928266	0.215842	-0.513477	-0.281131	0.351809	0.442798	Mm.146	GO:0003676|GO:0005515|GO:0008270|GO:0046872	chr7	62296542	62299106	22652
1418209_a_at	profilin 2	Pfn2	1.92762	2.50457	2.26426	-0.236541	-0.101616	0.501597	0.117661	-0.588573	0.619364	0.880665	0.202436	-0.698244	-0.11163	0.607438	Mm.271744	GO:0007010|GO:0030036|GO:0030036|GO:0005737|GO:0005856|GO:0015629|GO:0003779|GO:0005515	chr3	57929828	57935686	18645	ENSMUSG00000027805
1418210_at	profilin 2	Pfn2	1.90583	2.41302	2.27218	-0.430159	-0.111602	0.360347	-0.0749311	-0.631737	0.613737	0.907802	0.282475	-0.610444	-0.193257	0.521227	Mm.271744	GO:0007010|GO:0030036|GO:0030036|GO:0005737|GO:0005856|GO:0015629|GO:0003779|GO:0005515	chr3	57929828	57935686	18645	ENSMUSG00000027805
1418260_at	hormonally upregulated Neu-associated kinase /// similar to hormonally upregulated Neu-associated kinase	Hunk /// LOC630567	3.40293	3.47843	3.49781	0.492116	0.835735	0.656869	1.22942	0.925111	2.26492	2.26729	-0.758122	-0.749807	0.79156	0.716372	Mm.125874	GO:0006468|GO:0006468|GO:0000166|GO:0004672|GO:0004672|GO:0004674|GO:0005524|GO:0016301|GO:0016740	chr16	90275366	90388412	26559 /// 630567	ENSMUSG00000053414
1418264_at	centromere protein K	Cenpk	2.54405	3.25227	2.97187	0.120615	-0.315535	0.490187	0.211753	0.0191541	-0.334172	0.0888081	-0.374373	-0.257615	0.682782	-0.0507917	Mm.281498	GO:0045944|GO:0000775|GO:0005634|GO:0005694|GO:0005515	chr13	105349336	105369999	60411	ENSMUSG00000021714
1418281_at	RAD51 homolog (S. cerevisiae)	Rad51	3.03215	3.21088	3.24373	-0.134763	-0.98001	-0.00153255	0.0526199	0.167814	-0.527614	-0.355848	0.296904	-0.102971	0.248619	-0.442552	Mm.457968	GO:0000724|GO:0000724|GO:0006259|GO:0006268|GO:0006281|GO:0006281|GO:0006974|GO:0006974|GO:0007126|GO:0007131|GO:0000793|GO:0000794|GO:0000795|GO:0005622|GO:0005634|GO:0005634|GO:0000150|GO:0000166|GO:0000166|GO:0003677|GO:0003684|GO:0003690|GO:0003697|GO:0005515|GO:0005515|GO:0005515|GO:0005524|GO:0005524|GO:0008094|GO:0016887|GO:0017111|GO:0043565	chr2	118804254	118827514	19361	ENSMUSG00000027323
1418301_at	interferon regulatory factor 6	Irf6	1.76142	3.00469	2.42246	0.0920896	0.76022	0.461412	0.34203	0.185457	0.902944	0.516742	-0.0207176	-0.739657	0.972226	-0.21185	Mm.305674	GO:0006350|GO:0006355|GO:0005622|GO:0005634|GO:0003677|GO:0003700	chr1	194853851	194872764	54139	ENSMUSG00000026638
1418334_at	DBF4 homolog (S. cerevisiae)	Dbf4	2.65296	3.25021	3.24793	-0.210115	-0.659421	0.160018	0.253402	0.229935	0.0654988	-0.136129	0.0302687	-0.087996	0.561487	-0.50376	Mm.292470	GO:0006260|GO:0007049|GO:0007089|GO:0007090|GO:0005622|GO:0005634|GO:0003676|GO:0004674|GO:0005515|GO:0008270|GO:0016301|GO:0046872	chr5	8402904	8428598	27214	ENSMUSG00000002297
1418377_a_at	SIVA1, apoptosis-inducing factor	Siva1	2.09474	2.10725	1.55544	-0.228619	-1.32667	-0.534461	0.330466	0.328404	-0.0191231	0.209808	0.270044	-0.465404	-0.0422115	0.237571	Mm.289812	GO:0006915|GO:0043065|GO:0005737|GO:0001618|GO:0005164|GO:0005175|GO:0005175|GO:0005515|GO:0008270|GO:0046872	chr9	53682154	53682694	30954	ENSMUSG00000064326
1418401_a_at	dual specificity phosphatase 16	Dusp16	1.35211	2.43501	2.09463	-0.507746	-0.101002	-0.133276	-0.486152	-0.517435	0.432405	0.0301924	-0.131185	-0.397706	0.318995	0.209894	Mm.3994	GO:0000188|GO:0006470|GO:0016311|GO:0005634|GO:0005737|GO:0005515|GO:0008138|GO:0016301|GO:0016787|GO:0016791|GO:0016791|GO:0017017	chr6	134681134	134758258	70686	ENSMUSG00000030203
1418409_at	jerky	Jrk	1.60015	2.32662	1.5617	0.404232	0.038024	-0.188356	-0.154703	0.153215	0.219261	-0.175742	-0.303022	-0.322174	0.44451	0.180687	Mm.87052	GO:0045449|GO:0000775|GO:0005634|GO:0005634|GO:0005737|GO:0005840|GO:0030529|GO:0003676|GO:0003677|GO:0003729	chr15	74531815	74536571	16469	ENSMUSG00000046380
1418449_at	ladinin	Lad1	2.50283	3.47859	2.93139	2.00264	2.00055	1.87938	1.08575	0.889076	1.23646	0.5669	-0.116855	-0.763081	1.21713	-0.3372	Mm.36726	GO:0005578|GO:0005604	chr1	137634976	137649559	16763
1418599_at	procollagen, type XI, alpha 1	Col11a1	2.47145	2.39585	2.15537	-1.35128	-1.19381	0.0570779	-0.619772	-1.16209	-0.499551	0.280874	-0.56273	0.205373	-1.42793	1.78529	Mm.209715	GO:0001502|GO:0006029|GO:0006817|GO:0007155|GO:0030199|GO:0005578|GO:0005581|GO:0005737|GO:0005198|GO:0005201|GO:0030020	chr3	114022543	114212863	12814	ENSMUSG00000027966
1418608_at	calmodulin-like 3	Calml3	1.06407	1.20075	1.07519	4.01044	3.82307	4.61094	3.56734	2.42116	3.53809	3.21318	-0.165573	-0.0579734	0.316952	-0.0934052	Mm.20079	GO:0005509|GO:0005509	chr13	3802141	3803553	70405
1418715_at	pantothenate kinase 1	Pank1	1.89056	2.27605	2.35582	0.131851	-0.680155	-0.424135	0.440033	0.288285	0.458807	0.470225	-0.193928	-0.367517	0.492802	0.0686417	Mm.24742	GO:0015937|GO:0015937|GO:0000166|GO:0004594|GO:0004594|GO:0005524|GO:0016301|GO:0016740	chr19	34876810	34943914	75735	ENSMUSG00000033610
1418735_at	keratin 4	Krt4	5.02115	5.40015	5.20278	4.51984	4.37424	4.21887	2.41345	2.21628	2.38682	1.39368	0.585303	0.465244	0.111465	-1.16201	Mm.46425	GO:0007010|GO:0009790|GO:0030855|GO:0050680|GO:0005882|GO:0045095|GO:0005198|GO:0005200|GO:0046982	chr15	101746569	101752770	16682	ENSMUSG00000059668
1418761_at	insulin-like growth factor 2 mRNA binding protein 1	Igf2bp1	6.35012	6.60269	6.25671	0.81097	0.85191	0.774271	0.482554	0.345499	0.442861	0.557223	0.0131607	0.0347977	-0.162623	0.114665	Mm.294769	GO:0006417|GO:0005737|GO:0000166|GO:0003676|GO:0003676|GO:0003723	chr11	95777684	95822067	140486	ENSMUSG00000013415
1418799_a_at	procollagen, type XVII, alpha 1	Col17a1	1.54371	2.43174	2.40693	2.38711	3.61369	3.67606	2.25939	1.69164	3.50785	3.92921	-0.676877	-1.05424	1.03106	0.700056	Mm.1225	GO:0006817|GO:0007155|GO:0005578|GO:0005581|GO:0005737|GO:0016020|GO:0016021|GO:0016021|GO:0030056|GO:0005198|GO:0030020	chr19	47699656	47745405	12821	ENSMUSG00000025064
1418919_at	shugoshin-like 1 (S. pombe)	Sgol1	2.17251	2.61701	2.53178	-0.564011	-0.397877	-0.105643	0.236265	0.571125	-0.428403	-0.298757	0.060914	-0.350829	0.430088	-0.140173	Mm.153202	GO:0007049|GO:0007059|GO:0007067|GO:0045132|GO:0051301|GO:0000775|GO:0005634	chr17	53140627	53154241	72415	ENSMUSG00000023940
1418925_at	cadherin EGF LAG seven-pass G-type receptor 1	Celsr1	3.46232	4.81573	4.3372	2.08744	2.27858	2.16574	1.10669	0.312242	1.69858	1.10157	-0.107655	-0.138596	0.143572	0.102677	Mm.22680	GO:0001736|GO:0001843|GO:0007156|GO:0007165|GO:0007165|GO:0007186|GO:0007186|GO:0007218|GO:0007267|GO:0007275|GO:0007417|GO:0007626|GO:0010003|GO:0042249|GO:0042472|GO:0045176|GO:0046928|GO:0005615|GO:0005887|GO:0016020|GO:0016021|GO:0016021|GO:0004871|GO:0004872|GO:0004888|GO:0004930|GO:0004930|GO:0005509|GO:0005509|GO:0016527|GO:0046983	chr15	85726548	85861543	12614
1418969_at	S-phase kinase-associated protein 2 (p45)	Skp2	2.9695	3.13722	3.14168	-0.26263	-0.204099	0.0682125	-0.16153	-0.431534	0.34874	0.208668	-0.042932	0.019465	-0.378676	0.402143	Mm.35584	GO:0000074|GO:0000082|GO:0006511|GO:0006512|GO:0008634|GO:0000151|GO:0016301	chr15	9038864	9067247	27401
1419051_at	OVO homolog-like 1 (Drosophila)	Ovol1	2.43328	2.87191	2.61034	0.252271	0.293336	-0.054523	0.228632	0.286328	-0.244721	-0.335543	-0.125822	0.0308542	0.373277	-0.278312	Mm.280225	GO:0000122|GO:0000239|GO:0006350|GO:0006355|GO:0007283|GO:0007498|GO:0008544|GO:0005622|GO:0005634|GO:0003676|GO:0003677|GO:0003700|GO:0008270|GO:0046872	chr19	5549135	5560646	18426	ENSMUSG00000024922
1419052_at	OVO homolog-like 1 (Drosophila)	Ovol1	1.54082	2.58442	2.04818	-0.277266	0.283332	0.183208	-0.0233994	0.127464	0.0850163	-0.258978	0.211219	0.200505	-0.265439	-0.146286	Mm.280225	GO:0000122|GO:0000239|GO:0006350|GO:0006355|GO:0007283|GO:0007498|GO:0008544|GO:0005622|GO:0005634|GO:0003676|GO:0003677|GO:0003700|GO:0008270|GO:0046872	chr19	5549135	5560646	18426	ENSMUSG00000024922
1419062_at	erythrocyte protein band 4.1-like 3	Epb4.1l3	2.7031	1.97776	2.21156	0.337489	-0.0354247	0.440231	0.398547	0.0860047	0.88849	1.23056	0.08179	0.0939808	-0.739284	0.563515	Mm.131135	GO:0030866|GO:0005737|GO:0005856|GO:0005911|GO:0016020|GO:0019898|GO:0003779|GO:0005198|GO:0005488|GO:0005515|GO:0008092	chr17	69061681	69194891	13823	ENSMUSG00000024044
1419066_at	immediate early response 5-like /// similar to Immediate early response 5-like	Ier5l /// LOC100047268	1.07621	1.07387	0.80042	1.57326	2.76479	2.71703	0.946981	0.416776	1.09882	0.881278	0.132885	-0.395739	-0.0334115	0.296265	Mm.295464		chr2	30294669	30296228	100047268 /// 72500	ENSMUSG00000039503
1419079_at	sodium channel, nonvoltage-gated 1 gamma	Scnn1g	1.99145	3.18589	2.56949	-0.00770617	-0.0525069	0.13368	0.634871	-0.0776811	1.40505	1.3327	-0.0550046	-0.675447	0.463619	0.266833	Mm.35247	GO:0006810|GO:0006811|GO:0006814|GO:0006814|GO:0050896|GO:0016020|GO:0016021|GO:0016021|GO:0016021|GO:0005216|GO:0005272|GO:0005515|GO:0015280|GO:0015280|GO:0031402	chr7	121525626	121559454	20278	ENSMUSG00000000216
1419133_at	envoplakin	Evpl	2.86438	4.06124	3.27194	2.17077	2.60645	1.83773	0.985946	0.887247	0.869568	-0.157992	-0.339478	-0.607856	1.38395	-0.436618	Mm.293683	GO:0018149|GO:0030216|GO:0031424|GO:0001533|GO:0005737|GO:0005856|GO:0030054|GO:0005198|GO:0030674	chr11	116036649	116039326	14027
1419140_at	activin receptor IIB	Acvr2b	1.89552	2.98337	1.94803	0.115757	0.716437	0.341168	-0.276852	-0.493863	0.13459	-0.00136089	-0.392156	-0.279312	0.146379	0.525089	Mm.390239	GO:0001501|GO:0001501|GO:0001822|GO:0001822|GO:0006468|GO:0007178|GO:0007368|GO:0007368|GO:0007498|GO:0007507|GO:0009952|GO:0009952|GO:0042475|GO:0042475|GO:0048276|GO:0048617|GO:0048705|GO:0048705|GO:0060021|GO:0060021|GO:0016020|GO:0016021|GO:0016021|GO:0000166|GO:0000287|GO:0004672|GO:0004674|GO:0004674|GO:0004675|GO:0004702|GO:0004712|GO:0004872|GO:0005024|GO:0005515|GO:0005524|GO:0016301|GO:…	chr9	119251240	119282199	11481	ENSMUSG00000061393
1419152_at	RIKEN cDNA 2810417H13 gene	2810417H13Rik	3.52377	3.3275	3.48231	0.448403	-0.0108109	0.321125	0.210427	-0.00973892	-0.268093	0.118464	-0.23716	-0.10174	0.00883961	0.33006	Mm.351273	GO:0005739	chr9	65688242	65701272	68026	ENSMUSG00000040204
1419153_at	RIKEN cDNA 2810417H13 gene	2810417H13Rik	3.70125	3.84527	3.94743	0.425767	-0.374538	0.353919	0.318646	-0.0199771	-0.464617	0.0229506	0.169971	0.244471	-0.25633	-0.158113	Mm.351273	GO:0005739	chr9	65688242	65701272	68026	ENSMUSG00000040204
1419155_a_at	SRY-box containing gene 4	Sox4	2.37879	2.9435	2.18365	0.857804	2.52838	1.90802	0.587771	-0.375197	0.967684	0.561097	-0.124598	-0.50375	-0.0645533	0.692902	Mm.240627	GO:0006350|GO:0006355|GO:0008152|GO:0031017|GO:0000785|GO:0005634|GO:0005634|GO:0005667|GO:0003677|GO:0003700|GO:0008483|GO:0016740	chr13	28958114	28961176	20677	ENSMUSG00000076431
1419156_at	SRY-box containing gene 4	Sox4	2.27599	3.17431	2.39642	1.09105	2.95133	2.19406	0.613193	-0.648307	1.37619	1.02876	-0.342723	-0.727621	0.0952291	0.975117	Mm.240627	GO:0006350|GO:0006355|GO:0008152|GO:0031017|GO:0000785|GO:0005634|GO:0005634|GO:0005667|GO:0003677|GO:0003700|GO:0008483|GO:0016740	chr13	28958114	28961176	20677	ENSMUSG00000076431
1419169_at	mitogen-activated protein kinase 6	Mapk6	1.84337	2.26959	2.44456	-0.163006	0.0475135	0.349399	0.301783	0.369545	0.881993	0.766601	-0.293729	-0.677711	0.815867	0.155573	Mm.18856	GO:0006468|GO:0007049|GO:0005737|GO:0000166|GO:0004672|GO:0004674|GO:0004707|GO:0005515|GO:0005524|GO:0016301|GO:0016740	chr9	75172691	75195907	50772	ENSMUSG00000042688
1419172_at	dihydrofolate reductase	Dhfr	2.2242	2.55814	2.50029	0.00143909	-0.18501	0.0522041	0.15726	-0.272385	-0.102066	0.397755	-0.0843134	-0.247325	0.021153	0.310485	Mm.23695	GO:0006545|GO:0006730|GO:0009165|GO:0004146|GO:0004146|GO:0016491|GO:0050661	chr13	93455695	93486520	13361	ENSMUSG00000021707
1419294_at	RIKEN cDNA 1700011H14 gene	1700011H14Rik	2.86141	2.01502	3.26629	-0.26438	-0.398707	-0.120607	0.0647569	0.212046	-0.00250816	0.116172	-0.0830359	-0.298121	0.32012	0.0610361	Mm.87439		chr14	48148334	48167359	67082	ENSMUSG00000021850
1419314_at	tubulointerstitial nephritis antigen	Tinag	3.92085	3.46778	4.4268	-0.284215	-0.258891	-0.576886	-0.0650639	-0.212777	-0.66077	-0.432305	0.273476	0.233276	-0.299675	-0.207078	Mm.23199	GO:0006508|GO:0006508|GO:0005615|GO:0004197|GO:0004197|GO:0008234|GO:0008234	chr9	76737601	76831690	26944	ENSMUSG00000032357
1419332_at	EGF-like-domain, multiple 6	Egfl6	3.73825	2.97605	3.76013	1.92368	1.97332	2.62818	2.01668	0.656298	2.44947	2.59747	-0.490294	-0.270816	0.455203	0.305907	Mm.37707	GO:0007155|GO:0007275|GO:0030154|GO:0005615|GO:0016020|GO:0016020|GO:0005509|GO:0005515	chrX	161867102	161929817	54156	ENSMUSG00000000402
1419392_at	hypothetical protein LOC100044163	LOC100044163	2.89643	3.9373	3.01706	-0.126864	-0.401036	-0.0301895	0.130877	0.275039	-0.600356	-0.166543	-0.277216	-0.715424	1.07549	-0.0828533		GO:0007010|GO:0016080|GO:0017157|GO:0019933|GO:0030073|GO:0030054|GO:0045202|GO:0045202|GO:0005509|GO:0005509|GO:0005515|GO:0005515|GO:0005522|GO:0005544|GO:0005544|GO:0008270|GO:0046872	chr5	14520956	14802048	100044163
1419513_a_at	ect2 oncogene	Ect2	3.53291	3.17401	3.70523	0.533675	-0.45271	0.300599	0.393	0.31702	-0.75047	-0.204364	0.0848942	0.077466	-0.136925	-0.0254369	Mm.261453	GO:0000074|GO:0007242|GO:0009987|GO:0035023|GO:0043123|GO:0005622|GO:0004871|GO:0005085|GO:0005089|GO:0005515	chr3	27288294	27344909	13605	ENSMUSG00000027699
1419522_at	zinc finger, MYND domain containing 19	Zmynd19	2.00544	1.80474	2.06801	0.333887	-0.0601983	-0.483463	-0.392485	0.652141	-0.720387	-0.233256	0.429456	0.368431	-0.531957	-0.265929	Mm.296106	GO:0005624|GO:0005737|GO:0005737|GO:0016020|GO:0019717|GO:0008270|GO:0046872	chr2	24771810	24781422	67187	ENSMUSG00000026974
1419549_at	arginase 1, liver	Arg1	3.32976	4.39961	3.71998	2.18843	1.57452	1.09624	1.37327	1.32239	2.09046	1.11758	-0.339233	0.285156	0.456022	-0.401944	Mm.154144	GO:0000050|GO:0006525|GO:0006527|GO:0005737|GO:0004053|GO:0004053|GO:0016787|GO:0016813|GO:0030145|GO:0046872	chr10	24604636	24616854	11846	ENSMUSG00000019987
1419592_at	unc-5 homolog C (C. elegans)	Unc5c	2.13754	2.33889	1.70748	-0.134274	-0.336737	-0.24714	-0.338021	-0.103624	-0.462542	0.0508671	-0.126936	0.0876498	-0.122814	0.162099	Mm.24430	GO:0006915|GO:0007165|GO:0007165|GO:0007275|GO:0007420|GO:0030334|GO:0005886|GO:0016020|GO:0016021|GO:0004872|GO:0005042|GO:0005515|GO:0005515	chr3	141402950	141772309	22253
1419638_at	ephrin B2	Efnb2	2.91318	3.43778	3.30321	0.941416	1.38129	1.45443	0.236225	-0.0583315	0.893037	0.748383	-0.0356998	-0.586418	-0.238133	0.860251	Mm.209813	GO:0001945|GO:0007275|GO:0007399|GO:0009887|GO:0030154|GO:0005886|GO:0016020|GO:0016021|GO:0016021|GO:0005515	chr8	8617208	8661208	13642	ENSMUSG00000001300
1419639_at	ephrin B2	Efnb2	3.05773	3.19684	3.31473	1.54395	1.5978	1.74639	0.467596	0.0487642	0.89775	0.681546	0.0597706	-0.367167	-0.414476	0.72187	Mm.209813	GO:0001945|GO:0007275|GO:0007399|GO:0009887|GO:0030154|GO:0005886|GO:0016020|GO:0016021|GO:0016021|GO:0005515	chr8	8617208	8661208	13642	ENSMUSG00000001300
1419652_s_at	RIKEN cDNA 2610200G18 gene	2610200G18Rik	1.98704	2.04842	1.95528	-0.69091	-0.623622	-0.750917	-0.194186	0.127442	-0.211414	-0.405436	-0.0420456	-0.235182	0.292469	-0.0152416	Mm.458100	GO:0005615|GO:0016020|GO:0016021				67149
1419708_at	wingless-related MMTV integration site 6	Wnt6	3.40223	3.7574	3.81123	0.594152	0.592092	0.650762	0.506154	0.544309	0.106121	1.70539	0.14829	0.445131	-0.207437	-0.385983	Mm.268282	GO:0007165|GO:0007223|GO:0007267|GO:0007275|GO:0009887|GO:0016055|GO:0005576|GO:0005576|GO:0005578|GO:0005615|GO:0004871|GO:0005102|GO:0005515	chr1	74705352	74718155	22420	ENSMUSG00000033227
1419717_at	sema domain, immunoglobulin domain (Ig), short basic domain, secreted, (semaphorin) 3E /// hypothetical protein LOC100044162	LOC100044162 /// Sema3e	1.97218	2.12905	1.61689	-0.393198	-0.0269809	0.411526	0.188994	-0.312059	0.202137	0.38493	-0.231885	-0.148763	-0.106347	0.486996	Mm.134093	GO:0007275|GO:0007399|GO:0030154|GO:0005615	chr5	14031322	14260322	100044162 /// 20349
1419722_at	kallikrein related-peptidase 8	Klk8	2.62476	3.17116	2.57573	0.53364	0.0204844	0.470412	0.147293	0.234863	0.0129647	0.389698	-0.374512	0.375654	-0.298336	0.297193	Mm.458023	GO:0006508|GO:0050808|GO:0004252|GO:0008233|GO:0016787	chr7	43665618	43671865	259277	ENSMUSG00000064023
1419838_s_at	polo-like kinase 4 (Drosophila)	Plk4	2.66531	2.44117	2.96245	-0.11169	-1.35209	0.0687237	-0.275386	-0.34756	0.206335	-0.0675149	0.093132	0.120673	-0.401297	0.187492	Mm.3794	GO:0006468|GO:0000166|GO:0004672|GO:0004674|GO:0004713|GO:0004713|GO:0005515|GO:0005524|GO:0016301|GO:0016740	chr3	40913026	40913296	20873	ENSMUSG00000025758
1419943_s_at	cyclin B1	Ccnb1	2.90901	2.93501	3.1379	0.1577	-1.04597	-0.436404	0.494857	0.666297	-0.811088	-0.579292	-0.232344	0.140681	0.580225	-0.488563	Mm.260114	GO:0000074|GO:0000074|GO:0000910|GO:0006468|GO:0007049|GO:0007049|GO:0007067|GO:0007067|GO:0051301|GO:0005634|GO:0005634|GO:0005634|GO:0005634|GO:0005737|GO:0005515|GO:0016301|GO:0016538	chr14	7203517	7204091	268697	ENSMUSG00000041431
1420028_s_at	minichromosome maintenance deficient 3 (S. cerevisiae) /// similar to DNA replication licensing factor MCM3 (DNA polymerase alpha holoenzyme-associated protein P1) (P1-MCM3)	LOC100045677 /// Mcm3	3.06905	3.08276	3.10925	0.644695	-0.0275202	0.542445	0.345638	0.0769386	0.542083	0.516135	-0.0673747	-0.00901699	0.0667348	0.00965643	Mm.4502	GO:0006260|GO:0006270|GO:0006350|GO:0006355|GO:0007049|GO:0005634|GO:0000166|GO:0000166|GO:0003677|GO:0005524|GO:0008094|GO:0017111	chr1	20788113	20788646	100045677 /// 17215	ENSMUSG00000041859
1420081_s_at	DNA segment, Chr 2, ERATO Doi 750, expressed	D2Ertd750e	2.21082	2.65537	2.47335	-0.51926	-1.24942	-0.668114	-0.209517	-0.586276	-0.576407	-0.690503	-0.192639	-0.515299	0.617862	0.0900774	Mm.252695	GO:0005515	chr2	118525592	118526041	51944	ENSMUSG00000027331
1420183_at	Loricrin	Lor	4.54808	4.85802	4.1194	1.1869	2.76567	1.7749	1.79852	0.823578	2.21167	2.24043	-0.816602	-1.35018	1.14992	1.01686	Mm.1121	GO:0018149|GO:0030216|GO:0031424|GO:0001533|GO:0009898|GO:0005198|GO:0005200|GO:0030280|GO:0030674	chr3	92166199	92166503	16939
1420338_at	arachidonate 15-lipoxygenase	Alox15	1.33052	1.41507	1.17224	3.06971	2.82848	2.637	1.57439	1.26516	1.4362	1.19475	0.214757	-0.0513225	0.489426	-0.65286	Mm.4584	GO:0005975|GO:0006118|GO:0006691|GO:0019370|GO:0005737|GO:0004052|GO:0004553|GO:0005506|GO:0016165|GO:0016491|GO:0016702|GO:0046872	chr11	70160341	70168212	11687	ENSMUSG00000018924
1420352_at	protease, serine, 22	Prss22	3.59018	4.64024	3.98401	3.62531	3.83739	3.81209	1.49226	0.868907	2.31445	1.38823	-0.0644355	-0.154126	0.29821	-0.0796494	Mm.157351	GO:0006508|GO:0005615|GO:0004252|GO:0008233|GO:0016787	chr17	23721156	23725720	70835	ENSMUSG00000045027
1420364_at	G protein-coupled receptor 87	Gpr87	2.88443	4.30633	3.59532	1.89726	2.96164	2.78479	0.497701	0.189004	1.51868	1.18359	0.147974	-0.00649834	0.11297	-0.254447	Mm.60267	GO:0007165|GO:0007186|GO:0016020|GO:0016021|GO:0016021|GO:0001584|GO:0001584|GO:0004871|GO:0004872|GO:0004930|GO:0045028|GO:0045028	chr3	59266842	59268014	84111	ENSMUSG00000051431
1420406_at	paternally expressed 12	Peg12	3.29354	3.12351	2.90615	-0.288149	-0.212234	0.214101	0.149966	-0.321423	0.585878	0.960271	-0.0885401	-0.100598	-0.470559	0.659698	Mm.422745		chr7	62340813	62343460	27412
1420477_at	nucleosome assembly protein 1-like 1	Nap1l1	2.40706	2.77592	2.80748	0.389262	0.170923	0.654088	-0.118842	-0.40641	0.758084	1.1631	-0.405738	-0.213048	0.0239248	0.594859	Mm.290407	GO:0006334|GO:0005634|GO:0005515	chr1	137048405	137049636	53605
1420518_a_at	immunoglobulin superfamily, member 9	Igsf9	2.7889	3.98332	3.48792	-0.267539	0.460785	0.297812	-0.12366	-0.44801	-0.0686679	-0.471239	-0.237226	-0.442361	0.846004	-0.166417	Mm.214530	GO:0016358|GO:0005615|GO:0016021|GO:0030425	chr1	174318991	174335553	93842	ENSMUSG00000037995
1420565_at	homeo box A1	Hoxa1	1.94437	3.08942	1.99584	0.244867	0.376608	-0.309084	0.0837388	-0.299372	-0.26079	-0.140812	0.108861	0.208499	-0.264472	-0.0528898	Mm.197	GO:0006350|GO:0006355|GO:0006357|GO:0007275|GO:0007399|GO:0009952|GO:0030902|GO:0042472|GO:0045449|GO:0005634|GO:0005667|GO:0003677|GO:0003700|GO:0043565	chr6	52084947	52087898	15394	ENSMUSG00000029844
1420573_at	homeo box D1	Hoxd1	2.60411	2.9297	2.19493	0.0348387	0.325626	-0.0270433	-0.012197	-0.0772719	-0.0358853	0.321287	0.0112514	0.00123453	-0.0533896	0.040905	Mm.4932	GO:0006350|GO:0006355|GO:0007275|GO:0007389|GO:0009887|GO:0045449|GO:0005634|GO:0005667|GO:0003677|GO:0003700|GO:0043565	chr2	74563818	74565982	15429	ENSMUSG00000042448
1420579_s_at	cystic fibrosis transmembrane conductance regulator homolog	Cftr	3.43735	3.57374	3.65243	0.333871	-0.232643	0.0865688	0.152819	-0.0713363	0.719041	0.81453	-0.136471	-0.155152	0.251891	0.039732	Mm.15621	GO:0006810|GO:0006811|GO:0016020|GO:0016021|GO:0016021|GO:0000166|GO:0005216|GO:0005254|GO:0005524|GO:0016887|GO:0017111|GO:0031404|GO:0042626	chr6	18120686	18272768	12638	ENSMUSG00000041301
1420603_s_at	retinoic acid early transcript 1, alpha /// retinoic acid early transcript beta /// retinoic acid early transcript gamma /// retinoic acid early transcript delta /// retinoic acid early transcript 1E	Raet1a /// Raet1b /// Raet1c /// Raet1d /// Raet1e	1.74581	2.2877	1.57777	0.746668	0.626484	0.731046	0.546811	-0.0128407	0.408194	1.02645	0.303294	0.0448503	-0.110804	-0.23734	Mm.458004	GO:0002839|GO:0006955|GO:0019882|GO:0032729|GO:0032816|GO:0042271|GO:0043032|GO:0045429|GO:0016020|GO:0031362|GO:0046658|GO:0046658|GO:0046703|GO:0048503|GO:0048503	chr10	21848024	22063555	19368 /// 19369 /// 19370 /// 379043 /// 56554	ENSMUSG00000053219
1420643_at	LFNG O-fucosylpeptide 3-beta-N-acetylglucosaminyltransferase	Lfng	1.03448	0.433569	1.45271	2.94419	1.19477	1.95669	1.48414	0.557573	0.823242	0.903176	-0.226994	0.268554	0.270773	-0.312333	Mm.12834	GO:0007275|GO:0007386|GO:0005615|GO:0016020|GO:0016021|GO:0016740|GO:0016757	chr5	140859816	140868019	16848	ENSMUSG00000029570
1420715_a_at	peroxisome proliferator activated receptor gamma	Pparg	2.07274	3.36101	2.19784	2.06742	1.57313	1.40826	0.755639	0.758797	0.89249	0.818052	0.420159	0.285244	-0.556406	-0.148999	Mm.3020	GO:0000122|GO:0006350|GO:0006355|GO:0006954|GO:0030855|GO:0045165|GO:0045444|GO:0045444|GO:0045449|GO:0045598|GO:0045600|GO:0045892|GO:0045941|GO:0045944|GO:0050872|GO:0005634|GO:0005634|GO:0005829|GO:0017053|GO:0003677|GO:0003677|GO:0003677|GO:0003700|GO:0003700|GO:0003707|GO:0004872|GO:0004879|GO:0004879|GO:0005515|GO:0008270|GO:0016563|GO:0016564|GO:0016564|GO:0043565|GO:0046872	chr6	115387684	115456018	19016	ENSMUSG00000000440
1420798_s_at	protocadherin alpha 6 /// protocadherin alpha 7 /// protocadherin alpha 5 /// protocadherin alpha 11 /// protocadherin alpha 10 /// protocadherin alpha 1 /// protocadherin alpha 9 /// protocadherin alpha 3 /// protocadherin alpha 12 /// protocadherin alpha 2 /// protocadherin alpha 8 /// protocadherin alpha subfamily C, 1 /// protocadherin alpha subfamily C, 2	Pcdha1 /// Pcdha10 /// Pcdha11 /// Pcdha12 /// Pcdha2 /// Pcdha3 /// Pcdha5 /// Pcdha6 /// Pcdha7 /// Pcdha8 /// Pcdha9 /// Pcdhac1 /// Pcdhac2	4.87773	5.47933	4.79947	-0.449492	-0.243744	-0.454228	-0.578693	-0.299184	0.0857272	0.348155	-0.60308	0.16221	-0.556737	0.997607	Mm.453213	GO:0007155|GO:0007155|GO:0007156|GO:0005624|GO:0005634|GO:0016020|GO:0016021|GO:0005509|GO:0005515|GO:0005515	chr18	37056275	37313631	116731 /// 12937 /// 12939 /// 12941 /// 12942 /// 12943 /// 192161 /// 192163 /// 192164 /// 353234 /// 353235 /// 353236 /// 353237	ENSMUSG00000007440
1420851_at	par-6 partitioning defective 6 homolog gamma (C. elegans)	Pard6g	2.15242	3.36737	2.74932	0.0390291	1.40825	0.932134	-0.201324	-0.406308	1.48912	1.36218	-1.04544	-0.597623	0.673632	0.969437	Mm.24678	GO:0007049|GO:0007242|GO:0051301|GO:0005737|GO:0005923|GO:0016020|GO:0030054|GO:0005515	chr18	80209044	80281699	93737	ENSMUSG00000056214
1420892_at	wingless-related MMTV integration site 7B	Wnt7b	1.53407	2.22335	2.1032	0.439584	0.246937	0.0245118	0.335583	0.473382	-0.0808325	-0.38208	0.293315	-0.0523505	0.193175	-0.43414	Mm.306946	GO:0007165|GO:0007223|GO:0007267|GO:0007275|GO:0009887|GO:0016055|GO:0016055|GO:0045669|GO:0050808|GO:0005576|GO:0005576|GO:0005578|GO:0005615|GO:0004871|GO:0005102|GO:0005515	chr15	85363202	85409598	22422	ENSMUSG00000022382
1420994_at	UDP-GlcNAc:betaGal beta-1,3-N-acetylglucosaminyltransferase 5	B3gnt5	1.93626	1.36756	1.46502	-0.759027	-1.17318	-1.07176	-0.75625	-0.729165	-0.947157	-0.331749	0.182043	0.00289297	-0.67905	0.494114	Mm.33935	GO:0006486|GO:0006486|GO:0007275|GO:0007417|GO:0030148|GO:0005622|GO:0016020|GO:0016020|GO:0016021|GO:0016021|GO:0008378|GO:0008378|GO:0008457|GO:0008917|GO:0016740|GO:0016757	chr16	19674616	19686316	108105	ENSMUSG00000022686
1421048_a_at	yippee-like 1 (Drosophila)	Ypel1	3.89222	4.5747	4.09946	0.107021	-0.0539827	0.213331	0.26438	0.36634	-0.114201	-0.0563989	-0.0143185	0.164451	0.0324059	-0.182537	Mm.237941	GO:0016853	chr16	16983701	16999904	106369	ENSMUSG00000022773
1421193_a_at	pre B-cell leukemia transcription factor 3 /// similar to PBX3a	LOC100047506 /// Pbx3	2.38766	2.82651	2.1486	-0.230388	-1.13409	-0.315345	-0.43654	-0.260082	-0.439536	-0.491201	-0.114165	-0.100943	-0.715878	0.930988	Mm.239941	GO:0006350|GO:0006355|GO:0007387|GO:0007388|GO:0007585|GO:0045449|GO:0005634|GO:0005634|GO:0005667|GO:0005667|GO:0003677|GO:0003700|GO:0005515|GO:0043565	chr2	33993917	34193952	100047506 /// 18516	ENSMUSG00000038718
1421317_x_at	myeloblastosis oncogene	Myb	1.93915	1.88217	2.06052	0.668202	-0.185742	-0.197679	0.165181	-0.249136	-0.359279	-0.448473	-0.207387	0.261079	0.127718	-0.181411	Mm.52109	GO:0000074|GO:0000082|GO:0006350|GO:0006355|GO:0006355|GO:0006355|GO:0006816|GO:0009987|GO:0019068|GO:0045449|GO:0005634|GO:0005634|GO:0003677|GO:0003677|GO:0003700|GO:0003700|GO:0005515|GO:0030528	chr10	20814410	20842402	17863
1421350_a_at	glutamate receptor interacting protein 1	Grip1	2.97386	3.82697	3.13462	2.82506	2.97233	2.85437	1.7989	0.846769	2.43057	1.70031	0.156919	0.109577	0.277562	-0.544059	Mm.196692	GO:0007242|GO:0008104|GO:0005783|GO:0016020|GO:0030054|GO:0031410|GO:0045121|GO:0045202|GO:0004872|GO:0005515|GO:0005515	chr10	119222566	119479176	74053	ENSMUSG00000034813
1421404_at	chemokine (C-X-C motif) ligand 15	Cxcl15	3.54277	4.68663	3.9611	4.31816	3.78859	4.02871	2.52179	2.25541	3.22498	2.39498	0.0815811	0.216871	0.637914	-0.936366	Mm.64326	GO:0006935|GO:0006935|GO:0006954|GO:0006954|GO:0006955|GO:0007165|GO:0030097|GO:0030593|GO:0005576|GO:0005576|GO:0005615|GO:0005615|GO:0005125|GO:0008009|GO:0008009	chr5	91869667	91877094	20309	ENSMUSG00000029375
1421534_at	deafness, autosomal dominant 5 homolog (human)	Dfna5h	1.81807	2.27237	2.2543	-0.43674	-0.81289	0.0458317	-0.240956	-0.504719	0.542449	0.541344	0.124678	0.366867	-1.13492	0.643376	Mm.248361	GO:0007605|GO:0035315	chr6	50129746	50132153	54722
1421546_a_at	Rac GTPase-activating protein 1	Racgap1	3.06536	3.26204	3.47739	-0.125082	-0.532554	0.441551	-0.145284	0.131595	-0.552974	-0.0175471	0.290413	0.157327	-0.424041	-0.0237002	Mm.273804	GO:0000910|GO:0000910|GO:0000915|GO:0000915|GO:0006118|GO:0007049|GO:0007108|GO:0007108|GO:0007165|GO:0007242|GO:0007242|GO:0007283|GO:0007283|GO:0007405|GO:0009790|GO:0051301|GO:0005622|GO:0005634|GO:0005634|GO:0005737|GO:0005096|GO:0005096|GO:0005506|GO:0005515|GO:0005515|GO:0008270|GO:0009055|GO:0019992|GO:0043014|GO:0043014|GO:0043015|GO:0043015|GO:0046872|GO:0048487|GO:0048487	chr15	99448558	99479634	26934	ENSMUSG00000023015
1421551_s_at	interferon activated gene 202B	Ifi202b	0.877465	1.90111	1.30357	0.574235	0.426002	0.490521	-0.0615406	-0.114343	0.00420713	-0.0477619	-0.0900207	0.0350089	0.137968	-0.0829573	Mm.218770	GO:0006955|GO:0005737|GO:0005515	chr1	175799289	175819389	26388
1421612_a_at	H2A histone family, member Y3 /// H2A histone family, member Y2	H2afy2 /// H2afy3	2.84516	2.35934	2.58529	-0.0372534	-0.316373	0.323608	0.513598	-0.297018	0.306096	0.605804	0.213731	-0.418912	-0.317537	0.522718	Mm.272870	GO:0006334|GO:0007001|GO:0007549|GO:0007549|GO:0016568|GO:0000786|GO:0001740|GO:0001740|GO:0005634|GO:0005694|GO:0003677	chr15	62047206	62049117	404634 /// 67552	ENSMUSG00000020086
1421627_at	even skipped homeotic gene 1 homolog	Evx1	2.74595	3.1684	2.45074	0.275653	0.640108	0.148036	0.161012	0.168986	1.19294	1.56955	-0.539474	-0.279596	0.220878	0.598194	Mm.389754	GO:0006355|GO:0007275|GO:0045449|GO:0005634|GO:0003677|GO:0003700|GO:0043565	chr6	52243075	52247955	14028	ENSMUSG00000005503
1421709_a_at	flavin containing monooxygenase 5 /// similar to Flavin containing monooxygenase 5	Fmo5 /// LOC100046051	2.19356	3.33936	2.90562	0.116632	0.232729	0.278564	0.474142	0.754399	0.404823	0.576245	-0.338304	-0.173131	0.603047	-0.0916114	Mm.385180	GO:0006118|GO:0005783|GO:0005792|GO:0016020|GO:0016021|GO:0016021|GO:0031227|GO:0004497|GO:0004499|GO:0016491|GO:0050660|GO:0050661	chr3	97714454	97737998	100046051 /// 14263	ENSMUSG00000028088
1421830_at	adenylate kinase 3 alpha-like 1 /// similar to adenylate kinase 4	Ak3l1 /// LOC100047616	2.50921	3.08289	2.96181	-0.0651517	-0.117322	0.318422	0.0961809	-0.073523	-0.148278	0.284643	0.327053	-0.0586514	-0.966071	0.697669	Mm.42040	GO:0006139|GO:0005739|GO:0005739|GO:0000166|GO:0004017|GO:0005524|GO:0005525|GO:0016301|GO:0016740|GO:0016776|GO:0019201	chr4	100917670	100965703	100047616 /// 11639	ENSMUSG00000028527
1421841_at	fibroblast growth factor receptor 3	Fgfr3	2.62076	3.49937	3.04885	3.32377	4.15117	3.95526	2.03297	1.18169	3.19785	2.46442	0.23156	-0.276096	-0.219841	0.264378	Mm.6904	GO:0000165|GO:0002009|GO:0006468|GO:0008285|GO:0008543|GO:0030900|GO:0031398|GO:0035315|GO:0043065|GO:0045597|GO:0048839|GO:0050731|GO:0005764|GO:0009898|GO:0016020|GO:0016021|GO:0016021|GO:0048471|GO:0000166|GO:0004672|GO:0004713|GO:0004872|GO:0004908|GO:0005007|GO:0005524|GO:0016301|GO:0016740	chr5	34038530	34053924	14184	ENSMUSG00000054252
1421882_a_at	ELAV (embryonic lethal, abnormal vision, Drosophila)-like 2 (Hu antigen B)	Elavl2	5.25421	4.03823	3.91971	1.777	1.62056	1.78292	0.344107	0.277725	0.217054	0.0855789	0.222916	0.108695	-0.187946	-0.143664	Mm.318042	GO:0000166|GO:0003676|GO:0003723	chr4	90742733	90864072	15569	ENSMUSG00000008489
1421883_at	ELAV (embryonic lethal, abnormal vision, Drosophila)-like 2 (Hu antigen B)	Elavl2	4.98294	3.77815	3.20294	1.40229	0.460582	1.12564	0.167198	0.247636	-0.0306725	0.499314	0.0787826	0.0320473	-0.123319	0.0124898	Mm.318042	GO:0000166|GO:0003676|GO:0003723	chr4	90742733	90864072	15569	ENSMUSG00000008489
1422016_a_at	centromere protein H	Cenph	2.55447	2.70196	2.43094	-0.283445	0.236588	0.162401	0.559007	0.292949	-0.0351505	-0.282759	0.0404539	0.15047	0.0697055	-0.260628	Mm.273502	GO:0007059|GO:0007067|GO:0051383|GO:0000775|GO:0000776|GO:0000776|GO:0005634|GO:0005694|GO:0005515|GO:0005515|GO:0043515	chr13	101859942	101876156	26886	ENSMUSG00000045273
1422252_a_at	cell division cycle 25 homolog C (S. pombe)	Cdc25c	2.31573	2.45964	2.32746	0.307745	-0.0653253	0.251253	-0.00246668	-0.0789933	-0.2275	-0.057147	-0.168522	-0.208201	0.140862	0.235861	Mm.286602	GO:0000087|GO:0006470|GO:0007049|GO:0007067|GO:0051301|GO:0005622|GO:0005634|GO:0005737|GO:0004721|GO:0004725|GO:0005515|GO:0016787	chr18	34858970	34877482	12532	ENSMUSG00000044201
1422272_at	per-hexamer repeat gene 4	Phxr4	0.766108	2.72698	2.65458	2.26375	3.32162	2.69721	0.964797	0.0681782	1.90852	1.19063	-0.193909	-0.37379	-0.0608506	0.62855	Mm.41972		chr9	13180687	13181905	18689	ENSMUSG00000031802
1422430_at	fidgetin-like 1	Fignl1	3.62199	3.48188	3.79674	0.36681	0.0871863	0.624444	0.436901	0.131477	-0.412808	0.102105	0.329129	0.410499	-0.356445	-0.383183	Mm.236114	GO:0000166|GO:0000166|GO:0005524|GO:0017111	chr11	11700293	11706221	60530	ENSMUSG00000035455
1422439_a_at	cyclin-dependent kinase 4 /// similar to Cell division protein kinase 4 (Cyclin-dependent kinase 4) (PSK-J3) (CRK3)	Cdk4 /// LOC640611	2.74323	3.46304	3.32496	0.183089	0.610948	0.958035	0.00336266	-0.0922832	1.0373	1.18314	-1.09437	-0.399986	1.02643	0.467922	Mm.6839	GO:0000074|GO:0006468|GO:0006468|GO:0007049|GO:0007165|GO:0042127|GO:0051301|GO:0000307|GO:0005634|GO:0005634|GO:0005667|GO:0000166|GO:0004672|GO:0004672|GO:0004674|GO:0004693|GO:0005515|GO:0005524|GO:0016301|GO:0016301|GO:0016740	chr10	126466522	126470344	12567 /// 640611	ENSMUSG00000006728
1422440_at	cyclin-dependent kinase 4 /// similar to Cell division protein kinase 4 (Cyclin-dependent kinase 4) (PSK-J3) (CRK3)	Cdk4 /// LOC640611	2.12643	2.91224	2.83522	-0.572945	-0.265006	0.0694103	-0.25096	-0.19579	0.372523	0.575498	-0.105742	-0.811854	0.452518	0.46508	Mm.6839	GO:0000074|GO:0006468|GO:0006468|GO:0007049|GO:0007165|GO:0042127|GO:0051301|GO:0000307|GO:0005634|GO:0005634|GO:0005667|GO:0000166|GO:0004672|GO:0004672|GO:0004674|GO:0004693|GO:0005515|GO:0005524|GO:0016301|GO:0016301|GO:0016740	chr10	126466522	126470344	12567 /// 640611	ENSMUSG00000006728
1422441_x_at	cyclin-dependent kinase 4	Cdk4	1.98949	2.80551	2.75213	-0.516932	-0.0917912	0.2987	-0.173615	-0.340858	0.467688	0.652831	-0.295161	-0.729535	0.546812	0.477885	Mm.6839	GO:0000074|GO:0006468|GO:0006468|GO:0007049|GO:0007165|GO:0042127|GO:0051301|GO:0000307|GO:0005634|GO:0005634|GO:0005667|GO:0000166|GO:0004672|GO:0004672|GO:0004674|GO:0004693|GO:0005515|GO:0005524|GO:0016301|GO:0016301|GO:0016740	chr10	126466522	126470344	12567	ENSMUSG00000006728
1422460_at	MAD2 (mitotic arrest deficient, homolog)-like 1 (yeast)	Mad2l1	2.08173	2.53418	2.41655	0.0915918	-0.510506	-0.120958	0.127748	-0.0405712	0.433072	0.155966	-0.0295048	0.0670195	-0.0187054	-0.0188093	Mm.290830	GO:0000070|GO:0007049|GO:0007067|GO:0007094|GO:0007094|GO:0045841|GO:0051301|GO:0000775|GO:0000776|GO:0005816	chr6	66464980	66470686	56150	ENSMUSG00000029910
1422462_at	ubiquitin-conjugating enzyme E2T (putative)	Ube2t	2.00738	2.46153	2.13327	0.843691	-0.147832	0.509456	0.497132	0.343675	-0.420871	-0.441886	-0.216526	-0.137116	0.520115	-0.166473	Mm.284587	GO:0006464|GO:0006512|GO:0006512|GO:0004842|GO:0004842|GO:0016874|GO:0019787	chr1	136778975	136790590	67196	ENSMUSG00000026429
1422481_at	keratin 1	Krt1	2.8567	3.4842	2.74576	1.92176	2.856	1.55858	1.0526	0.338899	1.11809	0.896311	-0.486935	-1.14437	0.875851	0.755456	Mm.183137	GO:0001867|GO:0007010|GO:0005882|GO:0016020|GO:0005198|GO:0005200|GO:0005515|GO:0005529	chr15	101673459	101678822	16678	ENSMUSG00000046834
1422502_at	poly (ADP-ribose) polymerase family, member 1	Parp1	1.30695	1.80955	1.76824	-1.43494	-0.335996	-0.400678	-0.790248	-0.547688	-0.526541	-0.519921	-0.513248	-0.892087	0.641297	0.764042	Mm.277779	GO:0000723|GO:0006259|GO:0006281|GO:0006281|GO:0006284|GO:0006471|GO:0006974|GO:0040009|GO:0005622|GO:0005634|GO:0005634|GO:0003677|GO:0003950|GO:0005515|GO:0008270|GO:0016740|GO:0016757|GO:0046872|GO:0051287	chr1	182405579	182437929	11545	ENSMUSG00000026496
1422513_at	cyclin F	Ccnf	3.68416	4.10157	3.98389	0.423146	0.13132	0.274793	-0.210004	0.192878	0.266927	0.658988	-0.430149	0.430561	0.157738	-0.158148	Mm.77695	GO:0000074|GO:0000320|GO:0001890|GO:0007049|GO:0007067|GO:0051301|GO:0005634|GO:0005515|GO:0016538	chr17	23950807	23978947	12449
1422520_at	neurofilament, medium polypeptide	Nefm	6.40105	2.52455	2.84461	-0.173174	-0.219077	-0.463528	-0.552716	-0.296259	-0.552289	-0.434812	-0.447594	-0.141039	-0.0085144	0.597147	Mm.390700	GO:0000226|GO:0008088|GO:0031133|GO:0045104|GO:0045110|GO:0060052|GO:0060052|GO:0005882|GO:0005883|GO:0031594|GO:0005198	chr14	67072618	67078220	18040	ENSMUSG00000022054
1422535_at	cyclin E2	Ccne2	2.7982	2.38306	2.98258	0.133374	-0.318451	0.470783	0.390417	0.334716	-0.130306	-0.224636	0.0361271	0.200684	-0.123575	-0.113235	Mm.35867	GO:0000074|GO:0000074|GO:0006270|GO:0007049|GO:0051301|GO:0005634|GO:0016538	chr4	11118911	11131926	12448	ENSMUSG00000028212
1422552_at	reprimo, TP53 dependent G2 arrest mediator candidate	Rprm	5.37795	3.2441	5.28173	-0.474518	-0.536924	-0.0397429	0.121163	-0.143706	-0.57032	-0.358655	-0.110941	-0.211682	-0.0960774	0.418701	Mm.27086	GO:0007050|GO:0007346|GO:0005737|GO:0016021	chr2	53899484	53900938	67874
1422592_at	catenin (cadherin associated protein), delta 2 /// similar to arm-repeat protein NPRAP/neurojungin	Ctnnd2 /// LOC100045979	3.68446	3.8433	3.9929	0.624595	0.101066	0.474434	0.244773	0.121374	0.0325561	0.418465	-0.0555873	0.183523	-0.225006	0.0970707	Mm.321648	GO:0006350|GO:0006355|GO:0007155|GO:0007275|GO:0007612|GO:0048167|GO:0005737|GO:0005856|GO:0030054|GO:0005198|GO:0005488|GO:0005515	chr15	30117181	30973220	100045979 /// 18163	ENSMUSG00000022240
1422610_s_at	insulin-like growth factor 2 mRNA binding protein 3	Igf2bp3	5.24513	5.93767	5.37837	0.405645	1.12982	0.555208	0.0861621	0.292819	0.350813	0.0672231	-0.090867	0.215761	0.107925	-0.23282	Mm.281018	GO:0006355|GO:0006417|GO:0005634|GO:0005737|GO:0000166|GO:0003676|GO:0003677|GO:0003677|GO:0003723|GO:0005515	chr6	49015104	49144379	140488
1422611_s_at	insulin-like growth factor 2 mRNA binding protein 3	Igf2bp3	3.80413	4.38984	4.14821	-0.354754	0.207328	-0.0385199	0.0380583	-0.0366769	0.243551	0.536873	-0.030005	0.0290236	-0.340064	0.341046	Mm.281018	GO:0006417|GO:0005737|GO:0000166|GO:0003676|GO:0003723	chr6	49015104	49144379	140488
1422625_at	lymphocyte antigen 6 complex, locus H /// similar to Lymphocyte antigen 6H precursor (Ly-6H)	LOC100046207 /// Ly6h	2.90714	2.21157	2.53053	-0.280954	-0.274714	-0.238547	-0.375413	0.377958	-0.238492	0.174067	0.430041	0.328335	-0.480945	-0.277431	Mm.22154	GO:0005615|GO:0016020|GO:0048503	chr15	75392002	75394437	100046207 /// 23934	ENSMUSG00000022577
1422628_at	RIKEN cDNA 4632417K18 gene	4632417K18Rik	2.00843	2.10427	1.84793	-0.348877	0.00970554	0.0858383	-0.421427	-0.430521	-0.393055	-0.0811295	0.1476	0.925904	-0.861786	-0.211716	Mm.1643	GO:0008233	chr19	12640558	12656820	107373	ENSMUSG00000024691
1422639_at	calcitonin-related polypeptide, beta	Calcb	4.58205	1.83169	2.03337	1.35763	1.42007	1.55253	0.749639	0.309209	0.943081	1.06952	0.0451298	-0.217231	0.169608	0.00249338	Mm.273838	GO:0005576|GO:0005576|GO:0005179|GO:0005179	chr7	114509785	114514517	116903	ENSMUSG00000030666
1422663_at	origin recognition complex, subunit 1-like (S.cereviaiae)	Orc1l	2.95388	3.06463	3.42899	-0.164955	-0.479147	-0.283688	0.392183	0.772345	-0.40697	-0.499003	-0.24873	-0.0283942	0.737086	-0.459962	Mm.294154	GO:0006260|GO:0006260|GO:0005634|GO:0000166|GO:0000166|GO:0003677|GO:0003677|GO:0005524|GO:0017111	chr4	108077385	108112765	18392	ENSMUSG00000028587
1422676_at	SWI/SNF related, matrix associated, actin dependent regulator of chromatin, subfamily e, member 1	Smarce1	1.8179	2.29951	2.17272	-0.588924	-0.270884	-0.074151	-0.506647	-0.817329	0.104953	0.329722	-0.0718861	-0.361838	-0.390923	0.824645	Mm.379086	GO:0006355|GO:0006355|GO:0016568|GO:0000785|GO:0005634|GO:0003677|GO:0003677	chr5	146885164	146886501	57376	ENSMUSG00000037935
1422687_at	neuroblastoma ras oncogene	Nras	2.15776	3.08291	2.69872	0.235255	1.07807	1.28034	0.364826	-0.112405	1.2876	1.28964	-0.625185	-0.798205	0.834029	0.589362	Mm.400954	GO:0000074|GO:0007264|GO:0007265|GO:0009987|GO:0005622|GO:0005624|GO:0016020|GO:0000166|GO:0003924|GO:0005515|GO:0005525	chr3	103187289	103195759	18176
1422719_s_at	nucleoporin 50	Nup50	1.65462	2.01081	1.66392	0.127532	-0.168045	-0.089932	-0.0982766	0.278003	0.394277	0.0718617	0.125781	-0.0440993	0.270754	-0.352436	Mm.28379	GO:0001841|GO:0006605|GO:0006810|GO:0006913|GO:0015031|GO:0046907|GO:0051028|GO:0005643|GO:0005643|GO:0016021|GO:0019867|GO:0005487|GO:0005515|GO:0015288	chr15	84750900	84769560	18141	ENSMUSG00000016619
1422783_a_at	keratin 6A	Krt6a	4.34654	4.90381	4.5296	0.511306	0.644632	0.339318	0.240966	0.443287	-0.166196	0.0818772	0.0603242	0.279094	-0.210385	-0.129032	Mm.302399	GO:0002009|GO:0031424|GO:0045109|GO:0005882|GO:0005198|GO:0005200	chr15	101517949	101522343	16687	ENSMUSG00000058354
1422784_at	keratin 6A	Krt6a	5.18053	6.1654	5.66305	0.684483	1.04846	1.01522	0.29328	0.334172	0.130065	-0.227106	-0.0886836	0.472839	-0.0193048	-0.364851	Mm.302399	GO:0002009|GO:0031424|GO:0045109|GO:0005882|GO:0005198|GO:0005200	chr15	101517949	101522343	16687	ENSMUSG00000058354
1422789_at	aldehyde dehydrogenase family 1, subfamily A2	Aldh1a2	2.60933	1.8169	1.46339	-3.59313	-3.28737	-1.56199	-1.39883	-1.85057	-0.149865	0.902825	0.0888653	-0.261287	-1.00426	1.17668	Mm.42016	GO:0003007|GO:0008152|GO:0008284|GO:0009855|GO:0009952|GO:0009952|GO:0009954|GO:0014032|GO:0014032|GO:0016331|GO:0030182|GO:0030326|GO:0030900|GO:0030902|GO:0031016|GO:0035115|GO:0042573|GO:0042573|GO:0043010|GO:0048384|GO:0048384|GO:0005737|GO:0001758|GO:0001758|GO:0004028|GO:0016491	chr9	71014386	71094798	19378	ENSMUSG00000013584
1422814_at	asp (abnormal spindle)-like, microcephaly associated (Drosophila)	Aspm	3.25233	3.55043	3.46376	0.561716	-0.439605	0.494866	0.0431294	0.302144	-0.594601	-0.411865	0.0161581	0.214222	-0.050911	-0.179469	Mm.168523	GO:0007049|GO:0007067|GO:0021873|GO:0045665|GO:0045769|GO:0051301|GO:0051661|GO:0000922|GO:0005737|GO:0005516	chr1	141297379	141310326	12316	ENSMUSG00000033952
1422818_at	neural precursor cell expressed, developmentally down-regulated gene 9	Nedd9	2.66836	3.64538	3.00082	0.482975	0.46728	0.839505	0.0729384	-0.0825973	0.725275	1.08199	-0.154015	0.46796	-0.84125	0.527305	Mm.288980	GO:0001558|GO:0007049|GO:0007067|GO:0007155|GO:0051301|GO:0005737|GO:0005856|GO:0005515	chr13	41320889	41498336	18003
1422831_at	fibrillin 2	Fbn2	3.77699	2.95048	3.20842	-1.45135	-1.24744	-0.149228	-1.30854	-1.49649	-0.394553	0.961167	-0.241865	-0.201375	-0.678655	1.12189	Mm.20271	GO:0030326|GO:0035108|GO:0001527|GO:0005576|GO:0005578|GO:0005615|GO:0005201|GO:0005509|GO:0005509	chr18	58134980	58335174	14119	ENSMUSG00000024598
1422833_at	forkhead box A2	Foxa2	4.9406	6.21314	5.16279	-0.162795	0.180849	-0.217353	0.177203	0.375051	0.0353928	0.232054	-0.0506125	0.0579557	0.123535	-0.130878	Mm.938	GO:0006350|GO:0006355|GO:0006355|GO:0030324|GO:0030855|GO:0031018|GO:0045944|GO:0048468|GO:0048754|GO:0005634|GO:0005634|GO:0003677|GO:0003677|GO:0003700|GO:0003700|GO:0043565	chr2	147734318	147738410	15376	ENSMUSG00000037025
1422837_at	sciellin	Scel	2.78124	3.94982	3.42417	3.71034	4.02793	3.95254	1.87883	1.35834	2.38619	1.58008	0.609313	-0.0961099	0.168262	-0.681465	Mm.244003	GO:0008544|GO:0009790|GO:0030216|GO:0030216|GO:0005737|GO:0005737|GO:0005737|GO:0016020|GO:0005515|GO:0005515|GO:0008270|GO:0046872	chr14	102399019	102499025	64929
1422851_at	high mobility group AT-hook 2	Hmga2	5.88871	4.90742	5.90579	0.723225	-0.106507	-0.545785	-0.0976744	0.666041	0.223742	-0.464807	-0.227181	-0.241416	0.252171	0.216426	Mm.157190	GO:0006323|GO:0006350|GO:0006355|GO:0007001|GO:0000228|GO:0000785|GO:0005634|GO:0005694|GO:0003677|GO:0005515	chr10	119764719	119880067	15364
1422864_at	runt related transcription factor 1	Runx1	2.15122	3.05352	3.08637	1.61257	3.23399	2.46605	0.227158	-0.195894	2.46679	1.38317	-0.564318	0.14081	0.0470552	0.376453	Mm.4081	GO:0001501|GO:0006350|GO:0006355|GO:0006355|GO:0030097|GO:0030182|GO:0030854|GO:0045766|GO:0045944|GO:0048266|GO:0048666|GO:0005634|GO:0003677|GO:0003677|GO:0003700|GO:0003700|GO:0005515|GO:0005515|GO:0005524|GO:0016563	chr16	92491765	92586187	12394	ENSMUSG00000022952
1422889_at	protocadherin 18	Pcdh18	2.29004	2.22477	2.40368	-0.326979	-0.736754	-0.0579815	-0.486488	-1.15044	0.247018	0.59248	0.0670099	0.021575	-1.24916	1.16058	Mm.87246	GO:0007155|GO:0007156|GO:0007156|GO:0007156|GO:0007420|GO:0007420|GO:0016339|GO:0005615|GO:0005887|GO:0005887|GO:0016020|GO:0016020|GO:0016021|GO:0016021|GO:0005509|GO:0005509|GO:0005509|GO:0005515|GO:0005515|GO:0005515	chr3	49839490	49853506	73173	ENSMUSG00000037892
1422979_at	suppressor of variegation 3-9 homolog 2 (Drosophila)	Suv39h2	1.92798	1.97221	2.08791	0.609208	0.252691	0.314368	0.00733709	0.323298	0.495208	0.418227	-0.0401764	0.128283	-0.0586057	-0.0294991	Mm.128273	GO:0006333|GO:0006333|GO:0006338|GO:0006350|GO:0006355|GO:0007049|GO:0007140|GO:0016568|GO:0030154|GO:0000781|GO:0000785|GO:0000785|GO:0005634|GO:0005694|GO:0005720|GO:0003682|GO:0003682|GO:0005515|GO:0008168|GO:0008168|GO:0008270|GO:0008276|GO:0016740|GO:0018024|GO:0018024|GO:0046974	chr2	3375469	3392241	64707	ENSMUSG00000026646
1423063_at	DNA methyltransferase 3A	Dnmt3a	1.72733	1.79067	1.82235	-0.589881	-0.818597	-0.857061	-0.621995	-0.845144	-0.608563	-0.492574	-0.0617056	-0.0771379	-0.535901	0.674745	Mm.5001	GO:0000122|GO:0006306|GO:0006306|GO:0006306|GO:0006346|GO:0006349|GO:0006350|GO:0006355|GO:0007283|GO:0000791|GO:0000792|GO:0005634|GO:0005634|GO:0005720|GO:0005737|GO:0005737|GO:0016363|GO:0003677|GO:0003677|GO:0003677|GO:0003682|GO:0003886|GO:0003886|GO:0003886|GO:0005515|GO:0008168|GO:0008168|GO:0008270|GO:0016740|GO:0046872	chr12	3835020	3914455	13435	ENSMUSG00000020661
1423065_at	DNA methyltransferase 3A	Dnmt3a	1.82191	2.22187	1.46327	-0.660154	-0.0613451	0.168064	-1.00598	-0.989414	0.626457	0.316298	-0.710628	-0.528203	-0.0803323	1.31916	Mm.5001	GO:0000122|GO:0006306|GO:0006306|GO:0006306|GO:0006346|GO:0006349|GO:0006350|GO:0006355|GO:0007283|GO:0000791|GO:0000792|GO:0005634|GO:0005634|GO:0005720|GO:0005737|GO:0005737|GO:0016363|GO:0003677|GO:0003677|GO:0003677|GO:0003682|GO:0003886|GO:0003886|GO:0003886|GO:0005515|GO:0008168|GO:0008168|GO:0008270|GO:0016740|GO:0046872	chr12	3835020	3914455	13435	ENSMUSG00000020661
1423092_at	inner centromere protein	Incenp	1.96498	2.01632	2.0331	-0.0253687	0.497472	0.443248	0.0671926	-0.0155945	-0.0187035	-0.183718	-0.106688	-0.128246	0.155281	0.0796523	Mm.29755	GO:0000910|GO:0000910|GO:0007049|GO:0007059|GO:0007059|GO:0007067|GO:0051301|GO:0000775|GO:0000775|GO:0000775|GO:0000795|GO:0000801|GO:0005721|GO:0005721|GO:0005819|GO:0005819|GO:0005874|GO:0030496|GO:0043234|GO:0043234|GO:0005515|GO:0005515	chr19	9939332	9966527	16319	ENSMUSG00000024660
1423123_at	RAD54 like (S. cerevisiae)	Rad54l	2.42557	2.94424	2.76725	0.916609	1.43263	0.744657	0.500291	0.262029	0.292439	0.168693	-0.249423	0.268366	-0.0837007	0.0647569	Mm.3655	GO:0000724|GO:0006281|GO:0006974|GO:0006974|GO:0010212|GO:0042493|GO:0000166|GO:0003676|GO:0003676|GO:0003677|GO:0003677|GO:0004386|GO:0005524|GO:0008026|GO:0016787	chr4	115592195	115621596	19366
1423124_x_at	RAD54 like (S. cerevisiae)	Rad54l	1.20992	3.40504	3.32608	1.16674	1.31918	1.02726	0.588649	0.332216	0.293125	0.295897	0.313391	0.0072484	-0.568055	0.247414	Mm.3655	GO:0000724|GO:0006281|GO:0006974|GO:0006974|GO:0010212|GO:0042493|GO:0000166|GO:0003676|GO:0003676|GO:0003677|GO:0003677|GO:0004386|GO:0005524|GO:0008026|GO:0016787	chr4	115592195	115621596	19366
1423227_at	keratin 17	Krt17	3.42449	3.87446	3.1007	1.26366	2.90822	1.96658	1.777	1.05097	3.8335	3.18003	-0.881389	-1.22054	1.71787	0.38406	Mm.14046	GO:0000902|GO:0002009|GO:0008544|GO:0031424|GO:0045109|GO:0005882|GO:0005198|GO:0005200	chr11	100072285	100077108	16667	ENSMUSG00000035557
1423258_at	synaptotagmin IX	Syt9	4.01018	4.35231	3.94617	0.889737	0.544905	1.06984	0.696515	0.377901	1.02556	1.2599	-0.181718	-0.019455	-0.259044	0.460217	Mm.302793	GO:0006810|GO:0006810|GO:0008021|GO:0008021|GO:0016020|GO:0016020|GO:0016021|GO:0016021|GO:0030054|GO:0031410|GO:0045202|GO:0005215|GO:0005215|GO:0005509|GO:0005515|GO:0046872	chr7	107161966	107339833	60510
1423280_at	stathmin-like 2	Stmn2	5.46742	3.65858	3.68521	2.247	1.81696	2.25628	0.88371	0.73617	1.72517	1.60252	-0.164634	0.425607	-0.502163	0.24119	Mm.29580	GO:0007242|GO:0005737|GO:0016020|GO:0030426|GO:0042995|GO:0005515	chr3	8492458	8544680	20257	ENSMUSG00000027500
1423281_at	stathmin-like 2	Stmn2	5.33676	4.07435	3.48075	3.39517	2.55383	2.8294	1.10179	0.798666	1.95747	1.549	-0.0545759	-0.409547	-0.0072546	0.471378	Mm.29580	GO:0007242|GO:0005737|GO:0016020|GO:0030426|GO:0042995|GO:0005515	chr3	8492458	8544680	20257	ENSMUSG00000027500
1423312_at	trophoblast glycoprotein	Tpbg	2.12553	2.55412	1.84356	0.698672	0.665346	0.44037	0.692134	0.396645	0.44464	1.15526	-0.555063	-0.692209	0.782528	0.464744	Mm.456168	GO:0016020|GO:0016021|GO:0005515	chr9	85639097	85643773	21983
1423314_s_at	phosphodiesterase 7A	Pde7a	1.64117	2.73169	2.39066	0.464713	1.75484	1.34869	-0.387069	-0.287442	1.13224	0.907915	-0.0574827	-0.249571	-0.134793	0.441846	Mm.296814	GO:0007165|GO:0005615|GO:0003824|GO:0004114|GO:0016787	chr3	19417145	19457109	18583	ENSMUSG00000069094
1423318_at	RAD18 homolog (S. cerevisiae)	Rad18	3.02075	3.33187	3.04752	1.95084	1.24836	1.4788	1.68615	1.33108	0.842836	0.41354	-0.065876	0.0795884	0.245928	-0.259641	Mm.103812	GO:0006281|GO:0006512|GO:0006974|GO:0000785|GO:0005634|GO:0003676|GO:0003677|GO:0005515|GO:0008270|GO:0016874|GO:0046872	chr6	112585641	112662447	58186	ENSMUSG00000030254
1423323_at	tumor-associated calcium signal transducer 2	Tacstd2	4.66652	4.71343	4.70488	3.82507	3.47287	3.08461	2.32043	1.92251	2.53734	1.85915	0.31935	-0.133085	0.508709	-0.694975	Mm.439913	GO:0006952|GO:0005615|GO:0005886|GO:0016021	chr6	67463638	67465465	56753
1423416_at	SWI/SNF related, matrix associated, actin dependent regulator of chromatin, subfamily c, member 1	Smarcc1	2.00302	2.38391	2.13988	-0.14481	-0.191313	-0.369966	0.00353241	-0.18045	0.173203	0.120589	-0.299968	-0.404201	0.304832	0.399336	Mm.85410	GO:0006323|GO:0006333|GO:0006333|GO:0006350|GO:0006355|GO:0009887|GO:0016568|GO:0045449|GO:0000785|GO:0000785|GO:0005622|GO:0005634|GO:0016514|GO:0003677|GO:0003682|GO:0003682	chr9	109977205	110084463	20588	ENSMUSG00000032481
1423417_at	SWI/SNF related, matrix associated, actin dependent regulator of chromatin, subfamily c, member 1	Smarcc1	1.38476	2.08838	1.96927	0.180535	0.289378	-0.245139	0.582248	-0.0474601	0.443795	0.105386	-0.174451	-0.111382	-0.0772643	0.363096	Mm.85410	GO:0006323|GO:0006333|GO:0006333|GO:0006350|GO:0006355|GO:0009887|GO:0016568|GO:0045449|GO:0000785|GO:0000785|GO:0005622|GO:0005634|GO:0016514|GO:0003677|GO:0003682|GO:0003682	chr9	109977205	110084463	20588	ENSMUSG00000032481
1423463_a_at	DNA segment, Chr 2, ERATO Doi 750, expressed	D2Ertd750e	1.87735	1.87858	1.9991	-0.240595	-0.424335	-0.296783	-0.118624	-0.0780892	-0.448606	-0.553511	-0.240831	-0.242361	0.214036	0.269155	Mm.252695	GO:0005515	chr2	118505408	118527059	51944	ENSMUSG00000027331
1423506_a_at	neuronatin	Nnat	6.25109	5.23688	4.87505	0.0207715	-0.568483	-0.764577	0.268233	0.0715876	-0.00166512	-0.0593538	-0.364512	0.0964599	0.323013	-0.0549607	Mm.233903	GO:0007275	chr7	113383962	113385117	18111	ENSMUSG00000067786
1423521_at	lamin B1	Lmnb1	3.0736	2.98613	2.46897	1.17434	0.343868	0.789619	0.968953	-0.0223241	0.478887	0.569567	0.104058	0.218075	-0.276033	-0.0461001	Mm.4105	GO:0005634|GO:0005638|GO:0005882|GO:0016020|GO:0005198	chr18	56833145	56878793	16906	ENSMUSG00000024590
1423524_at	microtubule associated serine/threonine kinase-like	Mastl	1.69138	1.92614	1.53994	0.35532	0.348397	0.0437026	0.261541	-0.00356817	0.586926	0.449224	0.196779	0.117487	-0.0969658	-0.2173	Mm.253721	GO:0006468|GO:0006468|GO:0000166|GO:0004672|GO:0004672|GO:0004674|GO:0004674|GO:0005524|GO:0016301|GO:0016740	chr2	22938552	22962038	67121	ENSMUSG00000026779
1423525_at	microtubule associated serine/threonine kinase-like	Mastl	1.85412	2.4005	1.97857	0.142889	-0.56721	0.0625691	0.148242	0.0803418	0.0714183	0.0552726	0.000893116	-0.143501	0.123899	0.0187087	Mm.253721	GO:0006468|GO:0006468|GO:0000166|GO:0004672|GO:0004672|GO:0004674|GO:0004674|GO:0005524|GO:0016301|GO:0016740	chr2	22938552	22962038	67121
1423531_a_at	heterogeneous nuclear ribonucleoprotein A1	Hnrpa1	2.42166	1.89749	2.27673	0.414508	0.0581589	0.150065	0.267524	-0.341671	0.267089	0.238053	-0.0182581	-0.140989	0.0808935	0.0783529	Mm.237064	GO:0006396|GO:0006397|GO:0006810|GO:0008380|GO:0051028|GO:0051168|GO:0051170|GO:0005634|GO:0005654|GO:0005681|GO:0005681|GO:0005737|GO:0005737|GO:0030529|GO:0000166|GO:0003676|GO:0003697|GO:0003723	chrX	137543873	137545614	15382
1423537_at	growth associated protein 43	Gap43	4.91679	1.77769	2.00598	-0.398315	-0.186989	0.0594115	-0.0293546	0.027566	-0.269004	0.235429	-0.110172	0.00499439	0.185071	-0.079896	Mm.1222	GO:0001558|GO:0007275|GO:0007399|GO:0007411|GO:0010001|GO:0016198|GO:0030154|GO:0040008|GO:0045165|GO:0016020|GO:0030054|GO:0030424|GO:0042995|GO:0045202|GO:0005516	chr16	42167773	42259841	14432	ENSMUSG00000047261
1423596_at	NIMA (never in mitosis gene a)-related expressed kinase 6	Nek6	2.23912	2.48914	2.21165	-0.439315	0.360742	0.109702	0.0634913	-0.111931	0.679992	1.12283	-0.346854	0.332253	-0.374617	0.389219	Mm.143818	GO:0006468|GO:0006468|GO:0006468|GO:0006915|GO:0007049|GO:0007059|GO:0007059|GO:0007067|GO:0030071|GO:0051301|GO:0005737|GO:0005737|GO:0000166|GO:0000287|GO:0000287|GO:0004672|GO:0004672|GO:0004674|GO:0004674|GO:0004674|GO:0004713|GO:0005524|GO:0005524|GO:0016301|GO:0016740|GO:0046872	chr2	38333735	38410050	59126	ENSMUSG00000026749
1423611_at	alkaline phosphatase 2, liver	Akp2	1.07638	1.5314	0.962461	1.32184	1.24201	1.80359	1.07536	0.646197	2.56172	3.2135	-0.54031	-0.448814	0.498137	0.490987	Mm.288186	GO:0008152|GO:0005615|GO:0005886|GO:0016020|GO:0000287|GO:0004035|GO:0004035|GO:0008270|GO:0016787|GO:0046872|GO:0048503	chr4	137013807	137030810	11647	ENSMUSG00000028766
1423673_at	leucine zipper, down-regulated in cancer 1-like	Ldoc1l	1.66158	1.71245	1.6201	-1.12894	-0.477641	-0.377347	-0.85593	-0.647019	-0.436841	-0.114229	-0.0712194	-0.167147	-0.656634	0.895001	Mm.6471		chr15	84381145	84382181	223732
1423683_at	cell division cycle associated 4	Cdca4	2.10549	2.43572	2.38667	-0.550168	-0.433784	0.13617	-0.500008	-0.151461	0.358345	0.433757	-0.0889993	-0.403655	0.318839	0.173816	Mm.313185	GO:0051301|GO:0005634	chr12	113268036	113277197	71963	ENSMUSG00000047832
1423700_at	replication factor C (activator 1) 3	Rfc3	2.06058	2.2107	1.85254	0.355931	0.115276	0.125436	0.348102	-0.20668	0.48365	0.410703	-0.000537872	-0.290113	0.140652	0.149998	Mm.12553	GO:0006260|GO:0000166|GO:0000166|GO:0003677|GO:0005515|GO:0005524|GO:0017111	chr5	151911150	151919571	69263	ENSMUSG00000033970
1423714_at	ASF1 anti-silencing function 1 homolog B (S. cerevisiae)	Asf1b	1.72005	2.3477	2.08348	0.161284	-0.38588	-0.0308013	0.133639	0.358686	0.112603	-0.441914	0.0808349	-0.0445218	0.331047	-0.367358	Mm.29680	GO:0006333|GO:0006334|GO:0006350|GO:0006355|GO:0006457|GO:0016568|GO:0000785|GO:0005634|GO:0042393	chr8	86845766	86860302	66929	ENSMUSG00000005470
1423747_a_at	pyruvate dehydrogenase kinase, isoenzyme 1	Pdk1	2.05945	2.58238	2.32367	0.871353	-0.0440674	0.616529	0.910316	0.290421	0.654107	0.345994	-0.0541534	-0.250644	0.121082	0.183717	Mm.34411	GO:0005975|GO:0006006|GO:0007165|GO:0007242|GO:0018106|GO:0005615|GO:0005739|GO:0005739|GO:0005739|GO:0005886|GO:0004673|GO:0004673|GO:0004740|GO:0005515|GO:0005524|GO:0005524|GO:0016301|GO:0016301|GO:0016740|GO:0016740	chr2	71674062	71702914	228026	ENSMUSG00000006494
1423748_at	pyruvate dehydrogenase kinase, isoenzyme 1	Pdk1	1.81996	2.92242	2.47847	-0.00381756	-0.279718	0.312613	-0.0137086	0.0702162	0.532715	0.435525	-0.136798	-0.450408	0.194163	0.393044	Mm.34411	GO:0005975|GO:0006006|GO:0007165|GO:0007242|GO:0018106|GO:0005615|GO:0005739|GO:0005739|GO:0005739|GO:0005886|GO:0004673|GO:0004673|GO:0004740|GO:0005515|GO:0005524|GO:0005524|GO:0016301|GO:0016301|GO:0016740|GO:0016740	chr2	71674062	71702914	228026	ENSMUSG00000006494
1423774_a_at	protein regulator of cytokinesis 1	Prc1	2.89915	2.90699	3.39734	-0.122501	-0.517748	0.523642	-0.076273	0.0553198	-0.0688276	0.448704	-0.0127091	-0.0660415	-0.18144	0.260189	Mm.227274	GO:0000910|GO:0007049|GO:0051301|GO:0005737|GO:0005819|GO:0005874	chr7	80167980	80189831	233406	ENSMUSG00000038943
1423775_s_at	protein regulator of cytokinesis 1	Prc1	3.15884	3.26903	3.77841	0.231445	-0.265595	0.644341	-0.0309978	0.310984	0.132917	0.385321	-0.0588021	0.0553699	-0.36771	0.371141	Mm.227274	GO:0000910|GO:0007049|GO:0051301|GO:0005737|GO:0005819|GO:0005874	chr7	80167980	80189831	233406	ENSMUSG00000038943
1423813_at	kinesin family member 22	Kif22	1.79796	1.45169	1.38168	0.137921	-0.0713601	-0.303574	-0.0871573	0.169921	-0.571768	-0.701799	0.187473	0.377992	-0.050817	-0.514648	Mm.458209	GO:0007017|GO:0007018|GO:0000785|GO:0005622|GO:0005819|GO:0005871|GO:0005874|GO:0005875|GO:0000166|GO:0003677|GO:0003774|GO:0003777|GO:0005524|GO:0043565	chr7	126818876	126833609	110033	ENSMUSG00000030677
1423847_at	non-SMC condensin I complex, subunit D2	Ncapd2	2.79699	2.94123	2.81492	-0.0883865	0.203571	0.560171	-0.49081	-0.242544	-0.475234	-0.343502	-0.132941	-0.158383	-0.102115	0.393442	Mm.257590	GO:0007049|GO:0007067|GO:0007076|GO:0030261|GO:0051301|GO:0000793|GO:0000793|GO:0005634|GO:0005737|GO:0045120	chr6	125133625	125157318	68298	ENSMUSG00000038252
1423852_at	transmembrane protein 46	Tmem46	0.82067	1.53055	1.26651	-1.36814	-1.30185	-0.846726	-1.0577	-0.645873	-0.685583	-0.158491	-0.242411	-0.417897	-0.201944	0.862251	Mm.275409	GO:0016020|GO:0016021	chr14	58579407	58585735	219134	ENSMUSG00000044461
1423877_at	chromatin assembly factor 1, subunit B (p60)	Chaf1b	1.96812	2.40997	2.0578	0.192079	0.150825	0.367256	0.326928	0.386203	-0.104714	0.0168467	-0.181188	-0.136433	0.496457	-0.178834	Mm.274222	GO:0006260|GO:0006281|GO:0006350|GO:0006355|GO:0006974|GO:0007049	chr16	93772455	93794655	110749	ENSMUSG00000022945
1423920_at	non-SMC condensin I complex, subunit H	Ncaph	2.01969	1.82246	2.23584	0.712375	-0.0807743	-0.102206	0.621454	0.792133	-0.360223	-0.59607	-0.208246	-0.24506	0.811565	-0.35826	Mm.29786	GO:0000278|GO:0007049|GO:0007067|GO:0007076|GO:0051301|GO:0005634|GO:0005737	chr2	126795266	126825385	215387	ENSMUSG00000034906
1423978_at	SH3-binding kinase 1	Sbk1	3.71064	3.96699	4.10132	-0.533126	-0.233472	-0.568074	-0.549004	-1.12398	0.155083	-0.295767	-0.0058651	0.00970268	-0.40883	0.404992	Mm.29660	GO:0006468|GO:0006468|GO:0005737|GO:0000166|GO:0004672|GO:0004672|GO:0004674|GO:0004674|GO:0004674|GO:0005524|GO:0005524|GO:0016301|GO:0016740	chr7	126063705	126086162	104175	ENSMUSG00000042978
1424012_at	tetratricopeptide repeat domain 30A1	Ttc30a1	1.63908	1.82236	1.77072	-0.186649	-0.351661	-0.221705	-0.241126	-0.0462251	-0.201363	-0.0209012	0.0520191	-0.354314	-0.161895	0.46419	Mm.282339	GO:0005488	chr2	75779873	75782679	78802
1424033_at	splicing factor, arginine/serine-rich 7	Sfrs7	2.01241	2.40919	2.63265	0.166556	1.07926	0.887519	0.220696	-0.267804	1.06287	0.791474	0.000935554	-0.283192	0.00414467	0.27811	Mm.292016	GO:0006397|GO:0008380|GO:0000166|GO:0003676|GO:0003676|GO:0003723|GO:0005515|GO:0008270|GO:0046872	chr17	80108399	80115628	225027	ENSMUSG00000024097
1424046_at	budding uninhibited by benzimidazoles 1 homolog (S. cerevisiae)	Bub1	3.29474	3.65238	3.76092	-0.163523	-0.664948	-0.0341363	-0.20145	-0.500016	-0.451715	-0.75292	0.0608215	0.204229	-0.188657	-0.0763931	Mm.2185	GO:0006468|GO:0007049|GO:0007067|GO:0051301|GO:0000775|GO:0000776|GO:0000166|GO:0004672|GO:0004674|GO:0005524|GO:0016301|GO:0016740	chr2	127492207	127523301	12235	ENSMUSG00000027379
1424107_at	kinesin family member 18A	Kif18a	2.32599	2.578	2.78911	-0.0362577	-0.0938158	0.300638	0.365843	0.284476	0.664303	0.536814	0.0395641	0.0151472	-0.200048	0.145336	Mm.274086	GO:0006810|GO:0007018|GO:0015031|GO:0005874|GO:0005875|GO:0000166|GO:0003774|GO:0003777|GO:0005524	chr2	109081578	109142587	228421	ENSMUSG00000027115
1424128_x_at	aurora kinase B	Aurkb	2.78436	3.55532	3.30336	-0.386939	-0.413976	0.129519	-0.066093	0.508548	-0.483002	-0.553248	0.211237	0.0846114	-0.290069	-0.00577927	Mm.3488	GO:0006306|GO:0006468|GO:0007049|GO:0007067|GO:0051301|GO:0000775|GO:0005694|GO:0000166|GO:0003677|GO:0004672|GO:0004674|GO:0005515|GO:0005524|GO:0008170|GO:0016301|GO:0016740	chr11	68861837	68867846	20877	ENSMUSG00000020897
1424143_a_at	chromatin licensing and DNA replication factor 1	Cdt1	1.84718	2.35109	1.92359	-0.397247	-0.715763	-0.0627937	-0.110781	-0.415674	-0.34125	-0.176609	-0.260144	0.0739136	-0.130153	0.316381	Mm.21873	GO:0000076|GO:0006260|GO:0007049|GO:0007090|GO:0030174|GO:0005634|GO:0005657|GO:0003677|GO:0003677|GO:0005515	chr8	125454104	125459226	67177	ENSMUSG00000006585
1424144_at	chromatin licensing and DNA replication factor 1	Cdt1	2.2793	2.88475	2.33637	-0.499159	0.0188742	0.0175385	-0.101329	-0.199853	-0.0527463	0.146015	-0.162562	-0.533278	0.168124	0.527717	Mm.21873	GO:0000076|GO:0006260|GO:0007049|GO:0007090|GO:0030174|GO:0005634|GO:0005657|GO:0003677|GO:0003677|GO:0005515	chr8	125454104	125459226	67177	ENSMUSG00000006585
1424162_at	tripartite motif protein 29	Trim29	3.89869	5.01555	4.20657	1.75006	2.62516	2.53262	1.49944	1.24446	3.19434	3.17286	-1.055	-1.04037	1.41675	0.678629	Mm.273277	GO:0005622|GO:0005622|GO:0005737|GO:0005737|GO:0005515|GO:0008270|GO:0008270|GO:0046872	chr9	43061757	43087113	72169	ENSMUSG00000032013
1424221_at	sushi domain containing 4	Susd4	2.74022	3.78249	2.83322	1.39962	1.91359	2.22561	0.911569	0.629038	1.85879	1.70973	-0.272021	-0.160941	0.307109	0.125853	Mm.331052	GO:0016020|GO:0016021|GO:0016021	chr1	184601569	184732331	96935	ENSMUSG00000038576
1424229_at	dual-specificity tyrosine-(Y)-phosphorylation regulated kinase 3	Dyrk3	1.67278	1.84974	1.95724	0.399866	0.569775	0.0140629	0.17858	0.263555	0.183356	-0.122063	0.412952	0.34945	-0.271102	-0.4913	Mm.39299	GO:0006468|GO:0006468|GO:0018108|GO:0030218|GO:0005634|GO:0000166|GO:0000287|GO:0000287|GO:0004672|GO:0004672|GO:0004674|GO:0004713|GO:0004713|GO:0005524|GO:0005524|GO:0016301|GO:0016740|GO:0046872	chr1	132955939	132965808	226419	ENSMUSG00000016526
1424278_a_at	baculoviral IAP repeat-containing 5	Birc5	3.294	3.10531	3.00696	0.25306	-1.11905	0.0543256	0.595085	0.195208	-1.19839	-0.826675	-0.0669794	0.234672	0.240548	-0.408238	Mm.8552	GO:0000086|GO:0000226|GO:0000910|GO:0006915|GO:0006916|GO:0006916|GO:0006916|GO:0006916|GO:0007049|GO:0007067|GO:0009790|GO:0031503|GO:0031536|GO:0031577|GO:0043154|GO:0043524|GO:0045931|GO:0051301|GO:0051301|GO:0051303|GO:0000775|GO:0000775|GO:0005622|GO:0005694|GO:0005737|GO:0005737|GO:0005737|GO:0005814|GO:0005829|GO:0005876|GO:0005881|GO:0030496|GO:0031021|GO:0043234|GO:0004866|GO:0004869|GO:…	chr11	117665408	117671833	11799	ENSMUSG00000017716
1424292_at	DEP domain containing 1a	Depdc1a	2.93802	2.46402	3.08857	-0.0254006	-0.423618	0.41474	0.229825	-0.11752	0.191618	-0.302431	-0.264738	0.211139	-0.128772	0.182371	Mm.371655	GO:0007165|GO:0007242|GO:0007242|GO:0005622|GO:0005096	chr3	159457848	159465247	76131	ENSMUSG00000028175
1424297_at	zinc finger protein 282	Zfp282	2.11994	2.78336	2.11575	-0.376369	0.312065	0.50404	0.111619	-0.0500822	0.508252	0.221139	-0.440424	-0.982144	1.00014	0.422428	Mm.440186	GO:0006355|GO:0006355|GO:0007018|GO:0005622|GO:0005622|GO:0005634|GO:0005874|GO:0003676|GO:0003676|GO:0005198|GO:0008270|GO:0008270|GO:0046872	chr6	47807173	47837587	101095	ENSMUSG00000025821
1424321_at	replication factor C (activator 1) 4	Rfc4	1.72866	1.96678	1.92036	-0.151374	-0.714066	-0.345503	0.265314	0.102412	-0.00269938	0.144371	-0.00128984	-0.405756	0.341324	0.0657206	Mm.386835	GO:0006260|GO:0006260|GO:0005663|GO:0000166|GO:0000166|GO:0003677|GO:0005515|GO:0005524|GO:0005524|GO:0017111	chr16	23029277	23043025	106344	ENSMUSG00000022881
1424341_s_at	protocadherin alpha 6 /// protocadherin alpha 7 /// protocadherin alpha 5 /// protocadherin alpha 11 /// protocadherin alpha 10 /// protocadherin alpha 1 /// protocadherin alpha 9 /// protocadherin alpha 3 /// protocadherin alpha 12 /// protocadherin alpha 2 /// protocadherin alpha 8 /// protocadherin alpha subfamily C, 1 /// protocadherin alpha subfamily C, 2	Pcdha1 /// Pcdha10 /// Pcdha11 /// Pcdha12 /// Pcdha2 /// Pcdha3 /// Pcdha5 /// Pcdha6 /// Pcdha7 /// Pcdha8 /// Pcdha9 /// Pcdhac1 /// Pcdhac2	3.52648	4.11949	3.48953	0.243886	0.00241661	0.159249	-0.064147	-0.0983033	0.152602	0.205662	-0.0352349	0.203891	-0.0105066	-0.158149	Mm.453213	GO:0007155|GO:0007155|GO:0007156|GO:0005624|GO:0005634|GO:0016020|GO:0016021|GO:0005509|GO:0005515|GO:0005515	chr18	37269942	37313637	116731 /// 12937 /// 12939 /// 12941 /// 12942 /// 12943 /// 192161 /// 192163 /// 192164 /// 353234 /// 353235 /// 353236 /// 353237	ENSMUSG00000007440
1424426_at	methylthioadenosine phosphorylase	Mtap	1.48451	1.7802	1.74534	-0.454806	-0.891674	-0.484375	-0.539556	-0.109551	-0.212078	-0.244489	-0.111064	-0.389213	0.0602007	0.440075	Mm.28500	GO:0006139|GO:0005737|GO:0016740|GO:0016740|GO:0016757|GO:0016757|GO:0016763|GO:0017061|GO:0017061	chr4	88608625	88652117	66902	ENSMUSG00000062937
1424511_at	aurora kinase A	Aurka	2.73353	2.65634	2.6098	-0.148985	-0.36444	-0.295378	-0.269936	0.514093	-0.664438	-0.539786	-0.0286241	0.0366182	0.134426	-0.14242	Mm.249363	GO:0000278|GO:0006468|GO:0007049|GO:0031647|GO:0000166|GO:0004672|GO:0004674|GO:0005515|GO:0005524|GO:0016301|GO:0016740|GO:0031625	chr2	172047394	172060237	20878	ENSMUSG00000027496
1424588_at	SLIT-ROBO Rho GTPase activating protein 3	Srgap3	1.78179	2.42907	2.07865	-0.765784	-1.62679	-0.731799	-0.62594	-0.871988	-0.950108	-0.888993	0.584197	0.232672	-0.552916	-0.263953	Mm.236401	GO:0007165|GO:0005622|GO:0005096|GO:0005515	chr6	112683747	112686760	259302	ENSMUSG00000030257
1424629_at	breast cancer 1	Brca1	2.96213	3.44123	3.77708	0.0232878	-0.583585	0.16432	0.106672	-0.0108571	-0.5842	-0.338372	-0.2474	0.154523	0.207979	-0.115102	Mm.244975	GO:0005975|GO:0006260|GO:0006281|GO:0006633|GO:0006974|GO:0007049|GO:0007098|GO:0008610|GO:0008630|GO:0009048|GO:0043009|GO:0045717|GO:0045786|GO:0051298|GO:0000793|GO:0005622|GO:0005634|GO:0005737|GO:0005813|GO:0003677|GO:0003684|GO:0003723|GO:0004553|GO:0005515|GO:0005515|GO:0008270|GO:0046872	chr11	101304853	101367969	12189
1424633_at	calcium/calmodulin-dependent protein kinase I gamma	Camk1g	3.58985	3.21227	3.19555	0.0227184	-0.298134	-0.339958	-0.448991	1.01103	-0.932148	-0.690732	0.56825	1.62128	-1.13418	-1.05534	Mm.40329	GO:0006468|GO:0006468|GO:0005737|GO:0005886|GO:0005954|GO:0012505|GO:0016020|GO:0000166|GO:0003824|GO:0004672|GO:0004672|GO:0004674|GO:0004674|GO:0004683|GO:0005516|GO:0005524|GO:0005524|GO:0016301|GO:0016740	chr1	195047069	195070995	215303	ENSMUSG00000016179
1424659_at	slit homolog 2 (Drosophila)	Slit2	1.97926	1.62419	1.8353	-2.45639	-1.39408	0.189637	-1.50037	-1.20219	-0.153976	0.873833	-0.0161891	0.153145	-0.987991	0.851033	Mm.289739	GO:0001656|GO:0001657|GO:0006935|GO:0007186|GO:0007275|GO:0007399|GO:0007411|GO:0007411|GO:0007509|GO:0008347|GO:0030154|GO:0031290|GO:0050929|GO:0005576|GO:0005615|GO:0016021|GO:0004963|GO:0005102|GO:0005509|GO:0005515	chr5	48273040	48594715	20563	ENSMUSG00000031558
1424766_at	excision repair cross-complementing rodent repair deficiency complementation group 6 - like	Ercc6l	2.97248	3.10349	3.17024	0.485439	-0.398377	-0.0733776	0.0783844	0.408046	0.0811501	-0.587522	-0.0115409	0.482035	-0.0845351	-0.385957	Mm.31911	GO:0003676|GO:0003677|GO:0004386|GO:0005524	chrX	98345651	98347442	236930	ENSMUSG00000051220
1424882_a_at	5'-nucleotidase domain containing 2	Nt5dc2	3.84577	3.66469	3.42168	-0.785755	-0.574923	-0.3368	-0.711166	-0.958252	0.295978	0.56956	-0.157212	-0.319847	-0.142614	0.619674	Mm.261681	GO:0008253	chr14	29960149	29968133	70021	ENSMUSG00000071547
1424890_at	basonuclin 1	Bnc1	2.99524	3.63376	3.02615	-0.00971603	-0.0207305	0.23179	0.160205	0.0241055	-0.15163	-0.197116	-0.0904341	-0.0814824	0.201269	-0.0293522	Mm.243802	GO:0006350|GO:0006355|GO:0005622|GO:0005737|GO:0003676|GO:0003677|GO:0008270|GO:0046872	chr7	81840166	81865805	12173
1424966_at	transmembrane protein 40	Tmem40	2.89066	4.33469	3.46448	3.34988	4.26306	3.54383	2.27006	1.59694	3.13602	2.76819	-0.237968	-1.02038	1.06182	0.196527	Mm.29739	GO:0016020|GO:0016021|GO:0016021	chr6	115694744	115724618	94346
1424971_at	coiled-coil domain containing 99	Ccdc99	1.98651	2.9031	2.57459	0.16046	-0.90375	-0.447608	0.274863	0.314484	-0.237179	-0.447933	0.269338	0.0173712	0.571301	-0.858009	Mm.194368		chr11	34652607	34677063	70385	ENSMUSG00000069910
1424976_at	ras homolog gene family, member V	Rhov	3.53293	4.38147	3.65622	2.63343	1.80208	1.76002	1.42175	0.968788	0.758091	-0.0985899	0.10364	-0.21564	0.849016	-0.737017	Mm.120274	GO:0007264|GO:0007264|GO:0005622|GO:0000166|GO:0005525|GO:0005525	chr2	118960643	118962664	228543	ENSMUSG00000034226
1424991_s_at	thymidylate synthase /// thymidylate synthase, pseudogene	Tyms /// Tyms-ps	1.99123	2.58108	2.44873	0.192558	-0.438894	-0.151676	0.16711	0.126509	0.112677	0.0358477	-0.116924	-0.311743	0.27389	0.154776	Mm.391420	GO:0006231|GO:0009165|GO:0004799|GO:0008168|GO:0016740	chr5	30391751	30404379	22171 /// 22172	ENSMUSG00000025747
1425007_at	zinc finger protein 566	Zfp566	1.37614	2.40264	1.81978	-0.139323	0.743358	0.149874	0.0362396	-0.423561	0.798902	0.405361	-0.315314	-0.368539	0.64385	0.0400047	Mm.441512	GO:0006355|GO:0006355|GO:0005622|GO:0005622|GO:0005634|GO:0003676|GO:0003676|GO:0008270|GO:0046872	chr7	29786101	29799249	72556
1425015_at	Eph receptor B2	Ephb2	4.49043	5.2341	4.42776	0.388266	-0.0768623	0.171906	0.163859	0.513818	-0.244142	0.0966597	0.153926	0.0424261	0.177919	-0.374271	Mm.250981	GO:0006468|GO:0007169|GO:0007169|GO:0007411|GO:0007612|GO:0009887|GO:0016310|GO:0048168|GO:0048170|GO:0050770|GO:0005887|GO:0016020|GO:0016021|GO:0045202|GO:0000166|GO:0004672|GO:0004713|GO:0004713|GO:0004872|GO:0005003|GO:0005003|GO:0005003|GO:0005005|GO:0005102|GO:0005515|GO:0005524|GO:0008046|GO:0016301|GO:0016740	chr4	135925681	136108064	13844	ENSMUSG00000028664
1425016_at	Eph receptor B2	Ephb2	3.64322	4.14474	3.56486	0.0862937	0.273842	0.54357	-0.0298324	-0.218265	1.80629	1.64558	-0.543518	-0.346485	0.207256	0.682749	Mm.250981	GO:0006468|GO:0007169|GO:0007169|GO:0007411|GO:0007612|GO:0009887|GO:0016310|GO:0048168|GO:0048170|GO:0050770|GO:0005887|GO:0016020|GO:0016021|GO:0045202|GO:0000166|GO:0004672|GO:0004713|GO:0004713|GO:0004872|GO:0005003|GO:0005003|GO:0005003|GO:0005005|GO:0005102|GO:0005515|GO:0005524|GO:0008046|GO:0016301|GO:0016740	chr4	135925681	136108064	13844	ENSMUSG00000028664
1425080_at	zinc finger protein 286	Zfp286	1.91415	2.35944	1.84539	-0.707407	0.0357094	-0.331201	-0.53095	-0.533204	0.840109	0.282033	0.0751371	-0.0444088	-0.758518	0.727789	Mm.168530	GO:0006355|GO:0005622|GO:0005634|GO:0003676|GO:0008270|GO:0046872	chr11	62595139	62599961	192651	ENSMUSG00000047342
1425248_a_at	TYRO3 protein tyrosine kinase 3 /// similar to Rse	LOC100048488 /// Tyro3	2.32865	3.20002	2.43687	1.89304	1.61257	1.46205	0.961652	0.865197	0.982879	0.0689216	-0.521034	-0.489612	1.36315	-0.352503	Mm.2901	GO:0006468|GO:0007155|GO:0005615|GO:0016020|GO:0016021|GO:0016021|GO:0000166|GO:0004672|GO:0004713|GO:0004872|GO:0005515|GO:0005524|GO:0016301|GO:0016740	chr2	119491169	119509542	100048488 /// 22174	ENSMUSG00000027298
1425290_at	syntaxin 19	Stx19	3.02947	4.20907	3.27286	0.658129	1.32501	0.63086	0.551447	0.382376	0.711541	0.587246	-0.228051	-0.255554	0.452312	0.031291	Mm.386793	GO:0006886|GO:0016192|GO:0016020|GO:0005515|GO:0008565	chr16	62756931	62764982	68159	ENSMUSG00000047854
1425293_a_at	zinc finger, CCHC domain containing 18	Zcchc18	1.82326	2.21301	2.0806	-1.61307	-1.53776	-0.679816	-0.424623	-0.925962	0.872086	1.14866	0.139697	-0.072041	-0.962515	0.894858	Mm.440155	GO:0003676|GO:0008270	chrX	132339565	132342465	66995	ENSMUSG00000031428
1425344_at	nuclear prelamin A recognition factor	Narf	0.940427	1.18057	1.15405	-1.14616	-0.616042	-0.542764	-0.380096	-0.459539	-0.7177	-1.0902	0.138505	-0.159638	-0.0303154	0.0514479	Mm.291832	GO:0005638|GO:0031981|GO:0005515	chr11	121053325	121071939	67608	ENSMUSG00000000056
1425350_a_at	myelin basic protein expression factor 2, repressor	Myef2	1.93772	2.1881	2.14969	-0.21376	-0.0332999	0.311436	-0.261432	-0.489823	0.434677	0.740463	0.212175	-0.096262	-0.577263	0.461349	Mm.18535	GO:0006350|GO:0000166|GO:0003676|GO:0003677|GO:0003723	chr2	124779189	124808316	17876
1425428_at	hypoxia inducible factor 3, alpha subunit	Hif3a	2.47635	2.78185	2.72895	-0.0140085	-0.137257	-0.504342	-0.31213	-0.447551	-0.115235	-0.0263124	0.0168157	-0.112968	-0.724641	0.820793	Mm.135110	GO:0001666|GO:0006350|GO:0006355|GO:0006366|GO:0007165|GO:0007165|GO:0045449|GO:0005634|GO:0005634|GO:0005737|GO:0003677|GO:0003677|GO:0003700|GO:0004871|GO:0004871|GO:0030528	chr7	16190027	16214974	53417	ENSMUSG00000004328
1425452_s_at	protein tyrosine phosphatase, receptor type, J /// expressed sequence AW125753	AW125753 /// Ptprj	1.44658	2.39765	1.93455	0.393124	-0.0802307	-0.330774	-0.049284	-0.00986767	-0.517281	-1.44293	0.747554	-0.473725	0.0177517	-0.29158	Mm.330393	GO:0001570|GO:0006470|GO:0007185|GO:0007507|GO:0016311|GO:0005886|GO:0016020|GO:0016021|GO:0016021|GO:0004721|GO:0004725|GO:0004872|GO:0016787|GO:0016791	chr12	14173392	14174486	105005 /// 19271	ENSMUSG00000020607
1425458_a_at	growth factor receptor bound protein 10	Grb10	3.32733	3.71007	3.70944	0.227886	0.439395	1.32197	-0.171578	-0.419841	0.854525	1.22483	0.110581	0.0571861	-1.29686	1.12909	Mm.273117	GO:0007165|GO:0007165|GO:0007242|GO:0048009|GO:0005829|GO:0004872|GO:0005070|GO:0005515	chr11	11830510	11937397	14783	ENSMUSG00000020176
1425663_at	interleukin 1 receptor antagonist	Il1rn	1.60312	2.36639	2.08996	0.501194	0.331574	0.153517	-0.226151	0.215519	-0.401396	-0.0729623	0.178255	0.425092	-0.422341	-0.181004	Mm.882	GO:0006629|GO:0006954|GO:0006955|GO:0007166|GO:0030073|GO:0005576|GO:0005737|GO:0005887|GO:0004872|GO:0005149|GO:0005152|GO:0005515	chr2	24167364	24173492	16181	ENSMUSG00000026981
1425753_a_at	uracil DNA glycosylase	Ung	2.36449	2.61536	2.66148	-0.117424	-0.335898	-0.291385	0.390863	-0.0157118	-0.311535	-0.371611	-0.426209	-0.169302	0.674878	-0.0793667	Mm.1393	GO:0006281|GO:0006281|GO:0006284|GO:0006974|GO:0008152|GO:0016446|GO:0016447|GO:0016447|GO:0005634|GO:0005739|GO:0005739|GO:0004844|GO:0004844|GO:0004844|GO:0016787|GO:0016798|GO:0045437	chr5	114392991	114400315	22256	ENSMUSG00000029591
1425767_a_at	sine oculis-related homeobox 4 homolog (Drosophila)	Six4	2.59038	3.09118	2.81446	0.167676	0.873615	0.886448	0.98066	0.744966	1.26875	0.742549	-0.39719	-0.757162	1.03007	0.12428	Mm.249575	GO:0006355|GO:0007275|GO:0007519|GO:0042472|GO:0045449|GO:0045941|GO:0048538|GO:0048704|GO:0048856|GO:0051451|GO:0005634|GO:0005634|GO:0005737|GO:0003677|GO:0003677|GO:0003700|GO:0003700|GO:0043565	chr12	74019096	74032037	20474	ENSMUSG00000034460
1425789_s_at	annexin A8	Anxa8	2.73928	3.40659	2.83643	2.05136	2.69395	2.77702	0.391503	0.313354	0.883794	1.26348	0.0155492	0.104495	0.261524	-0.381568	Mm.3267	GO:0007596|GO:0005509|GO:0005544	chr14	32915116	32929101	11752	ENSMUSG00000021950
1425815_a_at	hyaluronan mediated motility receptor (RHAMM)	Hmmr	2.17428	2.49821	2.60268	0.286962	-0.476629	0.0343981	0.0289545	0.386331	-0.688031	-0.269593	0.093792	0.301068	-0.00326109	-0.391599	Mm.116997	GO:0005737|GO:0004872|GO:0005540	chr11	40544802	40576835	15366
1425840_a_at	sema domain, immunoglobulin domain (Ig), short basic domain, secreted, (semaphorin) 3 F	Sema3f	2.14014	3.07164	2.56601	0.977088	2.57368	1.90413	0.00720167	0.213126	1.17883	0.925828	-0.748998	-1.27251	0.878381	1.14313	Mm.12903	GO:0001755|GO:0007275|GO:0048843|GO:0050919|GO:0050919|GO:0005615|GO:0045499	chr9	107540518	107563657	20350	ENSMUSG00000034684
1425846_a_at	calneuron 1	Caln1	4.49943	5.45984	4.69961	0.559355	0.0177922	0.0726123	0.284125	0.451014	-0.0690765	0.0738416	0.320022	-0.290051	-0.0356579	0.00568628	Mm.320206	GO:0005509|GO:0005509	chr5	130654157	131124907	140904	ENSMUSG00000060371
1425995_s_at	Wilms tumor homolog /// similar to Wilms tumor homolog	LOC100048295 /// Wt1	4.29657	1.54926	4.00996	0.269978	0.732379	1.62252	0.372357	0.29095	2.34142	2.47025	-0.142469	-0.196628	0.22038	0.118718	Mm.389339	GO:0001570|GO:0001656|GO:0001823|GO:0006350|GO:0006355|GO:0006355|GO:0006357|GO:0007049|GO:0007281|GO:0008584|GO:0009888|GO:0030855|GO:0043010|GO:0045786|GO:0045944|GO:0005622|GO:0005634|GO:0005634|GO:0005737|GO:0003676|GO:0003677|GO:0003700|GO:0003700|GO:0005515|GO:0008270|GO:0046872	chr2	104927367	104974451	100048295 /// 22431	ENSMUSG00000016458
1426002_a_at	cell division cycle 7 (S. cerevisiae)	Cdc7	1.73862	2.19965	2.23112	-0.907139	-0.871388	-0.579884	-0.483586	-0.715045	-0.12073	-0.437448	-0.0635715	-0.243093	0.386247	-0.0795832	Mm.20842	GO:0006468|GO:0007049|GO:0007283|GO:0007283|GO:0048137|GO:0051301|GO:0000166|GO:0004672|GO:0004674|GO:0004713|GO:0005524|GO:0016301|GO:0016740	chr5	107204623	107224733	12545	ENSMUSG00000029283
1426010_a_at	erythrocyte protein band 4.1-like 3	Epb4.1l3	2.13214	2.54109	2.07882	0.0307994	0.633297	1.10059	-0.116202	0.0628214	2.04123	1.68637	-0.24803	-0.134835	0.00304508	0.37982	Mm.131135	GO:0030866|GO:0005737|GO:0005856|GO:0005911|GO:0016020|GO:0019898|GO:0003779|GO:0005198|GO:0005488|GO:0005515|GO:0008092	chr17	69112783	69194017	13823	ENSMUSG00000024044
1426024_a_at	drebrin 1	Dbn1	3.4495	3.05298	3.11118	-0.164329	-0.271226	0.305427	0.00126982	-0.0776048	0.132737	0.364415	-0.0591145	0.325572	-0.14499	-0.121468	Mm.19016	GO:0007015|GO:0007275|GO:0007399|GO:0030154|GO:0005622|GO:0005737|GO:0005886|GO:0015629|GO:0003779|GO:0005515|GO:0005522	chr13	55483637	55497688	56320	ENSMUSG00000034675
1426028_a_at	citron	Cit	4.42094	5.401	5.49462	0.182333	0.584065	0.64944	0.158997	0.177392	0.615718	0.477308	-0.128142	0.444169	-0.0296884	-0.286337	Mm.8321	GO:0000070|GO:0000910|GO:0006468|GO:0007049|GO:0007067|GO:0007067|GO:0007091|GO:0007242|GO:0007275|GO:0007283|GO:0007399|GO:0016358|GO:0030154|GO:0048699|GO:0050774|GO:0051301|GO:0001726|GO:0005737|GO:0005737|GO:0015629|GO:0000166|GO:0004672|GO:0004674|GO:0004674|GO:0005083|GO:0005515|GO:0005524|GO:0008270|GO:0016301|GO:0016740|GO:0019992|GO:0046872	chr5	116106642	116186697	12704	ENSMUSG00000029516
1426047_a_at	protein tyrosine phosphatase, receptor type, R	Ptprr	1.73031	1.15674	1.4257	3.09401	2.99077	2.6859	1.80448	1.62342	2.74923	2.30025	-0.119457	0.324168	-0.194781	-0.00993013	Mm.336316	GO:0001701|GO:0006470|GO:0007185|GO:0016311|GO:0005615|GO:0005737|GO:0005886|GO:0009986|GO:0016020|GO:0016021|GO:0016021|GO:0004721|GO:0004725|GO:0004872|GO:0016787|GO:0016791|GO:0019901	chr10	115581535	115678437	19279	ENSMUSG00000020151
1426060_at			3.4681	1.76199	1.49314	1.47509	2.09727	1.10103	0.323385	1.70843	1.2364	0.765007	0.238935	-0.664938	-0.0305309	0.456533			chr8	13105734	13116283
1426061_x_at			3.43584	1.81034	1.50755	1.50693	2.09301	1.10388	0.389133	1.75822	1.22197	0.79828	0.386662	-0.733422	-0.0311246	0.377885			chr8	13105734	13116283
1426208_x_at	pleiomorphic adenoma gene-like 1	Plagl1	3.48227	2.50026	3.63225	1.55747	0.799333	1.65125	0.299829	0.00424004	0.711397	0.707616	0.250951	0.762758	-1.03308	0.0193739	Mm.287857	GO:0045944|GO:0005622|GO:0003676|GO:0003677|GO:0008270	chr10	12781032	12821892	22634
1426282_at	neurotrimin	Hnt	1.42432	1.6247	1.29182	-0.00679016	-0.739007	-0.286423	-0.0266757	0.10273	-0.0918884	-0.302918	0.126368	-0.141151	-0.238709	0.253493	Mm.283138	GO:0007155|GO:0016020|GO:0005515|GO:0048503	chr9	28744371	29161199	235106
1426283_at	neurotrimin	Hnt	1.38591	1.27999	1.19279	-0.133696	-0.708077	-0.655313	-0.0654764	0.102108	-0.522508	-0.218972	0.199014	-0.00697565	-0.250792	0.058754		GO:0007155|GO:0016020|GO:0005515|GO:0048503	chr9	28744371	29161199	235106
1426297_at	transcription factor E2a	Tcfe2a	2.60909	2.82634	2.9661	0.842792	1.48571	1.49974	0.655242	0.368555	1.30803	1.2	-0.150087	-0.813015	0.411938	0.551163	Mm.3406	GO:0006350|GO:0006355|GO:0006355|GO:0045449|GO:0045449|GO:0045893|GO:0005634|GO:0005634|GO:0005667|GO:0003677|GO:0003677|GO:0003677|GO:0003700|GO:0003700|GO:0005515|GO:0030528|GO:0030528|GO:0042803|GO:0042803|GO:0046982	chr10	79812444	79836750	21423	ENSMUSG00000020167
1426301_at	activated leukocyte cell adhesion molecule	Alcam	2.2534	3.12677	2.34308	1.08734	2.00633	1.0823	0.634548	0.426359	1.35793	0.317896	-0.47481	-0.743784	1.1886	0.029995	Mm.288282	GO:0007155|GO:0007411|GO:0008045|GO:0009897|GO:0016020|GO:0016021|GO:0030424|GO:0043025|GO:0005515|GO:0005515	chr16	52169873	52372275	11658	ENSMUSG00000022636
1426363_x_at	H2A histone family, member Y2	H2afy2	2.8905	2.49048	2.72774	0.0278997	-1.06444	-0.0822787	0.313027	-0.33032	0.144218	0.576047	0.294863	-0.127548	-0.455749	0.288434	Mm.272870	GO:0006334|GO:0007001|GO:0007549|GO:0007549|GO:0016568|GO:0000786|GO:0001740|GO:0001740|GO:0005634|GO:0005694|GO:0003677	chr10	61133998	61179341	404634	ENSMUSG00000020086
1426580_at	polo-like kinase 4 (Drosophila)	Plk4	1.71984	1.72169	2.04688	-0.472182	-0.760011	-0.137119	-0.278609	-0.171179	-0.231441	-0.323922	-0.024991	-0.528082	0.140009	0.413065	Mm.3794	GO:0006468|GO:0000166|GO:0004672|GO:0004674|GO:0004713|GO:0004713|GO:0005515|GO:0005524|GO:0016301|GO:0016740	chr3	40896589	40913432	20873	ENSMUSG00000025758
1426599_a_at	solute carrier family 2 (facilitated glucose transporter), member 1	Slc2a1	1.92888	3.14933	2.39984	0.670409	1.02092	0.939611	0.488075	-0.0295067	1.2703	0.919238	-0.312043	-0.853353	0.702432	0.462964	Mm.21002	GO:0006810|GO:0008643|GO:0005622|GO:0005737|GO:0005886|GO:0016020|GO:0016021|GO:0016021|GO:0016323|GO:0005215|GO:0005351|GO:0005355|GO:0005355|GO:0005515	chr4	118606730	118635262	20525	ENSMUSG00000028645
1426600_at	solute carrier family 2 (facilitated glucose transporter), member 1	Slc2a1	2.00388	2.78501	2.15781	-0.109442	0.143716	0.183562	-0.125203	0.0129128	0.524618	0.253431	0.12032	-0.193625	-0.0234904	0.0967951	Mm.21002	GO:0006810|GO:0008643|GO:0005622|GO:0005737|GO:0005886|GO:0016020|GO:0016021|GO:0016021|GO:0016323|GO:0005215|GO:0005351|GO:0005355|GO:0005355|GO:0005515	chr4	118606730	118635262	20525	ENSMUSG00000028645
1426634_at	solute carrier family 5 (sodium/glucose cotransporter), member 9	Slc5a9	1.4839	2.41065	1.9825	0.934695	0.546566	0.545593	0.40501	0.517322	0.297772	0.106108	0.0314178	-0.316545	0.459211	-0.174084	Mm.26630	GO:0006810|GO:0006811|GO:0006814|GO:0016020|GO:0016021|GO:0005215	chr4	111374204	111400850	230612	ENSMUSG00000028544
1426649_at	transmembrane protein with EGF-like and two follistatin-like domains 1 /// similar to Transmembrane protein with EGF-like and two follistatin-like domains 1	LOC100045217 /// Tmeff1	3.63248	3.59411	3.81798	-0.567544	-0.529516	-0.207489	0.00556946	-0.0590086	0.0105119	0.402701	-0.348836	-0.590489	0.61341	0.325912	Mm.422686	GO:0007275|GO:0016020|GO:0016021|GO:0004867	chr4	48605965	48684231	100045217 /// 230157	ENSMUSG00000028347
1426652_at	minichromosome maintenance deficient 3 (S. cerevisiae) /// similar to DNA replication licensing factor MCM3 (DNA polymerase alpha holoenzyme-associated protein P1) (P1-MCM3)	LOC100045677 /// Mcm3	2.68514	2.66568	2.49344	-0.0457335	-0.400746	0.113188	-0.173729	-0.257626	-0.18884	-0.129191	0.229568	0.411887	-0.537688	-0.103767	Mm.4502	GO:0006260|GO:0006270|GO:0006350|GO:0006355|GO:0007049|GO:0005634|GO:0000166|GO:0000166|GO:0003677|GO:0005524|GO:0008094|GO:0017111	chr1	20787710	20805432	100045677 /// 17215	ENSMUSG00000041859
1426684_at	similar to CCR4-NOT transcription complex, subunit 6	LOC100046343	1.87054	2.29482	2.37322	-0.103279	0.245132	0.40971	0.0858588	-0.0594683	0.637804	0.441071	0.028923	-0.246338	0.128729	0.0886869		GO:0006350|GO:0006355|GO:0005737|GO:0000287|GO:0003723|GO:0004518|GO:0004527|GO:0005515|GO:0016787|GO:0046872	chr11	49514923	49556119	100046343
1426761_at	amine oxidase (flavin containing) domain 2 /// similar to amine oxidase (flavin containing) domain 2	Aof2 /// LOC100046934	1.78707	2.26902	2.37417	-0.287601	0.00177813	0.484795	-0.426917	-0.168823	0.522094	0.568522	-0.388365	-0.744206	0.562506	0.570065	Mm.28540	GO:0000122|GO:0001701|GO:0006118|GO:0006350|GO:0006355|GO:0008283|GO:0016568|GO:0021983|GO:0045944|GO:0046886|GO:0005667|GO:0003700|GO:0005515|GO:0008134|GO:0016491	chr4	135822672	135833577	100046934 /// 99982	ENSMUSG00000036940
1426766_at	RIKEN cDNA 6330403K07 gene	6330403K07Rik	3.55864	3.30707	3.25063	-1.72102	-0.178295	0.630667	-0.268644	-0.739978	2.4888	2.93982	-0.246887	-0.168844	-0.355569	0.771299	Mm.27768		chr11	70848144	70849708	103712	ENSMUSG00000018451
1426808_at	lectin, galactose binding, soluble 3	Lgals3	0.864226	2.19191	1.29564	2.98977	3.30806	3.15852	1.33072	0.476301	2.08058	1.29507	0.2545	0.252627	-0.674371	0.167243	Mm.248615	GO:0001501|GO:0030198|GO:0005578|GO:0005634|GO:0005634|GO:0005737|GO:0005737|GO:0005515|GO:0005529|GO:0019863	chr14	46301510	46308044	16854	ENSMUSG00000050335
1426817_at	antigen identified by monoclonal antibody Ki 67	Mki67	3.24679	3.69209	3.79397	-0.164999	-0.985962	0.185705	-0.114828	0.0766993	-0.980883	-0.368749	-0.285337	-0.167906	0.515421	-0.0621758	Mm.4078	GO:0007126|GO:0008283|GO:0000775|GO:0000793|GO:0005634|GO:0005730|GO:0005737	chr7	135528128	135554677	17345
1426897_at	regulator of chromosome condensation 2	Rcc2	2.2335	2.54993	2.83521	-0.366381	-0.159574	0.207641	-0.101221	-0.0112476	0.121407	0.232469	0.0174489	-0.346396	0.0783668	0.250578	Mm.253	GO:0007049|GO:0007067|GO:0051301|GO:0000775|GO:0005874	chr4	139985487	139995296	108911	ENSMUSG00000040945
1426911_at	desmocollin 2	Dsc2	1.86537	2.46164	2.35938	0.308965	0.369885	0.0681987	1.04806	0.605907	0.673871	0.560383	-0.289885	-0.82281	1.48845	-0.375757	Mm.280547	GO:0007155|GO:0007156|GO:0005737|GO:0005856|GO:0016020|GO:0016021|GO:0016021|GO:0005509|GO:0005515	chr18	20173672	20188495	13506	ENSMUSG00000024331
1426941_at	mucin 15	Muc15	3.68113	4.8668	4.03766	0.053566	0.325896	0.156642	0.0234876	0.260547	-0.106136	0.525659	-0.0592155	0.24518	-0.0566463	-0.129319	Mm.32566	GO:0005615|GO:0016020|GO:0016021|GO:0016021	chr2	110522181	110540338	269328	ENSMUSG00000050808
1426959_at	3-hydroxybutyrate dehydrogenase, type 1	Bdh1	0.960154	1.28295	0.897016	-0.924917	-0.671643	-0.582514	-0.39501	-0.037549	-0.520515	-1.06484	-0.0733075	-0.00171757	0.0255327	0.0494933	Mm.293470	GO:0008152|GO:0008152|GO:0005739|GO:0005739|GO:0005739|GO:0005743|GO:0003824|GO:0003858|GO:0003858|GO:0016491|GO:0016491	chr16	31348496	31378648	71911
1427008_at	ring finger protein 43	Rnf43	1.69786	2.65746	2.26255	-0.185997	0.291278	-0.167852	-0.0788708	-0.238655	1.04618	0.543001	-0.426058	-0.848481	0.928309	0.346229	Mm.440230	GO:0016020|GO:0016021|GO:0005515|GO:0008270|GO:0046872	chr11	87547223	87551734	207742	ENSMUSG00000034177
1427042_at	mal, T-cell differentiation protein 2	Mal2	2.87866	3.54046	3.76925	1.31781	1.16353	0.810209	1.05226	0.79566	1.1751	0.313571	-0.243843	-0.842181	1.56353	-0.477509	Mm.410994	GO:0016020|GO:0016021|GO:0005515	chr15	54401569	54432925	105853	ENSMUSG00000024479
1427044_a_at	amphiphysin	Amph	2.4013	3.30505	2.49503	-2.18095	-1.94776	-2.00177	-1.57499	-1.70283	-1.9974	-1.48105	-0.472737	-0.0736036	-0.900735	1.44708	Mm.101650	GO:0007612|GO:0048488|GO:0005737|GO:0005856|GO:0008021|GO:0016020|GO:0030054|GO:0031410|GO:0045202|GO:0005515	chr13	18955829	19158868	218038	ENSMUSG00000021314
1427090_at	zinc finger, BED domain containing 4	Zbed4	1.95702	2.02046	2.02198	-0.346734	-0.765886	-0.411135	-0.172596	-0.159748	-0.259565	-0.727506	0.202701	-0.229229	0.147026	-0.120498	Mm.422861	GO:0003677|GO:0046983	chr1	148489762	148491676	223773	ENSMUSG00000034333
1427141_at	RIKEN cDNA 2700099C18 gene	2700099C18Rik	0.897716	1.73259	1.68937	-0.0503783	-0.0917635	0.101977	-0.234905	-0.411062	-0.131815	-0.449086	-0.0169296	-0.333384	-0.0052495	0.355564	Mm.440259		chr17	95054246	95079246	77022
1427142_s_at	jumonji, AT rich interactive domain 1B (Rbp2 like)	Jarid1b	1.87195	3.26963	2.56902	0.0719285	-0.474581	0.35288	-0.306555	-0.466687	-0.0205741	0.469896	-0.272422	-0.994894	0.281679	0.985638	Mm.28995	GO:0006350|GO:0006355|GO:0016568|GO:0005622|GO:0005634|GO:0003677|GO:0005506|GO:0005515|GO:0005515|GO:0008270|GO:0016491|GO:0016702|GO:0046872	chr1	136418976	136449294	75605
1427147_at	RIKEN cDNA F730047E07 gene	F730047E07Rik	1.80769	2.37752	2.27234	0.132005	0.260283	0.361107	0.171855	0.0446401	0.308992	-0.268991	-0.00969839	0.111336	-0.0898552	-0.0117826	Mm.120919		chr4	24665015	24693580	212377	ENSMUSG00000045751
1427152_at	glutamine and serine rich 1	Qser1	2.26825	2.3372	2.44047	0.319431	-0.570537	0.218586	0.323994	-0.221749	0.843301	0.880845	0.0639172	-0.23069	-0.600712	0.767486	Mm.274314		chr2	104555622	104558994	99003
1427161_at	centromere protein F	Cenpf	3.29876	3.49493	3.72552	0.092021	-0.643884	0.448539	-0.0161443	0.106471	-0.917569	-0.418306	-0.372931	0.0222163	0.288288	0.062427	Mm.129746	GO:0000085|GO:0000087|GO:0000278|GO:0007059|GO:0016202|GO:0016481|GO:0051310|GO:0000775|GO:0000776|GO:0000922|GO:0000940|GO:0005634|GO:0005634|GO:0005635|GO:0005737|GO:0016363|GO:0045120|GO:0005515|GO:0008022|GO:0008134|GO:0042803|GO:0045502|GO:0046982	chr1	191341894	191360861	108000	ENSMUSG00000026605
1427167_at	armadillo repeat containing, X-linked 4	Armcx4	3.20457	3.63093	3.45843	-0.998941	-0.826144	0.415223	-0.541383	-0.748184	1.16631	1.62877	-0.226785	-0.314797	-0.439567	0.981149	Mm.31961	GO:0005488	chrX	130041179	130043103	102910	ENSMUSG00000049804
1427180_at	solute carrier family 27 (fatty acid transporter), member 3	Slc27a3	2.914	3.71451	3.04607	0.255508	0.322699	0.560868	0.185895	-0.0255308	0.116132	0.27859	0.0799069	0.332186	-0.343079	-0.0690155	Mm.45519	GO:0001676|GO:0006629|GO:0006631|GO:0006637|GO:0008152|GO:0008152|GO:0015908|GO:0005739|GO:0005739|GO:0016020|GO:0016021|GO:0000166|GO:0003824|GO:0003824|GO:0004321|GO:0004467|GO:0016874	chr3	90471151	90475865	26568	ENSMUSG00000027932
1427229_at	3-hydroxy-3-methylglutaryl-Coenzyme A reductase	Hmgcr	2.10083	1.83318	2.11717	-0.542632	-0.8367	-0.513175	-0.255771	-0.0774178	-0.173704	-0.13614	0.128481	-0.408949	0.0465102	0.233958	Mm.316652	GO:0006629|GO:0006694|GO:0006695|GO:0006695|GO:0008542|GO:0008610|GO:0009058|GO:0009790|GO:0016126|GO:0043407|GO:0005777|GO:0005783|GO:0005789|GO:0005792|GO:0016020|GO:0016021|GO:0004420|GO:0004420|GO:0016491	chr13	97749515	97755623	15357	ENSMUSG00000021670
1427231_at	roundabout homolog 1 (Drosophila)	Robo1	3.8905	4.06608	3.91413	0.314171	0.288085	0.979995	0.557791	0.230894	1.08515	1.79592	-0.45318	-0.414332	0.428974	0.438539	Mm.310772	GO:0006935|GO:0007156|GO:0007275|GO:0007399|GO:0007411|GO:0007411|GO:0030154|GO:0050772|GO:0005615|GO:0009986|GO:0016020|GO:0016021|GO:0030673|GO:0004872|GO:0005515|GO:0042802|GO:0046982	chr16	72546577	72928780	19876
1427262_at	inactive X specific transcripts	Xist	8.06192	9.25462	8.48249	-0.102469	0.0872621	-0.119936	-0.0531244	-0.0561895	0.0591006	-0.00314856	-0.177083	0.0377898	0.133024	0.00626802		GO:0009048|GO:0009048|GO:0005694	chrX	99663093	99685936	213742	ENSMUSG00000072485
1427263_at	inactive X specific transcripts	Xist	6.15294	7.76463	6.77105	0.403085	0.453323	0.0465384	0.171403	0.186575	-0.193774	0.129666	0.124423	0.126032	-0.367436	0.116982		GO:0009048|GO:0009048|GO:0005694	chrX	99663093	99685936	213742	ENSMUSG00000072485
1427378_at	keratin 75	Krt75	6.36462	7.31009	6.33781	-1.06457	-1.17484	-0.6873	-0.335582	-0.431985	-0.623203	-0.455355	-0.044147	-0.176332	0.00491142	0.215568	Mm.106868	GO:0005882|GO:0005198	chr15	101392428	101401935	109052	ENSMUSG00000022986
1427382_a_at	suppressor of variegation 3-9 homolog 1 (Drosophila)	Suv39h1	1.73595	1.96496	1.92565	-0.327171	-0.18427	-0.062849	-0.318893	-0.290981	-0.18197	0.0868673	-0.0938473	-0.154809	-0.231767	0.480422	Mm.9244	GO:0006323|GO:0006333|GO:0006342|GO:0006350|GO:0006355|GO:0007049|GO:0016568|GO:0030154|GO:0000781|GO:0000785|GO:0005634|GO:0005677|GO:0005694|GO:0005720|GO:0003682|GO:0005515|GO:0008168|GO:0008168|GO:0008270|GO:0008276|GO:0016740|GO:0018024|GO:0018024	chrX	7218618	7231374	20937
1427387_a_at	integrin beta 4	Itgb4	0.401663	1.38962	0.808662	2.0311	3.77071	3.321	0.952461	0.418178	2.41562	2.15879	-0.103109	-0.373966	0.142781	0.334293	Mm.213873	GO:0007154|GO:0007155|GO:0007155|GO:0007155|GO:0007160|GO:0007160|GO:0007229|GO:0007229|GO:0007275|GO:0046847|GO:0008305|GO:0008305|GO:0008305|GO:0009925|GO:0016021|GO:0016021|GO:0004872|GO:0004872|GO:0005488|GO:0005515	chr11	115790798	115824404	192897	ENSMUSG00000020758
1427395_a_at	aldehyde dehydrogenase family 1, subfamily A3	Aldh1a3	1.96114	1.41113	2.64617	0.510652	0.808305	1.35506	-0.0619969	0.34361	1.28977	1.71929	-0.224086	0.0176249	0.201334	0.00512791	Mm.140988	GO:0002072|GO:0006066|GO:0006629|GO:0008152|GO:0008152|GO:0021768|GO:0042573|GO:0042573|GO:0043065|GO:0043065|GO:0048048|GO:0048048|GO:0060166|GO:0005737|GO:0004028|GO:0004030|GO:0004030|GO:0016491	chr7	66287929	66298195	56847	ENSMUSG00000015134
1427541_x_at	hyaluronan mediated motility receptor (RHAMM)	Hmmr	1.88076	1.72443	1.78978	-0.439093	-0.73381	0.242527	-0.252258	0.0365701	-0.488686	-0.179419	0.101203	0.057539	0.0389571	-0.1977	Mm.116997	GO:0005737|GO:0004872|GO:0005540	chr11	40546094	40566894	15366
1427603_at	activating transcription factor 7 interacting protein 2	Atf7ip2	1.84291	2.71615	2.30455	1.14526	0.184995	0.367331	0.708644	0.800442	0.102197	0.27838	0.339625	-0.184816	0.252681	-0.407492	Mm.108729	GO:0006350|GO:0006355	chr16	10155597	10156629	75329	ENSMUSG00000075406
1427643_at	unknown	LOC100049166	1.06632	2.34694	1.48474	0.214529	0.939996	0.366721	-0.00212383	-0.297878	0.467661	0.396244	-0.100272	-0.322286	-0.157252	0.579811	Mm.457446		chr6	53749551	53751722	100049166
1427669_a_at	citron	Cit	2.34433	2.48274	1.9511	0.681033	-1.21745	-0.181872	0.970292	-0.684582	-0.797478	-0.90592	-0.582245	0.755306	0.768409	-0.94147	Mm.8321	GO:0000070|GO:0000910|GO:0006468|GO:0007049|GO:0007067|GO:0007067|GO:0007091|GO:0007242|GO:0007275|GO:0007283|GO:0007399|GO:0016358|GO:0030154|GO:0048699|GO:0050774|GO:0051301|GO:0001726|GO:0005737|GO:0005737|GO:0015629|GO:0000166|GO:0004672|GO:0004674|GO:0004674|GO:0005083|GO:0005515|GO:0005524|GO:0008270|GO:0016301|GO:0016740|GO:0019992|GO:0046872	chr5	116169642	116267338	12704	ENSMUSG00000029516
1427707_a_at	Scl/Tal1 interrupting locus	Stil	2.48498	3.16314	3.07783	0.425466	0.513865	0.620358	0.233507	0.238448	-0.484777	0.00760651	0.025146	-0.187049	0.111332	0.0505695	Mm.3988	GO:0007275|GO:0005737	chr4	114539271	114541128	20460	ENSMUSG00000028718
1427764_a_at	transcription factor E2a	Tcfe2a	1.87689	2.0776	2.17495	-0.686638	0.650186	0.339468	-0.225341	0.00322676	0.08042	0.391195	0.0874124	-0.295846	0.0996928	0.108741	Mm.3406	GO:0006350|GO:0006355|GO:0006355|GO:0045449|GO:0045449|GO:0045893|GO:0005634|GO:0005634|GO:0005667|GO:0003677|GO:0003677|GO:0003677|GO:0003700|GO:0003700|GO:0005515|GO:0030528|GO:0030528|GO:0042803|GO:0042803|GO:0046982	chr10	79813257	79816459	21423	ENSMUSG00000020167
1427820_at	Mus musculus, clone IMAGE:3983821		1.78385	2.44906	2.4985	0.809439	1.68865	1.05635	0.0140495	-0.57126	0.691504	0.0831108	-0.0525312	-0.539564	0.346951	0.245142	Mm.355125
1428033_at	predicted gene, EG245174	EG245174	1.93989	2.02455	1.73055	0.639101	-0.117525	0.280799	0.114459	-0.269347	0.662627	-0.0862603	-0.30468	0.159472	0.0696406	0.0755672	Mm.378428	GO:0005622|GO:0005634|GO:0003676|GO:0008270|GO:0046872	chr2	149935912	149936314	245174
1428055_at	RNA imprinted and accumulated in nucleus	Rian	3.82111	2.84903	2.92582	0.294	-0.26947	-0.0214267	-1.85754	0.579928	-0.268972	-0.487227	1.08754	1.46991	-1.81066	-0.7468	Mm.293263	GO:0005634	chr12	110100735	110102799	75745
1428069_at	cell division cycle associated 7	Cdca7	1.86492	1.86167	2.53337	-0.439202	-0.668857	0.0991349	-0.145953	-0.879736	1.05861	0.781499	0.013103	-0.736089	0.0107598	0.712227	Mm.270676	GO:0006350|GO:0006355|GO:0042127|GO:0005634	chr2	72277025	72287731	66953	ENSMUSG00000055612
1428104_at	TPX2, microtubule-associated protein homolog (Xenopus laevis)	Tpx2	2.98456	2.97298	3.00777	-0.11087	-0.654104	-0.0658226	0.207908	0.278544	-1.28492	-0.240308	-0.0702682	-0.0902414	0.147117	0.0133939	Mm.407737	GO:0051225|GO:0005634|GO:0005818|GO:0005876|GO:0019901	chr2	152539481	152586069	72119	ENSMUSG00000027469
1428105_at	TPX2, microtubule-associated protein homolog (Xenopus laevis)	Tpx2	3.57397	3.66552	3.6585	0.0585537	-0.0324559	-0.0187879	0.194539	0.265839	-0.143585	-0.189773	0.25482	0.249748	-0.511065	0.00649691	Mm.407737	GO:0051225|GO:0005634|GO:0005818|GO:0005876|GO:0019901	chr2	152539481	152586069	72119
1428111_at	solute carrier family 38, member 4	Slc38a4	4.25292	3.8268	3.94123	-0.173391	-0.115462	0.494968	-0.369826	-0.234315	-0.0295444	0.997331	-0.0879607	0.757262	-0.266642	-0.402659	Mm.250980	GO:0006810|GO:0006811|GO:0006814|GO:0006865|GO:0006865|GO:0016020|GO:0016020|GO:0016021|GO:0005275|GO:0015171|GO:0015293|GO:0031402	chr15	96822845	96824413	69354	ENSMUSG00000022464
1428114_at	solute carrier family 14 (urea transporter), member 1	Slc14a1	1.617	2.72515	2.06429	2.40091	2.85831	3.4426	0.677986	0.820642	1.76737	2.08364	0.340873	0.286448	-0.284116	-0.343205	Mm.33832	GO:0006810|GO:0006833|GO:0015840|GO:0015840|GO:0016020|GO:0016021|GO:0016021|GO:0005372|GO:0005507|GO:0015204|GO:0015204	chr18	78262169	78263780	108052	ENSMUSG00000059336
1428136_at	secreted frizzled-related protein 1	Sfrp1	3.42498	2.51549	2.88923	0.463729	0.0928659	1.77476	-0.498489	-0.657648	-0.126661	1.57462	-0.934436	0.154356	-0.839689	1.61977	Mm.281691	GO:0001756|GO:0007275|GO:0007275|GO:0009952|GO:0016055|GO:0030154|GO:0005615|GO:0016020|GO:0004888	chr8	24913921	24915179	20377	ENSMUSG00000031548
1428209_at	brain expressed gene 4	Bex4	2.30134	2.5934	2.49037	1.21971	0.0405531	-0.486894	1.0969	0.722239	0.683936	-0.452252	0.136095	-0.353944	0.834113	-0.616266	Mm.336245	GO:0005737	chrX	131485408	131486807	406217	ENSMUSG00000047844
1428234_at	cleavage and polyadenylation specific factor 6	Cpsf6	1.70279	1.7483	1.98199	-0.271147	-0.655118	-0.256026	0.229248	-0.0623298	0.0731993	-0.019352	-0.0486965	-0.322026	0.33399	0.0367327	Mm.440510	GO:0006355|GO:0006397|GO:0005634|GO:0005849|GO:0042382|GO:0000166|GO:0003676|GO:0003677|GO:0003723|GO:0005515	chr10	116748777	116781049	432508	ENSMUSG00000055531
1428265_at	protein phosphatase 2 (formerly 2A), regulatory subunit A (PR 65), beta isoform	Ppp2r1b	1.65246	2.27768	1.95841	-0.080143	-0.559043	-0.107594	-0.0334396	-0.0321455	0.0343733	0.131567	-0.157072	-0.312725	0.559354	-0.0895577	Mm.7726	GO:0005488	chr9	50618804	50633852	73699
1428284_at	RIKEN cDNA 8430427H17 gene	8430427H17Rik	2.62918	3.11844	2.88236	0.601179	0.800585	1.5389	0.281707	-0.373902	0.810286	0.968623	0.14898	0.265877	-0.710949	0.296091	Mm.50600		chr2	153098902	153101884	329540	ENSMUSG00000061411
1428301_at	hypothetical protein LOC544988 /// predicted gene, ENSMUSG00000068790 /// predicted gene, ENSMUSG00000063277 /// predicted gene, ENSMUSG00000057445 /// hypothetical LOC666442 /// hypothetical LOC666637 /// predicted gene, EG666684 /// predicted gene, EG666772 /// hypothetical protein LOC671957 /// hypothetical LOC100036568 /// alpha7-takusan /// hypothetical protein LOC100039441 /// similar to 17…	EG666684 /// EG666772 /// ENSMUSG00000057445 /// ENSMUSG00000063277 /// ENSMUSG00000068790 /// LOC100036568 /// LOC100038847 /// LOC100039441 /// LOC100040671 /// LOC100040697 /// LOC100040779 /// LOC100040859 /// LOC100041012 /// LOC100041151 /// LOC100041195 /// LOC100041262 /// LOC100041283 /// LOC100041306 /// LOC100041374 /// LOC100041401 /// LOC100041470 /// LOC100041501 /// LOC100041515 //…	1.93754	3.30447	2.98333	0.156907	1.61711	1.40514	0.44274	-0.397992	2.12682	1.88543	-0.313969	-0.774586	0.264643	0.823914	Mm.443041		chr14	3731586	4291433	100036568 /// 100038847 /// 100039441 /// 100040671 /// 100040697 /// 100040779 /// 100040859 /// 100041012 /// 100041151 /// 100041195 /// 100041262 /// 100041283 /// 100041306 /// 100041374 /// 100041401 /// 100041470 /// 100041501 /// 100041515 /// 100041545 /// 100041678 /// 100041721 /// 100041735 /// 100041747 /// 100041758 /// 100041874 /// 100041958 /// 100042024 /// 100042043 /// 1000421…	ENSMUSG00000056940 /// ENSMUSG00000063277 /// ENSMUSG00000068790 /// ENSMUSG00000071620 /// ENSMUSG00000072731 /// ENSMUSG00000072735 /// ENSMUSG00000072746 /// ENSMUSG00000072749 /// ENSMUSG00000072752
1428304_at	establishment of cohesion 1 homolog 2 (S. cerevisiae)	Esco2	1.88694	1.8556	2.16183	-0.08812	-0.453915	-0.376541	-0.356544	-0.01967	-0.327718	-0.233769	0.0251393	0.0653434	0.29403	-0.384514	Mm.249280	GO:0006281|GO:0007049|GO:0008270|GO:0008415|GO:0016740|GO:0046872	chr14	64772782	64785327	71988	ENSMUSG00000022034
1428480_at	cell division cycle associated 8	Cdca8	3.06694	2.50595	2.60751	-0.313741	-0.468723	0.0718584	0.355234	0.316337	-0.489154	-0.201405	0.263976	-0.303592	0.537844	-0.498228	Mm.28038	GO:0007049|GO:0007067|GO:0051301|GO:0000775|GO:0005694|GO:0005737|GO:0043234|GO:0005515	chr4	124420767	124439207	52276	ENSMUSG00000028873
1428481_s_at	cell division cycle associated 8	Cdca8	3.30502	3.51622	3.65433	-0.0970964	-1.0561	-0.471969	0.125806	0.289541	-1.09634	-0.773234	-0.205234	-0.136423	0.318851	0.0228047	Mm.28038	GO:0007049|GO:0007067|GO:0051301|GO:0000775|GO:0005694|GO:0005737|GO:0043234|GO:0005515	chr4	124420767	124439207	52276	ENSMUSG00000028873
1428498_at	RIKEN cDNA 2610206B13 gene	2610206B13Rik	1.99445	2.4105	2.38701	0.38935	0.230321	0.550538	0.164994	-0.433237	0.756983	0.932709	-0.333673	-0.217671	-0.0317149	0.58306	Mm.291811	GO:0005615|GO:0016021|GO:0005515|GO:0008270|GO:0046872	chr14	103363212	103364931	72486
1428518_at	myeloid leukemia factor 1 interacting protein	Mlf1ip	1.61027	2.00247	1.91872	-0.0663128	-0.436705	0.0839224	-0.237642	0.214642	-0.619247	-0.50731	-0.269954	0.0326076	0.0941434	0.143204	Mm.22108	GO:0006350|GO:0006355|GO:0000775|GO:0005634|GO:0005694|GO:0005737|GO:0005737|GO:0005515	chr8	48050846	48078267	71876	ENSMUSG00000031629
1428522_at	transcription termination factor, RNA polymerase II	Ttf2	1.38084	1.90843	1.90211	-0.493742	-0.315702	-0.377859	-0.514411	-0.360246	-0.374768	-0.215358	-0.127592	-0.260144	0.245335	0.142401	Mm.270961	GO:0006350|GO:0006353|GO:0006355|GO:0006397|GO:0008380|GO:0005681|GO:0005737|GO:0000166|GO:0003676|GO:0003677|GO:0004386|GO:0005524|GO:0008026|GO:0008270|GO:0016787	chr3	101067918	101098722	74044	ENSMUSG00000033222
1428572_at	brain abundant, membrane attached signal protein 1 /// similar to 22 kDa neuronal tissue-enriched acidic protein	Basp1 /// LOC100045716	2.89496	2.62699	2.70769	-0.86494	-0.945414	-0.670645	-0.0979376	-0.921205	-0.83064	-0.288582	-0.0958462	0.599157	-0.438552	-0.0647602	Mm.29586	GO:0006355|GO:0005634|GO:0016020|GO:0042995|GO:0003677	chr15	25307867	25358428	100045716 /// 70350	ENSMUSG00000045763
1428623_at	plexin A1	Plxna1	1.50092	2.11697	2.00209	-0.550898	-0.48456	-0.181829	-0.124387	-0.44404	-0.00080967	0.168791	-0.375606	-0.263558	-0.347401	0.986564	Mm.3789	GO:0007275|GO:0007275|GO:0005886|GO:0016020|GO:0016020|GO:0016021|GO:0016021|GO:0004872|GO:0004872|GO:0017154	chr6	89281953	89284678	18844
1428643_at	mannoside acetylglucosaminyltransferase 5	Mgat5	2.34237	2.93023	2.58952	0.864608	-0.289386	-0.245621	0.369618	-0.107785	0.828564	0.0967517	-0.255639	0.232193	-0.285266	0.308713	Mm.391592	GO:0006487|GO:0016020|GO:0016021|GO:0008375|GO:0016740|GO:0016757|GO:0030144	chr1	129312632	129315879	107895
1428644_at	mannoside acetylglucosaminyltransferase 5	Mgat5	2.47379	3.21305	2.6978	0.99849	-0.11927	0.0309515	0.246278	-0.0232224	0.318413	0.0559893	-0.0958371	0.357114	-0.703754	0.442478	Mm.449989	GO:0006487|GO:0016020|GO:0016021|GO:0008375|GO:0016740|GO:0016757|GO:0030144	chr1	129312632	129315879	107895
1428671_at	RIKEN cDNA 2200002D01 gene	2200002D01Rik	1.43569	2.36951	1.30335	3.67164	3.07407	2.90576	2.06585	1.13788	1.75838	0.935673	0.0455503	-0.0130601	0.293028	-0.325518	Mm.441142	GO:0005730	chr7	28956042	28957232	72275
1428701_at	poliovirus receptor-related 4	Pvrl4	2.73209	3.28442	2.97938	0.430003	0.413719	-0.0624843	0.00640249	0.278063	-0.127804	-0.270425	-0.235942	-0.158703	0.719693	-0.325048	Mm.263414	GO:0016337|GO:0005912|GO:0016021|GO:0004872|GO:0005515	chr1	173207029	173225205	71740	ENSMUSG00000006411
1428713_s_at	GINS complex subunit 2 (Psf2 homolog)	Gins2	2.74498	2.89035	2.65749	-0.188253	-0.277391	-0.0442228	-0.142633	0.471824	0.354319	0.324431	-0.112844	-0.145935	0.5432	-0.284421	Mm.275910	GO:0006260|GO:0005634	chr8	123467109	123475067	272551	ENSMUSG00000031821
1428789_at	Ral GEF with PH domain and SH3 binding motif 2	Ralgps2	2.22803	3.01622	2.68263	0.9279	1.07401	1.48862	0.524828	-0.0601916	1.44458	1.72978	-0.497274	-0.408565	0.322814	0.583023	Mm.28376	GO:0007242|GO:0007264|GO:0005085	chr1	158640842	158642441	78255
1428793_at	solute carrier family 36 (proton/amino acid symporter), member 1	Slc36a1	1.49787	2.20569	1.73644	-0.0270505	-0.666847	-0.218083	0.51696	0.547746	0.195755	0.216523	-0.404286	-0.996661	1.28191	0.119036	Mm.35732	GO:0006810|GO:0006865|GO:0015808|GO:0015816|GO:0015824|GO:0015992|GO:0005764|GO:0005764|GO:0005783|GO:0016020|GO:0016021|GO:0005280|GO:0005302|GO:0015171|GO:0015180|GO:0015187|GO:0015193|GO:0015293	chr11	55077547	55079753	215335
1428834_at	dual specificity phosphatase 4	Dusp4	1.79046	1.69348	2.05382	0.37069	-0.569168	-0.864558	-0.49678	-0.334165	-0.64609	-1.09016	0.413852	0.252757	-1.10229	0.43568	Mm.392187	GO:0006470|GO:0016311|GO:0004721|GO:0004725|GO:0008138|GO:0016787|GO:0016791|GO:0017017	chr8	36288310	36290469	319520
1428837_at	kelch-like 14 (Drosophila)	Klhl14	1.84975	0.732935	2.15786	-0.00544071	0.0727463	-0.369629	0.00347519	0.0541658	-0.046041	-0.0554461	0.132456	0.230634	-0.298374	-0.0647159	Mm.436836	GO:0005515	chr18	21693388	21795080	225266	ENSMUSG00000042514
1428866_at	RIKEN cDNA 2810037O22 gene	2810037O22Rik	1.77185	1.762	1.48333	-0.000371456	-0.297542	-0.452826	-0.348528	0.126851	0.332387	0.780694	-0.507212	0.446397	-0.422561	0.483375	Mm.344009		chr14	59340206	59342303	72711
1428982_at	ATPase family, AAA domain containing 2B	Atad2b	1.4239	2.23991	2.19134	-0.213919	0.160793	0.141837	-0.249228	-0.716379	0.439443	0.477171	-0.154839	-0.508704	0.062047	0.601496	Mm.210966		chr12	5070792	5073418	320817	ENSMUSG00000020631
1428983_at	scleraxis	Scx	1.3129	0.682767	1.8305	-0.742756	-0.776652	-0.665173	-0.594396	-0.0617347	-0.385164	-0.431659	-0.0810485	-0.162905	-0.564827	0.808781	Mm.322821	GO:0006350|GO:0006355|GO:0007275|GO:0045449|GO:0005634|GO:0003677|GO:0030528	chr15	76284706	76286723	20289	ENSMUSG00000034161
1429051_s_at	SRY-box containing gene 11	Sox11	5.16849	5.04755	5.34517	-0.0160351	0.731418	0.375118	0.117662	0.120815	1.32393	1.00773	-0.15025	-0.192967	0.0994673	0.24375	Mm.41702	GO:0006350|GO:0006355|GO:0005667|GO:0003677|GO:0003700	chr12	27920535	27922946	20666
1429095_at	centromere protein P	Cenpp	1.87514	2.4552	2.31604	-0.106906	-0.734491	0.109385	-0.135262	-0.115396	-0.0613322	0.432092	-0.499733	-0.19571	0.188148	0.507293	Mm.440323	GO:0000775|GO:0005694	chr13	49475961	49664722	66336	ENSMUSG00000021391
1429138_at	neuronal PAS domain protein 3	Npas3	2.33998	1.88865	1.93181	-0.0473852	-0.0823355	0.482202	0.207892	0.172249	1.35071	1.33956	-0.309173	-0.149995	0.212697	0.246471	Mm.380217	GO:0000160|GO:0006350|GO:0006355|GO:0007165|GO:0007165|GO:0007610|GO:0007626|GO:0035176|GO:0042711|GO:0045449|GO:0005634|GO:0005634|GO:0000155|GO:0003677|GO:0004871|GO:0004871|GO:0030528	chr12	54992692	54994294	27386
1429152_at	zinc finger with KRAB and SCAN domains 1	Zkscan1	1.25925	2.1379	1.63823	-0.254335	-0.919182	-0.479741	-0.193703	0.0173526	-0.219302	-0.368946	-0.414389	-0.326156	0.337913	0.402631	Mm.213114	GO:0006350|GO:0006355|GO:0006355|GO:0005622|GO:0005622|GO:0005634|GO:0005634|GO:0003676|GO:0003676|GO:0003677|GO:0003700|GO:0003700|GO:0008270|GO:0008270|GO:0046872	chr5	138332512	138335389	74570	ENSMUSG00000029729
1429171_a_at	on-SMC condensin I complex, subunit G	Ncapg	2.68003	3.33	3.21633	-0.10719	-0.824889	0.191597	-0.26649	-0.108054	-0.629842	-0.358382	-0.25549	0.0378971	0.151244	0.0663495	Mm.32012		chr5	45958179	45988372	54392
1429172_a_at	on-SMC condensin I complex, subunit G	Ncapg	2.1492	2.91263	2.73746	0.507077	-0.161428	0.169567	0.31565	0.0872469	0.398337	-0.0899944	-0.436079	-0.344572	0.50885	0.271801	Mm.32012		chr5	45958179	45988372	54392	ENSMUSG00000015880
1429175_at	transmembrane protein 178	Tmem178	1.87384	1.66438	2.03396	0.873221	0.0656467	0.628162	-0.218943	-0.205775	0.178154	0.196845	0.296791	0.291739	-1.14255	0.554018	Mm.357108	GO:0005923|GO:0016020|GO:0016021|GO:0005198	chr17	80852957	80910138	68027	ENSMUSG00000024245
1429178_at	odd Oz/ten-m homolog 3 (Drosophila)	Odz3	2.69463	2.84481	2.49156	-0.995573	-1.03703	-0.972165	-0.668087	-0.655994	-0.230753	0.548049	-0.195963	-0.2433	-0.208566	0.647828	Mm.42191	GO:0005887|GO:0016020|GO:0016021	chr8	49724489	49725512	23965
1429205_at	myeloid/lymphoid or mixed lineage-leukemia translocation to 3 homolog (Drosophila)	Mllt3	1.75701	2.66056	2.46115	0.362562	0.306276	0.165504	-0.319918	-0.108083	0.993783	1.15472	-0.220444	-0.578023	0.0671015	0.731366	Mm.288898	GO:0006355|GO:0006355|GO:0007379|GO:0009952|GO:0009987|GO:0005634|GO:0005634	chr4	87241155	87243499	70122
1429234_s_at	septin 11	2008-09-11	1.84792	1.16382	1.56433	-1.0396	-1.27856	-0.491053	-0.734448	-0.719768	-0.72245	-0.383421	-0.0690823	0.0412521	-0.665643	0.693473	Mm.428571	GO:0007049|GO:0051301|GO:0000166|GO:0005525	chr5	94168648	94250260	52398
1429268_at	RIKEN cDNA 2610318N02 gene	2610318N02Rik	1.78887	2.03455	2.05975	-0.244224	-0.662922	-0.747475	-0.481422	-0.146065	-0.33949	-0.740025	-0.172596	0.292586	-0.0852814	-0.0347085	Mm.234165		chr18	60551628	60552631	70458	ENSMUSG00000049916
1429269_at	cDNA sequence BC068157	BC068157	3.59241	4.10297	4.4901	0.237768	0.299806	0.0207348	-0.103607	-0.116645	0.283169	0.143007	-0.121996	-0.0406084	-0.0793285	0.241933	Mm.193272		chr8	4209830	4210850	73072	ENSMUSG00000064125
1429274_at	RIKEN cDNA 2310010M24 gene	2310010M24Rik	2.78545	3.2188	3.46988	-0.376329	-0.911227	0.0179677	-0.032176	-0.348094	-0.2544	0.455325	0.354879	0.0274758	-0.778296	0.395942	Mm.41381		chr2	49609697	49770856	71897	ENSMUSG00000026765
1429278_at	nucleotide binding protein-like	Nubpl	1.3682	2.0779	1.69106	-0.45215	-1.17198	-0.596667	-0.503851	0.141673	-0.594883	-0.165183	-0.29131	-0.894588	0.739552	0.446346	Mm.244781	GO:0005615|GO:0000166|GO:0005524	chr12	53019356	53232577	76826	ENSMUSG00000035142
1429293_at	glypican 2 (cerebroglycan)	Gpc2	1.94068	1.68056	1.91025	0.487703	1.29961	0.754042	0.132293	-0.140975	0.920966	0.586926	-0.258067	0.122789	0.0663958	0.068882	Mm.77066	GO:0005578|GO:0005578|GO:0005783|GO:0016020|GO:0048503	chr5	138503442	138509753	71951	ENSMUSG00000029510
1429294_at	thyroid hormone receptor interactor 13	Trip13	3.63907	3.84823	3.94053	0.405932	0.206319	0.28515	0.255423	0.525932	0.0536885	0.25545	0.157557	0.354963	-0.276732	-0.235789	Mm.275095	GO:0000166|GO:0004872|GO:0005515|GO:0005524|GO:0017111|GO:0042802	chr13	74378442	74403786	69716	ENSMUSG00000021569
1429295_s_at	thyroid hormone receptor interactor 13	Trip13	3.26204	3.47335	3.63077	-0.0783863	-0.227731	0.368415	-0.0968661	0.072053	-0.163757	0.00128889	-0.42339	-0.216132	0.00504112	0.634481	Mm.275095	GO:0000166|GO:0004872|GO:0005515|GO:0005524|GO:0017111|GO:0042802	chr13	74378442	74403786	69716	ENSMUSG00000021569
1429348_at	sema domain, immunoglobulin domain (Ig), short basic domain, secreted, (semaphorin) 3C	Sema3c	2.30829	2.79266	2.67926	0.186513	0.0716457	1.14784	0.176056	-0.329301	1.52801	2.15378	-0.0801334	-0.336251	-0.198606	0.61499	Mm.5071	GO:0001755|GO:0001974|GO:0007169|GO:0007275|GO:0007399|GO:0007507|GO:0009791|GO:0030154|GO:0005615|GO:0030215	chr5	17239530	17242091	20348	ENSMUSG00000028780
1429364_at	RIKEN cDNA 4930579G24 gene	4930579G24Rik	1.43678	1.26572	1.77194	-0.814496	-1.26013	-0.38098	-0.381936	-0.486736	-0.242345	-0.198801	-0.0752749	0.0965238	-0.315495	0.294248	Mm.221520		chr3	79715010	79718710	75939	ENSMUSG00000027811
1429372_at	SRY-box containing gene 11	Sox11	5.74009	5.4068	5.77325	0.527317	1.02649	0.293518	0.436708	-0.378935	1.22353	0.738815	-0.0272121	-0.170846	-0.374146	0.572205	Mm.41702	GO:0006350|GO:0006355|GO:0005667|GO:0003677|GO:0003700	chr12	27922537	27925447	20666
1429400_at	chloride channel 5	Clcn5	2.54883	2.90803	2.77011	-0.334054	-0.255195	0.0318418	-0.0272207	0.0366454	0.114889	0.499205	-0.304165	-0.00387383	0.57079	-0.26275		GO:0006810|GO:0006811|GO:0006821|GO:0006897|GO:0016020|GO:0016021|GO:0005216|GO:0005244|GO:0005247|GO:0005254|GO:0031404	chrX	6310768	6312779	12728
1429418_at	CDC14 cell division cycle 14 homolog B (S. cerevisiae)	Cdc14b	2.94214	3.74114	3.64894	-0.818462	-0.0765057	0.387735	-0.797886	-0.987724	0.399626	0.948409	-0.0828795	-0.329264	-0.359956	0.772099	Mm.441091	GO:0006470|GO:0016311|GO:0004721|GO:0004725|GO:0008138|GO:0016787|GO:0016791	chr13	64201766	64204352	218294
1429457_at	prosaposin-like 1	Psapl1	3.12832	4.37644	3.43757	2.91427	3.52468	3.0385	1.17403	1.19799	1.50195	0.644281	-0.15449	0.142604	0.257969	-0.246083	Mm.44242	GO:0006629|GO:0006665|GO:0005764	chr5	36520915	36523426	76943	ENSMUSG00000043430
1429459_at	sema domain, immunoglobulin domain (Ig), short basic domain, secreted, (semaphorin) 3D	Sema3d	3.78853	3.99316	3.87007	-0.0692163	-0.530313	0.407045	-1.65404	-1.53943	0.455671	0.665684	-0.476084	0.102437	-0.519982	0.89363	Mm.89313	GO:0007275|GO:0007275|GO:0007399|GO:0007399|GO:0030154|GO:0016020|GO:0004872	chr5	12582176	12594945	108151
1429499_at	F-box protein 5	Fbxo5	2.23344	2.91108	2.85751	-0.429808	0.872206	0.982548	-0.39266	-0.689755	0.924962	0.441392	-0.61444	-0.12407	0.0540056	0.684502	Mm.197520	GO:0000089|GO:0001556|GO:0001556|GO:0006512|GO:0007049|GO:0007067|GO:0007346|GO:0051301|GO:0051436|GO:0005634|GO:0005737|GO:0005737|GO:0005819|GO:0005515|GO:0005515|GO:0008270|GO:0046872	chr10	4541079	4547381	67141	ENSMUSG00000019773
1429658_a_at	structural maintenance of chromosomes 2	Smc2	3.07247	2.84557	2.72783	0.707496	1.0934	0.988599	0.383802	0.173283	0.828567	0.735346	0.208027	0.14341	-0.701807	0.350371	Mm.2999	GO:0006259|GO:0007049|GO:0007059|GO:0007067|GO:0007076|GO:0051276|GO:0051301|GO:0005694|GO:0005737|GO:0000166|GO:0005515|GO:0005515|GO:0005524|GO:0005524|GO:0016887	chr4	52460342	52488935	14211	ENSMUSG00000028312
1429660_s_at	structural maintenance of chromosomes 2	Smc2	2.6451	2.49413	2.23944	0.0831585	0.753348	0.817382	0.417215	-0.428684	0.93547	0.670472	-0.0949426	0.0530443	-0.409718	0.451616	Mm.2999	GO:0006259|GO:0007049|GO:0007059|GO:0007067|GO:0007076|GO:0051276|GO:0051301|GO:0005694|GO:0005737|GO:0000166|GO:0005515|GO:0005515|GO:0005524|GO:0005524|GO:0016887	chr4	52460342	52488935	14211	ENSMUSG00000028312
1429665_at	RIKEN cDNA 6230416J20 gene	6230416J20Rik	1.30939	1.52085	1.5945	-0.47729	0.0902977	-0.103037	-0.0896983	-0.288345	0.263295	-0.251047	0.0264091	0.0986605	-0.545525	0.420456	Mm.74730		chr4	86050085	86051706	230376	ENSMUSG00000038047
1429671_at	RIKEN cDNA 2410018M08 gene	2410018M08Rik	1.64862	2.15619	1.83966	-0.0369964	0.0835175	0.574605	-0.094182	-0.165555	0.305213	0.750174	-0.217767	0.126544	0.155575	-0.0643535	Mm.422716		chr5	130180425	130188323	71970	ENSMUSG00000034173
1429694_at	RIKEN cDNA 4930402H24 gene	4930402H24Rik	0.780775	3.0165	2.35717	2.46609	3.79531	3.44168	0.995182	0.0544415	2.39552	1.74694	-0.402356	-0.496599	0.292427	0.606526	Mm.271990	GO:0005622|GO:0003676|GO:0008270	chr2	130474873	130531580	228602
1429759_at	ribosomal protein S6 kinase polypeptide 6	Rps6ka6	3.5514	3.943	4.31337	0.0933337	0.0204592	0.0626812	0.171818	0.827414	-0.0271683	0.746131	-0.205133	-0.559358	0.760915	0.00357676	Mm.37617	GO:0006468|GO:0006468|GO:0000166|GO:0000287|GO:0004672|GO:0004672|GO:0004674|GO:0004674|GO:0005524|GO:0005524|GO:0016301|GO:0016740|GO:0046872	chrX	107504822	107534087	67071	ENSMUSG00000025665
1429760_at	ribosomal protein S6 kinase polypeptide 6	Rps6ka6	3.81891	4.01029	4.02279	0.574692	-0.20331	0.0265036	1.0273	0.458079	0.363011	0.924292	-0.559466	-0.564362	1.25084	-0.127015	Mm.37617	GO:0006468|GO:0006468|GO:0000166|GO:0000287|GO:0004672|GO:0004672|GO:0004674|GO:0004674|GO:0005524|GO:0005524|GO:0016301|GO:0016740|GO:0046872	chrX	107504822	107534087	67071	ENSMUSG00000025665
1429786_a_at	ZW10 interactor	Zwint	1.22637	1.96115	1.47693	-0.743625	-0.526709	-0.344342	-0.461874	-0.336285	-0.0678301	0.131825	-0.202081	-0.903209	0.682714	0.422575	Mm.62876	GO:0007049|GO:0007067|GO:0051301|GO:0000775	chr5	138158061	138159159	52696	ENSMUSG00000019923
1429844_at	RIKEN cDNA 2310043J07 gene	2310043J07Rik	6.99003	7.79935	6.8733	0.167774	-0.1314	-0.304386	-0.168904	0.275437	-0.444137	-0.27691	0.156579	0.675234	-0.327971	-0.503841	Mm.75713	GO:0016021|GO:0004601	chr5	136341940	136348947	69665	ENSMUSG00000006143
1429891_at	calcyphosine-like	Capsl	1.87424	2.89276	2.05481	3.76803	3.17791	3.51824	2.09855	1.63089	2.18476	1.31736	0.144256	-0.493748	0.904375	-0.554881	Mm.82143	GO:0005737|GO:0005509	chr15	9380752	9410764	75568	ENSMUSG00000039676
1429896_at	RIKEN cDNA 5830408B19 gene	5830408B19Rik	4.28997	4.39416	4.50508	0.869004	0.0583973	0.636978	0.740081	0.172143	0.571751	0.636715	-0.604742	0.116138	-0.221244	0.709848	Mm.291322		chr10	9313133	9315354	74756
1429965_at	LON peptidase N-terminal domain and ring finger 2	Lonrf2	1.82971	2.15066	1.93973	-0.359524	-0.0392361	-0.0112667	-0.664782	-0.259278	0.482065	0.274628	-0.195012	-0.233214	-0.278139	0.706366	Mm.296437	GO:0045454	chr1	38738206	38739673	381338	ENSMUSG00000048814
1430034_at	chaperonin subunit 4 (delta)	Cct4	1.92897	2.32367	2.17293	0.526564	-0.251582	0.558639	0.359294	0.107563	0.837093	0.519826	-0.152759	-0.34325	0.252561	0.243448	Mm.441628	GO:0006457|GO:0044267|GO:0005832|GO:0000166|GO:0005515|GO:0005524|GO:0051082	chr11	22904202	22906251	12464
1430128_a_at	receptor accessory protein 6	Reep6	2.03174	3.13611	2.36331	1.1483	1.14009	0.690515	0.236526	0.309249	0.325016	-0.395183	-0.401216	-0.372842	0.93214	-0.158081	Mm.28147	GO:0016020|GO:0016021|GO:0016021|GO:0005515	chr10	79733278	79739569	70335
1430139_at	helicase, lymphoid specific	Hells	2.48026	2.95986	3.00952	0.363142	0.160215	0.46743	-0.0103083	0.190474	0.285961	0.355169	0.0491171	0.262879	-0.344573	0.0325775	Mm.392920	GO:0001655|GO:0006306|GO:0006342|GO:0006346|GO:0006350|GO:0006355|GO:0006916|GO:0007049|GO:0007067|GO:0007275|GO:0010216|GO:0030098|GO:0031508|GO:0046651|GO:0051301|GO:0005634|GO:0005721|GO:0000166|GO:0003676|GO:0003677|GO:0003682|GO:0004386|GO:0005524|GO:0008026|GO:0016787	chr19	39035044	39036608	15201
1430143_at	RIKEN cDNA 4930426D05 gene	4930426D05Rik	2.57321	2.47935	3.71367	-0.232584	-0.172142	0.123304	0.732936	0.349169	-0.0964093	0.0557489	0.123452	-0.0402856	-0.0705862	-0.0125804	Mm.329311		chr18	21794574	21799117	74644
1430164_a_at	growth factor receptor bound protein 10	Grb10	1.20215	2.51884	1.80209	0.0401239	1.43843	1.09941	0.0356426	-0.529791	1.17035	0.732873	-0.185591	-0.559421	-0.00566339	0.750674	Mm.273117	GO:0007165|GO:0007165|GO:0007242|GO:0048009|GO:0005829|GO:0004872|GO:0005070|GO:0005515	chr11	11867366	11937405	14783	ENSMUSG00000020176
1430183_at	RIKEN cDNA 4833414E09 gene	4833414E09Rik	0.897979	2.93361	2.25745	2.18721	4.01615	3.51869	0.921996	-0.165651	2.62832	1.99456	-0.0929646	-1.04032	0.636559	0.496729	Mm.441506	GO:0006605	chr1	170256314	170257931	71633
1430187_at	zinc finger protein 60 /// similar to Zinc finger protein 60	LOC100044008 /// Zfp60	1.75066	2.1766	2.12876	-0.499417	-0.449097	-0.239817	-0.352189	-0.37779	0.403018	0.168021	-0.266405	-0.443783	0.137303	0.572885	Mm.66913	GO:0006355|GO:0005622|GO:0003676|GO:0003677|GO:0008270|GO:0046872	chr7	27461182	27462462	100044008 /// 22718
1430193_at	cancer susceptibility candidate 5	Casc5	2.37092	2.68981	2.56009	0.0443535	0.354632	0.455331	-0.286997	-0.46008	0.50821	0.10601	0.0721583	0.15661	-0.100977	-0.127791	Mm.202518		chr2	118778008	118795552	76464	ENSMUSG00000027326
1430234_at	ADP-ribosylation factor-like 14	Arl14	1.19788	2.70844	1.76886	1.17076	1.06009	0.728586	0.408384	0.0916376	0.857193	0.426827	-0.046319	-0.117915	-0.137347	0.301582	Mm.98122	GO:0007264|GO:0005622|GO:0000166|GO:0005525	chr3	69310347	69311518	71619	ENSMUSG00000027783
1430339_at	RIKEN cDNA 2610021K21 gene	2610021K21Rik	1.69554	1.80498	1.83338	0.0341549	0.0975342	-0.0254316	-0.105163	0.346656	0.0166521	-0.0433178	-0.0239749	-0.0598955	0.079227	0.00464153	Mm.235920	GO:0005509	chr12	100118580	100285431	78767	ENSMUSG00000021176
1430530_s_at	NmrA-like family domain containing 1	Nmral1	2.63911	2.26527	2.39421	0.0925155	-0.554056	-0.384657	0.229284	0.122005	-0.151056	-0.317772	0.255148	-0.142992	0.314799	-0.426955	Mm.372705	GO:0006808|GO:0016491|GO:0016564	chr16	4626547	4634366	67824	ENSMUSG00000063445
1430574_at	cyclin-dependent kinase inhibitor 3	Cdkn3	1.90608	2.04624	1.47945	0.240571	-0.101597	0.196815	0.128915	0.122222	-0.589173	-0.343474	0.18132	0.253647	-0.122298	-0.312667	Mm.272394	GO:0007050|GO:0016311|GO:0004722|GO:0004725|GO:0004725|GO:0016301|GO:0016791	chr14	45682479	45689590	72391	ENSMUSG00000037628
1430617_at	Opa interacting protein 5	Oip5	1.59251	2.04346	2.06583	-0.321489	-0.393065	0.0189409	-0.359606	-0.154865	0.0496731	-0.441405	-0.170488	-0.302656	0.501325	-0.0281796	Mm.246412	GO:0000785|GO:0005634|GO:0005634|GO:0010369|GO:0015030|GO:0005515	chr2	119301127	119309946	70645
1430655_at	RIKEN cDNA 4631405K08 gene	4631405K08Rik	0.573331	2.81191	2.12461	2.38083	4.57932	3.4648	1.86645	1.06989	2.66695	1.80147	-0.389146	-0.410499	0.805403	-0.00575638	Mm.80580		chr1	195207214	195210527	70800
1430667_at	protocadherin 10	Pcdh10	1.77777	1.21396	1.37365	-0.0710931	-0.226358	0.373285	0.11236	-0.22435	-0.117437	-0.123529	-0.0693965	-0.15289	0.116266	0.10602	Mm.405171	GO:0007155|GO:0007155|GO:0007156|GO:0007156|GO:0005615|GO:0005887|GO:0016020|GO:0016020|GO:0016021|GO:0016021|GO:0005509|GO:0005515	chr3	45488907	45517052	18526
1430678_at	RIKEN cDNA 5730457N03 gene	5730457N03Rik	2.83694	3.41038	2.48661	0.433527	-0.0609713	0.588379	0.631655	-0.506135	1.49669	1.91259	-0.0995135	-0.129467	0.127917	0.101063	Mm.158412		chr6	52237966	52244410	70593
1430811_a_at	NUF2, NDC80 kinetochore complex component, homolog (S. cerevisiae)	Nuf2	2.86154	2.72944	2.96071	-0.0382357	-0.943493	0.00778675	0.21168	-0.0264912	-0.863399	-0.0902052	-0.215418	0.19461	-0.115512	0.13632	Mm.151315	GO:0007049|GO:0007067|GO:0008608|GO:0051301|GO:0000775|GO:0000776|GO:0005515	chr1	171334996	171368093	66977	ENSMUSG00000026683
1430953_at	RIKEN cDNA 3200001G23 gene	3200001G23Rik	0.947215	1.81592	1.60414	1.50801	3.2239	2.37518	0.580099	0.179764	1.63487	1.34404	-0.200637	-0.153608	0.27321	0.0810356			chr5	141846355	141847481	69271
1430982_at	splicing factor, arginine/serine-rich 1 (ASF/SF2) /// similar to splicing factor, arginine/serine-rich 1 (splicing factor 2, alternate splicing factor)	LOC100048559 /// Sfrs1	1.7563	1.9695	2.13875	-0.736833	0.121083	-0.100061	-0.074676	-0.0303617	0.458387	0.0609055	0.158951	-0.911265	0.525031	0.227283	Mm.391719	GO:0000398|GO:0001701|GO:0006376|GO:0006376|GO:0006397|GO:0006397|GO:0006605|GO:0008380|GO:0008380|GO:0060048|GO:0005634|GO:0005634|GO:0005681|GO:0005737|GO:0000166|GO:0003676|GO:0003676|GO:0003723|GO:0003723|GO:0005515|GO:0031202	chr11	87863879	87867620	100048559 /// 110809	ENSMUSG00000018379
1431046_at	protein tyrosine phosphatase, receptor type, f polypeptide (PTPRF), interacting protein (liprin), alpha 3	Ppfia3	2.0897	2.73878	2.19891	-0.625011	-0.963643	-0.472257	0.153979	0.114594	-0.834129	-0.977036	-0.231572	-0.436075	0.667154	0.000491142	Mm.277235	GO:0005737	chr7	45207297	45208843	76787	ENSMUSG00000003863
1431089_at	cleavage and polyadenylation specific factor 2	Cpsf2	1.73547	1.93806	1.52355	-0.373168	-0.900491	-1.10677	-0.139942	-0.175969	-0.0759435	-0.120058	-0.3861	-0.285819	0.355714	0.316205	Mm.392985	GO:0006397|GO:0003723|GO:0016787	chr12	102405237	102406595	51786
1431110_at	plexin domain containing 2	Plxdc2	1.00232	1.55048	1.09611	-0.0753937	-0.714841	-0.22594	-0.611734	-0.442454	-0.623521	0.174947	-0.029119	0.650365	-0.849007	0.22776	Mm.394655	GO:0007275|GO:0005615|GO:0005886|GO:0016020|GO:0016021|GO:0004872	chr2	16671014	16673694	67448
1431160_x_at	RIKEN cDNA 6030426L16 gene /// similar to development and differentiation enhancing factor 2	6030426L16Rik /// LOC100043371	2.24919	2.45142	1.97992	1.98693	0.965999	1.10905	1.126	1.18151	1.14306	0.46905	-0.17228	-0.208865	0.0982943	0.282852	Mm.379781	GO:0006355|GO:0006355|GO:0005622|GO:0005622|GO:0003676|GO:0003676|GO:0005509	chr12	22026253	22081052	100043371 /// 628850	ENSMUSG00000059229
1431206_at	RIKEN cDNA 5730601F06 gene	5730601F06Rik	1.31265	2.20937	1.68947	0.301103	-0.00600243	0.572203	-0.738557	-0.142197	-0.583733	0.00854111	0.084229	-0.149447	0.156146	-0.0909271	Mm.428682	GO:0006355|GO:0005622|GO:0003676|GO:0008270|GO:0046872	chr9	20246888	20249008	77519
1431225_at	SRY-box containing gene 11	Sox11	5.18749	5.56748	5.62749	0.198169	1.01723	0.800766	0.911929	0.648842	1.43274	1.79676	-0.100467	0.0502505	-0.160304	0.21052	Mm.457645	GO:0006350|GO:0006355|GO:0005667|GO:0003677|GO:0003700	chr12	27923315	27924787	20666
1431317_at	RIKEN cDNA 2410018L13 gene	2410018L13Rik	2.91746	4.1841	4.00761	0.813888	0.58814	0.43984	0.471091	0.57205	0.454432	0.152704	-0.0396371	0.155924	-0.0162163	-0.100072	Mm.391403	GO:0006355|GO:0005622|GO:0003676	chr12	23104922	23105341	69732
1431349_at	heterogeneous nuclear ribonucleoprotein A/B	Hnrpab	2.39388	2.44035	2.37527	0.269904	0.153953	0.299167	0.683442	0.922444	0.368775	0.388734	0.0336828	-1.32322	0.99138	0.298158	Mm.280842	GO:0001837|GO:0006350|GO:0006355|GO:0006396|GO:0043193|GO:0005634|GO:0005737|GO:0030529|GO:0000166|GO:0003676|GO:0003677|GO:0003700|GO:0003723|GO:0005515|GO:0043565	chr11	51442292	51450270	15384
1431353_at	RIKEN cDNA C330050A14 gene	C330050A14Rik	2.36962	3.02526	2.15596	-0.229676	0.00803614	-0.16306	0.510408	-0.0605359	0.473729	0.650705	-0.153834	-0.31938	0.0425673	0.430646			chr3	46540833	46541840	78704
1431566_at	RIKEN cDNA 9030622O22 gene	9030622O22Rik	2.75641	3.33926	2.54248	1.1149	0.834231	1.29283	0.530795	0.660138	0.618701	0.881028	-0.116332	0.137888	-0.070724	0.0491676	Mm.158729		chr2	147635910	147667626	71570
1431873_a_at	epsilon-tubulin 1	Tube1	1.45516	2.08167	1.66811	0.0998836	0.151887	0.0540781	0.105746	0.291778	-0.28404	-0.158279	0.24579	-0.171547	-0.167994	0.0937495	Mm.297956	GO:0000902|GO:0007017|GO:0007018|GO:0007098|GO:0051258|GO:0000242|GO:0005874|GO:0043234|GO:0000166|GO:0003924|GO:0005198|GO:0005200|GO:0005525	chr10	38823444	38839609	71924	ENSMUSG00000019845
1432156_a_at	ring finger protein 32	Rnf32	2.86873	3.86329	3.2183	1.63037	2.16145	2.08492	1.03014	0.479316	1.74228	1.35174	-0.0998464	-0.296045	0.353418	0.0424733	Mm.87352	GO:0005737|GO:0016235|GO:0005515|GO:0008270|GO:0046872	chr5	29526779	29556270	56874
1432179_x_at	RIKEN cDNA 2810433K01 gene	2810433K01Rik	2.43947	2.6289	2.40945	0.236908	-0.448701	0.35167	0.267337	0.313997	-0.167847	-0.301092	0.191617	0.328918	-0.102794	-0.417739	Mm.283406	GO:0007049|GO:0007067|GO:0051301	chr18	74321847	74333116	66468	ENSMUSG00000036223
1432361_a_at	centromere protein P	Cenpp	1.35831	1.75565	1.77105	-1.00287	-0.72184	-0.913151	-0.274749	-0.401907	-0.234427	-0.13134	-0.313789	-0.0570588	0.0613208	0.309526	Mm.440323	GO:0000775|GO:0005694	chr13	49565615	49664624	66336	ENSMUSG00000021391
1432750_at	zinc finger protein 711	Zfp711	3.70966	3.71833	3.71036	0.884228	0.972383	0.72365	0.784358	0.242164	1.80091	1.7848	-0.513819	-0.21748	0.152759	0.57854	Mm.259846	GO:0045449|GO:0005634|GO:0003677|GO:0030528|GO:0046872	chrX	108750749	108752006	245595
1432813_at	RIKEN cDNA 2900064F13 gene	2900064F13Rik	1.53076	1.03063	1.32421	0.0824771	-0.206746	-0.107953	-0.0456705	-0.191393	-0.129472	-0.0497012	-0.175779	-0.164656	0.382813	-0.0423779	Mm.58840		chr5	82901376	82902384	73043
1432901_at	enhancer trap locus 4	Etl4	0.799191	2.71627	2.55087	1.60637	2.57853	1.81847	0.561982	0.00181103	1.59369	0.769106	-0.0414367	-0.558153	0.760643	-0.161053	Mm.237935	GO:0007275|GO:0048706|GO:0005737|GO:0005737	chr2	20675305	20677406	208618
1433434_at	expressed sequence AW551984	AW551984	4.51761	4.42315	4.18868	0.0528426	-0.492282	1.74325	-0.582135	-0.0112867	0.793025	2.13085	-0.250589	0.132441	-0.154759	0.272908	Mm.208855	GO:0007229	chr9	39338112	39341844	244810	ENSMUSG00000038112
1433474_at	EGF-like repeats and discoidin I-like domains 3	Edil3	1.8734	1.45178	1.67106	-0.721916	-0.830365	-0.363362	-0.811817	-1.05009	-1.49456	-0.970164	-0.686998	0.190369	-0.590183	1.08681	Mm.125580	GO:0007155|GO:0007155|GO:0007275|GO:0005615|GO:0005509|GO:0005509|GO:0005515	chr13	89796091	89797068	13612	ENSMUSG00000034488
1433575_at	SRY-box containing gene 4	Sox4	2.82362	3.12009	3.14137	0.152996	2.12313	1.40794	-0.146189	-0.656982	1.0861	0.904671	0.0858402	-0.371822	-0.524077	0.810062	Mm.455819	GO:0006350|GO:0006355|GO:0008152|GO:0031017|GO:0000785|GO:0005634|GO:0005634|GO:0005667|GO:0003677|GO:0003700|GO:0008483|GO:0016740	chr13	28956384	28959383	20677	ENSMUSG00000076431
1433581_at	RIKEN cDNA 1190002N15 gene /// hypothetical protein LOC100044725	1190002N15Rik /// LOC100044725	2.07281	2.77512	2.50769	-0.349818	-0.350587	0.228681	-0.124074	-0.800495	0.793039	0.951868	-0.0951977	-0.202083	-0.42246	0.719743	Mm.258746		chr9	94327215	94329138	100044725 /// 68861
1433596_at	DnaJ (Hsp40) homolog, subfamily C, member 6	Dnajc6	2.25809	2.27988	1.68763	-0.295991	-0.152	-0.650553	-0.404425	-0.136921	-0.296493	-0.470908	-0.00426865	-0.0175552	-0.327339	0.349164	Mm.76494	GO:0006457|GO:0016311|GO:0004721|GO:0004725|GO:0016787|GO:0016791|GO:0031072	chr4	101139535	101140736	72685	ENSMUSG00000028528
1433602_at	gamma-aminobutyric acid (GABA-A) receptor, subunit alpha 5	Gabra5	2.41399	1.10642	1.47692	0.353285	-0.104954	-0.000170231	-0.028141	0.21069	-0.0579371	0.389301	0.000814438	-0.126307	0.164823	-0.03933	Mm.273114	GO:0001662|GO:0006810|GO:0006811|GO:0006821|GO:0007214|GO:0008306|GO:0005887|GO:0016020|GO:0016021|GO:0030054|GO:0045202|GO:0045211|GO:0004872|GO:0004890|GO:0005216|GO:0005230|GO:0005254|GO:0030594|GO:0031404	chr7	57275681	57276613	110886	ENSMUSG00000055078
1433696_at	hematological and neurological expressed 1-like	Hn1l	1.73855	1.90512	2.0669	-0.269328	-1.15255	-0.706089	0.212683	0.552475	-0.264754	-0.435688	0.0840659	-0.516062	0.768109	-0.336112	Mm.371601	GO:0005737	chr17	24669749	24688287	52009	ENSMUSG00000024165
1433751_at	solute carrier family 39 (zinc transporter), member 10	Slc39a10	2.31462	3.00472	2.79716	0.165033	-0.000195503	0.797009	0.311197	0.136079	0.707241	1.06779	-0.451776	-0.493625	0.706262	0.23914	Mm.233889	GO:0030001|GO:0030001|GO:0016020|GO:0016020|GO:0016021|GO:0046873|GO:0046873	chr1	53340570	53341590	227059	ENSMUSG00000025986
1433769_at	ALS2 C-terminal like	Als2cl	0.432274	1.60856	1.23767	2.89101	4.30366	3.92144	1.87261	0.930268	3.22495	2.21143	0.176771	-0.389593	0.0447116	0.16811	Mm.86338	GO:0007032|GO:0008104|GO:0016023|GO:0005515|GO:0005515|GO:0017112|GO:0017137|GO:0042802	chr9	110744266	110745346	235633	ENSMUSG00000044037
1433788_at	neurexin III	Nrxn3	2.17466	0.899466	1.28591	0.0390344	0.239538	-0.172784	0.333345	0.0153346	0.212139	-0.118178	-0.0750174	0.144807	0.0244937	-0.0942831	Mm.439838	GO:0007268|GO:0007269|GO:0007416|GO:0016020|GO:0016021|GO:0042734|GO:0005246	chr12	90739225	90739962	18191
1433807_at	RIKEN cDNA 6720463M24 gene	6720463M24Rik	2.06817	2.51674	2.69502	-0.991373	0.0584431	-0.511818	-0.292622	-0.615898	-0.0524311	-0.221779	-0.134087	-0.826645	0.605017	0.355715	Mm.23503	GO:0007049|GO:0007067|GO:0051301	chr14	97939913	97957675	77744
1433813_at	transmembrane protein 48	Tmem48	1.96583	2.03534	2.3073	-0.594298	-0.699443	-0.624701	-0.404255	-0.275539	-0.435682	-0.260752	0.0221047	-0.0731897	-0.510251	0.561335		GO:0006605|GO:0006810|GO:0015031|GO:0051028|GO:0005643|GO:0016020|GO:0016021	chr4	106912991	106914275	72787
1433845_x_at	dual specificity phosphatase 9	Dusp9	5.18453	5.20224	4.77427	-0.0969181	-0.230809	-0.341759	-0.0356145	-0.280193	-0.55406	-0.361763	0.243178	0.739066	-0.455463	-0.526782	Mm.16479	GO:0000188|GO:0006470|GO:0016311|GO:0005737|GO:0008138|GO:0016301|GO:0016791|GO:0017017|GO:0017017	chrX	69894338	69896232	75590	ENSMUSG00000031383
1433862_at	extra spindle poles-like 1 (S. cerevisiae)	Espl1	1.92864	2.90789	2.66814	0.0804215	0.956567	1.24603	-0.405217	-0.380935	-0.143812	0.359437	-0.244201	0.275696	-0.0416188	0.0101242	Mm.288324	GO:0000070|GO:0000074|GO:0000212|GO:0006508|GO:0007059|GO:0007127|GO:0045143|GO:0005634|GO:0005737|GO:0005813|GO:0005515|GO:0008233|GO:0008234|GO:0016787	chr15	102148674	102152390	105988	ENSMUSG00000058290
1433892_at	sperm associated antigen 5	Spag5	1.9297	2.47314	2.04708	-0.231525	0.000244141	-0.0520802	-0.0239191	0.0417261	-0.352104	-0.118886	-0.0577354	-0.161198	-0.108935	0.327868	Mm.24250	GO:0006508|GO:0007049|GO:0007067|GO:0051301|GO:0000776|GO:0005737|GO:0005819|GO:0005874|GO:0005876|GO:0008017|GO:0008237	chr11	78121364	78138649	54141	ENSMUSG00000002055
1433893_s_at	sperm associated antigen 5	Spag5	2.48504	3.06296	2.786	-0.306432	-0.469625	0.24475	-0.681072	-0.349145	-0.562396	-0.848573	-0.0276589	-0.441082	0.118168	0.350573	Mm.24250	GO:0006508|GO:0007049|GO:0007067|GO:0051301|GO:0000776|GO:0005737|GO:0005819|GO:0005874|GO:0005876|GO:0008017|GO:0008237	chr11	78121364	78138649	54141	ENSMUSG00000002055
1433909_at	synaptotagmin XVII	Syt17	2.34007	3.23983	2.3449	-0.0872316	-1.18512	-0.357479	0.493455	0.277511	-0.673627	-0.447941	-0.183966	-0.135204	0.481523	-0.162354	Mm.156558	GO:0006810|GO:0005802|GO:0008021|GO:0016020|GO:0005215	chr7	118171861	118172325	110058
1433924_at	paternally expressed 3	Peg3	3.90988	4.12282	4.32504	-2.69212	-2.09092	-1.62512	-2.3683	-2.25211	-1.10393	-0.86899	0.531516	0.942636	-1.69328	0.219127		GO:0006915|GO:0005622|GO:0003676|GO:0008270|GO:0046872	chr7	6307977	6309019	18616
1433946_at	zinc finger protein interacting with K protein 1	Zik1	2.96443	2.67186	3.22778	-0.667855	-0.245473	0.0597472	-0.131891	-0.511172	0.218106	0.603204	0.313959	0.0702286	-0.708975	0.324788	Mm.49441	GO:0006350|GO:0006355|GO:0006355|GO:0005622|GO:0005622|GO:0005634|GO:0003676|GO:0003677|GO:0008270|GO:0046872	chr7	9362158	9362750	22775	ENSMUSG00000030393
1433971_at	calmodulin binding transcription activator 1	Camta1	2.24186	2.96492	2.84725	0.336206	0.138044	0.601968	-0.74025	-0.823371	-0.398618	-0.504992	-0.182309	-0.251838	-0.754274	1.18842	Mm.318846		chr4	149903323	149919089	100072
1433972_at	calmodulin binding transcription activator 1	Camta1	2.63325	2.99173	2.85965	0.353051	1.51908	1.59884	-0.643059	-1.29714	-0.0668836	0.08462	0.13209	-0.504388	-0.971124	1.34342	Mm.318846		chr4	149903323	149919089	100072	ENSMUSG00000014592
1433996_at	suppressor of variegation 3-9 homolog 2 (Drosophila)	Suv39h2	1.56207	1.37582	1.92074	-0.235502	-0.432592	-0.10304	-0.245564	-0.13209	0.158926	-0.0237865	0.283737	-0.0958786	-0.285503	0.0976458	Mm.128273	GO:0006333|GO:0006333|GO:0006338|GO:0006350|GO:0006355|GO:0007049|GO:0007140|GO:0016568|GO:0030154|GO:0000781|GO:0000785|GO:0000785|GO:0005634|GO:0005694|GO:0005720|GO:0003682|GO:0003682|GO:0005515|GO:0008168|GO:0008168|GO:0008270|GO:0008276|GO:0016740|GO:0018024|GO:0018024|GO:0046974	chr2	3374759	3375601	64707	ENSMUSG00000026646
1434028_at	aryl hydrocarbon receptor nuclear translocator 2	Arnt2	2.35129	2.1307	2.62204	-1.26154	-1.21738	-0.554464	-0.885982	-1.15248	-0.446399	-0.180754	-0.278221	0.884399	-1.29992	0.693739	Mm.38594	GO:0000160|GO:0001666|GO:0001701|GO:0006350|GO:0006355|GO:0007165|GO:0007165|GO:0007417|GO:0009410|GO:0009636|GO:0045449|GO:0045449|GO:0045941|GO:0045944|GO:0045944|GO:0005634|GO:0005634|GO:0005667|GO:0000155|GO:0003677|GO:0003677|GO:0003700|GO:0003700|GO:0004871|GO:0017162|GO:0030528|GO:0030528|GO:0046982|GO:0046982	chr7	84122467	84124289	11864	ENSMUSG00000015709
1434063_at	zinc finger protein 664	Zfp664	1.56785	2.27698	1.9931	-0.157157	0.0839529	-0.168604	-0.257546	-0.466547	0.262018	0.00570011	-0.274965	-0.631767	0.269209	0.637526	Mm.138617	GO:0006350|GO:0006355|GO:0005622|GO:0003676|GO:0003677|GO:0008270|GO:0046872	chr5	125174513	125177608	269704
1434079_s_at	minichromosome maintenance deficient 2 mitotin (S. cerevisiae)	Mcm2	2.10082	2.2366	2.25131	0.375094	-0.55969	0.0677176	0.4318	0.18294	-0.181776	-0.289325	-0.0308285	-0.0269003	0.134522	-0.0767956	Mm.16711	GO:0006260|GO:0006268|GO:0006270|GO:0006270|GO:0006334|GO:0006350|GO:0006355|GO:0007049|GO:0005634|GO:0005634|GO:0005664|GO:0000166|GO:0003677|GO:0003688|GO:0005515|GO:0005524|GO:0008094|GO:0008270|GO:0046872	chr6	88849092	88849659	17216
1434084_at	RIKEN cDNA 5730601F06 gene	5730601F06Rik	2.19582	2.3331	2.39236	0.446141	0.302708	0.584042	0.415749	-0.237242	0.667941	0.681495	-0.15495	-0.354552	0.0854883	0.424014	Mm.428682	GO:0006355|GO:0005622|GO:0003676|GO:0008270|GO:0046872	chr9	20245469	20247035	77519
1434116_at	chromobox homolog 2 (Drosophila Pc class)	Cbx2	2.72903	3.28757	3.00218	-0.152913	0.154108	0.178109	0.0998168	-0.146787	0.115561	0.113661	-0.488536	-0.336895	0.630131	0.195301	Mm.14547	GO:0000122|GO:0006333|GO:0006350|GO:0006355|GO:0016568|GO:0000785|GO:0005634|GO:0031519|GO:0003677|GO:0003682|GO:0003682|GO:0005515	chr11	118845513	118847360	12416	ENSMUSG00000025577
1434172_at	cannabinoid receptor 1 (brain)	Cnr1	3.3498	2.13398	2.2914	-0.160425	0.290091	0.885452	0.12613	0.476212	0.372398	0.925333	0.213794	0.527725	-0.358711	-0.382807	Mm.7992	GO:0007165|GO:0007186|GO:0016020|GO:0016021|GO:0016021|GO:0001584|GO:0004871|GO:0004872|GO:0004930|GO:0004949|GO:0004949	chr4	34276554	34277444	12801	ENSMUSG00000044288
1434227_at	keratinocyte differentiation associated protein	Krtdap	1.71805	2.73551	1.77553	-0.572944	2.39441	0.694543	-0.405601	-0.577993	0.0968304	0.207006	-0.587227	-0.495289	0.467652	0.614864	Mm.268157	GO:0008544	chr7	30496664	30499855	64661	ENSMUSG00000074199
1434237_at	uroplakin 3B	Upk3b	3.19253	3.89142	3.24132	0.65905	0.210199	0.0110908	-0.0024271	0.263981	0.136415	0.325786	0.0655446	-0.0194469	-0.0187097	-0.0273876	Mm.3089	GO:0005783|GO:0016020|GO:0016021	chr5	136327508	136330025	100647	ENSMUSG00000042985
1434240_at	RIKEN cDNA 4632434I11 gene	4632434I11Rik	2.51801	2.71718	2.62808	0.168269	-0.732572	0.28225	0.312145	-0.247144	-0.318357	-0.0375791	-0.202277	0.239908	0.102189	-0.139821	Mm.26468		chr7	92732716	92733360	74041	ENSMUSG00000030641
1434242_at	ubiquitin specific peptidase 37	Usp37	1.34104	1.53724	1.87356	-0.383805	-0.78418	-0.727169	-0.292547	-0.235149	-0.306292	-0.230545	0.192313	-0.123323	-0.272285	0.203296	Mm.66568	GO:0006511|GO:0006511|GO:0006512|GO:0004197|GO:0004221|GO:0004221|GO:0008233|GO:0008234|GO:0016787	chr1	74368716	74369967	319651
1434278_at	X-linked myotubular myopathy gene 1	Mtm1	2.59367	2.51681	3.28652	0.436801	0.723358	0.226381	0.231059	0.209934	0.0452209	-0.502167	0.366855	-0.244851	-0.206243	0.0842385	Mm.423278	GO:0016311|GO:0046716|GO:0046839|GO:0004437|GO:0004721|GO:0004725|GO:0016787|GO:0016791				17772
1434280_at			3.55026	3.49181	3.83727	1.5331	2.77039	2.0208	0.736619	0.675642	1.07305	0.605072	0.457525	-0.099616	-0.0159855	-0.341923
1434287_at	1-acylglycerol-3-phosphate O-acyltransferase 5 (lysophosphatidic acid acyltransferase, epsilon)	Agpat5	1.42294	2.54564	1.8842	-0.509429	-0.787351	-0.314494	-0.232538	-0.126192	0.466755	0.461874	-0.0751862	-0.448258	0.133838	0.389606	Mm.24117	GO:0008152|GO:0008654|GO:0005739|GO:0016020|GO:0016021|GO:0003841|GO:0003841|GO:0008415|GO:0016740	chr8	18881961	18883368	52123	ENSMUSG00000031467
1434365_a_at	cDNA sequence BC055324	BC055324	2.72663	3.18469	3.12362	-0.0140529	0.406158	0.282111	-0.0226102	-0.402647	0.223697	0.31221	-0.194162	0.409856	0.0468721	-0.262568	Mm.28152	GO:0008152|GO:0005488|GO:0016491	chr1	165790428	165791017	381306	ENSMUSG00000041406
1434394_at	similar to Nedd4 binding protein 2	LOC100044124	2.26236	2.72297	2.6848	-0.401752	-0.287715	-0.208715	-0.359575	-0.164971	0.309261	0.402785	-0.32221	-0.337858	0.188533	0.471539			chr5	66106187	66109521	100044124
1434400_at	TGFB-induced factor 2	Tgif2	2.80651	3.39307	3.0058	0.194838	1.17815	1.11248	0.386133	-0.412145	2.14845	2.1785	-0.497987	-0.418869	0.243094	0.67376	Mm.315625	GO:0006350|GO:0006355|GO:0006355|GO:0045449|GO:0005634|GO:0005634|GO:0003677|GO:0003700|GO:0003700|GO:0043565	chr2	156546143	156547015	228839	ENSMUSG00000062175
1434409_at	armadillo repeat containing, X-linked 6	Armcx6	1.96231	2.01269	1.61434	-0.667554	-0.871385	-0.407412	-0.321891	0.0491252	0.653321	0.485419	-0.374386	-0.584519	0.842454	0.116452	Mm.113272	GO:0016020|GO:0016021	chrX	130077953	130079171	278097	ENSMUSG00000050394
1434427_a_at	ring finger protein 157	Rnf157	1.76385	1.41428	1.43299	-1.49644	-2.27949	-0.814259	-0.631467	-0.911262	-0.336085	0.173687	0.152356	-0.299683	-0.372648	0.519976	Mm.426344	GO:0005515|GO:0008270|GO:0046872	chr11	116152432	116153988	217340
1434429_at	synaptotagmin XVI	Syt16	2.16084	1.97821	1.48069	1.70377	1.82545	1.96801	0.0282116	0.19656	0.407771	0.131029	0.11327	-0.00808287	-0.0263557	-0.0788312	Mm.311393	GO:0016021|GO:0005515|GO:0005543|GO:0005544|GO:0042803|GO:0046982	chr12	75185593	75186754	238266	ENSMUSG00000044912
1434437_x_at	ribonucleotide reductase M2	Rrm2	2.32483	2.10835	2.10769	0.00455666	-0.80453	-0.186594	0.434104	0.350135	-0.387622	-0.200789	-0.179103	-0.0166993	0.314101	-0.118299	Mm.99	GO:0006260|GO:0009186|GO:0009262|GO:0005737|GO:0004748|GO:0005506|GO:0005515|GO:0016491|GO:0046872|GO:0046914	chr12	25302965	25303224	20135	ENSMUSG00000020649
1434456_at	gene model 440, (NCBI)	Gm440	2.53515	1.64327	2.06141	-0.243171	-0.173943	-0.109323	-0.127057	0.0708747	0.14664	-0.0534229	0.411328	0.678022	-0.54188	-0.54747	Mm.332192		chr5	8496339	8497948	242819	ENSMUSG00000040570
1434532_at	cDNA sequence BC035295	BC035295	1.74112	2.22074	2.02891	-0.916795	-0.740452	-0.398648	-0.481849	-0.638834	-0.265338	-0.130445	-0.301633	-0.277161	0.174067	0.404728	Mm.294969	GO:0006915	chr15	100307605	100308065	207785	ENSMUSG00000044636
1434539_at	leucine rich repeat protein 3, neuronal	Lrrn3	2.76868	1.26578	1.72767	1.17333	1.59089	2.37342	0.523888	0.721198	1.54753	1.70693	-0.401399	0.333055	-0.662149	0.730494	Mm.39913	GO:0005615|GO:0016020|GO:0016021|GO:0005515	chr12	41962088	41963540	16981	ENSMUSG00000036295
1434564_at	E2F transcription factor 3	E2f3	1.7951	2.42322	2.40925	-0.340233	-0.302098	-0.0837898	-0.201859	-0.464913	-0.0330606	0.00984907	-0.244143	-0.513704	0.335932	0.421915	Mm.268356	GO:0000074|GO:0006350|GO:0006355|GO:0006355|GO:0007049|GO:0008284|GO:0045893|GO:0005667|GO:0003677|GO:0003677|GO:0003700|GO:0003700|GO:0005515|GO:0016563	chr13	29914040	29916349	13557	ENSMUSG00000016477
1434570_at	cDNA sequence AK122525	AK122525	1.38497	1.8657	1.7848	-0.787394	-1.05249	-0.509178	-0.815258	-0.57882	0.0519581	-0.304475	-0.0344257	-0.45924	-0.0140476	0.507713	Mm.26897		chr10	43202489	43203791	331623	ENSMUSG00000038214
1434582_at	ELKS/RAB6-interacting/CAST family member 2	Erc2	5.718	5.63829	5.17973	0.504738	1.07492	-0.246006	0.0574059	-0.457073	0.0941615	0.891815	-0.21719	-0.550729	0.472108	0.29581	Mm.318004	GO:0005737|GO:0005856|GO:0019717|GO:0030054|GO:0030426|GO:0042734|GO:0045202|GO:0005515	chr14	27304586	27305411	238988	ENSMUSG00000040640
1434594_at	dynein, axonemal, heavy chain 1	Dnahc1	2.19412	1.88622	2.12028	0.3485	0.399393	0.657483	0.283514	-0.0798874	1.79833	2.10423	-0.375791	0.20219	-0.114235	0.287836	Mm.101811	GO:0007018|GO:0007018|GO:0005858|GO:0030286|GO:0003777|GO:0003777|GO:0005524|GO:0016887	chr14	30089391	30092279	110084	ENSMUSG00000019027
1434606_at	v-erb-b2 erythroblastic leukemia viral oncogene homolog 3 (avian)	Erbb3	1.31085	1.85881	1.82397	-0.00891685	-0.673319	-0.599173	0.00580883	0.0428286	-0.910181	-1.37821	-0.165097	-0.156063	0.519663	-0.198503	Mm.373043	GO:0000074|GO:0006468|GO:0007165|GO:0007169|GO:0007422|GO:0007507|GO:0009987|GO:0005622|GO:0016020|GO:0016021|GO:0016324|GO:0016328|GO:0000166|GO:0004672|GO:0004713|GO:0004714|GO:0004872|GO:0005515|GO:0005524|GO:0016301|GO:0016740|GO:0046982	chr10	127970477	127971053	13867
1434645_at	RIKEN cDNA C530008M17 gene	C530008M17Rik	2.75629	1.69623	2.67261	0.649755	0.0581555	-0.0133562	0.020493	-0.205032	0.338979	0.25829	0.18331	0.357654	-0.852052	0.31109	Mm.101504		chr5	77946851	77948329	320827
1434695_at	denticleless homolog (Drosophila)	Dtl	3.42941	3.64589	3.85795	-0.580415	-0.674714	-0.0335774	-0.177482	-0.29377	-0.348828	-0.333838	0.092114	0.0755572	-0.256844	0.0891719	Mm.189102	GO:0006260|GO:0006512|GO:0006974|GO:0005737	chr1	193238078	193238837	76843	ENSMUSG00000037474
1434724_at	ubiquitin specific peptidase 31	Usp31	2.3707	3.00303	2.63854	0.19701	0.261846	0.828522	0.574201	-0.778189	1.0584	0.941895	0.109457	-0.213848	-0.105992	0.210383	Mm.122538		chr7	121433168	121434480	76179
1434734_at	RIKEN cDNA E130016E03 gene	E130016E03Rik	2.20611	2.79447	2.57388	0.269392	0.314901	0.472975	-0.083066	0.177651	-0.273752	0.0614119	-0.297074	-0.111888	0.308128	0.100833	Mm.249437	GO:0006281|GO:0006350|GO:0006355|GO:0006974|GO:0000166|GO:0003676|GO:0003677|GO:0004386|GO:0005524|GO:0016787	chr4	11539765	11542952	623474	ENSMUSG00000066307
1434748_at	cytoskeleton associated protein 2	Ckap2	1.99437	2.28628	2.32003	-0.937725	-0.772528	-0.29016	-0.343658	-0.0295887	-0.987623	-0.77128	-0.322902	-0.0240493	0.233354	0.113597	Mm.22448	GO:0006915|GO:0007049|GO:0005737|GO:0005874	chr8	23633733	23638880	80986	ENSMUSG00000037725
1434754_at	GTPase activating RANGAP domain-like 4	Garnl4	0.991027	1.70971	1.14956	-1.21422	-2.13482	-1.27047	-0.996184	-0.592894	-0.978854	-1.21007	0.0356035	0.283046	-0.562178	0.243528	Mm.425690	GO:0051056|GO:0005622|GO:0005096	chr11	74199555	74203663	380711	ENSMUSG00000038807
1434767_at	expressed sequence C79407	C79407	3.41979	3.68479	3.90048	0.419982	-0.17345	0.508005	0.129728	0.175871	-0.693461	-0.129561	0.038322	0.695836	-0.227117	-0.507042	Mm.21144	GO:0005634|GO:0003677	chr12	66051330	66067476	217653	ENSMUSG00000047534
1434777_at	v-myc myelocytomatosis viral oncogene homolog 1, lung carcinoma derived (avian)	Mycl1	1.93921	2.8126	2.39702	-0.106766	-0.584825	-0.202522	0.195467	0.704231	-0.370184	-0.633254	-0.428081	0.10054	1.09634	-0.7688	Mm.440598	GO:0000074|GO:0006355|GO:0009987|GO:0045449|GO:0005622|GO:0005634|GO:0003677|GO:0003700|GO:0005515|GO:0030528	chr4	122503251	122504780	16918	ENSMUSG00000028654
1434788_at	RIKEN cDNA D930050A07 gene	D930050A07Rik	2.38707	2.84062	2.65067	-0.738765	-1.49246	-0.923043	-0.529075	-0.219567	-1.22713	-0.811595	-0.235377	-0.0175142	0.35321	-0.10032	Mm.214687		chr14	64146550	64147335	320969
1434789_at	DEP domain containing 1B	Depdc1b	2.39851	2.5648	2.89052	0.429393	0.0977168	0.363449	0.293197	0.678762	-0.162116	0.010622	0.128622	0.120004	-0.0451942	-0.203431	Mm.32318	GO:0007165|GO:0007242|GO:0005622|GO:0005096	chr13	109509564	109510301	218581	ENSMUSG00000021697
1434815_a_at	mitogen-activated protein kinase-activated protein kinase 3	Mapkapk3	1.32235	2.4525	1.63548	0.847732	0.412376	0.505381	-0.0625372	-0.608104	-0.111148	-0.52461	0.0765848	0.432936	-0.348267	-0.161254	Mm.222612	GO:0006468|GO:0005737|GO:0000166|GO:0004672|GO:0004674|GO:0005524|GO:0016301|GO:0016740	chr9	107113026	107113258	102626	ENSMUSG00000032577
1434819_at	beta galactoside alpha 2,6 sialyltransferase 2	St6gal2	4.34115	4.30617	4.23097	0.289411	0.128082	-0.218784	0.153347	0.245263	0.211853	0.107172	-0.178043	0.0811744	0.322501	-0.225631	Mm.311687	GO:0006054|GO:0006486|GO:0006486|GO:0009311|GO:0005794|GO:0016020|GO:0030173|GO:0003835|GO:0008373|GO:0008373|GO:0008373|GO:0016740|GO:0016757	chr17	54990052	54990600	240119
1434850_at	IQ motif containing GTPase activating protein 3	Iqgap3	2.04504	2.63715	2.74024	-0.0584807	-1.07277	-0.229059	-0.340129	0.0174713	-0.925656	-0.62883	-0.197685	0.0273633	-0.00949669	0.179818	Mm.331133	GO:0007264|GO:0051056|GO:0005622|GO:0005096|GO:0005099	chr3	88206206	88206973	404710	ENSMUSG00000028068
1434857_at	RIKEN cDNA A230106D06 gene	A230106D06Rik	2.50849	3.16632	2.53875	0.647472	1.25175	1.32184	0.807461	-0.251111	1.67235	1.73987	-0.167335	-0.638649	0.180275	0.625708	Mm.458276	GO:0006355|GO:0005622|GO:0003676|GO:0008270|GO:0046872	chr6	47880907	47883161	232785	ENSMUSG00000045466
1434859_at	uridine monophosphate synthetase	Umps	1.77406	1.74193	1.81238	-0.671851	-1.49149	-0.562307	-0.287569	-0.530026	0.0411348	-0.256797	0.100122	0.120346	-0.63501	0.414543	Mm.13145	GO:0006207|GO:0006221|GO:0008152|GO:0009116|GO:0003824|GO:0004588|GO:0004590|GO:0016740|GO:0016757|GO:0016829|GO:0016831	chr16	33874673	33875438	22247
1434919_at	Transcribed locus		1.62554	2.25084	1.98521	0.165885	0.0328355	0.347182	-0.189176	-0.0885916	0.296221	0.336491	-0.195948	0.130189	-0.152161	0.217918	Mm.397890		chr2	75731486	75732189
1434943_at	cDNA sequence BC023055	BC023055	1.71602	1.84567	1.82659	-0.791021	-0.812246	-0.536241	-0.314253	-0.325407	-0.188259	0.0974188	0.0209494	-0.38013	-0.675788	1.03497	Mm.259441		chr19	42128249	42139681	226123	ENSMUSG00000049670
1435005_at	centromere protein E	Cenpe	3.11411	3.58649	3.56306	0.275497	-0.405993	0.484528	0.0678472	0.384969	-0.367985	-0.081223	-0.246201	-0.205405	0.0390167	0.412589	Mm.161470	GO:0007018|GO:0008608|GO:0000775|GO:0000776|GO:0005874|GO:0005875|GO:0005875|GO:0000166|GO:0003774|GO:0003777|GO:0005524	chr3	135203338	135210927	229841
1435024_at	RIKEN cDNA 4931428F04 gene	4931428F04Rik	1.51668	2.57136	2.00905	0.547673	0.515556	0.79988	0.597819	0.404987	0.843688	0.370116	0.0811768	-0.0475788	-0.0743413	0.0407429	Mm.236103		chr8	108169539	108170017	74356	ENSMUSG00000014837
1435033_at	Rho guanine nucleotide exchange factor (GEF) 4	Arhgef4	2.09487	3.21273	2.36271	1.58918	2.27712	1.88102	0.526389	0.0507693	1.51902	1.15957	-0.514809	-0.307594	0.767731	0.0546732	Mm.41604	GO:0007242|GO:0035023|GO:0005622|GO:0005737|GO:0005085|GO:0005089	chr1	34751628	34757285	226970	ENSMUSG00000037509
1435054_at	essential meiotic endonuclease 1 homolog 1 (S. pombe)	Eme1	1.83039	2.1836	1.84139	-0.218828	-0.412716	-0.330373	-0.0491314	-0.418628	-0.76157	-0.526526	0.285391	0.2617	0.0277066	-0.574799	Mm.358937	GO:0006281|GO:0006310|GO:0006974|GO:0000287|GO:0004518|GO:0004519|GO:0016787|GO:0046872	chr11	94461085	94462095	268465	ENSMUSG00000039055
1435114_at	WD repeat and HMG-box DNA binding protein 1	Wdhd1	2.56348	3.27794	3.26822	0.252655	0.70374	0.621531	0.185065	0.101549	0.320045	0.00170088	-0.289949	-0.232168	0.4958	0.0263162	Mm.265615	GO:0006355|GO:0003677	chr14	46162811	46178026	218973
1435200_at	RIKEN cDNA 6330419J24 gene	6330419J24Rik	2.20567	2.37651	2.34006	0.0467019	-0.106618	-0.201196	0.0538077	0.464441	-0.219453	-0.522937	0.153851	-0.323907	0.520771	-0.350715	Mm.233168		chrX	52723609	52724584	320237	ENSMUSG00000054850
1435227_at	B-cell leukemia/lymphoma 11B	Bcl11b	4.31769	4.54244	4.4971	0.344938	0.337238	0.780746	-0.116827	-0.265582	0.504679	0.0228405	0.0507178	1.44505	-0.864451	-0.631314	Mm.392694	GO:0006350|GO:0006355|GO:0007409|GO:0008285|GO:0005622|GO:0005634|GO:0003676|GO:0008270|GO:0046872	chr12	108360356	108361779	58208
1435286_at	expressed sequence AW125296	AW125296	2.22629	1.05291	1.29103	0.27675	0.0891247	0.130817	0.325423	0.229052	-0.185049	-0.0440068	-0.273788	0.15316	0.0224514	0.0981765	Mm.438006		chr5	85128992	85130431	100928
1435293_at	a disintegrin and metallopeptidase domain 22	Adam22	1.18221	0.734449	1.08048	-2.06631	-2.40753	-1.01661	-0.888719	-0.843633	-1.17224	-0.545547	-0.244436	-0.388038	-0.204527	0.837	Mm.275895	GO:0006508|GO:0016020|GO:0016021|GO:0016021|GO:0004222|GO:0008237|GO:0008270	chr5	8078352	8079591	11496
1435306_a_at	kinesin family member 11	Kif11	3.44656	3.12631	3.64984	-0.0209241	-0.528447	-0.0136747	0.177908	0.148425	-0.766662	-0.179935	-0.269182	0.237525	0.130326	-0.0986681	Mm.42203	GO:0007017|GO:0007018|GO:0007049|GO:0007067|GO:0007100|GO:0051300|GO:0051301|GO:0000922|GO:0005871|GO:0005874|GO:0005875|GO:0005875|GO:0005876|GO:0000166|GO:0003774|GO:0003774|GO:0003777|GO:0005524|GO:0005524	chr19	37486270	37486973	16551	ENSMUSG00000012443
1435311_s_at	F-box protein 7	Fbxo7	2.07817	1.7339	1.69235	0.309651	-0.842503	0.0921044	-0.155334	-0.160478	-0.200275	-0.315246	-0.226987	-0.406479	0.733466	-0.099999	Mm.394931		chr10	85478546	85479181	69754
1435363_at	pleckstrin homology domain containing, family G (with RhoGef domain) member 1	Plekhg1	3.84721	4.40033	4.17018	2.69139	1.99068	2.71436	1.40242	1.18637	1.83505	2.05674	-0.00391197	0.60582	-0.519516	-0.0823922	Mm.150831	GO:0035023|GO:0005622|GO:0005085|GO:0005089	chr10	6379150	6380278	213783	ENSMUSG00000040624
1435415_x_at	MARCKS-like 1	Marcksl1	4.05898	4.2073	4.40664	1.29897	0.941616	1.88817	1.43929	0.382568	1.93412	2.23269	-0.184236	-0.238343	-0.0535707	0.47615	Mm.424974	GO:0005886|GO:0005516	chr4	129017992	129018284	17357	ENSMUSG00000047945
1435448_at	BCL2-like 11 (apoptosis facilitator)	Bcl2l11	1.77971	2.70138	2.34914	-0.573447	-0.58543	-0.418102	-0.722413	-0.487907	0.0769777	0.0434489	-0.162506	0.098958	-0.35815	0.421699	Mm.141083	GO:0006915|GO:0006915|GO:0042981|GO:0043065|GO:0043065|GO:0043065|GO:0016020|GO:0005515|GO:0008017	chr2	127851274	127853987	12125
1435449_at	BCL2-like 11 (apoptosis facilitator)	Bcl2l11	1.60489	2.19091	1.5783	-0.214045	-0.0345373	-0.322643	-0.365636	-0.54808	0.324254	0.0718017	-0.0997415	0.0409813	-0.368721	0.427482	Mm.141083	GO:0006915|GO:0006915|GO:0042981|GO:0043065|GO:0043065|GO:0043065|GO:0016020|GO:0005515|GO:0008017	chr2	127851274	127853987	12125	ENSMUSG00000027381
1435465_at	kelch repeat and BTB (POZ) domain containing 11	Kbtbd11	2.01945	3.11743	2.69321	1.53152	1.47141	2.16759	0.398356	0.107497	1.06696	1.43141	-0.00903892	0.545456	-1.02174	0.485324	Mm.46675	GO:0005515	chr8	15032344	15033310	74901	ENSMUSG00000055675
1435486_at	Transcribed locus		1.2491	1.35239	1.49883	-1.54463	-1.72835	-0.839184	-1.17563	-1.45307	0.133399	0.379616	0.0906634	0.0227361	-0.984567	0.871166	Mm.458488		chrX	139043108	139044164
1435497_at	RIKEN cDNA 5730590G19 gene /// hypothetical protein LOC100047683	5730590G19Rik /// LOC100047683	2.31225	2.55204	2.24663	0.315911	-0.231519	-0.421038	0.21466	0.459802	-0.489459	-0.533605	0.194226	0.0635934	-0.1431	-0.114721	Mm.28132		chr7	79568996	79571656	100047683 /// 77011	ENSMUSG00000046591
1435575_at	kinetochore associated 1	Kntc1	2.51174	3.06943	3.17467	0.0246992	-0.0522161	0.700585	0.330117	-0.203301	0.0803618	0.257425	-0.00900316	-0.427536	0.381948	0.0545936	Mm.441089	GO:0007049|GO:0007067|GO:0007093|GO:0051301|GO:0000922|GO:0005737|GO:0005828|GO:0005515	chr5	124071923	124082211	208628
1435591_at	expressed sequence AI426330	AI426330	1.3064	2.91358	2.32357	-0.134742	0.143066	0.323249	-0.3667	-1.10076	-0.0125771	-0.00458527	-0.190141	-0.241173	-0.586977	1.01829	Mm.33776		chr7	27905219	27906027	101563
1435597_at	ATPase family, AAA domain containing 5	Atad5	2.52215	2.38291	2.78723	-0.292929	-0.408235	0.0780277	-0.284904	-0.325881	0.336691	0.46494	0.338658	0.0803699	-0.782692	0.363665	Mm.89551	GO:0000166|GO:0005524|GO:0017111	chr11	79951323	79951973	237877	ENSMUSG00000017550
1435627_x_at	MARCKS-like 1 /// similar to MARCKS-like protein	LOC668321 /// Marcksl1	3.69434	3.16206	3.53291	1.33167	1.15773	1.90178	1.49827	0.402243	1.86653	2.18102	-0.272268	-0.195195	-0.112384	0.579846	Mm.424974	GO:0005886|GO:0005516	chr4	129017917	129018279	17357 /// 668321	ENSMUSG00000047945
1435657_at	expressed sequence AI425999	AI425999	1.88184	3.0713	2.87319	-0.596699	0.095737	0.176499	0.000258923	0.180875	1.00807	1.12287	-0.356324	-0.150895	0.163758	0.343461	Mm.23125		chr12	92038468	92039591	104804
1435690_at	RIKEN cDNA 2310008H09 gene	2310008H09Rik	1.22975	2.12783	1.8413	-0.64574	0.182125	-0.178092	-0.363199	-0.946894	0.11059	-0.107807	-0.342879	-0.643681	0.479133	0.507429	Mm.389948		chr7	118633365	118634087	66356
1435715_x_at	thymine DNA glycosylase /// similar to Thymine DNA glycosylase /// predicted gene, EG545124 /// similar to T:G mismatch-specific thymine-DNA glycosylase TDGb	EG545124 /// LOC434200 /// LOC624784 /// Tdg	1.92308	2.3492	2.26175	-0.0888844	-0.337744	-0.128553	0.0577517	-0.148849	-0.223729	0.155524	-0.321754	-0.362483	0.304918	0.379318	Mm.284252	GO:0006281|GO:0006281|GO:0006298|GO:0006974|GO:0008152|GO:0005634|GO:0016605|GO:0016787|GO:0016798|GO:0016798|GO:0030983|GO:0032183	chr10	41740959	41741277	21665 /// 434200 /// 545124 /// 624784	ENSMUSG00000034674 /// ENSMUSG00000047347
1435761_at	stefin A1 /// cDNA sequence BC100530	BC100530 /// Stfa1	4.28595	5.67278	4.63723	-0.307773	1.54826	-0.447983	0.386391	0.590889	-0.518111	-0.33355	-0.426178	-0.523165	1.00112	-0.0517759	Mm.327618	GO:0005622|GO:0005737|GO:0004866|GO:0004869	chr16	36196367	36204612	100034684 /// 20861	ENSMUSG00000071561 /// ENSMUSG00000071562
1435773_at	RIKEN cDNA 4930547N16 gene	4930547N16Rik	1.23382	1.84287	1.75933	0.207968	0.0645099	0.616987	0.398361	-0.164304	0.596702	0.595219	-0.232284	-0.131981	0.0277085	0.336556	Mm.179378	GO:0005737|GO:0003677	chr10	87521194	87522416	75317	ENSMUSG00000035365
1435850_at	X Kell blood group precursor related family member 4	Xkr4	3.58042	2.70998	2.97913	0.208133	-0.423337	-0.168613	0.255931	0.451333	-0.597345	-0.424747	0.167998	0.589756	-0.490169	-0.267585	Mm.169928	GO:0016020|GO:0016021	chr1	3189812	3190461	497097
1435892_at	additional sex combs like 3 (Drosophila)	Asxl3	3.79362	3.07481	3.24768	-0.437662	-0.700415	-0.832975	-0.421284	-0.243046	-0.642265	-0.144225	0.00349474	0.233907	-0.455744	0.218343	Mm.392310		chr18	22671900	22673472	211961
1435913_at	beta-1,4-N-acetyl-galactosaminyl transferase 4	B4galnt4	3.65657	3.93023	3.45429	-0.148853	-0.620676	-0.531025	0.437347	0.299467	-0.244178	0.324637	-0.383536	-0.389369	0.755769	0.0171356	Mm.133741	GO:0016020|GO:0016021|GO:0008376|GO:0008376|GO:0016740	chr7	140921287	140923713	330671
1435938_at	cytoskeleton associated protein 2-like	Ckap2l	2.55735	2.98825	2.90236	0.456009	-0.272791	0.677571	0.483757	0.247189	-0.553464	-0.214314	-0.413368	-0.030273	0.220477	0.223164	Mm.45785		chr2	128959651	128960071	70466
1435951_at	glutamate receptor interacting protein 1	Grip1	2.59343	3.6637	2.92074	2.13474	2.34478	2.17619	1.13583	0.442665	2.07194	1.26042	-0.0966401	0.00373602	0.198998	-0.106094	Mm.196692	GO:0007242|GO:0008104|GO:0005783|GO:0016020|GO:0030054|GO:0031410|GO:0045121|GO:0045202|GO:0004872|GO:0005515|GO:0005515	chr10	119479163	119480221	74053
1435956_at	FERM domain containing 5	Frmd5	2.30164	2.92401	1.9013	0.0296574	-0.174075	0.198184	0.0165629	-0.18812	-0.164859	-0.0800209	0.0786829	0.0192609	-0.194349	0.0964055	Mm.121514	GO:0005737|GO:0005856|GO:0005856|GO:0016020|GO:0019898|GO:0003743|GO:0005488|GO:0008092	chr2	121239527	121249329	228564
1435980_x_at	wingless-related MMTV integration site 6	Wnt6	2.08203	2.47901	2.61995	-0.0700855	0.0498414	0.132441	-0.136424	-0.516964	0.103651	0.622731	-0.161427	-0.102362	-0.277359	0.541145	Mm.268282	GO:0007165|GO:0007223|GO:0007267|GO:0007275|GO:0009887|GO:0016055|GO:0005576|GO:0005576|GO:0005578|GO:0005615|GO:0004871|GO:0005102|GO:0005515	chr1	74717866	74718526	22420	ENSMUSG00000033227
1435981_at	10 days neonate cerebellum cDNA, RIKEN full-length enriched library, clone:6530415D11 product:unclassifiable, full insert sequence		2.24154	2.64348	2.89302	0.0384545	-0.324224	-0.278471	0.144704	-0.344483	0.406907	0.459602	-0.547426	-0.837936	0.454524	0.930838	Mm.383529		chr7	49477470	49478111
1436000_a_at	S-phase kinase-associated protein 2 (p45)	Skp2	3.47219	3.16355	3.47346	-0.118611	0.0929327	0.500613	0.113404	-0.416259	0.502324	0.35783	0.0129862	-0.424699	-0.220906	0.632618	Mm.35584	GO:0000074|GO:0000082|GO:0006511|GO:0006512|GO:0008634|GO:0000151|GO:0016301	chr15	9038868	9039579	27401
1436002_at	RIKEN cDNA C230013L11 gene	C230013L11Rik	4.74126	4.48172	4.88349	-0.298628	-0.0328412	0.132164	0.303658	-0.564345	0.649181	0.842877	-1.54099	-0.869427	-0.8712	3.28162	Mm.395466		chr17	27901766	27902437	319712
1436036_at	Wolf-Hirschhorn syndrome candidate 1 (human)	Whsc1	1.5057	2.09823	1.93425	0.056828	-0.30016	-0.0796294	-0.0844841	-0.512808	0.0262232	-0.360957	-0.192596	-0.0853906	-0.0457244	0.32371	Mm.332320	GO:0006350|GO:0006355|GO:0016568|GO:0005634|GO:0003677|GO:0005515|GO:0008168|GO:0008270|GO:0016740|GO:0018024|GO:0046872	chr5	34212821	34214823	107823
1436085_at	zinc finger and BTB domain containing 34	Zbtb34	1.80507	2.42542	2.16891	-0.993082	-0.181211	0.0908346	-0.5407	-0.889532	0.328541	0.134767	-0.0779986	-0.284684	-0.37802	0.740703	Mm.296512	GO:0005622|GO:0003676|GO:0005515|GO:0008270|GO:0046872	chr2	33228117	33229360	241311	ENSMUSG00000068966
1436115_at	gene model 266, (NCBI)	Gm266	4.00991	2.71639	3.40297	0.0936599	-0.160803	0.361898	-0.233846	-0.0104723	0.0760036	0.190826	-0.18948	-0.0859089	0.144884	0.130506	Mm.81916	GO:0007165|GO:0007186|GO:0007264|GO:0005622|GO:0016021|GO:0000166|GO:0004871|GO:0004872|GO:0004930|GO:0005525	chr12	111932416	111932907	212539
1436118_at	vang-like 2 (van gogh, Drosophila)	Vangl2	2.66951	1.9569	2.55359	0.474347	-0.139242	0.532696	-0.0344338	0.253869	0.215965	0.498436	0.136492	0.22169	-0.769108	0.410927	Mm.392110	GO:0001736|GO:0001843|GO:0001843|GO:0001947|GO:0007275|GO:0035058|GO:0045176|GO:0045197|GO:0016020|GO:0016021|GO:0016021|GO:0016324|GO:0005515	chr1	173837674	173838706	93840
1436174_at	ATPase family, AAA domain containing 2	Atad2	1.8736	2.39038	2.53569	0.341763	-0.309397	0.254851	0.169323	-0.0225444	0.241809	0.283154	-0.22254	-0.145005	0.11136	0.256185	Mm.221758	GO:0000166|GO:0005524|GO:0005524|GO:0017111	chr15	57924114	57924760	70472
1436186_at	E2F transcription factor 8	E2f8	2.57492	2.75237	2.74316	0.395012	-0.345483	0.297658	0.231194	-0.0404291	-0.525735	-0.18603	0.129897	0.595513	-0.343098	-0.382311	Mm.240566	GO:0000074|GO:0006350|GO:0006355|GO:0008283|GO:0005634|GO:0005667|GO:0003677|GO:0003677|GO:0003700|GO:0042803	chr7	48734449	48738958	108961	ENSMUSG00000046179
1436190_at	zinc fingerprotein 618	Zfp618	3.08962	3.27953	3.06906	1.16441	1.8095	1.39073	0.322851	-0.135452	1.43125	0.553828	-0.222538	-0.240888	-0.195181	0.658606	Mm.26479	GO:0006350|GO:0006355|GO:0005622|GO:0003676|GO:0003677|GO:0008270|GO:0046872|GO:0046983	chr4	62624043	62626069	72701
1436237_at	tetratricopeptide repeat domain 9	Ttc9	4.15132	4.75221	4.17529	1.24767	0.395331	0.655229	0.35885	0.274577	0.0119195	-0.358042	-0.00203848	0.400386	-0.272168	-0.126179	Mm.130002	GO:0006457|GO:0005488	chr12	82586229	82586405	69480
1436243_at	FERM domain containing 5	Frmd5	1.4818	1.80599	1.5027	0.306816	-0.582576	-0.726084	-0.165613	0.261806	-0.436831	-0.648962	0.25374	0.105343	-0.39947	0.0403881	Mm.121514	GO:0005737|GO:0005856|GO:0005856|GO:0016020|GO:0019898|GO:0003743|GO:0005488|GO:0008092	chr2	121236522	121237588	228564
1436309_at	neuropilin (NRP) and tolloid (TLL)-like 2	Neto2	5.70223	6.35492	5.83741	0.0829849	0.452154	0.0559311	-0.236459	0.100305	-0.141435	0.073132	-0.0544128	0.449919	-0.285501	-0.110005	Mm.458437	GO:0016020|GO:0016021|GO:0016021|GO:0004872	chr8	88526692	88528875	74513
1436317_at	RIKEN cDNA D230012E17 gene	D230012E17Rik	1.40727	2.05866	1.9674	-0.554615	-0.714984	-0.59289	-0.0959935	-0.138729	-0.490778	-0.0140142	-0.29022	-0.224857	0.388763	0.126315	Mm.392520	GO:0006810|GO:0015031|GO:0005783|GO:0016020|GO:0016021|GO:0003824|GO:0016787	chr1	54419473	54421263	241062
1436319_at	sulfatase 1	Sulf1	2.89671	3.28095	2.77439	-0.236391	0.0817141	1.28201	-0.79351	-0.744483	0.30884	1.32093	0.4497	0.150589	-1.53125	0.930957	Mm.45563	GO:0006790|GO:0006915|GO:0008152|GO:0005615|GO:0005783|GO:0009986|GO:0009986|GO:0004065|GO:0004065|GO:0005509|GO:0008449|GO:0008484|GO:0016787|GO:0046872	chr1	12845608	12846405	240725
1436345_at	RIKEN cDNA 5730559C18 gene	5730559C18Rik	2.63666	3.47827	3.17076	1.89347	2.54391	2.39886	1.10273	0.359433	2.06411	1.65944	0.338891	-0.490278	0.245334	-0.0939479	Mm.36763		chr1	138029934	138032532	67313	ENSMUSG00000041605
1436359_at	ret proto-oncogene	Ret	4.46162	4.00364	3.68706	2.77908	1.95575	2.09106	1.33141	1.00357	1.85016	1.81481	0.25243	0.462399	0.0918694	-0.806698	Mm.57199	GO:0000074|GO:0000165|GO:0001657|GO:0001755|GO:0001838|GO:0001838|GO:0006468|GO:0007156|GO:0007399|GO:0009653|GO:0009987|GO:0042551|GO:0048484|GO:0005615|GO:0016020|GO:0016021|GO:0000166|GO:0004672|GO:0004713|GO:0004714|GO:0005509|GO:0005515|GO:0005524|GO:0016301|GO:0016740	chr6	118117365	118118127	19713
1436403_at	cDNA sequence BC025575	BC025575	2.74248	2.85991	2.71287	-0.176054	-0.610029	0.0397267	0.372251	-0.460833	-0.593754	0.0939446	0.461349	-0.549113	-0.00776672	0.0955315	Mm.259924		chr11	102253070	102254288	217219
1436470_at	regulating synaptic membrane exocytosis 2	Rims2	1.0525	1.11374	0.815655	-0.412364	-0.242343	-0.641046	-0.351101	-0.398612	-0.355332	-0.611826	0.118078	-0.179175	0.103126	-0.0420275	Mm.309296	GO:0006810|GO:0006836|GO:0006886|GO:0006887|GO:0007242|GO:0017156|GO:0019933|GO:0030073|GO:0030054|GO:0045202|GO:0005515|GO:0005515|GO:0008270|GO:0008270|GO:0017137|GO:0046872	chr15	39513789	39514448	116838
1436472_at	schlafen 9	Slfn9	1.98711	2.37557	2.09123	0.79322	0.187057	0.14157	0.546843	0.172082	0.0742188	0.250756	-0.334774	-0.162797	0.609302	-0.111733	Mm.270253	GO:0016787				237886
1436512_at	ADP-ribosylation factor-like 4C /// similar to ADP-ribosylation factor-like protein 7	Arl4c /// LOC632433	2.6111	2.4019	3.02201	0.607544	0.807095	0.684967	0.4122	0.244019	0.846724	0.994921	-0.120484	0.545742	0.147304	-0.572562	Mm.27968	GO:0006886|GO:0007264|GO:0007264|GO:0005622|GO:0005634|GO:0000166|GO:0003924|GO:0005525	chr1	90530840	90533314	320982 /// 632433
1436515_at	RIKEN cDNA E030004N02 gene	E030004N02Rik	2.55213	1.60216	2.50405	0.554067	0.639081	0.755946	-0.334444	-0.468112	1.36688	1.16818	-0.432329	0.144612	-0.384789	0.672506	Mm.393243		chr4	32913261	32914719	319905
1436538_at	ankyrin repeat domain 37	Ankrd37	1.01899	1.21021	1.0087	-1.18939	-1.34579	-1.30847	-1.00215	-0.866426	-1.55367	-1.28661	0.0792618	-0.125581	-0.512982	0.559302	Mm.334517	GO:0005737	chr8	47495724	47498677	654824	ENSMUSG00000050914
1436541_at	RIKEN cDNA 2310008H09 gene	2310008H09Rik	1.73757	2.20388	1.97394	-0.0946155	0.0691767	-0.15301	-0.322352	-0.382155	0.102619	-0.413025	-0.0958953	-0.616863	0.139836	0.572921	Mm.389948		chr7	118633747	118636328	66356	ENSMUSG00000030980
1436575_at	glutamate receptor ionotropic, NMDA3A	Grin3a	2.95768	0.930496	1.30887	-0.527975	-0.488626	-0.720053	-0.471512	-0.506214	-0.580944	-0.444101	0.00175858	-0.110285	-0.280736	0.389262	Mm.440095	GO:0006810|GO:0006811|GO:0016358|GO:0016020|GO:0016021|GO:0045211|GO:0004872|GO:0004970|GO:0004972|GO:0005216|GO:0005234|GO:0005262|GO:0005515	chr4	49682710	49683843	242443
1436590_at	protein phosphatase 1, regulatory (inhibitor) subunit 3B	Ppp1r3b	4.92089	6.31124	5.60423	0.545005	0.684957	0.359929	0.0761662	-0.224146	1.01079	0.657119	-0.19166	0.210721	-0.430305	0.411242	Mm.247126	GO:0005977|GO:0004721	chr8	36854954	36856656	244416	ENSMUSG00000046794
1436602_x_at	calcium channel, voltage-dependent, N type, alpha 1B subunit	Cacna1b	2.81362	2.89459	2.4438	0.299092	-0.0230274	-0.292563	-0.353957	0.0445132	-0.129823	-0.33654	0.145559	-0.21253	-0.0977387	0.164711	Mm.4424	GO:0006810|GO:0006811|GO:0006816|GO:0006816|GO:0007269|GO:0007626|GO:0008016|GO:0008217|GO:0005891|GO:0005891|GO:0016020|GO:0016021|GO:0030425|GO:0043025|GO:0000166|GO:0005216|GO:0005244|GO:0005245|GO:0005245|GO:0005262|GO:0005509|GO:0005515|GO:0005524	chr2	24425899	24426597	12287	ENSMUSG00000004113
1436651_at	PR domain containing 11	Prdm11	2.47255	3.31958	2.66405	-0.613449	-0.331285	-0.312254	-0.0602975	-0.832592	0.167291	-0.00598955	0.261229	-0.606779	-0.6311	0.976651			chr2	92765991	92766936	278932
1436654_at	RIKEN cDNA 5830483C08 gene	5830483C08Rik	1.60328	1.84628	1.74032	-0.126981	0.285716	-0.335793	-0.0831418	-0.0649471	0.24155	-0.351003	-0.135802	-0.220265	0.403454	-0.0473866	Mm.215295	GO:0006281|GO:0006281|GO:0003677|GO:0004518|GO:0004518|GO:0004527	chr12	11266220	11267026	209334	ENSMUSG00000051235
1436717_x_at	hemoglobin Y, beta-like embryonic chain	Hbb-y	7.09828	3.37194	4.84513	0.00549412	-0.310859	-0.341289	-0.0917301	-0.376988	-0.335299	-0.320863	-0.387502	0.131777	0.473837	-0.218112	Mm.440164	GO:0006810|GO:0015671|GO:0005833|GO:0005344|GO:0005506|GO:0019825|GO:0020037|GO:0046872	chr7	103725574	103725822	15135	ENSMUSG00000052187
1436719_at	solute carrier family 35, member F1	Slc35f1	1.88843	2.63302	2.19947	-1.67628	-1.76484	-1.54487	-1.72321	-1.5106	-1.91949	-2.03173	-0.573467	-0.138338	-0.877581	1.58938	Mm.338690		chr10	52799132	52800037	215085
1436723_at	centromere protein I	Cenpi	2.09016	2.48919	2.57293	-0.0654936	0.0638013	0.517505	0.219407	0.128537	-0.516473	-0.527272	0.0660758	0.303932	-0.179416	-0.190591	Mm.34903	GO:0000775|GO:0005694	chrX	129697773	129708992	102920	ENSMUSG00000031262
1436725_at	RIKEN cDNA E130306D19 gene	E130306D19Rik	0.799979	1.40876	1.1398	-0.728235	-0.790549	-0.313219	-0.605673	-0.483817	-0.380076	-0.363896	-0.139038	-0.309555	-0.181933	0.630526	Mm.331567	GO:0035023|GO:0005622|GO:0005085|GO:0005089	chr4	43517237	43518500	230098	ENSMUSG00000051517
1436738_at	PIF1 5'-to-3' DNA helicase homolog (S. cerevisiae)	Pif1	2.21903	2.70016	2.72051	-0.0309839	-0.264205	0.0459204	0.362853	-0.365678	-0.521922	-0.200278	0.0395036	0.187824	-0.116031	-0.111297	Mm.211032	GO:0000166|GO:0003677|GO:0004386|GO:0005524|GO:0016787	chr9	65388014	65393970	208084	ENSMUSG00000041064
1436789_at	cyclin J-like	Ccnjl	3.16376	3.8414	3.29328	0.264688	0.437372	0.512147	0.653793	0.39711	1.74853	1.44192	-0.49576	-0.636287	0.911289	0.220758	Mm.247595	GO:0000074|GO:0005634	chr11	43428814	43429737	380694
1436790_a_at	SRY-box containing gene 11	Sox11	4.69603	4.65889	4.52389	0.588923	0.0752134	0.954714	0.766932	0.344245	0.887819	1.77834	0.0828695	0.249385	-0.226118	-0.106138	Mm.41702	GO:0001764|GO:0006325|GO:0006350|GO:0006355|GO:0006355|GO:0030900|GO:0005634|GO:0005667|GO:0016021|GO:0003677|GO:0003677|GO:0003677|GO:0003700|GO:0003700	chr12	27925916	27927423	20666
1436808_x_at	minichromosome maintenance deficient 5, cell division cycle 46 (S. cerevisiae)	Mcm5	2.89958	3.07545	3.17392	0.153342	-0.4373	-0.137381	0.14356	-0.0582695	-0.194709	-0.35172	-0.0893774	0.262512	-0.314918	0.141783	Mm.5048	GO:0006260|GO:0006270|GO:0006350|GO:0006355|GO:0051301|GO:0005634|GO:0000166|GO:0003677|GO:0005524|GO:0008094	chr8	78023516	78023817	17218	ENSMUSG00000005410
1436823_x_at	hemoglobin Y, beta-like embryonic chain	Hbb-y	7.16029	3.31702	4.91067	-0.253507	0.296665	-0.248914	-0.0844173	-0.202299	0.00573015	-0.273571	-0.100596	0.331626	-0.0280523	-0.202978	Mm.440164	GO:0006810|GO:0015671|GO:0005833|GO:0005344|GO:0005506|GO:0019825|GO:0020037|GO:0046872	chr7	103725574	103725804	15135	ENSMUSG00000052187
1436847_s_at	cell division cycle associated 8	Cdca8	2.9716	3.27119	3.32694	0.320457	-1.17423	-0.202772	0.438204	0.219623	-1.03375	-0.924416	-0.100497	0.0904331	0.124418	-0.114353	Mm.28038	GO:0007049|GO:0007067|GO:0051301|GO:0000775|GO:0005694|GO:0005737|GO:0043234|GO:0005515	chr4	124420768	124421175	52276	ENSMUSG00000028873
1436866_at	ephrin A5	Efna5	3.07255	3.29065	3.21277	1.00196	1.34554	1.3407	0.0727506	-0.154429	1.37333	1.67073	-0.407751	-0.290292	-0.0739722	0.772015	Mm.7978	GO:0007275|GO:0007399|GO:0007411|GO:0030154|GO:0031290|GO:0005615|GO:0016020|GO:0005515|GO:0045499|GO:0048503	chr17	62289638	62292314	13640
1436889_at	gamma-aminobutyric acid (GABA-A) receptor, subunit alpha 1	Gabra1	2.71205	1.96952	1.64221	-0.0689321	0.254577	-0.249465	-0.262511	0.611208	-0.0598826	-0.215631	-0.0722761	-0.0280867	0.233269	-0.132906	Mm.439668	GO:0006810|GO:0006810|GO:0006811|GO:0006811|GO:0006821|GO:0007214|GO:0007268|GO:0005615|GO:0005887|GO:0016020|GO:0016020|GO:0016021|GO:0016021|GO:0030054|GO:0045202|GO:0045211|GO:0004872|GO:0004890|GO:0005216|GO:0005216|GO:0005230|GO:0005230|GO:0005254|GO:0005515|GO:0030594|GO:0031404	chr11	41974902	41975958	14394	ENSMUSG00000010803
1436920_at	protocadherin 17	Pcdh17	1.39455	1.77452	0.670804	2.09512	2.69705	3.04847	1.44478	1.33112	3.05909	3.15168	-0.442829	-0.149269	0.201948	0.39015	Mm.153643	GO:0007155|GO:0007156|GO:0016020|GO:0016021|GO:0005509|GO:0005515	chr14	83341537	83342727	219228	ENSMUSG00000035566
1436922_at	peptidylprolyl isomerase (cyclophilin) like 5	Ppil5	1.80362	2.36964	2.23852	0.0155892	0.198808	0.0625601	-0.153599	-0.0984426	-0.284482	0.4023	-0.311608	-0.0330257	-0.000778675	0.345413	Mm.28847	GO:0016853	chr12	70093310	70097615	69706
1436932_at	grainyhead-like 3 (Drosophila)	Grhl3	6.30805	7.33281	6.55736	3.23219	2.84128	2.66959	1.56569	0.789121	1.17711	1.03925	0.393756	0.098886	-0.332664	-0.159977	Mm.331972	GO:0006350|GO:0006355|GO:0007389|GO:0007398|GO:0008544|GO:0042060|GO:0045941|GO:0005634|GO:0003677|GO:0003677|GO:0005515	chr4	134813963	134814729	230824
1436936_s_at	inactive X specific transcripts	Xist	6.06963	7.0451	6.87601	0.784548	1.09743	0.825933	0.57417	0.585213	0.475765	0.477215	-0.107065	0.0468516	0.163763	-0.103551		GO:0009048|GO:0009048|GO:0005694	chrX	99684922	99685968	213742
1437033_a_at	S-phase kinase-associated protein 2 (p45)	Skp2	3.1282	2.60729	3.12141	-0.308931	-0.618843	-0.135873	-0.422604	-0.316391	-0.0445485	-0.183206	-0.0800042	-0.147129	-0.127384	0.354517	Mm.35584	GO:0000074|GO:0000082|GO:0006511|GO:0006512|GO:0008634|GO:0000151|GO:0016301	chr15	9038868	9039305	27401
1437070_at	CDC14 cell division cycle 14 homolog B (S. cerevisiae)	Cdc14b	2.25909	3.4474	2.75466	-0.0924716	0.499669	0.356	-0.528164	-0.57499	0.595387	0.804523	-0.362764	-0.374695	-0.2207	0.95816	Mm.25335	GO:0006470|GO:0006470|GO:0016311|GO:0004721|GO:0004721|GO:0004725|GO:0004725|GO:0008138|GO:0008138|GO:0016787|GO:0016791	chr13	64204467	64214588	218294	ENSMUSG00000033102
1437103_at	insulin-like growth factor 2 mRNA binding protein 2	Igf2bp2	4.6226	5.06661	4.94105	1.4356	1.99983	1.84257	0.498934	0.549746	1.62135	1.63917	-0.125394	-0.410383	0.105058	0.43072	Mm.294740	GO:0006417|GO:0005737|GO:0000166|GO:0003676|GO:0003676|GO:0003723|GO:0005515	chr16	21974283	21975758	319765	ENSMUSG00000033581
1437122_at	B-cell leukemia/lymphoma 2 /// similar to Bcl2-like protein	Bcl2 /// LOC100046608	1.8485	3.04669	2.07127	-0.0412054	1.07434	0.467025	-0.519998	-0.937905	0.759448	0.867512	-0.43474	-0.341016	-0.273998	1.04975	Mm.257460	GO:0000074|GO:0001836|GO:0006915|GO:0006915|GO:0006916|GO:0006916|GO:0008284|GO:0009636|GO:0010039|GO:0031069|GO:0032848|GO:0035094|GO:0042981|GO:0043066|GO:0043473|GO:0043496|GO:0043497|GO:0043524|GO:0045069|GO:0046902|GO:0051607|GO:0051881|GO:0005737|GO:0005739|GO:0005739|GO:0005741|GO:0005783|GO:0005829|GO:0016020|GO:0016021|GO:0031965|GO:0002020|GO:0005515|GO:0042803|GO:0046982|GO:0051434	chr1	108368837	108370629	100046608 /// 12043	ENSMUSG00000057329
1437132_x_at	neural precursor cell expressed, developmentally down-regulated gene 9	Nedd9	3.3927	3.99298	3.39203	1.41583	0.797196	1.15509	0.662192	0.137003	1.16676	1.38935	-0.0254951	0.62463	-1.03374	0.434605	Mm.288980	GO:0001558|GO:0007049|GO:0007067|GO:0007155|GO:0051301|GO:0005737|GO:0005856|GO:0005515	chr13	41320957	41321272	18003
1437152_at	mex3 homolog B (C. elegans)	Mex3b	3.32072	2.39472	2.86741	-0.719569	-0.620564	0.296356	-0.298873	-0.687184	0.830521	1.01712	0.0941768	0.2639	-0.697063	0.338986	Mm.306789	GO:0005737|GO:0003723|GO:0005515|GO:0008270|GO:0046872	chr7	82745381	82747761	108797
1437186_at	cDNA sequence BC055324	BC055324	1.93125	2.57102	2.63053	0.145105	0.450399	0.322876	-0.0178571	-0.168532	0.540617	0.185861	0.124114	-0.0733528	0.239037	-0.289798	Mm.28152	GO:0008152|GO:0005488|GO:0016491	chr1	165790684	165794273	381306	ENSMUSG00000041406
1437187_at	E2F transcription factor 7 /// similar to E2F transcription factor 7	E2f7 /// LOC639365	3.38154	3.5576	3.70384	0.965557	0.11185	0.431588	-0.118662	0.0473599	-0.565157	-0.572076	-0.421871	0.0187755	0.0776644	0.325431	Mm.11747	GO:0000074|GO:0006350|GO:0006355|GO:0008285|GO:0045449|GO:0005634|GO:0005667|GO:0003677|GO:0003700|GO:0003700|GO:0016564	chr10	110150441	110191509	52679 /// 639365
1437195_x_at	mitogen activated protein kinase 10	Mapk10	3.25899	1.68053	0.906466	-0.59047	-0.49175	-0.421886	-0.279993	-0.540595	-0.175318	-0.21948	-0.0800886	-0.192971	-0.480872	0.753933	Mm.39253	GO:0006468|GO:0007254|GO:0005737|GO:0000166|GO:0004672|GO:0004674|GO:0004705|GO:0004707|GO:0005515|GO:0005524|GO:0016301|GO:0016740	chr5	103152668	103152919	26414	ENSMUSG00000046709
1437213_at	nudix (nucleoside diphosphate linked moiety X)-type motif 21	Nudt21	2.33048	3.33275	3.06711	1.17134	0.344454	0.782736	1.15366	1.18094	0.42459	2.01315	-0.464986	-0.673935	0.955209	0.183713		GO:0006379|GO:0006397|GO:0006397|GO:0005634|GO:0042382|GO:0003723|GO:0003723|GO:0005515|GO:0016787	chr8	96907036	96908220	68219	ENSMUSG00000031754
1437218_at	fibronectin 1	Fn1	2.23719	3.33726	2.94589	0.127553	0.262336	0.304436	-0.172929	-0.228584	0.377252	0.52629	-0.328725	-0.145563	-0.137286	0.611573	Mm.193099	GO:0000902|GO:0006953|GO:0007044|GO:0007155|GO:0007155|GO:0007160|GO:0007169|GO:0008152|GO:0042060|GO:0005576|GO:0005578|GO:0005578|GO:0005578|GO:0016324|GO:0005515|GO:0005515|GO:0008201|GO:0016491|GO:0016504	chr1	71537319	71538263	14268
1437226_x_at	MARCKS-like 1	Marcksl1	4.15977	4.37155	4.44194	1.14016	1.06715	1.92657	1.17094	0.497981	1.81375	2.28061	-0.118611	-0.164573	-0.196651	0.479834	Mm.424974	GO:0005886|GO:0005516	chr4	129017981	129018278	17357	ENSMUSG00000047945
1437232_at	bactericidal/permeability-increasing protein-like 2	Bpil2	1.9727	2.0622	2.36428	0.14982	0.202356	0.353655	-0.16273	-0.156699	0.0346479	0.000882149	-0.0767551	-0.109619	0.111968	0.0744047	Mm.107214	GO:0008289	chr10	85389489	85390118	270757
1437247_at	fos-like antigen 2 /// similar to fos-like antigen 2	Fosl2 /// LOC634417	2.41836	3.17723	3.09419	0.567807	1.40503	1.30234	-0.191093	-0.669101	1.17719	0.977476	-0.012187	-0.60975	-0.420209	1.04214	Mm.24684	GO:0006355|GO:0005634|GO:0003677|GO:0003700|GO:0043565|GO:0046983	chr5	32430875	32434422	14284 /// 634417	ENSMUSG00000029135
1437250_at	melanoregulin	Mreg	3.93443	4.20891	3.60045	2.00771	1.69888	1.88616	1.69358	0.886544	1.79286	1.76225	-0.479801	-0.118221	0.574162	0.0238609	Mm.458710	GO:0030318|GO:0042640|GO:0043473|GO:0048066|GO:0016020	chr1	72092442	72093089	381269	ENSMUSG00000039395
1437251_at	cell division cycle associated 2	Cdca2	2.14467	2.75279	2.03493	0.664376	0.991505	0.990863	0.86506	0.301004	0.827195	1.00637	-0.320351	-0.0497017	0.323374	0.0466776	Mm.33831	GO:0007049|GO:0007067|GO:0051301	chr14	66629667	66668984	108912	ENSMUSG00000048922
1437263_at	RIKEN cDNA A730089K16 gene	A730089K16Rik	1.866	1.14683	1.89423	0.290751	0.0119753	0.1887	0.331808	0.130725	0.0508518	-0.239969	-0.0219264	-0.11418	-0.142513	0.278619	Mm.273833		chr5	77730530	77731894	320411
1437319_at	unc-13 homolog C (C. elegans)	Unc13c	2.75067	3.50537	2.39792	0.844475	0.638726	0.614454	0.198133	0.130754	0.548842	0.588538	-0.160883	-0.0408192	0.143326	0.0583773	Mm.41035	GO:0006887|GO:0007242|GO:0007268|GO:0005737|GO:0016020|GO:0019717|GO:0030054|GO:0045202|GO:0001566|GO:0008270|GO:0019992|GO:0046872	chr9	73277726	73314512	208898	ENSMUSG00000070294
1437370_at	shugoshin-like 2 (S. pombe)	Sgol2	3.07199	2.88547	3.20753	0.376403	-0.495853	0.425968	0.137517	0.284006	-0.447604	0.142774	-0.235434	0.476713	0.484453	-0.725734	Mm.32800	GO:0007049|GO:0007059|GO:0051301|GO:0000775	chr1	57961988	57970399	68549
1437375_at	0 day neonate thymus cDNA, RIKEN full-length enriched library, clone:A430010E21 product:unclassifiable, full insert sequence		1.61179	1.93602	1.99346	-0.405696	-0.316005	-0.164792	-0.323287	-0.560815	0.320721	0.0700359	-0.148316	-0.239818	-0.37748	0.765614	Mm.393388		chr19	27827717	27828253
1437403_at	sterile alpha motif domain containing 5	Samd5	3.80804	4.48747	4.04219	0.982907	1.06068	0.717397	0.398272	-0.18109	1.23408	1.21091	-0.72809	-0.271754	-0.226339	1.22618	Mm.101115		chr10	9317000	9318651	320825	ENSMUSG00000060487
1437418_at	hypothetical protein LOC100041799	LOC100041799	3.5708	2.9515	4.81605	0.157085	0.282097	0.414885	0.185389	0.258749	1.09533	0.547675	0.0467448	-0.00980234	0.188684	-0.225628			chr10	91500837	91501878	100041799
1437466_at	activated leukocyte cell adhesion molecule	Alcam	2.41681	3.86631	3.13946	1.25387	1.29827	0.746766	0.737568	0.607321	0.508097	-0.0101805	-0.509659	-0.682271	1.47882	-0.286884	Mm.288282	GO:0007155|GO:0007411|GO:0008045|GO:0009897|GO:0016020|GO:0016021|GO:0030424|GO:0043025|GO:0005515|GO:0005515	chr16	52168343	52170333	11658
1437467_at	activated leukocyte cell adhesion molecule	Alcam	2.23659	3.26544	2.83331	1.46749	1.91535	1.53628	0.856274	0.459435	1.03605	0.281024	-0.531894	-0.820178	1.36472	-0.0126534	Mm.288282	GO:0007155|GO:0007411|GO:0008045|GO:0009897|GO:0016020|GO:0016021|GO:0030424|GO:0043025|GO:0005515|GO:0005515	chr16	52168343	52170333	11658
1437469_at	zinc finger protein 750	Zfp750	2.16163	2.91762	2.32267	1.34387	1.04173	0.934326	0.865302	0.844738	0.340716	-0.634278	0.0619478	-0.270127	0.871807	-0.663628	Mm.11395	GO:0005622|GO:0003676|GO:0008270	chr11	121327067	121328426	319530	ENSMUSG00000039238
1437480_at	RIKEN cDNA 1110001A07 gene	1110001A07Rik	1.88669	1.86361	1.86026	-0.550749	-0.720198	-0.0552125	-0.179522	-1.01989	0.196302	-0.0395474	-0.0375438	-0.146225	-0.61567	0.79944	Mm.45008	GO:0007049|GO:0007067|GO:0051301	chr11	86939430	86940829	66140	ENSMUSG00000020492
1437486_at	G protein-coupled receptor, family C, group 5, member A	Gprc5a	1.19944	1.70676	1.73701	3.52265	3.53223	2.92117	2.20909	1.71287	2.49685	1.58659	0.307693	0.253071	0.452373	-1.01313	Mm.23575	GO:0007165|GO:0007186|GO:0016020|GO:0016021|GO:0004871|GO:0004872|GO:0004930|GO:0008067	chr6	135031367	135050399	232431	ENSMUSG00000046733
1437506_at			1.67759	2.54236	2.19581	-1.06561	-0.393403	-0.207951	-0.695899	-0.78697	0.446401	0.698603	0.0983095	-0.0271907	-0.678079	0.606961		GO:0007229|GO:0008233	chr13	105616380	105617070		ENSMUSG00000046169
1437556_at	zinc finger homeodomain 4	Zfhx4	2.4241	1.29539	1.00606	-0.75971	-0.916991	0.417861	-0.763743	0.431268	-0.157025	0.859986	-0.161366	-0.216426	-0.36424	0.742031	Mm.41522	GO:0006350|GO:0006355|GO:0045449|GO:0005622|GO:0005634|GO:0003676|GO:0003677|GO:0003700|GO:0008270|GO:0043565|GO:0046872	chr3	5397568	5398929	80892
1437574_at	a disintegrin-like and metallopeptidase (reprolysin type) with thrombospondin type 1 motif, 18	Adamts18	5.88263	7.26595	6.44754	0.183234	-0.0982523	-0.234689	0.0407748	0.437018	-0.293664	-0.359268	0.0259542	-0.00751972	0.15034	-0.168773	Mm.167471	GO:0006508|GO:0006508|GO:0007229|GO:0005578|GO:0031012|GO:0004222|GO:0004222|GO:0008233|GO:0008237|GO:0008270|GO:0016787|GO:0046872	chr8	116583102	116584332	208936
1437578_at	chloride channel calcium activated 2	Clca2	3.14487	3.65434	3.23105	2.05204	1.80378	2.28572	1.98348	0.514527	2.0363	2.03367	0.147414	-0.502048	0.163799	0.190833	Mm.20897	GO:0006821|GO:0006821|GO:0006915|GO:0005887|GO:0005887|GO:0005229|GO:0005229	chr3	144734025	144734614	80797	ENSMUSG00000028262
1437580_s_at	NIMA (never in mitosis gene a)-related expressed kinase 2	Nek2	2.45641	3.12783	3.1886	-0.232955	-0.879985	-0.154454	0.110758	0.189269	-0.463668	-0.234457	-0.271633	-0.13984	0.470869	-0.0593972	Mm.33773	GO:0000070|GO:0006468|GO:0007049|GO:0007067|GO:0007126|GO:0051301|GO:0000775|GO:0000794|GO:0000922|GO:0030496|GO:0000166|GO:0000287|GO:0004672|GO:0004674|GO:0005515|GO:0005524|GO:0016301|GO:0016740|GO:0046872	chr1	193532763	193533664	18005	ENSMUSG00000026622
1437611_x_at	kinesin family member 2C	Kif2c	3.7615	3.44175	3.70753	0.329417	-0.505266	0.14218	0.413012	0.226	-0.427087	-0.10675	0.108771	0.261278	-0.00759935	-0.362449	Mm.247651	GO:0007018|GO:0005634|GO:0005737|GO:0005874|GO:0005875|GO:0005875|GO:0000166|GO:0003774|GO:0003774|GO:0003777|GO:0005515|GO:0005524|GO:0005524	chr4	116657578	116657896	73804	ENSMUSG00000028678
1437618_x_at	G protein-coupled receptor 85	Gpr85	2.64002	1.90479	1.54486	-0.409877	-0.432489	0.570749	0.158515	-0.218414	1.28251	1.94413	-0.26053	-0.262682	-0.302217	0.825431	Mm.167625	GO:0007165|GO:0007165|GO:0007186|GO:0007186|GO:0005886|GO:0005887|GO:0016020|GO:0016020|GO:0016021|GO:0016021|GO:0001584|GO:0001584|GO:0004871|GO:0004872|GO:0004930|GO:0004930|GO:0005057	chr6	13785091	13785381	64450	ENSMUSG00000048216
1437623_x_at	X-ray repair complementing defective repair in Chinese hamster cells 3	Xrcc3	1.03185	1.75127	1.47802	0.0828857	0.0277047	-0.160287	0.205442	-0.0498066	-0.333771	-0.645232	-0.293314	-0.254642	0.415514	0.132443	Mm.19082	GO:0006259|GO:0006281|GO:0006310|GO:0006974|GO:0000166|GO:0003677|GO:0005524|GO:0008094	chr12	112251000	112251208	74335	ENSMUSG00000021287
1437627_at	mex3 homolog D (C. elegans)	Mex3d	2.02561	1.78058	2.02716	0.13775	-0.0700645	0.349628	0.231786	-0.208488	0.287851	0.405968	0.315521	-0.00277615	-0.30231	-0.0104342	Mm.268389	GO:0006402|GO:0050779|GO:0005634|GO:0005737|GO:0003723|GO:0003730|GO:0005515|GO:0008270|GO:0046872	chr10	79783475	79784504	237400	ENSMUSG00000048696
1437629_at	Rho guanine nucleotide exchange factor (GEF) 19	Arhgef19	1.9708	2.79611	2.43404	0.521257	1.54374	1.08468	0.449904	0.163865	1.13728	0.760889	-0.183047	-0.951621	0.873345	0.261323	Mm.134460	GO:0035023|GO:0005622|GO:0005085|GO:0005085|GO:0005089	chr4	140522636	140529646	213649	ENSMUSG00000028919
1437699_at	RIKEN cDNA E430014B02 gene	E430014B02Rik	0.388139	2.46351	1.99277	0.57939	0.418168	0.313196	0.0168681	0.0601239	0.15309	0.0413551	0.309414	-0.0309324	0.191337	-0.469818			chr17	51210453	51211134	320908
1437716_x_at	kinesin family member 22	Kif22	2.71323	2.86693	2.87495	0.634044	0.444062	0.767639	0.608715	0.315716	-0.535863	-0.353395	-0.203452	-0.1981	0.332357	0.0691948	Mm.458209	GO:0007017|GO:0007018|GO:0000785|GO:0005622|GO:0005819|GO:0005871|GO:0005874|GO:0005875|GO:0000166|GO:0003677|GO:0003774|GO:0003777|GO:0005524|GO:0043565	chr7	126818876	126819264	110033	ENSMUSG00000030677
1437753_at	Expressed sequence AW742931	AW742931	2.23581	2.21282	2.20311	-1.9972	-1.42552	-1.2493	-0.763779	-1.50119	-0.670752	-0.236627	-0.0387011	-0.0941806	-1.08282	1.2157	Mm.391837		chr4	22088408	22089630	100454
1437766_at			2.42891	2.65137	2.9662	0.0110054	-0.305528	0.105982	0.0220385	-0.128568	0.252933	0.134809	-0.183327	0.13211	0.178976	-0.127758
1437780_at	Fanconi anemia, complementation group B	Fancb	1.94158	3.0682	2.52113	0.576137	0.361137	0.278123	0.155724	0.313221	0.57209	0.118722	0.211355	-0.287603	0.257175	-0.180928	Mm.336317	GO:0006281|GO:0006974	chrX	160340005	160341375	237211	ENSMUSG00000047757
1437788_at	trans-acting transcription factor 6	Sp6	2.68371	3.30104	3.21831	-1.42906	-3.49546	-3.32028	-2.88515	-0.494853	-3.80527	-3.5317	-0.809144	-0.25103	-0.0588627	1.11903	Mm.156282	GO:0006350|GO:0006355|GO:0006366|GO:0005622|GO:0003676|GO:0003677|GO:0003677|GO:0003702|GO:0008270|GO:0046872	chr11	96839731	96840828	83395	ENSMUSG00000038560
1437800_at	EDAR (ectodysplasin-A receptor)-associated death domain	Edaradd	2.23171	3.44682	2.17351	1.94728	3.62309	2.84008	1.93493	0.704703	3.35547	2.8713	-0.945941	-1.19882	1.18253	0.962234	Mm.159671	GO:0001942|GO:0007165|GO:0007249|GO:0007275|GO:0030154|GO:0042475|GO:0005737|GO:0005737|GO:0004872|GO:0005123|GO:0005515|GO:0005515				171211
1437813_at	absent in melanoma 1-like	Aim1l	2.53415	3.65888	2.70859	1.80581	1.63748	1.72667	0.719373	0.255175	0.459907	-0.0408239	-0.16271	-0.110401	0.387392	-0.114281	Mm.240080		chr4	133353463	133364578	230806	ENSMUSG00000012123
1437873_at	RIKEN cDNA 6030490I01 gene	6030490I01Rik	2.41333	2.33974	2.32449	-0.0646839	-0.627934	-0.0638094	-0.0439172	-0.38717	0.0718365	0.453414	-0.188766	-0.111671	0.0193276	0.28111	Mm.30675	GO:0006355|GO:0006355|GO:0005622|GO:0005622|GO:0005634|GO:0005634|GO:0003676|GO:0003676|GO:0008270|GO:0046872	chr17	32556037	32557011	240064	ENSMUSG00000059000
1437920_at	Eph receptor A5	Epha5	2.50088	1.05982	1.60245	-0.0691829	-0.349325	-0.31539	-0.20902	0.114317	-0.0909634	-0.0916176	0.0636229	0.206807	-0.229486	-0.0409427	Mm.137991	GO:0006468|GO:0007169|GO:0016020|GO:0016021|GO:0000166|GO:0004672|GO:0004713|GO:0004872|GO:0005003|GO:0005524|GO:0016301|GO:0016740	chr5	85141516	85142036	13839
1437929_at	dapper homolog 2, antagonist of beta-catenin (xenopus)	Dact2	2.96381	3.1074	3.1417	1.34853	1.22578	1.0634	0.984573	0.889441	1.11378	0.491651	-0.245494	-0.335237	0.452337	0.128393	Mm.79993		chr17	13931709	13932429	240025	ENSMUSG00000048826
1437935_at	RIKEN cDNA 4930486G11 gene	4930486G11Rik	1.295	1.42306	1.55977	0.0770445	-0.128601	0.177168	-0.0438938	-0.134791	0.160662	-0.0751834	0.0350213	0.197362	-0.145812	-0.0865712	Mm.335329		chr9	81822731	81823440	75033	ENSMUSG00000043289
1437992_x_at	gap junction membrane channel protein alpha 1	Gja1	3.40319	3.87411	3.87504	1.56502	1.39411	1.5576	1.71124	0.85795	2.57879	2.87401	-1.41717	-0.714274	0.673735	1.45771	Mm.378921	GO:0001701|GO:0001764|GO:0001947|GO:0002070|GO:0007154|GO:0007267|GO:0007507|GO:0007512|GO:0008016|GO:0035050|GO:0043403|GO:0045844|GO:0048514|GO:0005921|GO:0005921|GO:0005922|GO:0016020|GO:0016021|GO:0016021|GO:0030054|GO:0030054|GO:0005243|GO:0005515	chr10	56078614	56078830	14609	ENSMUSG00000050953
1438007_at	expressed sequence AI851790	AI851790	3.04908	2.17748	2.59546	-0.843792	-1.22925	-0.789642	-0.898517	-0.770301	-0.978731	-0.00894451	0.323667	-0.297662	-0.633702	0.607697	Mm.51939	GO:0005737	chr10	123143245	123144266	268354
1438009_at	similar to histone 2a	RP23-480B19.10	3.22733	2.23191	2.43433	1.46313	1.67801	1.06232	1.11933	0.518162	0.596456	-0.327716	0.613853	-0.648154	0.229159	-0.194857	Mm.250564	GO:0006334|GO:0007001|GO:0000786|GO:0005634|GO:0005694|GO:0003677	chr13	23577594	23578685	665433	ENSMUSG00000060262
1438041_at	phosphodiesterase 7A	Pde7a	1.86945	3.0194	2.60611	1.31718	2.25099	1.87873	0.329707	-0.248668	1.42676	0.952119	-0.132391	-0.147229	-0.013134	0.292752	Mm.296814	GO:0007165|GO:0005615|GO:0003824|GO:0004114|GO:0016787	chr3	19416814	19417704	18583	ENSMUSG00000069094
1438109_at	chloride channel calcium activated 5	Clca5	2.45645	3.57677	3.0066	1.61144	2.1717	2.24128	0.224894	0.118333	0.306705	0.398257	-0.0891371	0.100369	0.131179	-0.14241	Mm.331420	GO:0006821|GO:0005886|GO:0005254|GO:0005254|GO:0015276|GO:0015276	chr3	145007647	145008305	229933	ENSMUSG00000036960
1438125_at	RIKEN cDNA C230085N15 gene	C230085N15Rik	0.541553	2.36085	1.95736	-0.308681	-0.212138	-0.261831	-0.130739	-0.110853	-0.018445	-0.254729	0.269524	-0.222147	0.0520282	-0.0994043	Mm.455851		chr17	51222228	51223185	320556
1438134_at	protocadherin 10	Pcdh10	1.58491	1.64851	1.05215	-0.184092	0.230875	-0.174684	-0.270245	-0.0260873	-0.153087	0.100844	-0.0367355	0.0501232	-0.191593	0.178205	Mm.405171	GO:0007155|GO:0007155|GO:0007156|GO:0007156|GO:0005615|GO:0005887|GO:0016020|GO:0016020|GO:0016021|GO:0016021|GO:0005509|GO:0005515	chr3	45519256	45519905	18526
1438161_s_at	replication factor C (activator 1) 4	Rfc4	1.821	2.20356	1.91076	0.211208	-0.309149	-0.229744	0.315078	0.2064	0.289202	0.202811	-0.0782633	-0.626239	0.511738	0.192765	Mm.386835	GO:0006260|GO:0006260|GO:0005663|GO:0000166|GO:0000166|GO:0003677|GO:0005515|GO:0005524|GO:0005524|GO:0017111	chr16	23029283	23029639	106344	ENSMUSG00000022881
1438224_at	similar to mKIAA1511 protein	LOC100044747	1.54664	1.66904	1.68637	-0.195853	-0.979758	-1.07997	0.504558	0.532287	-0.497503	-1.29776	-0.149028	-0.362442	0.717782	-0.206312		GO:0008270|GO:0046872	chr4	116486413	116487195	100044747	ENSMUSG00000033948
1438228_at	RIKEN cDNA 4930452B06 gene	4930452B06Rik	3.07336	4.18096	3.55944	0.701719	-0.00772858	0.139933	0.371843	0.514314	-0.0491357	-0.265024	-0.0148273	-0.0686216	0.391167	-0.307718	Mm.271901		chr14	7224956	7236737	74430	ENSMUSG00000021747
1438351_at	homeo box, msh-like 2 /// similar to homeobox protein	LOC100046255 /// Msx2	2.54924	1.57226	2.84737	-0.483933	-0.465804	-0.650877	-0.366191	-1.33615	-0.694194	-1.05952	0.499428	0.0876036	-1.48328	0.896248	Mm.1763	GO:0006355|GO:0007275|GO:0030326|GO:0045449|GO:0005634|GO:0005667|GO:0003677|GO:0003700|GO:0005515|GO:0043565	chr13	53474441	53474989	100046255 /// 17702
1438394_x_at	keratin 4	Krt4	4.42444	5.13948	4.90313	4.81824	4.79326	4.84244	3.02598	2.05726	3.26072	2.12472	0.495929	0.199203	0.0123796	-0.70751	Mm.46425	GO:0007010|GO:0009790|GO:0030855|GO:0050680|GO:0005882|GO:0045095|GO:0005198|GO:0005200|GO:0046982	chr15	101746563	101746864	16682	ENSMUSG00000059668
1438434_at	Rho GTPase activating protein 11A	Arhgap11a	2.55486	2.71492	2.90679	-0.0161395	-0.565412	0.0188351	-0.161874	-0.40791	-0.490288	-0.660315	-0.0379205	0.0501838	-0.0286913	0.016427	Mm.45753	GO:0007165|GO:0005622|GO:0005096	chr2	113632330	113634040	228482	ENSMUSG00000041219
1438455_at	RIKEN cDNA C330050A14 gene	C330050A14Rik	2.59113	3.17339	2.76312	0.307529	-0.47967	0.456992	0.178521	-0.135747	1.30832	1.42171	-0.348429	-0.575577	0.297045	0.62696	Mm.403158		chr3	46540410	46541278	78704
1438531_at	RIKEN cDNA A730054J21 gene	A730054J21Rik	3.5661	2.40447	2.33506	-1.32766	-2.11854	-1.93745	-1.20015	-1.38802	-1.81288	-0.620142	0.188904	0.138403	-1.66477	1.33746	Mm.129727		chr1	180775226	180775874	320862
1438540_at	Transcribed locus		3.90006	2.48686	2.65346	-0.500749	-0.444848	-0.0125847	-0.164492	-0.0932965	0.0816965	-0.114842	0.181621	0.287669	-0.525893	0.056603	Mm.91728		chr3	130588386	130589039
1438555_x_at	mucin 4	Muc4	1.58392	2.34565	2.53101	1.50338	1.62936	0.253431	1.23862	0.670961	1.80232	0.749796	0.366519	-0.248919	0.142876	-0.260475	Mm.214599	GO:0007155|GO:0007160|GO:0007160|GO:0016020|GO:0016021|GO:0005515	chr16	32701879	32702160	140474	ENSMUSG00000035656
1438567_at	von Willebrand factor A domain containing 2	Vwa2	2.78596	3.11053	3.65855	0.18754	0.0541801	0.64537	0.638669	0.00210238	0.780972	1.1428	-0.124334	-0.0986705	0.399631	-0.176626	Mm.129534	GO:0005576|GO:0042802	chr19	56963883	56965331	240675	ENSMUSG00000025082
1438570_at	Transcribed locus		0.995513	2.5408	1.55377	0.183596	-0.0945454	-0.0362473	0.680759	-0.113831	0.457518	-0.317755	-0.00140619	-0.133221	0.130533	0.00409365	Mm.139167		chr17	51300521	51301346
1438571_at	Budding uninhibited by benzimidazoles 1 homolog (S. cerevisiae)	Bub1	4.69517	4.67029	4.79405	0.0916209	0.457961	0.162541	-0.149568	-0.105546	-0.349985	-0.165523	0.0564871	-0.0288396	-0.143895	0.116247	Mm.2185	GO:0006468|GO:0007049|GO:0007067|GO:0051301|GO:0000775|GO:0000776|GO:0000166|GO:0004672|GO:0004674|GO:0005524|GO:0016301|GO:0016740	chr2	127160710	127492454	12235
1438650_x_at	gap junction membrane channel protein alpha 1	Gja1	3.40483	3.70336	3.8518	1.53086	1.23744	1.49872	1.64458	0.8532	2.50632	2.88901	-1.32205	-0.650385	0.596461	1.37597	Mm.378921	GO:0001701|GO:0001764|GO:0001947|GO:0002070|GO:0007154|GO:0007267|GO:0007507|GO:0007512|GO:0008016|GO:0035050|GO:0043403|GO:0045844|GO:0048514|GO:0005921|GO:0005921|GO:0005922|GO:0016020|GO:0016021|GO:0016021|GO:0030054|GO:0030054|GO:0005243|GO:0005515	chr10	56078669	56078830	14609	ENSMUSG00000050953
1438680_at	autism susceptibility candidate 2	Auts2	2.21566	2.85118	2.57103	0.86276	1.09873	1.15682	0.199765	-0.289926	1.21292	1.05491	-0.625595	0.0872855	-0.403471	0.941781	Mm.409595		chr5	131722198	131723985	319974	ENSMUSG00000029673
1438690_at	Thymidylate synthase	Tyms	0.777297	2.2651	1.59962	0.104003	0.764592	0.81176	0.2011	-0.137811	-0.0322571	0.208817	-0.192245	-0.0679503	0.34492	-0.0847249	Mm.268395	GO:0006231|GO:0009165|GO:0004799|GO:0008168|GO:0016740	chr10	87396896	87397495	22171
1438699_at	steroid 5 alpha-reductase 1	Srd5a1	2.70589	3.97477	3.17441	0.544726	1.01163	1.07478	0.823835	0.619645	1.24187	1.40616	-0.245858	-0.139731	-0.120742	0.506331	Mm.422833	GO:0006702|GO:0016021|GO:0003865|GO:0003865	chr13	70041830	70078813	78925	ENSMUSG00000021594
1438718_at	fibroblast growth factor 9	Fgf9	3.07994	1.17818	3.8156	-0.0728188	-0.563786	0.307035	0.315334	-0.382606	-0.061871	0.664517	0.235648	-0.22435	-0.624565	0.613268	Mm.8846	GO:0000074|GO:0001525|GO:0001525|GO:0002053|GO:0006606|GO:0007165|GO:0007267|GO:0007275|GO:0008283|GO:0008284|GO:0008543|GO:0008584|GO:0030154|GO:0030324|GO:0030324|GO:0042472|GO:0045880|GO:0045880|GO:0050679|GO:0005104|GO:0008083|GO:0008201	chr14	57063850	57064418	14180	ENSMUSG00000021974
1438757_at	RIKEN cDNA C130069I09 gene /// similar to crooked legs CG14938-PB	C130069I09Rik /// LOC100043772 /// LOC100048150	1.57056	1.89418	1.78298	-0.2235	-0.47097	-0.0760188	0.325438	0.242828	0.0730472	0.10465	0.0518842	0.048522	-0.239773	0.139367	Mm.129275		chr7	27695825	27696478	100043772 /// 100048150 /// 233026
1438784_at	B-cell leukemia/lymphoma 11B	Bcl11b	1.6999	1.93933	1.5137	0.175978	0.126194	0.334077	0.418964	0.102966	0.0247865	0.221665	-0.0497217	-0.106679	-0.0195026	0.175904	Mm.392694	GO:0006350|GO:0006355|GO:0007409|GO:0008285|GO:0005622|GO:0005634|GO:0003676|GO:0008270|GO:0046872	chr12	108361762	108362445	58208	ENSMUSG00000048251
1438811_at	discs, large homolog 7 (Drosophila)	Dlg7	1.19253	1.53469	1.62496	-0.077426	-0.133474	0.156396	0.512831	0.244636	0.0657296	0.327222	-0.0620112	0.128253	-0.174033	0.10779	Mm.240543	GO:0000087|GO:0000087|GO:0007049|GO:0007267|GO:0005634|GO:0005634|GO:0005737|GO:0031616|GO:0031616|GO:0004721|GO:0004721|GO:0005515|GO:0005515	chr14	46311702	46312381	218977
1438822_at	dorso-medial telencephalon gene 2	Dmt2	3.20936	3.96704	5.57561	0.696674	1.01085	0.980709	1.10273	1.08987	1.26651	1.22054	0.643818	-0.268204	-0.229112	-0.146503	Mm.11171		chr10	91591901	91592717	110333
1438833_at	cancer susceptibility candidate 5	Casc5	2.48434	1.78532	1.65925	0.130033	0.365197	0.342604	-0.159674	-0.0339184	0.225485	-0.221555	-0.0578995	0.351295	-0.0226812	-0.270714	Mm.202518		chr2	118760108	118760780	76464	ENSMUSG00000027326
1438852_x_at	minichromosome maintenance deficient 6 (MIS5 homolog, S. pombe) (S. cerevisiae)	Mcm6	2.29454	2.52329	2.64492	1.30648	0.514321	0.790129	0.932959	0.0222149	0.767603	0.433659	-0.0473795	0.0242128	-0.158092	0.181261	Mm.4933	GO:0006260|GO:0006268|GO:0006270|GO:0006350|GO:0006355|GO:0007049|GO:0005634|GO:0005634|GO:0000166|GO:0003677|GO:0003678|GO:0003697|GO:0005515|GO:0005524|GO:0008094|GO:0042802	chr1	130159141	130159461	17219	ENSMUSG00000026355
1438855_x_at	tumor necrosis factor, alpha-induced protein 2	Tnfaip2	2.72162	3.6552	3.13191	2.32302	1.56447	1.98437	1.19634	0.744441	1.71948	1.39244	0.7515	0.663504	-1.19533	-0.219674	Mm.255332	GO:0001525|GO:0007275|GO:0030154	chr12	111902558	111902825	21928	ENSMUSG00000021281
1438878_at	RIKEN cDNA 6430537K16 gene	6430537K16Rik	2.23702	3.9062	3.83176	1.82427	3.14198	2.72906	0.898461	0.469785	2.38058	1.65288	-0.140032	-0.47626	0.11136	0.504933	Mm.440629		chr17	62531478	62532202	320480
1438891_at			1.91125	3.9894	3.39611	1.10615	1.65546	1.7909	1.04387	0.448042	1.89963	0.848572	-0.0374188	-0.193199	-0.00273561	0.233353			chr15	30426275	30426645
1438894_at	16 days embryo head cDNA, RIKEN full-length enriched library, clone:C130060L08 product:unclassifiable, full insert sequence		1.2707	2.98995	2.58909	0.146726	0.549176	1.19787	0.244627	-0.540611	1.22304	0.831854	-0.131546	-0.166639	0.0797844	0.2184	Mm.126946		chr13	28701466	28702115
1438945_x_at	gap junction membrane channel protein alpha 1	Gja1	3.55264	3.75783	3.90275	1.59046	1.11537	1.43291	1.9505	0.986425	2.57128	2.84543	-1.22556	-0.659138	0.509747	1.37495	Mm.378921	GO:0001701|GO:0001764|GO:0001947|GO:0002070|GO:0007154|GO:0007267|GO:0007507|GO:0007512|GO:0008016|GO:0035050|GO:0043403|GO:0045844|GO:0048514|GO:0005921|GO:0005921|GO:0005922|GO:0016020|GO:0016021|GO:0016021|GO:0030054|GO:0030054|GO:0005243|GO:0005515	chr10	56078554	56078830	14609	ENSMUSG00000050953
1438973_x_at	gap junction membrane channel protein alpha 1	Gja1	3.33785	3.73683	3.79613	1.5133	1.18836	1.41737	1.68764	0.94741	2.48055	2.81496	-1.2335	-0.678992	0.536366	1.37613	Mm.378921	GO:0001701|GO:0001764|GO:0001947|GO:0002070|GO:0007154|GO:0007267|GO:0007507|GO:0007512|GO:0008016|GO:0035050|GO:0043403|GO:0045844|GO:0048514|GO:0005921|GO:0005921|GO:0005922|GO:0016020|GO:0016021|GO:0016021|GO:0030054|GO:0030054|GO:0005243|GO:0005515	chr10	56078613	56078830	14609	ENSMUSG00000050953
1438988_x_at	hematological and neurological expressed sequence 1	Hn1	2.07636	2.63095	2.40122	0.543091	0.417256	0.38648	0.130285	-0.452314	0.468112	0.267331	-0.29174	0.00196934	0.227486	0.0622864	Mm.1775		chr11	115313444	115313660	15374	ENSMUSG00000020737
1439012_a_at	deoxycytidine kinase	Dck	2.93776	2.35694	2.94835	-0.605836	-1.45524	-0.831237	-0.204574	-0.392849	-0.47335	-0.487325	0.305745	0.328646	-0.690241	0.05585	Mm.298892	GO:0006139|GO:0000166|GO:0004137|GO:0005524|GO:0016301|GO:0016740|GO:0016773	chr5	89857567	89857842	13178	ENSMUSG00000029366
1439015_at	glial cell line derived neurotrophic factor family receptor alpha 1	Gfra1	3.21735	4.09963	3.23797	-0.888285	-0.87482	0.708406	-1.05192	-1.37227	0.490756	1.46095	-0.193515	0.649852	-0.889813	0.433477	Mm.88367	GO:0007169|GO:0007399|GO:0009653|GO:0005615|GO:0016020|GO:0019898|GO:0004872|GO:0004872|GO:0048503	chr19	58288853	58290770	14585	ENSMUSG00000025089
1439019_at	Fraser syndrome 1 homolog (human)	Fras1	5.13452	5.80776	5.45283	0.456476	-0.175579	0.790129	0.86788	0.387614	1.54438	1.89831	-0.251692	-0.164237	-0.348165	0.764093	Mm.291120	GO:0002009|GO:0007154|GO:0005578|GO:0005604|GO:0016020|GO:0016021|GO:0005509|GO:0005515|GO:0046872	chr5	97023540	97025034	231470	ENSMUSG00000034687
1439040_at	centromere protein E	Cenpe	2.69919	2.95207	2.55324	-0.0763068	-0.162991	0.278039	-0.0696611	-0.380064	-0.12594	-0.451833	-0.111051	-0.104896	-0.150597	0.366542	Mm.161470	GO:0007018|GO:0008608|GO:0000775|GO:0000776|GO:0005874|GO:0005875|GO:0005875|GO:0000166|GO:0003774|GO:0003777|GO:0005524	chr3	135162414	135172520	229841	ENSMUSG00000045328
1439041_at	solute carrier family 39 (zinc transporter), member 10	Slc39a10	1.80536	2.5588	2.61835	-0.722038	-0.358776	0.286538	-0.438526	0.215121	0.22771	0.26754	-0.114825	-0.631069	0.364199	0.381696	Mm.233889	GO:0030001|GO:0030001|GO:0016020|GO:0016020|GO:0016021|GO:0046873|GO:0046873	chr1	46752919	46765202	227059	ENSMUSG00000025986
1439064_at	cDNA sequence BC030046	BC030046	1.78494	2.30184	2.63521	0.33688	0.0109334	0.506479	0.150935	-0.195936	0.378211	0.312519	-0.039259	0.224271	-0.413228	0.228214	Mm.319347	GO:0015074|GO:0003677	chr14	54827335	54828806	277154
1439148_a_at	phosphofructokinase, liver, B-type	Pfkl	2.25759	2.76951	2.38181	0.161901	-0.168268	-0.0708103	0.0596971	0.0256147	0.107629	-0.0404558	-0.311227	-0.515691	0.506299	0.32062	Mm.269649	GO:0006002|GO:0006002|GO:0006096|GO:0005737|GO:0005945|GO:0005945|GO:0000166|GO:0000287|GO:0003824|GO:0003872|GO:0003872|GO:0005524|GO:0016301|GO:0016740|GO:0046872	chr10	77391020	77391839	18641	ENSMUSG00000020277
1439174_at			2.72444	3.53407	2.99098	0.201466	0.593391	0.0913415	0.0486894	0.194041	0.00974798	0.101923	0.0488868	0.0552115	-0.168692	0.0645938			chr3	141468924	141469589
1439191_at	0 day neonate eyeball cDNA, RIKEN full-length enriched library, clone:E130107G13 product:histocompatibility 2, T region locus 18, full insert sequence		1.15243	2.77783	2.40938	-0.400443	-0.230195	0.490003	-0.903877	-0.846079	0.944384	0.999953	-0.342848	-0.284766	-0.319882	0.947497	Mm.459344		chr16	37696313	37713798
1439195_at			0.728624	2.62747	1.998	0.785144	2.23217	1.99943	0.549943	-0.254053	1.51345	0.98541	0.0712676	-0.0667028	-0.419291	0.414727			chr13	91973906	91974688
1439200_x_at	CDNA clone IMAGE:5719021		4.16064	6.50999	5.76551	-0.164033	-0.117245	-0.186321	-0.145288	-0.199278	-0.17617	-0.181142	-0.0831633	0.0990581	-0.225193	0.209298	Mm.464886
1439208_at	checkpoint kinase 1 homolog (S. pombe)	Chek1	2.90641	2.93238	3.39939	0.6251	0.229917	0.354278	0.454947	0.304067	0.732667	0.25314	0.284851	0.0656929	0.187611	-0.538155	Mm.16753	GO:0000077|GO:0000077|GO:0000086|GO:0006281|GO:0006281|GO:0006468|GO:0006468|GO:0006974|GO:0006974|GO:0007049|GO:0005634|GO:0005657|GO:0005737|GO:0000166|GO:0004672|GO:0004672|GO:0004674|GO:0005515|GO:0005524|GO:0016301|GO:0016740	chr9	36458152	36459020	12649	ENSMUSG00000032113
1439218_at			0.975084	2.63886	1.92083	0.483943	1.53304	1.30205	-0.0599618	0.100869	1.32273	0.647141	-0.0175385	0.0599999	-0.150641	0.10818			chr10	8146763	8147495
1439263_at	hypothetical LOC14210	LOC14210	1.93222	1.32068	1.89952	0.165285	-0.0416474	0.323877	0.492629	-0.0175185	0.310342	0.507637	0.0164142	0.491429	-0.287192	-0.220652	Mm.463873		chr6	50131726	50132040	14210	ENSMUSG00000059519
1439266_a_at	polymerase (RNA) III (DNA directed) polypeptide K	Polr3k	2.31886	3.00254	2.45956	1.19707	-0.142047	0.201564	1.46374	1.17697	0.317512	0.392585	-0.108998	-1.37072	1.32951	0.1502	Mm.306482	GO:0006350|GO:0006354|GO:0006355|GO:0045449|GO:0003677|GO:0003702|GO:0003899|GO:0008270|GO:0016779|GO:0030528|GO:0046872	chr2	181797760	181797979	67005	ENSMUSG00000038628
1439301_at			1.20604	3.06683	2.96335	1.07675	1.5836	2.11222	-0.0319467	-0.0881558	1.00608	0.801799	-0.0786967	-0.0382996	-0.196728	0.313725			chr12	80330842	80331574
1439313_at	latrophilin 3	Lphn3	2.53916	2.07384	2.31927	0.169214	0.0903716	0.311222	0.288743	-0.209072	0.241778	0.325207	0.500054	0.287895	-0.521571	-0.266379	Mm.461016	GO:0007165|GO:0007186|GO:0007218|GO:0016020|GO:0016021|GO:0004871|GO:0004872|GO:0004930|GO:0005529|GO:0016524	chr5	82876002	82876703	319387
1439347_at	tensin 4	Tns4	1.49277	2.1169	1.60201	1.25926	2.69065	2.05118	1.37196	0.920643	2.96438	2.8214	-0.555775	-0.278604	0.336721	0.497658	Mm.262067	GO:0006412|GO:0006915|GO:0007242|GO:0007242|GO:0005622|GO:0005737|GO:0005840|GO:0005856|GO:0030054|GO:0003735|GO:0003779	chr11	98881768	98882326	217169	ENSMUSG00000017607
1439377_x_at	cell division cycle 20 homolog (S. cerevisiae)	Cdc20	3.14102	3.20962	3.25141	0.480539	-1.08226	0.194569	0.511852	0.330136	-0.941172	-0.134938	-0.359358	-0.14077	0.376555	0.123573	Mm.289747	GO:0006512|GO:0007049|GO:0007067|GO:0051301|GO:0005515	chr4	117930833	117931472	107995	ENSMUSG00000006398
1439427_at	claudin 9	Cldn9	3.16194	2.13915	3.48054	0.227796	0.0600891	-0.239176	-0.0134902	-0.29814	0.572475	0.164341	-0.186698	0.222159	0.0198007	-0.0552626	Mm.103738	GO:0005615|GO:0005923|GO:0016020|GO:0016021|GO:0016021|GO:0005198	chr17	23410206	23410501	56863
1439436_x_at	inner centromere protein	Incenp	2.35933	2.59327	2.64047	0.68483	0.80548	0.774692	0.0894508	-0.284167	0.0538712	-0.0136423	-0.255659	0.0401001	0.0219116	0.193648	Mm.29755	GO:0000910|GO:0000910|GO:0007049|GO:0007059|GO:0007059|GO:0007067|GO:0051301|GO:0000775|GO:0000775|GO:0000775|GO:0000795|GO:0000801|GO:0005721|GO:0005721|GO:0005819|GO:0005819|GO:0005874|GO:0030496|GO:0043234|GO:0043234|GO:0005515|GO:0005515				16319	ENSMUSG00000024660
1439484_at	RIKEN cDNA 4930431H11 gene	4930431H11Rik	1.78438	2.90603	2.78577	0.594846	1.88373	1.50461	-0.0607243	-0.691596	1.2429	0.975714	-0.165895	-0.0165687	-0.184709	0.367173	Mm.355614		chr3	19415293	19416279	73785
1439492_at	serine palmitoyltransferase, long chain base subunit 3	Sptlc3	3.07446	3.97729	3.42245	2.11878	1.77903	1.57881	1.05408	1.0538	1.06181	0.478641	-0.0193009	-0.421775	1.05442	-0.613346	Mm.100450	GO:0008152|GO:0009058|GO:0003824|GO:0004758|GO:0008483|GO:0016740|GO:0016740|GO:0016769|GO:0030170	chr2	139281086	139328501	228677	ENSMUSG00000039092
1439494_at	solute carrier family 5 (sodium/glucose cotransporter), member 9	Slc5a9	1.79583	3.57957	3.05563	1.0527	0.847925	0.23967	0.506722	0.654385	0.966136	-0.121128	-0.260888	-0.736226	0.958288	0.0388265	Mm.26630	GO:0006810|GO:0006811|GO:0006814|GO:0016020|GO:0016021|GO:0005215	chr4	111373298	111374014	230612	ENSMUSG00000028544
1439510_at	shugoshin-like 1 (S. pombe)	Sgol1	2.39111	2.3967	2.59319	0.469816	0.0854259	0.314009	0.207885	0.161864	0.276891	0.248396	0.239258	-0.0553565	-0.162653	-0.0212488	Mm.153202	GO:0007049|GO:0007059|GO:0007067|GO:0045132|GO:0051301|GO:0000775|GO:0005634	chr17	53139715	53140707	72415
1439520_at	denticleless homolog (Drosophila)	Dtl	1.39132	2.15275	2.39635	0.57357	0.189724	0.129762	0.184905	0.0473809	-0.228355	0.0475559	0.321203	0.121726	-0.0456357	-0.397293	Mm.189102	GO:0006260|GO:0006512|GO:0006974|GO:0005737				76843
1439562_at	RIKEN cDNA F730047E07 gene	F730047E07Rik	1.77667	2.14936	1.95846	0.112552	0.159121	-0.170248	0.3386	-0.177845	-0.0550098	0.104136	0.162912	0.243892	-0.0150318	-0.39177	Mm.120919		chr4	24587092	24594040	212377
1439604_at	a disintegrin-like and metallopeptidase (reprolysin type) with thrombospondin type 1 motif, 16	Adamts16	1.71714	1.93787	2.00152	0.440418	-0.147486	0.869081	0.14362	0.0429025	0.047812	0.336942	0.0225615	-0.383354	-0.152669	0.513462	Mm.115970	GO:0006508|GO:0005578|GO:0031012|GO:0004222|GO:0008233|GO:0008237|GO:0008270|GO:0016787|GO:0046872	chr13	71195171	71195837	271127	ENSMUSG00000049538
1439612_at	calcium channel, voltage-dependent, N type, alpha 1B subunit	Cacna1b	2.84758	2.66433	2.34411	0.67687	-0.102739	0.331763	-0.159538	1.34982	0.0996556	0.188498	0.373596	0.0843253	-0.157959	-0.299963	Mm.4424	GO:0006810|GO:0006811|GO:0006816|GO:0006816|GO:0007269|GO:0007626|GO:0008016|GO:0008217|GO:0005891|GO:0005891|GO:0016020|GO:0016021|GO:0030425|GO:0043025|GO:0000166|GO:0005216|GO:0005244|GO:0005245|GO:0005245|GO:0005262|GO:0005509|GO:0005515|GO:0005524	chr2	24427415	24428013	12287	ENSMUSG00000004113
1439695_a_at	M-phase phosphoprotein 1	Mphosph1	2.4605	2.95676	2.86412	0.0910797	0.747717	0.544231	0.0536509	-0.221939	0.291384	0.0101414	-0.163065	-0.196543	-0.0682349	0.427845	Mm.278471	GO:0007018|GO:0007049|GO:0007067|GO:0051301|GO:0005737|GO:0005874|GO:0005875|GO:0000166|GO:0003774|GO:0003777|GO:0005524	chr19	35038725	35041740	240641	ENSMUSG00000024795
1439740_s_at	uridine-cytidine kinase 2	Uck2	1.84168	2.59336	2.5067	0.251403	0.154559	0.20795	-0.0166936	-0.28834	0.366145	0.0617762	-0.177894	-0.671811	0.293609	0.556096	Mm.440156	GO:0009058|GO:0000166|GO:0004849|GO:0005524|GO:0016301|GO:0016740	chr1	169059566	169060079	80914
1439741_x_at	uridine-cytidine kinase 2	Uck2	1.65158	2.43744	2.32713	0.268673	0.00353336	0.0866628	0.00432873	-0.285688	0.312605	-0.0159116	-0.315552	-0.532834	0.306628	0.541757	Mm.440156	GO:0009058|GO:0000166|GO:0004849|GO:0005524|GO:0016301|GO:0016740	chr1	169059566	169060079	80914
1439753_x_at	sine oculis-related homeobox 4 homolog (Drosophila)	Six4	2.44375	2.48498	2.59253	0.69418	0.635361	0.383615	1.22349	0.39538	1.0998	0.959252	-0.0648265	-0.560737	0.963745	-0.338183	Mm.249575	GO:0006355|GO:0007275|GO:0007519|GO:0042472|GO:0045449|GO:0045941|GO:0048538|GO:0048704|GO:0048856|GO:0051451|GO:0005634|GO:0005634|GO:0005737|GO:0003677|GO:0003677|GO:0003700|GO:0003700|GO:0043565	chr12	74018439	74018867	20474
1439754_at	SRY-box containing gene 12	Sox12	1.61309	1.86341	1.50554	-0.255089	-0.379369	0.0307617	-0.261085	-0.0944195	-0.31423	0.165796	-0.277874	-0.263529	0.0163002	0.525104	Mm.28424	GO:0006355|GO:0005667|GO:0003677|GO:0003700	chr2	152085051	152085474	20667	ENSMUSG00000051817
1439764_s_at	insulin-like growth factor 2 mRNA binding protein 2	Igf2bp2	5.75087	6.19447	6.12911	1.54406	1.54152	1.1744	0.404976	0.443608	1.63604	1.4876	-0.147145	-0.0986357	0.0590119	0.186768	Mm.294740	GO:0006417|GO:0005737|GO:0000166|GO:0003676|GO:0003676|GO:0003723|GO:0005515	chr16	21974329	21974635	319765	ENSMUSG00000033581
1439793_at	gap junction membrane channel protein alpha 3	Gja3	2.46518	2.55321	2.32483	-0.0409131	0.011169	-0.0466681	-0.0683141	-0.000806808	-0.0811815	-0.000733376	0.0685344	-0.0841284	0.0496974	-0.0341043	Mm.393732	GO:0007154|GO:0007267|GO:0005921|GO:0005921|GO:0005922|GO:0016020|GO:0016021|GO:0005243	chr14	55988569	55989175	14611
1439833_at	septin 3	2008-09-03	3.0286	1.8031	2.3554	-1.58259	-1.6197	-1.60092	-1.26952	-1.09636	-1.58559	-1.35676	-0.328638	1.11096	-1.09436	0.312037	Mm.309707	GO:0007049|GO:0051301|GO:0005737|GO:0016020|GO:0000166|GO:0005525	chr15	82121972	82122336	24050
1439878_at	involucrin	Ivl	2.38213	3.45114	2.49317	3.84096	3.32351	3.37145	2.29406	2.1311	1.15018	0.659087	0.00893211	0.691423	-0.334854	-0.3655	Mm.207365	GO:0030216|GO:0031424|GO:0001533|GO:0005737	chr3	92656302	92656840	16447	ENSMUSG00000049128
1439915_at	Transcribed locus		2.71555	4.71212	4.25135	3.17053	4.85775	4.31189	1.41372	0.292057	3.22471	2.07049	0.084095	-0.171561	0.0358653	0.0516024	Mm.410512		chr2	115665737	115666656
1440001_at	RNA imprinted and accumulated in nucleus	Rian	1.84951	1.41433	1.61392	0.33745	-0.0277352	0.466804	0.173495	0.158697	0.315484	0.401369	0.161238	0.246046	-0.311937	-0.095346	Mm.293263	GO:0005634	chr12	110081619	110082253	75745
1440005_at	one cut domain, family member 2	Onecut2	2.37389	2.84162	1.82429	0.023551	0.305451	0.146467	0.657294	0.516832	0.0315661	0.0191331	-0.0375047	0.306798	-0.275914	0.00661993	Mm.234723	GO:0006350|GO:0006355|GO:0045449|GO:0005634|GO:0003677|GO:0003700|GO:0043565	chr18	64521410	64522097	225631
1440030_at			1.97976	1.36241	0.730771	-0.911344	-0.598045	-0.77701	-0.761467	0.568666	0.0163379	0.220063	0.266197	-0.0348554	-0.789477	0.558135			chr1	142073802	142074500
1440052_at			1.74262	3.31186	3.2369	1.45858	2.78781	2.58163	0.807303	0.76867	1.95546	1.34712	0.153977	0.156525	-0.230017	-0.0804844			chr17	62366610	62367280
1440084_at	Expressed sequence AI663975	AI663975	1.24096	1.84733	1.51098	-0.672363	-0.473573	-0.20512	-0.585335	-0.623718	-0.262116	-0.122501	-0.211627	-0.240699	-0.817135	1.26946	Mm.285452		chr11	110338456	110339098	103819
1440091_at	myeloid ecotropic viral integration site-related gene 1	Mrg1	2.19502	4.51399	3.92303	3.07095	4.90017	4.35383	1.16242	0.397368	3.05149	2.24867	-0.0587769	-0.585944	0.0843697	0.56035	Mm.247566	GO:0001654|GO:0006355|GO:0045449|GO:0005634|GO:0005634|GO:0003677|GO:0003677|GO:0003700|GO:0043565	chr2	115687510	115688152	17536
1440108_at	forkhead box P2	Foxp2	2.10046	1.60242	1.26405	-0.328985	-0.638235	-0.0529408	-0.597187	-0.716904	-1.52502	-0.457827	0.190303	0.244535	-0.890438	0.455599	Mm.332919	GO:0000122|GO:0002053|GO:0006350|GO:0006355|GO:0009790|GO:0016481|GO:0021549|GO:0021757|GO:0021758|GO:0030324|GO:0042297|GO:0048286|GO:0048637|GO:0048745|GO:0050679|GO:0005622|GO:0005634|GO:0003676|GO:0003677|GO:0003677|GO:0003677|GO:0003700|GO:0003700|GO:0005515|GO:0008270|GO:0016564|GO:0016566|GO:0042803|GO:0042803|GO:0043565|GO:0046872|GO:0046982	chr6	15390589	15391198	114142	ENSMUSG00000029563
1440139_at	Transcribed locus		1.85312	3.332	2.84374	1.35885	1.40854	1.53662	0.5793	0.603043	1.48964	1.46816	-0.742453	-0.125535	0.340819	0.527169	Mm.442947		chr18	65063268	65063534
1440147_at	leucine-rich repeat LGI family, member 2	Lgi2	1.75892	2.38957	2.0134	-2.64176	-2.45801	-0.60981	-1.09685	-2.01557	0.0228558	0.811896	0.0569086	-0.290175	-1.00282	1.23608	Mm.44721	GO:0005515	chr5	52821764	52822201	246316
1440154_at	10 days neonate medulla oblongata cDNA, RIKEN full-length enriched library, clone:B830006O16 product:hypothetical protein, full insert sequence		0.660107	1.94978	1.45807	-0.299235	-0.190522	0.0507717	-0.204119	-0.421485	0.0158033	-0.337725	0.249347	0.0465837	-0.18584	-0.11009	Mm.447853		chr2	34068393	34068748
1440162_x_at	hypothetical protein A630043P06	A630043P06	2.95225	4.05401	3.44353	1.82335	2.92504	2.8588	2.21491	0.892926	3.05678	3.18168	-1.12831	-0.823349	1.4445	0.507164	Mm.208144		chr13	12526962	12527288	328187
1440186_s_at	prosaposin-like 1	Psapl1	3.74185	4.64595	3.85095	3.84091	3.02331	3.21143	1.82756	1.48663	1.47816	0.555993	-0.0142813	-0.278592	0.788151	-0.495279	Mm.44242	GO:0006629|GO:0006665|GO:0005764	chr5	36523188	36523428	76943
1440201_at	solute carrier family 8 (sodium/calcium exchanger), member 1	Slc8a1	1.93701	1.98891	2.01296	-1.75925	-2.04649	-1.75469	-1.15301	-1.393	-1.33344	-0.563206	-0.159719	-0.357937	-0.836641	1.3543	Mm.265834	GO:0002026|GO:0006810|GO:0006811|GO:0006814|GO:0006814|GO:0006816|GO:0006816|GO:0006816|GO:0007154|GO:0005886|GO:0016020|GO:0016021|GO:0016021|GO:0030315|GO:0042383|GO:0005432|GO:0005432|GO:0005509|GO:0005515|GO:0005516|GO:0015297|GO:0031072|GO:0031402	chr17	81281423	81282435	20541
1440226_at	zinc finger protein 760	Zfp760	1.70794	2.51199	2.1918	0.384743	0.593902	0.572276	-0.0372024	-0.343634	1.07413	0.794691	-0.19614	0.344915	-0.310589	0.161814	Mm.34723	GO:0006355|GO:0005622|GO:0005634|GO:0003676|GO:0008270|GO:0046872	chr17	21429001	21430336	240034	ENSMUSG00000067928
1440231_at	microtubule-associated protein 9	Mtap9	1.98385	2.2849	2.25738	-1.24055	-0.817849	-0.30166	-0.423906	-0.56043	0.0352206	0.261213	0.0533462	-0.177975	-0.374138	0.498766	Mm.271269	GO:0007049|GO:0007067|GO:0051301|GO:0005737|GO:0005856|GO:0005874	chr3	82480220	82481194	213582
1440292_at	DNA segment, Chr 13, ERATO Doi 666, expressed	D13Ertd666e	1.30413	2.34475	2.03875	0.306566	0.709527	0.635568	-0.106264	0.395497	0.99008	0.53099	-0.147713	-0.310114	0.0145383	0.443289			chr13	64267979	64268810	52695
1440371_at	2 days neonate sympathetic ganglion cDNA, RIKEN full-length enriched library, clone:7120457A19 product:unclassifiable, full insert sequence		3.24252	3.79365	3.4998	-0.509784	-0.718528	-0.857295	0.25513	0.437325	-0.438624	-0.526973	-0.194738	-0.343267	0.366907	0.171101	Mm.396815		chrX	153159397	153160125
1440431_at			1.07917	2.48229	2.22927	2.22254	3.68682	3.31714	1.09509	-0.0300789	2.59455	1.77672	-0.453517	-0.966844	1.14259	0.277769			chr11	18797392	18798055
1440487_at	deleted in colorectal carcinoma	Dcc	3.92661	3.11856	2.51869	-0.0313978	0.0763955	-0.0884819	-0.076076	-0.0461879	0.134838	0.296518	0.130756	0.0854015	-0.106778	-0.10938	Mm.167882	GO:0001764|GO:0006915|GO:0007049|GO:0007275|GO:0045786|GO:0005615|GO:0016020|GO:0016021|GO:0016021|GO:0030424|GO:0004872|GO:0005515	chr18	71379000	71380083	13176
1440495_at	dorso-medial telencephalon gene 2	Dmt2	2.31392	1.46509	3.2428	0.185045	-0.125906	-0.119781	0.148545	-4.24385e-05	1.08409	0.285815	0.0556197	-0.059412	0.0677638	-0.0639725	Mm.429764		chr10	91511544	91512573	110333
1440595_at	erythrocyte protein band 4.1-like 3	Epb4.1l3	1.32732	2.97261	2.27694	0.219308	1.57361	1.36688	0.0630956	-0.272129	1.10887	1.19207	-0.11121	-0.166955	-0.568901	0.847065	Mm.131135	GO:0030866|GO:0005737|GO:0005856|GO:0005911|GO:0016020|GO:0019898|GO:0003779|GO:0005198|GO:0005488|GO:0005515|GO:0008092	chr17	69176128	69176814	13823
1440617_at	carboxypeptidase A6	Cpa6	2.98531	4.59993	3.56321	1.07636	1.8147	1.89388	-0.317712	-0.845659	0.510846	-0.0892544	0.227491	-0.0970182	-0.610578	0.480104	Mm.336423	GO:0006508|GO:0004180|GO:0004182|GO:0008233|GO:0008237|GO:0008270|GO:0016787|GO:0046872	chr1	10309932	10314767	329093	ENSMUSG00000042501
1440634_at			1.99481	3.78265	3.20441	-0.725192	-0.244905	-0.300385	-0.199671	-0.00115776	0.726584	0.640733	-0.385216	-0.217756	-0.219928	0.822899			chr14	116389982	116390646
1440635_at	palladin, cytoskeletal associated protein	Palld	0.919648	1.60147	1.83346	-0.22003	-0.17124	-0.0691247	-0.468389	-0.43026	-0.402977	-0.140327	0.225528	-0.623014	-0.440333	0.837818		GO:0005634|GO:0005884|GO:0005515	chr8	64575648	64576310	72333
1440650_at			2.38058	3.03749	2.92356	-0.0400724	-0.384374	0.0567122	-0.0151772	-0.104268	0.437189	0.312673	0.120853	-0.265578	-0.152601	0.297326			chr5	48493539	48494196
1440765_at	Fraser syndrome 1 homolog (human)	Fras1	2.67532	4.80559	4.21272	0.452127	0.689381	0.608403	0.456429	-0.504742	1.07903	0.398962	-0.221756	-0.208557	-0.242634	0.672947	Mm.291120	GO:0002009|GO:0007154|GO:0005578|GO:0005604|GO:0016020|GO:0016021|GO:0005509|GO:0005515|GO:0046872	chr5	96627566	96627938	231470
1440770_at	B-cell leukemia/lymphoma 2	Bcl2	0.687909	3.15847	2.43258	1.20238	2.819	1.96206	0.380468	-0.506979	1.88758	0.872999	-0.328829	-0.181571	-0.0262823	0.536683	Mm.257460	GO:0001836|GO:0006915|GO:0006915|GO:0006916|GO:0006916|GO:0008284|GO:0031069|GO:0042981|GO:0043066|GO:0043473|GO:0043524|GO:0045069|GO:0046902|GO:0051881|GO:0005739|GO:0005783|GO:0005829|GO:0016020|GO:0016021|GO:0005515|GO:0046982	chr1	108537877	108538201	12043
1440779_s_at	solute carrier family 5 (sodium/glucose cotransporter), member 9	Slc5a9	1.51955	2.87127	1.57684	1.4178	1.97754	1.06826	1.08079	0.587226	1.97894	0.266307	-0.455753	-0.748229	1.06829	0.135694	Mm.26630	GO:0006810|GO:0006811|GO:0006814|GO:0016020|GO:0016021|GO:0005215	chr4	111375187	111375495	230612	ENSMUSG00000028544
1440823_x_at	Smoothelin-like 2	Smtnl2	2.38096	3.16295	2.96761	-0.0349421	-0.026423	0.358011	-0.192072	-0.655358	0.016335	0.199993	0.0515499	0.263889	-0.392394	0.0769558	Mm.46732		chr11	72206316	72206530	276829
1440869_x_at	RIKEN cDNA 6720489N17 gene	6720489N17Rik	1.67801	1.72121	1.48186	0.125938	-0.73843	-0.418626	-0.331507	-0.422512	-0.313992	0.204429	0.325458	-0.0247102	-0.674768	0.374022	Mm.247448	GO:0006355|GO:0006355|GO:0005622|GO:0005622|GO:0003676|GO:0003676	chr13	62612734	62613771	211378
1440874_at	solute carrier organic anion transporter family, member 5A1	Slco5a1	2.69973	2.7598	2.77653	0.0379429	-0.79506	-0.614473	-0.243917	-0.200787	-0.457431	-0.425472	-0.255525	0.245586	-0.297791	0.307729	Mm.24481	GO:0006810|GO:0006810|GO:0016020|GO:0016020|GO:0016021|GO:0016021|GO:0005215|GO:0005215	chr1	12851765	12852526	240726
1440888_at	oxytocin receptor	Oxtr	1.76172	2.73995	2.02182	0.142356	0.272545	0.996299	-0.357851	0.17325	0.49751	0.482459	0.159145	0.163405	-0.162829	-0.15972	Mm.333310	GO:0007165|GO:0007186|GO:0045777|GO:0016020|GO:0016021|GO:0001584|GO:0004871|GO:0004872|GO:0004930|GO:0004990|GO:0004990|GO:0005000|GO:0005000	chr6	112439463	112440606	18430
1440935_at	Transcribed locus		1.69557	3.40951	2.92435	-0.0365429	0.788216	0.931319	-0.156008	-0.380063	1.22756	0.984864	-0.20329	-0.454545	-0.476602	1.13444	Mm.460296		chr11	11858471	11859246
1440954_at	CDNA clone IMAGE:1397919		0.88388	2.59824	2.31147	1.79082	3.55079	3.0523	0.686528	-0.0648489	2.37895	1.66184	-0.308966	-0.927849	0.611995	0.624818	Mm.442377		chr1	170157884	170158428
1440990_at	kinesin family member 26B	Kif26b	2.9202	2.14839	2.04782	-1.03528	-1.23563	-0.709428	-0.550149	-0.592811	-0.828293	-0.750709	0.529479	0.0394621	-0.884529	0.315588	Mm.138659	GO:0007018|GO:0005874|GO:0005875|GO:0000166|GO:0003774|GO:0003777|GO:0005524	chr1	180764985	180769531	269152	ENSMUSG00000026494
1441141_at	Antagonist of mitotic exit network 1 homolog (S. cerevisiae)	Amn1	0.57441	2.20138	1.77954	0.856846	2.5821	1.5775	0.436505	0.065495	1.2871	0.339188	-0.237123	-0.247136	0.267738	0.216519	Mm.209147					232566
1441163_at	mediator of RNA polymerase II transcription, subunit 12 homolog (yeast)-like	Med12l	1.39993	2.17245	1.52783	-0.195446	-0.264334	-0.00892687	-0.272643	-0.218158	-0.412903	-0.24782	0.0359969	-0.0897698	-0.277592	0.331364	Mm.240059		chr3	59182008	59182792	329650	ENSMUSG00000056476
1441213_at	cDNA sequence BC021891	BC021891	1.46544	0.665192	2.13451	-0.594057	-1.15982	-1.31152	-0.507453	-0.1241	-1.33553	-1.18497	0.308748	-0.35014	0.352536	-0.311143	Mm.216458	GO:0006468|GO:0000166|GO:0004672|GO:0004674|GO:0004713|GO:0005524|GO:0016301|GO:0016740	chr8	128832862	128833530	234878	ENSMUSG00000031853
1441253_at	13 days embryo heart cDNA, RIKEN full-length enriched library, clone:D330006I11 product:unclassifiable, full insert sequence		0.921812	2.62509	2.37498	0.723642	1.65253	1.16823	0.774641	-0.451832	1.02676	0.584922	-0.0377946	-0.418972	0.185395	0.271372	Mm.442211		chr19	28058418	28058867
1441341_at	Transcribed locus		2.31188	3.7527	3.17192	0.00378084	-0.370894	-0.238926	0.254292	0.272401	-0.593989	-0.24921	0.446016	0.36168	-0.391106	-0.41659	Mm.320363		chr5	139612531	139613246
1441420_at	immunoglobulin superfamily, member 9	Igsf9	1.19198	2.66182	2.24975	1.00677	0.979718	0.593858	0.421698	-0.302928	0.186477	-0.165993	0.145673	-0.13672	0.0774541	-0.0864081	Mm.214530	GO:0016358|GO:0005615|GO:0016021|GO:0030425	chr1	174327020	174327710	93842
1441429_at	insulin receptor substrate 4	Irs4	4.18562	4.85495	4.349	0.23393	-0.223738	-0.332311	-0.0626164	-0.288599	-0.226948	0.950986	-0.319849	-0.266651	-0.627098	1.2136	Mm.261591	GO:0004872|GO:0005158|GO:0005158|GO:0005515	chrX	136957365	136958086	16370	ENSMUSG00000054667
1441438_at	glypican 6	Gpc6	2.07632	3.33625	3.21738	-1.012	-1.45194	-0.493919	-0.77751	-1.09643	0.882302	0.636532	-0.632688	-0.516077	-0.449124	1.59789	Mm.440025	GO:0005578|GO:0005615|GO:0005887|GO:0016020|GO:0048503	chr14	116507840	116508549	23888
1441463_at			3.81289	4.11264	4.43418	0.762353	1.5359	1.2718	0.522267	0.104474	0.846974	0.721143	-0.0754285	-0.112116	0.0204053	0.16714			chr18	22626810	22627349
1441539_at			1.58219	1.95034	1.74218	0.503724	-0.550964	-0.611796	-0.299011	1.22529	0.0452638	-0.0709715	-0.311149	-0.454152	-0.0803061	0.845607			chr6	144665420	144666088
1441572_at	deleted in colorectal carcinoma	Dcc	3.03809	2.4337	1.94834	0.34233	0.0457759	-0.0228229	0.0103955	0.187794	0.263928	-0.0969028	0.0313368	0.0316529	0.0171618	-0.0801511	Mm.167882	GO:0001764|GO:0006915|GO:0007049|GO:0007275|GO:0045786|GO:0005615|GO:0016020|GO:0016021|GO:0016021|GO:0030424|GO:0004872|GO:0005515	chr18	71380536	71381195	13176
1441577_at	RIKEN cDNA C530014P21 gene	C530014P21Rik	2.18594	3.72759	3.521	2.56363	3.25699	2.98934	1.50557	0.347652	2.38587	1.37921	-0.16807	0.00598717	-0.463666	0.625748	Mm.449558		chr17	62544979	62545635	399604
1441593_at			1.08847	2.71315	2.44381	1.55965	1.39945	1.09948	1.08738	0.362708	0.975784	0.686141	-0.0277219	-0.520692	0.201951	0.346464			chr19	32838193	32838712
1441620_at			1.4537	3.03576	2.59927	0.0178261	0.669169	0.660152	-0.53783	-0.757406	1.08698	0.909265	-0.346695	-0.154045	-0.709644	1.21038			chr11	11874063	11874693
1441629_at			2.35956	4.68371	3.9753	3.17726	4.39997	3.67383	1.84134	1.10137	3.20055	1.94476	0.17215	-0.455887	0.468961	-0.185224			chr10	118909984	118910388
1441637_at			1.10977	2.87969	2.4474	0.459221	0.713769	0.794861	0.675365	0.278518	0.713127	0.388474	0.302039	-0.00834846	-0.0279489	-0.265742			chr4	24616340	24616718
1441656_at	RIKEN cDNA B930068K11 gene	B930068K11Rik	1.3639	3.40177	2.87235	-0.400949	0.284616	0.363303	-0.248436	-0.449707	0.342645	-0.0811052	0.147284	-0.0935388	-0.209862	0.156116			chr2	34160517	34161121	320622
1441687_at	wingless-related MMTV integration site 4	Wnt4	2.55621	4.05164	2.96161	1.97586	2.65521	2.03078	0.684937	0.400399	1.66802	1.51072	-0.565161	-0.848474	1.14788	0.265756	Mm.20355	GO:0001838|GO:0007165|GO:0007223|GO:0007267|GO:0007275|GO:0007276|GO:0007548|GO:0008584|GO:0008585|GO:0009887|GO:0009887|GO:0016055|GO:0030154|GO:0035239|GO:0042445|GO:0045596|GO:0048599|GO:0051145|GO:0051145|GO:0005576|GO:0005576|GO:0005578|GO:0005615|GO:0004871|GO:0005102|GO:0005515	chr4	136571010	136571575	22417
1441757_at	RIKEN cDNA 1190002F15 gene	1190002F15Rik	1.58641	2.23871	1.74272	0.904723	0.710699	0.350283	0.140465	0.433842	0.523378	0.165118	-0.0408993	-0.0187917	-0.383752	0.443443	Mm.459334		chr6	134917646	134917981	381822
1441831_x_at	Chloride channel 5	Clcn5	2.02624	1.69364	1.84451	0.134962	-0.0758801	-0.129881	0.683066	-0.119654	0.212172	0.26811	-0.270554	0.00423527	0.367764	-0.101443	Mm.254370	GO:0006810|GO:0006811|GO:0006821|GO:0006897|GO:0016020|GO:0016021|GO:0005216|GO:0005244|GO:0005247|GO:0005254|GO:0031404	chrX	6310770	6310944	12728
1441890_x_at	transmembrane protein with EGF-like and two follistatin-like domains 1 /// similar to Transmembrane protein with EGF-like and two follistatin-like domains 1	LOC100045217 /// Tmeff1	3.33201	2.99138	3.01902	0.269818	-0.210075	-0.043448	0.365062	0.248997	0.030232	0.32569	-0.200805	-0.322202	0.408125	0.114882	Mm.422686	GO:0007275|GO:0016020|GO:0016021|GO:0004867	chr4	48683945	48684228	100045217 /// 230157	ENSMUSG00000028347
1441896_x_at			0.812971	1.7767	0.978622	1.72426	2.75773	1.98388	0.487843	0.029459	0.891761	0.697248	0.161253	-0.353281	-0.232856	0.424884			chr19	47587880	47588082
1441910_x_at	cyclin E1	Ccne1	5.39385	5.71569	6.07442	0.792695	-0.795343	-0.96256	-0.683116	1.43431	-1.41061	-1.36083	1.58178	1.78437	-1.75273	-1.61341	Mm.16110	GO:0000074|GO:0000074|GO:0006270|GO:0006468|GO:0007049|GO:0051301|GO:0000307|GO:0005634|GO:0005634|GO:0005515|GO:0016301|GO:0016538|GO:0016538	chr7	37806747	37807016	12447	ENSMUSG00000002068
1441971_at	Transcribed locus		2.70084	3.08735	2.94439	-0.127365	-0.193783	-0.0424852	0.272333	0.21415	-0.043313	0.23334	-0.187312	0.371971	-0.156955	-0.0277047	Mm.25647		chr2	104627864	104628653
1441997_at	zinc finger protein 184 (Kruppel-like)	Zfp184	2.03861	2.33507	2.12915	0.0442905	0.432488	0.486018	0.192769	-0.675687	0.696867	0.228656	-0.418793	-0.27842	0.13166	0.565554	Mm.187446	GO:0006355|GO:0005622|GO:0005634|GO:0003676|GO:0008270|GO:0046872	chr13	21967368	21968070	193452	ENSMUSG00000006720
1442062_at	RIKEN cDNA 7120426M23 gene	7120426M23Rik	1.83234	2.33613	2.07684	0.332856	0.373665	0.597937	-0.39263	-0.416566	0.893359	0.888502	-0.386982	-0.0523996	-0.463231	0.902612	Mm.152699		chr18	76434818	76437112	319898
1442095_at	additional sex combs like 3 (Drosophila)	Asxl3	2.83397	2.43694	2.15457	0.0991216	-0.0708857	-0.174506	-0.0796747	-0.185653	0.264773	-0.159881	-0.0108252	-0.0229831	-0.320627	0.354435	Mm.392310		chr18	22668914	22669700	211961
1442226_at	sema domain, immunoglobulin domain (Ig), short basic domain, secreted, (semaphorin) 3E	Sema3e	1.49071	1.68943	1.30004	-0.626825	-0.825247	-0.549193	-0.50014	-0.841988	-0.199888	-0.385607	-0.24377	0.0592809	-0.543632	0.72812	Mm.134093	GO:0007275|GO:0007399|GO:0030154|GO:0005615	chr5	14261920	14262695	20349	ENSMUSG00000070937
1442229_at	Paired box gene 9	Pax9	1.98478	3.00083	2.37181	0.545205	0.944518	0.790511	0.739839	0.4839	1.67263	1.26312	-0.490768	-0.227401	0.826016	-0.107847	Mm.5035	GO:0006350|GO:0006355|GO:0006355|GO:0007275|GO:0007492|GO:0009887|GO:0005634|GO:0005667|GO:0003677|GO:0003700	chr12	57630066	57630836	18511
1442270_at	12 days embryo male wolffian duct includes surrounding region cDNA, RIKEN full-length enriched library, clone:6720461E04 product:unclassifiable, full insert sequence		1.75343	3.62814	3.25166	0.373716	0.760953	0.337466	0.153143	-0.360137	0.105581	-0.24793	0.571474	0.139871	-0.63173	-0.079617	Mm.447688		chr2	34178792	34179457
1442280_at	DNA segment, Chr 2, ERATO Doi 750, expressed	D2Ertd750e	1.77951	2.02503	2.10145	0.134849	-0.561083	-0.186524	0.241379	-0.0779681	-0.565137	-0.499262	0.00856781	0.271772	-0.294407	0.0140672	Mm.252695	GO:0005515	chr2	118526972	118527620	51944
1442291_at	endothelial differentiation, lysophosphatidic acid G-protein-coupled receptor 4	Edg4	2.25206	2.90473	2.60602	0.733867	0.56423	0.170023	0.587033	0.17585	0.746444	0.265028	0.210517	-0.345318	0.452191	-0.317389	Mm.23253	GO:0007165|GO:0007186|GO:0016020|GO:0016021|GO:0016021|GO:0001584|GO:0001619|GO:0004871|GO:0004872|GO:0004930|GO:0005515|GO:0030274	chr8	72759715	72760090	53978	ENSMUSG00000031861
1442297_at	expressed sequence BB212172	BB212172	1.40315	2.18471	1.65883	-0.0491972	-0.70982	0.0652623	-0.0751672	-0.652573	-0.198034	0.184619	-0.198881	-0.517074	0.228525	0.487431	Mm.132350		chr7	127652340	127652664	101923
1442322_at			2.07629	3.82662	3.20255	0.775975	0.589682	0.934951	0.475201	0.299486	0.349494	0.67539	0.295265	0.275186	-0.274881	-0.295571			chr5	48392109	48392475
1442434_at	DNA segment, Chr 8, ERATO Doi 82, expressed	D8Ertd82e	2.29741	3.15486	2.54354	1.07564	1.26448	1.1557	0.404923	0.04879	0.927952	0.655366	-0.157281	-0.200559	0.254396	0.103443	Mm.244971	GO:0006468|GO:0000166|GO:0004672|GO:0004713|GO:0005524|GO:0016301|GO:0016740	chr8	37615638	37616301	244418
1442447_at			0.623983	2.67499	2.76827	0.275154	1.21125	1.07008	0.0543003	-0.814368	0.638317	0.407434	-0.57936	-0.460368	0.802439	0.237288			chr11	5316793	5317987
1442514_a_at	elongation factor RNA polymerase II-like 3	Ell3	2.25882	2.98511	2.74725	0.6051	0.996465	0.821932	0.795962	0.400256	0.980073	0.666746	-0.297865	-0.212337	0.594021	-0.0838194	Mm.330522	GO:0006350|GO:0006355|GO:0006368|GO:0045817|GO:0005634|GO:0008159|GO:0016944	chr2	121130450	121131233	269344	ENSMUSG00000027246
1442562_at	RIKEN cDNA D630040G17 gene	D630040G17Rik	1.46158	1.81386	1.56131	0.0996261	-0.360706	-0.371815	-0.0591893	-0.212169	-0.105056	0.013206	0.0180383	-0.131533	-0.178763	0.292258	Mm.48724	GO:0005622|GO:0003676|GO:0008270	chr8	82089139	82089839	622675	ENSMUSG00000071064
1442594_at	Ttk protein kinase	Ttk	1.58718	2.46736	2.08185	-0.0271912	0.0872226	0.173034	-0.077611	0.552003	-0.0466471	-0.112665	0.258259	-0.229457	0.301244	-0.330046	Mm.1904	GO:0006468|GO:0000166|GO:0004672|GO:0004674|GO:0004713|GO:0005524|GO:0016301|GO:0016740	chr9	83641056	83641644	22137
1442785_at			1.23639	2.70792	2.64054	1.41789	2.25696	1.61365	0.468221	0.320656	1.50908	1.01652	-0.0524397	-0.421612	0.376476	0.0975776			chr1	181216274	181216622
1442849_at	low density lipoprotein receptor-related protein 1	Lrp1	1.22676	1.97187	1.50666	1.76278	3.0455	2.47238	0.336132	0.345762	1.43397	1.60265	-0.178342	-0.592452	-0.0771256	0.847919	Mm.271854	GO:0006897|GO:0007275|GO:0030178|GO:0005624|GO:0005737|GO:0016020|GO:0016020|GO:0016021|GO:0004872|GO:0005509|GO:0005509|GO:0005515|GO:0046872	chr10	126990688	126991665	16971
1442955_at			1.32437	2.80699	1.87138	1.36291	2.02152	1.46133	0.718513	0.147049	0.669624	-0.069397	-0.00757074	-0.650387	0.668818	-0.0108609			chr15	37173161	37173825
1443026_at	10 days neonate cerebellum cDNA, RIKEN full-length enriched library, clone:B930006H01 product:unclassifiable, full insert sequence		1.83982	3.79832	3.3152	3.43557	4.2157	3.86336	2.3129	0.852857	3.05207	2.16878	0.554187	-0.581895	0.0125709	0.0151381	Mm.451175		chr10	118876249	118876950
1443042_at	12 days embryo spinal ganglion cDNA, RIKEN full-length enriched library, clone:D130054P21 product:unclassifiable, full insert sequence		1.66723	4.0167	3.03032	1.10027	1.62027	1.96525	0.842219	0.213909	1.23136	1.18354	-0.227133	0.204759	0.0887895	-0.0664129	Mm.411688		chr16	72700194	72700893
1443070_at	16 days embryo head cDNA, RIKEN full-length enriched library, clone:C130087P14 product:unclassifiable, full insert sequence		1.50705	2.60388	2.79577	1.08785	2.04458	1.7948	1.01499	0.165171	1.85727	1.64948	-0.133335	-0.388138	0.10431	0.417164	Mm.441690		chr5	132641216	132641891
1443201_at	Transcribed locus		0.903945	2.64558	2.37062	-1.04595	-0.403352	-0.674705	-0.32882	-0.534697	0.125237	0.25784	-0.14011	-0.387525	-0.451443	0.979077	Mm.450487		chr14	116534391	116535058
1443238_at	0 day neonate cerebellum cDNA, RIKEN full-length enriched library, clone:C230049L07 product:unclassifiable, full insert sequence		1.20256	2.64366	2.0059	0.823961	2.19349	1.2858	0.457719	-0.265044	1.15593	0.590324	0.198373	0.0147023	-0.248549	0.0354757	Mm.405619
1443240_at			1.63582	3.20575	2.88787	-0.520194	0.011528	-0.665029	-0.579051	-0.41219	-0.211219	-0.358108	-0.033308	-0.409532	-0.39413	0.83697			chrX	48797768	48798430
1443260_at	myeloid ecotropic viral integration site 1	Meis1	0.965138	2.3365	2.12238	2.23695	3.69339	2.98169	1.05193	-0.00470114	2.06639	1.28726	-0.443634	-0.719776	1.10509	0.0583153	Mm.445192	GO:0006350|GO:0006355|GO:0006357|GO:0007275|GO:0045449|GO:0005634|GO:0005667|GO:0003677|GO:0003700|GO:0003705|GO:0005515|GO:0043565	chr11	18909786	18910414	17268
1443337_at	0 day neonate lung cDNA, RIKEN full-length enriched library, clone:E030012P20 product:unclassifiable, full insert sequence		1.27608	4.00584	3.51089	3.21179	4.81011	4.55483	2.25514	0.850809	3.43036	2.73459	-0.0121961	-0.433759	0.0888619	0.357093	Mm.448265
1443354_at			0.594288	1.7079	1.45314	1.17813	2.4748	2.06472	0.361176	-0.515175	0.983739	-0.00610161	0.344469	0.0437198	-0.298694	-0.0894947			chr3	69126748	69127325
1443394_at			2.46707	3.17492	3.76595	0.31942	-0.199407	0.0562491	0.188078	0.663665	0.704874	0.412558	0.17308	-0.134712	-0.202464	0.164096			chr10	119814423	119815039
1443457_at	RIKEN cDNA A230055J12 gene	A230055J12Rik	1.24817	1.51511	1.60219	0.146546	0.0316558	-0.10996	0.188822	0.0122867	-0.031291	0.427936	-0.015388	0.102229	-0.176719	0.0898781	Mm.438467		chr5	82592108	82592701	320314
1443485_at	Transcribed locus		3.54714	2.94081	2.93463	-0.184989	-0.698564	-0.12933	0.384148	-0.42027	1.13791	1.93464	-0.190045	-0.0755825	-0.0451975	0.310824	Mm.442915		chr4	29135710	29136291
1443561_at			0.970236	2.05796	1.57419	0.806997	2.12224	1.5878	0.306676	0.29989	1.04038	0.269636	-0.368099	0.102672	0.22787	0.0375557			chr2	115619498	115620023
1443593_at			2.35387	4.25605	3.97289	0.280072	2.53139	-0.0708876	0.511589	0.341658	2.01987	0.00256538	-0.0530229	-0.0125146	0.239922	-0.174384			chr16	22049338	22049835
1443638_at			1.59013	3.48225	3.12114	0.611384	0.938859	0.541075	0.510124	0.453089	0.396481	0.00129509	0.0338335	-0.0854979	0.0756597	-0.0239954			chr15	30140396	30140854
1443697_at			1.0411	1.73021	1.5732	0.226642	-0.120491	-0.48546	0.304152	0.0328755	-0.0280418	-0.265244	0.188831	-0.63873	0.752265	-0.302367			chr7	61711569	61711817
1443744_at	Transcribed locus		1.95563	2.57362	2.47342	0.415669	-0.188481	0.022222	-0.00971127	0.121689	-0.195407	0.313998	0.331707	0.0584741	-0.25141	-0.138772	Mm.435056		chr18	72454581	72454914
1443763_at	Transcribed locus		2.31908	1.67633	1.30258	0.458919	0.0240412	0.32576	0.0596676	0.967579	0.0322204	-0.342231	-0.0187411	-0.0743308	0.208486	-0.115414	Mm.444990		chr11	101308452	101308763
1443770_x_at			1.10459	3.56301	3.06282	2.03337	3.59333	2.88095	1.26802	0.0844941	2.34101	1.32132	-0.416499	-0.436796	0.444009	0.409286			chr5	131815274	131815575
1443807_x_at	cyclin F	Ccnf	3.40798	3.50247	3.31655	0.378314	0.512807	0.587547	0.458317	0.41889	0.0200863	-0.140794	0.0980983	0.301643	-0.214134	-0.185606	Mm.77695	GO:0000074|GO:0000320|GO:0001890|GO:0007049|GO:0007067|GO:0051301|GO:0005634|GO:0005515|GO:0016538	chr17	23950829	23951106	12449
1443837_x_at	B-cell leukemia/lymphoma 2	Bcl2	1.38066	4.00442	3.08257	2.22378	3.94493	3.20209	1.6598	0.486357	2.61986	2.00235	-0.955588	-0.71579	0.921478	0.749899	Mm.257460	GO:0001836|GO:0006915|GO:0006915|GO:0006916|GO:0006916|GO:0008284|GO:0031069|GO:0042981|GO:0043066|GO:0043473|GO:0043524|GO:0045069|GO:0046902|GO:0051881|GO:0005739|GO:0005783|GO:0005829|GO:0016020|GO:0016021|GO:0005515|GO:0046982	chr1	108539326	108539564	12043
1443913_at			1.8592	2.33937	1.74445	-0.00832748	0.205371	-0.0186911	0.155138	0.715532	0.266777	-0.0117803	0.320851	0.130281	-0.426918	-0.0242157
1443926_at	Transcribed locus		2.64075	4.81651	4.46947	3.42448	5.35366	4.745	1.5384	0.59518	3.58488	2.73657	-0.159705	-0.551911	-0.173473	0.885089	Mm.448736		chr2	115737657	115738284
1444086_at	RIKEN cDNA E030049G20 gene	E030049G20Rik	2.07826	2.87646	2.39856	-0.792866	-0.519902	-0.72929	-0.756387	-0.862441	0.0186238	-0.462981	-0.170822	-0.053689	-0.894711	1.11922	Mm.377234		chr1	127741187	127742249	210356
1444198_at			1.95034	2.76537	4.38793	-0.155732	-0.00414419	0.344974	0.939061	0.788953	0.869688	0.939893	0.162946	-0.0192904	0.0101314	-0.153787			chr10	91579580	91580208
1444253_at	a disintegrin-like and metallopeptidase (reprolysin type) with thrombospondin type 1 motif, 18	Adamts18	3.65276	5.8717	4.71695	0.743701	0.397659	0.184002	1.08101	0.803141	0.748632	0.183469	0.0497646	0.344747	0.00417137	-0.398683	Mm.167471	GO:0006508|GO:0006508|GO:0007229|GO:0005578|GO:0031012|GO:0004222|GO:0004222|GO:0008233|GO:0008237|GO:0008270|GO:0016787|GO:0046872	chr8	116730643	116734891	208936	ENSMUSG00000053399
1444261_at	3 days neonate thymus cDNA, RIKEN full-length enriched library, clone:A630079M18 product:unclassifiable, full insert sequence		0.826926	2.48494	1.69266	0.523324	0.745851	0.54426	0.345375	-0.0888796	0.27071	0.251587	-0.520517	-0.00394011	0.144712	0.379745	Mm.404410		chr5	128911311	128911971
1444269_at			1.54862	3.28647	2.82011	-0.26434	-0.73819	-0.540375	-0.850507	-0.0809541	0.19435	0.195983	-0.179846	-0.36944	-0.0738411	0.623127			chr14	116109561	116110600
1444306_at	Musashi homolog 1(Drosophila)	Msi1	2.89383	4.01272	4.00284	1.18299	0.0803308	0.851322	0.271345	0.442363	0.62048	0.618428	0.044703	0.0631309	-0.29404	0.186208	Mm.5077	GO:0005634|GO:0005737|GO:0005737|GO:0005844|GO:0000166|GO:0003676|GO:0003676|GO:0003723|GO:0003727|GO:0008266	chr5	115709162	115709795	17690
1444330_at	DNA segment, Chr 2, ERATO Doi 173, expressed	D2Ertd173e	1.6358	2.74023	2.44768	0.477889	-0.246338	-0.113744	0.197573	0.425333	0.134148	-0.313986	0.414441	0.0329037	0.0241718	-0.471516			chr2	173920353	173921308	51864
1444373_at	T-cell lymphoma invasion and metastasis 1	Tiam1	1.05243	2.48913	1.81606	1.5508	1.92728	1.68137	0.502055	0.569869	0.152392	0.694185	-0.332824	-0.141921	0.834987	-0.360241	Mm.310902	GO:0007165|GO:0007242|GO:0007264|GO:0035023|GO:0048013|GO:0050772|GO:0005622|GO:0005886|GO:0005057|GO:0005085|GO:0005085|GO:0005089|GO:0005515|GO:0005543|GO:0046875	chr16	89797101	90032666	21844
1444432_at	RIKEN cDNA D330040H18 gene	D330040H18Rik	1.28616	3.20552	2.87124	1.62891	2.32275	2.12259	0.540723	-0.143559	1.20101	0.483624	-0.358114	-0.375394	0.766246	-0.0327382			chr16	52190572	52190816	320847
1444443_at	14 days embryo liver cDNA, RIKEN full-length enriched library, clone:4432412N19 product:unclassifiable, full insert sequence		1.58618	2.10354	2.01431	-0.0245714	0.284437	-0.0225687	-0.178706	-0.101351	-0.21647	-0.00168133	0.260244	-0.0268641	0.0118256	-0.245205	Mm.398531		chr5	45992335	45993008
1444498_at			0.576198	1.43714	0.995649	1.13775	3.15975	2.1421	0.0360661	-0.283447	1.28707	1.02283	-0.508328	-0.278224	0.395489	0.391064			chr12	79142192	79142703
1444540_at			1.40012	3.5899	2.56101	0.775312	1.09192	1.00414	0.402994	0.705375	1.22321	0.59264	-0.273534	-0.277832	0.297653	0.253715		GO:0016020|GO:0016021|GO:0016021	chr1	184718795	184719333		ENSMUSG00000038576
1444543_at	Transcribed locus		1.77886	2.90081	2.9682	1.87898	2.00087	2.07625	0.196879	0.254437	1.1562	0.446303	-0.16945	0.37904	-0.228154	0.0185652	Mm.440293		chr2	115766060	115766602
1444606_at	ephrin A2	Efna2	3.71286	3.56846	3.33681	0.972266	0.392705	0.882791	1.27484	0.699475	1.23002	0.953083	-0.142135	-0.0405955	0.700208	-0.517478	Mm.1478	GO:0005615|GO:0016020|GO:0005515|GO:0048503	chr10	79592768	79593137	13637	ENSMUSG00000003070
1444725_at	microtubule associated serine/threonine kinase-like	Mastl	2.47536	2.30745	2.32189	0.145545	0.373921	0.413681	0.0191321	0.0302858	0.552648	0.834178	-0.0850558	-0.177696	-0.00420141	0.266955	Mm.253721	GO:0006468|GO:0006468|GO:0000166|GO:0004672|GO:0004672|GO:0004674|GO:0004674|GO:0005524|GO:0016301|GO:0016740				67121
1444740_at	RIKEN cDNA 4930550L11 gene	4930550L11Rik	3.03957	4.0335	3.39412	1.92602	1.43401	1.13794	1.3747	0.811025	0.89416	-0.137601	-0.0589719	-0.581037	1.33927	-0.699266	Mm.391968		chr7	66701811	66702643	108975
1444769_at	Testis expressed gene 9	Tex9	1.4207	1.17273	1.56812	-0.314053	-0.450464	0.138175	-0.208652	-0.628535	-0.311982	-0.439879	-0.0738444	-0.0790644	-0.152371	0.30528	Mm.14485		chr9	72259908	72260590	21778
1444851_at			0.65025	1.95536	1.45087	-0.12822	-0.0202155	-0.519642	-0.520525	-0.152699	-0.0796194	-0.670632	0.384287	-0.175773	-0.420877	0.212364			chr18	65809292	65810148
1444980_at	one cut domain, family member 2	Onecut2	2.15561	1.85322	1.30804	0.405675	-0.099607	-0.204325	-0.0788503	1.06781	-0.201365	-0.272897	-0.0298266	0.125071	-0.201565	0.10632	Mm.234723	GO:0006350|GO:0006355|GO:0045449|GO:0005634|GO:0003677|GO:0003700|GO:0043565	chr18	64517697	64518575	225631
1444993_at	predicted gene, EG664949	EG664949	2.10251	3.60665	2.87108	1.0672	0.988917	1.55158	0.553904	0.595819	1.18605	0.256376	-0.224663	-0.294932	0.375038	0.144557	Mm.442567		chr5	29547179	29548053	664949
1444999_at	expressed sequence C77651	C77651	0.760721	2.77655	1.86265	1.33807	2.35495	1.73319	0.308702	-0.433872	1.46789	1.18428	-0.946763	0.113079	0.567937	0.265748			chr1	129252314	129253180	96872
1445108_at			1.68944	2.02436	2.15301	0.228294	0.142674	0.321561	0.308761	0.170387	0.57232	0.439616	0.0468507	-0.393919	-0.175589	0.522657			chr5	82680624	82681349
1445194_at	connector enhancer of kinase suppressor of Ras 2	Cnksr2	3.17927	2.86146	2.54638	-0.747578	-0.731962	-0.734216	0.0405736	-0.733314	-0.543986	-0.0347519	0.0426793	0.083097	0.218572	-0.344347	Mm.197074	GO:0007243|GO:0009966|GO:0005737|GO:0005886|GO:0016020|GO:0005515|GO:0005515|GO:0019901	chrX	153165536	153166252	245684	ENSMUSG00000025658
1445202_at	0 day neonate cerebellum cDNA, RIKEN full-length enriched library, clone:C230022P04 product:unclassifiable, full insert sequence		4.95159	5.42238	4.81474	-0.286798	-0.63605	-0.550129	-0.186664	-0.192628	-0.500765	-0.519129	0.109358	0.598348	-0.443202	-0.264504	Mm.40875		chr5	131131399	131132108
1445268_at	Transcribed locus		2.14087	0.485712	1.06737	-0.564053	-0.31525	-0.200858	-0.395486	-0.0890842	-0.349414	-0.225818	-0.238069	0.195848	-0.158229	0.20045	Mm.392091		chr6	30700576	30701267
1445298_at	11 days embryo head cDNA, RIKEN full-length enriched library, clone:6230408M08 product:unclassifiable, full insert sequence		2.0104	2.28967	2.3168	0.314938	-0.135947	0.614634	0.783187	0.381097	0.620038	0.860086	0.208827	-0.313106	-0.0521145	0.156393	Mm.85388		chr14	66626512	66627196
1445561_at	Transcribed locus		1.37566	3.39876	3.08369	2.81117	3.82159	3.5179	1.73938	0.82696	2.35877	1.74646	0.226293	-0.0950642	0.233593	-0.364822	Mm.413457		chr10	119022083	119022607
1445638_at	Transcribed locus		1.65697	3.16994	2.34049	2.01126	3.31759	2.96051	0.641673	0.0933208	2.17041	1.33655	0.030035	0.00801897	-0.441264	0.403211	Mm.445374		chr2	115562958	115563185
1445689_at	Transcribed locus		0.727886	2.52416	1.98967	2.10838	4.11638	3.12162	1.14622	-0.352156	2.77117	1.71868	-0.0791826	-0.312924	-0.353312	0.74542	Mm.395989		chr2	60758577	60758927
1445767_at	protein tyrosine phosphatase, receptor type, D	Ptprd	1.80454	2.5618	1.92605	0.241493	0.117816	0.299692	0.312877	-0.0322781	0.258128	0.0322804	0.0282822	0.0553389	0.0738959	-0.157516	Mm.462191	GO:0006470|GO:0007185|GO:0016311|GO:0005886|GO:0016020|GO:0016021|GO:0004721|GO:0004725|GO:0004872|GO:0016787|GO:0016791				19266
1445880_at	0 day neonate eyeball cDNA, RIKEN full-length enriched library, clone:E130113J03 product:unclassifiable, full insert sequence		2.92157	3.925	3.04297	-0.185387	0.0654197	0.0454707	0.128818	-0.486841	-0.65835	-0.196172	-0.523684	1.04669	-0.433252	-0.0897589	Mm.434948		chr18	72345546	72345845
1446047_at			0.928715	2.361	2.1253	1.63749	3.09521	2.18037	0.777341	0.385898	2.6324	1.88999	-0.467156	-0.919472	0.550393	0.836235			chr9	117003128	117003855
1446048_at			3.36699	0.505523	3.26196	0.678516	0.219266	0.759018	1.14732	1.81037	0.685636	0.943082	-0.187361	-0.314314	0.690657	-0.188982			chr8	105601833	105602423
1446088_at	RIKEN cDNA 9430081I23 gene	9430081I23Rik	1.61888	3.17528	2.98899	0.693421	1.26126	1.26879	0.0460734	-0.00915098	1.10295	0.993629	-0.0781903	-0.157563	0.0415673	0.194187	Mm.215371		chr13	28777071	28777774	320242
1446172_at	Adult male urinary bladder cDNA, RIKEN full-length enriched library, clone:9530082M13 product:unclassifiable, full insert sequence		1.41654	3.24847	3.24024	1.11958	1.94779	1.54072	0.39569	0.167846	1.63771	0.95056	-0.163358	-0.398064	0.928319	-0.366898	Mm.445270		chr2	20533108	20533800
1446176_at			1.26314	2.43361	1.98768	2.81435	3.6676	3.51915	1.00167	0.0550709	2.16247	1.80006	0.410182	-0.149195	-0.211824	-0.0491633			chr2	115658460	115659151
1446192_at			1.38837	2.76328	0.973654	0.441453	0.322797	0.16632	0.20294	0.450312	-0.0260949	0.064589	0.373607	0.249736	-0.0622773	-0.561066			chr13	18960110	18960797
1446196_at	high mobility group AT-hook 2	Hmga2	1.62196	2.30776	2.46642	0.358132	0.176191	0.287675	-0.128341	0.440497	-0.198709	0.0629845	0.0178385	0.118013	0.108699	-0.244552	Mm.157190	GO:0006323|GO:0006350|GO:0006355|GO:0007001|GO:0000228|GO:0000785|GO:0005634|GO:0005694|GO:0003677|GO:0005515	chr10	119777695	119778029	15364
1446247_at	a disintegrin-like and metallopeptidase (reprolysin type) with thrombospondin type 1 motif, 18	Adamts18	4.57079	6.97954	6.36538	0.387551	0.344657	0.175028	0.0458083	0.19785	-0.241034	0.243119	0.166118	0.184715	-0.214757	-0.136075	Mm.167471	GO:0006508|GO:0006508|GO:0007229|GO:0005578|GO:0031012|GO:0004222|GO:0004222|GO:0008233|GO:0008237|GO:0008270|GO:0016787|GO:0046872	chr8	116650498	116651183	208936
1446383_at			1.75501	2.98037	2.57235	1.78091	2.46191	2.22516	0.658156	0.219562	1.69455	1.36541	-0.0098567	-0.00178337	0.292771	-0.281131			chr17	62381127	62381794
1446423_at	Transcribed locus		0.91933	2.18814	1.44665	2.00301	2.90944	2.19653	1.03446	0.420085	2.47531	1.65766	0.0541658	-0.0739994	0.0093832	0.0104494	Mm.406375		chr12	80730458	80731001
1446480_at			0.983318	3.45675	2.55445	0.710628	1.56053	1.37966	0.517082	-0.199912	0.94826	0.728178	0.305809	-0.56023	0.305421	-0.0510006			chr8	37606939	37607441
1446507_at	Kinesin family member 24	Kif24	1.26295	2.08613	1.68612	0.583988	-0.204509	0.598795	-0.000718117	0.168006	-0.102111	-0.21515	-0.285559	-0.0183659	0.16283	0.141095	Mm.370288	GO:0007018|GO:0005874|GO:0005875|GO:0000166|GO:0003774|GO:0003777|GO:0005524	chr4	41641256	41641732	109242
1446516_at	B-cell CLL/lymphoma 7C	Bcl7c	2.02968	1.48539	1.68504	-0.489581	-0.379366	-0.0770526	-0.0990334	-0.142229	0.1612	0.318936	0.178979	0.217654	-0.434342	0.0377078	Mm.89667	GO:0006915	chr7	127452626	127453254	12055
1446525_at			1.45939	2.89092	2.44934	-0.325188	-0.0501113	-0.0632825	-0.326375	-0.175819	-0.273976	-0.119634	-0.202134	-0.107422	-0.265676	0.575232			chrX	48814613	48815165
1446559_at	RIKEN cDNA D830016K09 gene	D830016K09Rik	0.856138	2.72674	1.97575	-0.112325	0.593494	0.800868	-0.0792236	-0.783257	0.645988	0.215531	-0.65126	-0.155586	0.10343	0.703417			chr12	118074513	118075134	320329
1446609_at			1.0696	2.06085	2.1633	0.288734	0.336602	0.452388	0.127781	0.15523	0.535194	0.0384889	0.25299	0.225178	-0.35838	-0.119788			chr13	28438041	28438684
1446708_at	hypoxia inducible factor 3, alpha subunit	Hif3a	3.49436	3.59183	3.47016	-0.140586	-0.613593	-0.142293	0.12262	-0.0410109	-0.324368	-0.434327	-0.281903	0.255072	-0.151164	0.177994	Mm.135110	GO:0001666|GO:0006350|GO:0006355|GO:0006366|GO:0007165|GO:0007165|GO:0045449|GO:0005634|GO:0005634|GO:0005737|GO:0003677|GO:0003677|GO:0003700|GO:0004871|GO:0004871|GO:0030528	chr7	16189578	16190143	53417	ENSMUSG00000004328
1446720_at			1.06669	2.94745	2.27875	1.42651	1.88353	1.61907	0.282615	-0.073256	0.703626	0.143898	0.189796	-0.280143	0.475793	-0.385447			chr16	52180457	52180845
1446846_at	16 days neonate thymus cDNA, RIKEN full-length enriched library, clone:A130082C12 product:unclassifiable, full insert sequence		1.82218	2.4731	2.19516	0.196539	0.291984	-0.0616889	0.143354	0.0255136	0.0201516	0.025847	-0.405627	-0.228892	0.256297	0.378221	Mm.458664		chr11	3220417	3220993
1446921_at	Transcribed locus		2.37209	4.30488	3.84445	0.0763345	1.30057	1.55385	0.153521	-0.268741	1.52462	0.946805	-0.0808825	-0.441619	-0.952833	1.47533	Mm.438641		chr11	11901211	11901784
1446951_at	procollagen-proline, 2-oxoglutarate 4-dioxygenase (proline 4-hydroxylase), alpha polypeptide III	P4ha3	5.43479	6.05963	5.13494	-0.329782	-0.295582	-0.282601	0.0435653	-0.447889	-0.234956	-0.241497	0.155235	-0.135674	-0.00524616	-0.0143161	Mm.150294	GO:0019538|GO:0005488|GO:0016706	chr7	100193149	100193782	320452	ENSMUSG00000051048
1447040_at	Transcribed locus		1.17575	3.59552	3.14685	1.60752	2.61825	1.87195	0.931642	-0.201065	1.23572	0.173751	0.0328503	-0.502462	0.755396	-0.285783	Mm.449864		chr16	52316450	52316827
1447096_at	Transcribed locus		0.958413	2.82404	2.64669	1.72823	3.24206	2.66035	0.818853	-0.508898	2.2205	1.5478	-0.325165	-1.05662	0.716121	0.665663	Mm.395135		chr1	170233274	170233576
1447108_at			1.17834	2.38523	2.1597	0.128915	0.434426	0.580318	-0.205702	-0.0322099	0.877144	0.747638	-0.0132995	-0.0626636	0.121083	-0.0451202			chr12	80283618	80284146
1447144_at			1.95299	1.26551	1.21576	2.09631	3.07985	1.97117	1.25831	0.77982	1.53996	1.30262	-0.0666409	-0.588881	0.351723	0.303799
1447204_at			1.76236	3.17746	2.83952	0.244238	0.281902	0.521886	-0.013567	-0.158249	0.331951	0.620967	0.0737987	0.361459	-0.397795	-0.0374618			chr12	96130739	96131224
1447227_at	Transcribed locus		1.2795	2.9103	2.376	1.20058	1.92136	1.87058	0.563179	0.192154	1.59135	0.927199	-0.375392	0.0889902	0.569498	-0.283097	Mm.459542		chr1	45866181	45866660
1447299_at			2.12716	2.62779	2.26591	0.334777	0.137423	0.0826917	0.0337906	0.368015	0.277147	-0.0118217	0.0147109	-0.00954628	-0.0692553	0.0640893
1447362_at	budding uninhibited by benzimidazoles 1 homolog, beta (S. cerevisiae)	Bub1b	1.73496	2.71817	2.32818	-0.52221	-0.451088	0.196269	-0.180921	-0.400114	-0.228909	0.00833797	-0.598059	-0.185637	0.584259	0.199438	Mm.29133	GO:0006468|GO:0006915|GO:0007049|GO:0007067|GO:0045786|GO:0051301|GO:0000776|GO:0000940|GO:0005737|GO:0000166|GO:0004672|GO:0004674|GO:0005515|GO:0005524|GO:0016301|GO:0016740	chr2	118332598	118333029	12236	ENSMUSG00000040084
1447363_s_at	budding uninhibited by benzimidazoles 1 homolog, beta (S. cerevisiae)	Bub1b	2.70745	3.59192	3.38674	-0.30709	-0.879811	0.0433888	-0.287091	-0.488384	-0.835222	-0.678909	-0.382579	-0.279873	0.440726	0.221727	Mm.29133	GO:0006468|GO:0006915|GO:0007049|GO:0007067|GO:0045786|GO:0051301|GO:0000776|GO:0000940|GO:0005737|GO:0000166|GO:0004672|GO:0004674|GO:0005515|GO:0005524|GO:0016301|GO:0016740	chr2	118332598	118333029	12236	ENSMUSG00000040084
1447462_at	DNA segment, Chr 7, Wayne State University 130, expressed	D7Wsu130e	1.22668	1.91042	1.4122	0.280339	-0.331767	-0.436846	-0.0831962	0.295063	-0.0039916	0.00709391	0.349505	0.323376	-0.201243	-0.471638	Mm.3635		chr7	109910803	109911193	28017
1447510_at	RIKEN cDNA C530014P21 gene	C530014P21Rik	1.96606	2.92119	2.91436	2.24994	3.69124	2.66446	1.11809	0.0138531	2.26722	1.30178	0.0600467	-0.221588	-0.246356	0.407896	Mm.449558		chr17	62547629	62547972	399604
1447551_x_at	latrophilin 3	Lphn3	1.98681	1.46799	1.50833	-0.581635	-0.535876	-0.236188	-0.271933	-0.453834	0.13344	0.551265	-0.249517	0.113933	-0.241025	0.376609	Mm.461016	GO:0007165|GO:0007186|GO:0007218|GO:0016020|GO:0016021|GO:0004871|GO:0004872|GO:0004930|GO:0005529|GO:0016524	chr5	82876374	82876699	319387
1447567_at	RIKEN cDNA D130007H15 gene	D130007H15Rik	1.56298	3.03326	2.54454	0.838747	1.72695	1.3794	0.293803	-0.458361	1.14297	0.0810723	-0.261266	-0.617368	0.440782	0.437851			chr8	50048230	50048547	414112
1447640_s_at	pre B-cell leukemia transcription factor 3 /// similar to PBX3a	LOC100047506 /// Pbx3	3.36613	3.79117	3.21993	-0.263916	-0.872143	0.332814	-0.982017	-1.15225	0.166672	0.00460482	0.0672951	0.023747	-1.5137	1.42266	Mm.239941	GO:0006350|GO:0006355|GO:0007387|GO:0007388|GO:0007585|GO:0045449|GO:0005634|GO:0005634|GO:0005667|GO:0005667|GO:0003677|GO:0003700|GO:0005515|GO:0043565	chr2	33993761	33994053	100047506 /// 18516	ENSMUSG00000038718
1447838_x_at	echinoderm microtubule associated protein like 4	Eml4	2.08888	1.89778	2.12383	0.350099	0.189261	0.420507	-0.095437	-0.0114064	0.508086	0.887256	-0.855208	0.00904322	0.483421	0.362744	Mm.295565	GO:0005737|GO:0005874	chr17	83388503	83388683	78798	ENSMUSG00000032624
1447864_s_at	pogo transposable element with KRAB domain	Pogk	2.2554	2.67361	2.29506	0.210727	-0.507915	-0.167229	0.270958	-0.0626254	-0.0413499	0.0143452	-0.584664	-0.788183	0.709225	0.663623	Mm.192094	GO:0006355|GO:0006355|GO:0007275|GO:0045449|GO:0005622|GO:0005622|GO:0005634|GO:0003676|GO:0003676|GO:0003677	chr1	168231547	168231775	71592
1448012_at	expressed sequence C76336	C76336	2.97483	4.18434	3.4803	1.91426	1.77673	1.87028	0.884963	1.31666	1.3462	0.53278	-0.301558	-0.183391	0.42346	0.0614881	Mm.455514		chr12	18559538	18782220	97783
1448016_at	spindle assembly 6 homolog (C. elegans)	Sass6	1.67882	2.06282	1.98492	0.19995	0.302766	0.146954	-0.300549	-0.312236	0.781966	0.511072	-0.0645499	0.00612021	-0.299926	0.358356	Mm.440836	GO:0007049|GO:0051298|GO:0005813	chr3	116621677	116622983	72776
1448113_at	stathmin 1 /// similar to Stathmin 1/oncoprotein 18 /// similar to Pr22	LOC100039888 /// LOC623112 /// Stmn1	4.28384	3.20558	3.62848	1.29506	0.122215	1.20463	1.34597	0.604917	0.889668	0.954619	-0.156583	0.0712099	0.148339	-0.0629668	Mm.378957	GO:0007019|GO:0007052|GO:0007242|GO:0007275|GO:0007399|GO:0007409|GO:0030154|GO:0031115|GO:0051272|GO:0005737|GO:0005737|GO:0005874|GO:0005515|GO:0015631	chr4	133740420	133745908	100039888 /// 16765 /// 623112	ENSMUSG00000028832 /// ENSMUSG00000046341
1448126_at	teratocarcinoma expressed, serine rich	Tera	2.46004	2.47281	2.63474	0.558008	0.534832	0.364378	0.47826	0.459521	0.862085	0.367705	-0.0985589	-0.258214	0.669459	-0.312686	Mm.18637		chr14	118413464	118416070	56306	ENSMUSG00000039985 /// ENSMUSG00000063701
1448127_at	ribonucleotide reductase M1	Rrm1	2.06684	2.03744	2.39074	-0.0720615	-0.481567	-0.098536	-0.298265	0.00248146	-0.0219464	0.312746	-0.04352	0.0788636	-0.532126	0.496782	Mm.197486	GO:0006260|GO:0005737|GO:0005971|GO:0000166|GO:0003824|GO:0004748|GO:0005524|GO:0016491	chr7	102315526	102342886	20133	ENSMUSG00000030978
1448152_at	insulin-like growth factor 2	Igf2	4.61185	5.07407	4.69719	1.24435	0.659685	0.658396	-0.676463	-0.595968	-0.284454	-0.331049	-0.0815077	-0.345077	-0.638067	1.06465	Mm.3862	GO:0000074|GO:0008283|GO:0009887|GO:0005576|GO:0005615|GO:0005159|GO:0005179|GO:0005515|GO:0008083|GO:0018445	chr7	142460158	142471250	16002	ENSMUSG00000048583
1448180_a_at	hematological and neurological expressed sequence 1	Hn1	2.23698	2.89703	2.53174	-0.151507	0.288556	0.0513153	-0.372138	-0.465804	0.210992	0.085392	-0.217678	0.000991821	0.128263	0.0884228	Mm.1775		chr11	115313439	115330477	15374	ENSMUSG00000020737
1448186_at	pancreatic lipase-related protein 2	Pnliprp2	1.76525	1.53543	0.711843	-0.467607	-0.8318	-0.780273	0.232831	1.11485	-0.726017	-0.428801	-0.147732	-0.0452309	0.837915	-0.644953	Mm.212333	GO:0006629|GO:0006968|GO:0007586|GO:0016042|GO:0005615|GO:0003824|GO:0004806|GO:0016787	chr19	58812972	58830779	18947	ENSMUSG00000025091
1448191_at	polo-like kinase 1 (Drosophila)	Plk1	3.26725	3.20513	3.12033	0.61668	0.000978947	0.398417	-0.0679765	0.242432	-0.350453	-0.0534797	-0.297637	0.144516	0.385573	-0.232451	Mm.16525	GO:0006468|GO:0007049|GO:0005813|GO:0000166|GO:0004672|GO:0004674|GO:0005515|GO:0005524|GO:0016301|GO:0016740	chr5	35870575	35873115	18817	ENSMUSG00000030867
1448194_a_at	H19 fetal liver mRNA	H19	5.16471	5.15762	5.20189	-2.26499	-0.414056	-2.05964	-1.93542	-2.46829	-2.20334	-2.46339	-0.174222	0.570086	-0.78843	0.392567		GO:0005737|GO:0005844	chr7	142384920	142387499	14955	ENSMUSG00000000031
1448205_at	cyclin B1, related sequence 1 /// cyclin B1	Ccnb1 /// Ccnb1-rs1	4.44286	4.77892	4.87714	0.356026	-0.49544	0.107103	0.346503	0.65783	-0.559135	-0.347137	0.0533018	0.388296	-0.15674	-0.284858	Mm.260114	GO:0000074|GO:0000074|GO:0000910|GO:0006468|GO:0006605|GO:0007049|GO:0007049|GO:0007067|GO:0007067|GO:0051301|GO:0005634|GO:0005634|GO:0005634|GO:0005634|GO:0005737|GO:0005515|GO:0016301|GO:0016538	chr14	7202621	7204467	12429 /// 268697
1448226_at	ribonucleotide reductase M2	Rrm2	2.27036	1.91461	2.07816	-0.322446	-0.353882	-0.157558	0.327686	0.179234	-0.362015	-0.114998	-0.157079	-0.141974	0.49809	-0.199038	Mm.99	GO:0006260|GO:0009186|GO:0009262|GO:0005737|GO:0004748|GO:0005506|GO:0005515|GO:0016491|GO:0046872|GO:0046914	chr12	25297362	25303225	20135	ENSMUSG00000020649
1448260_at	ubiquitin carboxy-terminal hydrolase L1	Uchl1	4.39149	3.97699	3.58654	-0.680167	0.128964	0.237463	-0.620783	-0.0533981	-0.358821	-0.0290613	-0.24848	0.0188007	-0.0268683	0.256549	Mm.29807	GO:0006511|GO:0006512|GO:0006512|GO:0006950|GO:0007409|GO:0007412|GO:0007628|GO:0007628|GO:0008283|GO:0016579|GO:0019896|GO:0042755|GO:0050905|GO:0005622|GO:0005737|GO:0005737|GO:0005829|GO:0030424|GO:0043025|GO:0004197|GO:0004221|GO:0004221|GO:0008233|GO:0008234|GO:0008242|GO:0016787|GO:0016874|GO:0043130|GO:0043130	chr5	66955373	66966369	22223	ENSMUSG00000029223
1448314_at	cell division cycle 2 homolog A (S. pombe)	Cdc2a	3.00218	3.50782	3.31711	0.10771	-0.853848	0.284392	0.238558	0.451252	-0.913792	-0.310738	-0.20123	-0.392645	0.589469	0.00440788	Mm.281367	GO:0006468|GO:0006468|GO:0007049|GO:0007067|GO:0007095|GO:0051301|GO:0005634|GO:0000166|GO:0004672|GO:0004674|GO:0005515|GO:0005524|GO:0016301|GO:0016301|GO:0016740|GO:0030544	chr10	68733658	68748292	12534	ENSMUSG00000019942
1448361_at	tetratricopeptide repeat domain 3	Ttc3	1.92498	2.41668	2.25695	0.0043602	0.407943	0.395957	-0.05161	-0.655685	0.534325	0.843361	-0.318554	-0.664394	0.124357	0.858592	Mm.213408	GO:0005488|GO:0005515|GO:0008270|GO:0046872	chr16	94479415	94578020	22129	ENSMUSG00000040785
1448397_at	gap junction membrane channel protein beta 6	Gjb6	2.61403	3.75248	3.40356	0.236274	-0.047514	0.0173173	0.348214	0.626391	-0.206456	0.0589285	0.0646195	0.191003	-0.01404	-0.241582	Mm.25652	GO:0007154|GO:0007267|GO:0007605|GO:0042471|GO:0005921|GO:0005921|GO:0005922|GO:0016020|GO:0016021|GO:0030054|GO:0005243|GO:0005515	chr14	56077412	56087712	14623	ENSMUSG00000040055
1448432_at	phospholipase C, delta 1	Plcd1	2.26529	3.25566	2.63312	-0.116473	1.36885	1.20254	-0.662886	-0.683427	0.719357	0.915148	-0.379571	-0.591112	-0.0166345	0.987316	Mm.23963	GO:0001525|GO:0001890|GO:0006629|GO:0006629|GO:0007165|GO:0007165|GO:0007242|GO:0007242|GO:0016042|GO:0016042|GO:0005737|GO:0005829|GO:0004435|GO:0004435|GO:0004629|GO:0004629|GO:0004871|GO:0004871|GO:0005509|GO:0005509|GO:0016787|GO:0016787|GO:0046872	chr9	118920260	118942200	18799	ENSMUSG00000010660
1448441_at	CDC28 protein kinase 1b	Cks1b	1.94775	1.65685	1.59829	-0.759323	-1.86191	-1.01724	0.222305	0.684207	-0.914575	-0.39239	0.304226	-0.318173	0.534368	-0.520421	Mm.3049	GO:0007049|GO:0051301|GO:0016301|GO:0016538	chr3	89501398	89504310	54124	ENSMUSG00000028044
1448462_at	thymine DNA glycosylase /// similar to Thymine DNA glycosylase /// predicted gene, EG545124 /// similar to T:G mismatch-specific thymine-DNA glycosylase TDGb	EG545124 /// LOC434200 /// LOC624784 /// Tdg	2.18219	2.5091	2.37946	-0.439623	-0.574399	-0.229058	-0.17326	-0.0108786	-0.255849	0.0169649	-0.208739	-0.529626	0.387589	0.350773	Mm.284252	GO:0006281|GO:0006281|GO:0006298|GO:0006974|GO:0008152|GO:0005634|GO:0016605|GO:0016787|GO:0016798|GO:0016798|GO:0030983|GO:0032183	chr10	82059637	82080124	21665 /// 434200 /// 545124 /// 624784	ENSMUSG00000034674 /// ENSMUSG00000047347
1448466_at	cell division cycle associated 5	Cdca5	2.37869	2.75137	2.69245	-0.409798	-0.65097	-0.521756	0.119958	0.408943	-0.709055	-0.583799	-0.110856	0.132394	0.192043	-0.213583	Mm.23526	GO:0000082|GO:0000082|GO:0007049|GO:0007067|GO:0007067|GO:0007076|GO:0007076|GO:0007080|GO:0007080|GO:0051301|GO:0051329|GO:0005634|GO:0005737|GO:0008278|GO:0005515	chr19	6084982	6091775	67849	ENSMUSG00000024791
1448501_at	tetraspanin 6	Tspan6	2.78975	2.94257	2.99419	-0.457638	-0.878998	-0.36983	-0.0358396	0.394888	0.703903	1.17128	-0.257631	-0.325273	0.00625706	0.576646	Mm.46701	GO:0043123|GO:0016020|GO:0016021|GO:0004871	chrX	129237419	129244761	56496	ENSMUSG00000067377
1448519_at	TEA domain family member 2	Tead2	1.74468	1.92282	1.89771	-1.59126	-2.14168	-1.22856	-0.616079	-0.708704	-1.46042	-1.27353	0.249959	-0.676365	-0.0621004	0.488506	Mm.3019	GO:0006350|GO:0006355|GO:0045944|GO:0005634|GO:0005667|GO:0003677|GO:0003677|GO:0003700|GO:0016563	chr7	45083794	45101678	21677	ENSMUSG00000030796
1448566_at	solute carrier family 40 (iron-regulated transporter), member 1	Slc40a1	2.09817	2.83653	2.40636	0.614645	0.146293	0.000309944	0.332393	0.526174	0.382652	-0.148957	-0.184174	0.00205374	0.702822	-0.520702	Mm.28756	GO:0006810|GO:0006810|GO:0006811|GO:0006826|GO:0006826|GO:0005743|GO:0005886|GO:0008021|GO:0016020|GO:0016021|GO:0016021|GO:0005381|GO:0005381|GO:0005488|GO:0005506	chr1	45852608	45870437	53945	ENSMUSG00000025993
1448600_s_at	vav 3 oncogene	Vav3	2.71982	2.96927	3.00536	0.830516	1.20324	1.66166	0.788982	0.543055	2.53055	2.50269	-0.296822	-0.00295591	0.321886	-0.02211	Mm.282257	GO:0006906|GO:0007229|GO:0007242|GO:0007264|GO:0016477|GO:0030031|GO:0030032|GO:0035023|GO:0043087|GO:0043552|GO:0045785|GO:0005622|GO:0005737|GO:0005886|GO:0005085|GO:0005085|GO:0005089|GO:0005089|GO:0005154|GO:0008270|GO:0019992|GO:0030676|GO:0046872	chr3	109468708	109813749	57257	ENSMUSG00000033721
1448612_at	stratifin /// similar to LOC298795 protein /// similar to 14-3-3 protein sigma (Stratifin)	LOC665928 /// LOC675255 /// Sfn	4.75394	5.11275	4.48138	2.65546	3.61077	3.18218	0.784327	0.432931	2.80117	2.33672	-0.131036	-0.47295	0.761563	-0.157578	Mm.44482	GO:0000074|GO:0000079|GO:0030216|GO:0043588|GO:0005737|GO:0005737|GO:0019904	chr4	132872641	132873925	55948 /// 665928 /// 675255
1448627_s_at	PDZ binding kinase	Pbk	2.38211	2.55748	2.71654	-0.314879	-1.24895	-0.405104	0.133904	0.411706	-1.33522	-1.08129	-0.27776	0.0180416	0.40166	-0.141941	Mm.24337	GO:0006468|GO:0006468|GO:0018105|GO:0018107|GO:0000166|GO:0004672|GO:0004672|GO:0004674|GO:0004674|GO:0004674|GO:0005515|GO:0005515|GO:0005524|GO:0016301|GO:0016740	chr14	64759946	64771932	52033	ENSMUSG00000022033
1448635_at	structural maintenance of chromosomes 2	Smc2	2.84075	2.85632	3.59787	0.0541253	-0.992693	-0.0837936	-0.231462	-0.120193	-0.468233	0.0421424	0.186585	0.16248	-0.410623	0.0615554	Mm.2999	GO:0006259|GO:0007049|GO:0007059|GO:0007067|GO:0007076|GO:0051276|GO:0051301|GO:0005694|GO:0005737|GO:0000166|GO:0005515|GO:0005515|GO:0005524|GO:0005524|GO:0016887	chr4	52482190	52509403	14211	ENSMUSG00000028312
1448640_at	solute carrier family 14 (urea transporter), member 1	Slc14a1	1.69237	2.92177	1.88703	2.62743	2.81816	3.41864	0.735586	1.23254	1.30851	1.74655	0.290947	0.848248	-0.546254	-0.592942	Mm.33832	GO:0006810|GO:0006833|GO:0015840|GO:0015840|GO:0016020|GO:0016021|GO:0016021|GO:0005372|GO:0005507|GO:0015204|GO:0015204	chr18	78263709	78285436	108052	ENSMUSG00000059336
1448641_at	mbt domain containing 1	Mbtd1	1.75483	2.61141	2.2958	-0.592382	0.387745	0.397554	-0.420262	-0.48016	0.736017	0.585093	-0.432446	-0.771728	0.799036	0.40514	Mm.210334	GO:0045449|GO:0005634|GO:0008270	chr11	93728498	93763075	103537	ENSMUSG00000059474
1448650_a_at	polymerase (DNA directed), epsilon	Pole	2.01137	2.52777	2.27223	-0.100389	-0.506842	0.541304	-0.032876	0.15519	-0.269745	-0.188038	0.0113182	-0.161644	-0.0305023	0.180827	Mm.35061	GO:0006139|GO:0006260|GO:0006281|GO:0006974|GO:0000166|GO:0003676|GO:0003677|GO:0003887|GO:0008270|GO:0016740|GO:0016779|GO:0046872	chr5	110526640	110577755	18973	ENSMUSG00000007080
1448671_at	similar to ubiquitin-conjugating enzyme UbcM2	LOC100047012	1.44829	1.27824	1.74076	-0.199883	-1.16362	0.033463	-0.292345	-0.0546832	-0.0242553	-0.0566845	0.145345	-0.180212	-0.262636	0.297503		GO:0001558|GO:0006464|GO:0006512|GO:0005634|GO:0005737|GO:0004842|GO:0005515|GO:0016874|GO:0019787	chr2	78669739	78722127	100047012
1448696_at	hephaestin	Heph	2.29669	2.96151	2.72749	0.251839	0.199747	1.14712	0.546705	0.0971589	1.94135	2.18277	-0.288483	-0.654515	0.196859	0.746139	Mm.277092	GO:0006810|GO:0006811|GO:0006825|GO:0006826|GO:0006826|GO:0030218|GO:0016020|GO:0016021|GO:0005375|GO:0005506|GO:0005507|GO:0016491|GO:0046872	chrX	92658179	92777203	15203	ENSMUSG00000031209
1448743_at	synovial sarcoma, X breakpoint 2 interacting protein	Ssx2ip	1.2542	1.96605	1.74917	-0.950193	-1.0859	-0.954417	-0.0299711	-0.189033	-0.130744	-0.506612	-0.361757	-0.856221	0.81327	0.404709	Mm.200783	GO:0007155|GO:0030054|GO:0005515|GO:0005515	chr3	146342049	146377530	99167	ENSMUSG00000036825
1448745_s_at	loricrin	Lor	4.89854	5.29924	5.11268	0.842782	2.91487	1.32634	1.32264	0.753648	1.9114	1.98245	-0.681047	-1.20398	1.4417	0.443323	Mm.1121	GO:0018149|GO:0030216|GO:0031424|GO:0001533|GO:0009898|GO:0005198|GO:0005200|GO:0030280|GO:0030674	chr3	92166199	92169061	16939	ENSMUSG00000043165
1448777_at	minichromosome maintenance deficient 2 mitotin (S. cerevisiae)	Mcm2	2.26388	2.56429	2.48216	-0.279972	-0.646476	-0.247579	-0.23877	-0.0758228	-0.338983	-0.409007	-0.156482	-0.26908	0.290086	0.135475	Mm.16711	GO:0006260|GO:0006268|GO:0006270|GO:0006270|GO:0006334|GO:0006350|GO:0006355|GO:0007049|GO:0005634|GO:0005634|GO:0005664|GO:0000166|GO:0003677|GO:0003688|GO:0005515|GO:0005524|GO:0008094|GO:0008270|GO:0046872	chr6	88849095	88864356	17216
1448789_at	aldehyde dehydrogenase family 1, subfamily A3	Aldh1a3	4.27139	3.35817	5.21348	1.65038	1.73375	2.82714	1.23977	0.594682	3.55653	4.28226	-0.860228	-0.62607	0.449255	1.03704	Mm.140988	GO:0002072|GO:0006066|GO:0006629|GO:0008152|GO:0008152|GO:0021768|GO:0042573|GO:0042573|GO:0043065|GO:0043065|GO:0048048|GO:0048048|GO:0060166|GO:0005737|GO:0004028|GO:0004030|GO:0004030|GO:0016491	chr7	66269841	66306420	56847	ENSMUSG00000015134
1448889_at	solute carrier family 38, member 4	Slc38a4	6.39424	6.56846	6.68971	0.661114	-0.0614991	0.340034	0.512432	0.521321	0.0385094	0.104988	0.107241	0.437639	-0.262894	-0.281985	Mm.250980	GO:0006810|GO:0006811|GO:0006814|GO:0006865|GO:0006865|GO:0016020|GO:0016020|GO:0016021|GO:0005275|GO:0015171|GO:0015293|GO:0031402	chr15	96824493	96859247	69354	ENSMUSG00000022464
1448899_s_at	RAD51 associated protein 1	Rad51ap1	2.71657	3.13887	3.14567	0.286531	0.176532	0.327457	0.163999	-0.134805	-0.0149126	0.0336928	-0.151516	-0.0238819	0.0759416	0.0994558	Mm.204634	GO:0006281|GO:0006310|GO:0006974|GO:0005634|GO:0003677|GO:0003690|GO:0003697|GO:0003723|GO:0003723	chr6	126888666	126905206	19362
1448906_at	cadherin 16	Cdh16	5.01475	4.76542	6.08104	2.2989	2.06748	2.83432	2.48376	1.77216	2.38703	2.37153	-0.260906	-0.0303016	-0.147353	0.43856	Mm.19423	GO:0006418|GO:0007155|GO:0007156|GO:0016020|GO:0016021|GO:0004812|GO:0005509|GO:0005515|GO:0005524	chr8	107503264	107513423	12556	ENSMUSG00000031881
1448947_at	RIKEN cDNA 2810004N23 gene	2810004N23Rik	1.45864	1.79013	1.55725	-0.713371	-1.03725	-1.21216	-0.00448132	-0.135379	-0.65544	-0.69188	-0.19636	-0.394802	0.517309	0.0738525	Mm.439808		chr8	127725443	127749195	66523	ENSMUSG00000031984
1448953_at	Bloom syndrome homolog (human)	Blm	2.44384	2.50649	2.57254	-0.468072	-0.149279	0.00482273	-0.233411	-0.359433	-0.218247	0.19564	-0.0445514	-0.150341	0.208555	-0.0136633	Mm.12932	GO:0006260|GO:0006281|GO:0006310|GO:0044237|GO:0051098|GO:0005622|GO:0005634|GO:0005657|GO:0000166|GO:0003676|GO:0003677|GO:0004386|GO:0005515|GO:0005524|GO:0008026|GO:0016787|GO:0016818	chr7	80328277	80408511	12144	ENSMUSG00000030528
1448955_s_at	Ca<2+>dependent activator protein for secretion	Cadps	2.78695	1.53634	1.9985	1.69571	1.082	0.851719	0.554071	0.331145	1.24404	1.11114	-0.0722094	0.226452	-0.119719	-0.034524	Mm.260881	GO:0006810|GO:0006887|GO:0006887|GO:0015031|GO:0016050|GO:0050432|GO:0016020|GO:0030054|GO:0031410|GO:0031410|GO:0045202|GO:0005509|GO:0005515|GO:0008289|GO:0046872	chr14	11165826	11616312	27062	ENSMUSG00000054423
1448964_at	S100 calcium binding protein G	S100g	1.51344	2.62487	1.41295	-0.0123506	-0.0126429	0.00217342	-0.00323343	-0.0133967	-0.0226436	-0.0141163	0.004354	0.00165987	0.00860596	-0.0146203	Mm.6891	GO:0016323|GO:0016324|GO:0005499|GO:0005509	chrX	158306108	158308544	12309	ENSMUSG00000040808
1449060_at	kinesin family member 2C /// similar to Kinesin-like protein KIF2C (Mitotic centromere-associated kinesin) (MCAK)	Kif2c /// LOC631653	1.43014	1.46555	1.43139	0.0467796	-0.224505	-0.146271	0.180325	0.216216	-0.0563822	-0.363649	0.117886	0.090272	-0.00504065	-0.203116	Mm.247651	GO:0007018|GO:0005634|GO:0005737|GO:0005874|GO:0005875|GO:0005875|GO:0000166|GO:0003774|GO:0003774|GO:0003777|GO:0005515|GO:0005524|GO:0005524	chr4	116657571	116680519	631653 /// 73804	ENSMUSG00000028678
1449104_at	uroplakin 3A	Upk3a	5.04546	6.01375	5.26064	0.746925	0.208972	-0.16163	0.940324	1.59825	0.0337095	0.0421457	0.0607243	0.182893	-0.230437	-0.0131807	Mm.46214	GO:0030855|GO:0005615|GO:0005783|GO:0016020|GO:0016021|GO:0016021	chr15	84844988	84850326	22270	ENSMUSG00000022435
1449130_at	CD1d1 antigen	Cd1d1	2.77855	3.63804	3.30278	0.0456467	0.315959	0.917401	0.135371	-0.0918613	1.25952	1.60322	-0.172138	0.144978	-0.232017	0.259176	Mm.1894	GO:0001916|GO:0006955|GO:0019882|GO:0019882|GO:0045059|GO:0045078|GO:0045086|GO:0045404|GO:0045404|GO:0048006|GO:0048007|GO:0050776|GO:0051135|GO:0051138|GO:0005764|GO:0005769|GO:0005770|GO:0009897|GO:0016020|GO:0016021|GO:0016021|GO:0005515|GO:0030883|GO:0046982	chr3	87081753	87085368	12479	ENSMUSG00000028076
1449131_s_at	CD1d1 antigen	Cd1d1	2.45559	3.50461	3.0374	-0.489697	0.154261	0.731293	-0.443952	-0.613106	0.858138	1.31789	0.0441356	0.137765	-0.388669	0.20677	Mm.1894	GO:0001916|GO:0006955|GO:0019882|GO:0019882|GO:0045059|GO:0045078|GO:0045086|GO:0045404|GO:0045404|GO:0048006|GO:0048007|GO:0050776|GO:0051135|GO:0051138|GO:0005764|GO:0005769|GO:0005770|GO:0009897|GO:0016020|GO:0016021|GO:0016021|GO:0005515|GO:0030883|GO:0046982	chr3	87081753	87085368	12479	ENSMUSG00000028076
1449133_at	small proline-rich protein 1A	Sprr1a	4.3118	4.53545	4.29865	4.5149	4.33589	4.41162	2.68256	2.28171	1.86764	1.23365	0.302689	-0.0563669	0.831067	-1.07739	Mm.331191	GO:0031424|GO:0005737|GO:0005198	chr3	92569339	92571288	20753	ENSMUSG00000050359
1449152_at	cyclin-dependent kinase inhibitor 2B (p15, inhibits CDK4)	Cdkn2b	1.77608	2.94666	1.93547	0.283295	0.59115	0.92328	0.0324192	-0.124433	0.033926	1.49212	-0.212965	-0.32021	-0.242852	0.776028	Mm.423094	GO:0006355|GO:0007049|GO:0045786|GO:0005634|GO:0005737|GO:0003677|GO:0003700|GO:0004861|GO:0016301	chr4	88777522	88782229	12579	ENSMUSG00000073802
1449154_at	procollagen, type XI, alpha 1	Col11a1	2.55935	1.88551	1.97052	-0.974781	-0.845171	-0.0159802	-0.803125	-0.849878	-0.155359	0.740169	-0.267825	0.0981693	-0.760911	0.930566	Mm.209715	GO:0001502|GO:0006029|GO:0006817|GO:0007155|GO:0030199|GO:0005578|GO:0005581|GO:0005737|GO:0005198|GO:0005201|GO:0030020	chr3	114022543	114212863	12814	ENSMUSG00000027966
1449166_at	S100 calcium binding protein A14	S100a14	5.05633	5.26357	4.89696	3.94043	3.35282	2.98604	2.34326	1.86377	2.14941	1.65857	0.147923	-0.230649	0.487305	-0.404578	Mm.24006	GO:0005737|GO:0005509|GO:0005509	chr3	90613082	90614759	66166	ENSMUSG00000042306
1449171_at	Ttk protein kinase	Ttk	2.48556	2.86245	2.79088	0.207952	-0.211261	0.0987291	-0.191496	0.298749	-0.399201	-0.81232	0.124265	-0.142217	-0.0655417	0.0834932	Mm.1904	GO:0006468|GO:0000166|GO:0004672|GO:0004674|GO:0004713|GO:0005524|GO:0016301|GO:0016740	chr9	83632272	83669107	22137	ENSMUSG00000038379
1449176_a_at	deoxycytidine kinase	Dck	2.58591	2.20087	2.83252	-0.542714	-1.02824	-0.584806	-0.284918	-0.23862	-0.615132	-0.635691	0.468976	0.336525	-0.671405	-0.134096	Mm.298892	GO:0006139|GO:0000166|GO:0004137|GO:0005524|GO:0016301|GO:0016740|GO:0016773	chr5	89839804	89857806	13178	ENSMUSG00000029366
1449202_at	sema domain, immunoglobulin domain (Ig), transmembrane domain (TM) and short cytoplasmic domain, (semaphorin) 4G	Sema4g	1.46739	3.02498	2.34075	0.398366	1.25807	0.891187	-0.127926	-0.389723	0.450558	-0.151112	-0.263307	-0.725764	0.860586	0.128485	Mm.34404	GO:0007275|GO:0007399|GO:0030154|GO:0005615|GO:0016020|GO:0016021|GO:0016021|GO:0004872	chr19	45042574	45056708	26456	ENSMUSG00000025207
1449207_a_at	kinesin family member 20A	Kif20a	3.46108	3.60139	3.53877	0.198543	-0.289789	0.389866	0.0921302	0.328352	-0.136245	0.104295	-0.249381	0.0543323	0.171612	0.0234361	Mm.258846	GO:0006810|GO:0007018|GO:0015031|GO:0051301|GO:0005874|GO:0005875|GO:0000166|GO:0003774|GO:0003777|GO:0005524	chr18	34749413	34757605	19348	ENSMUSG00000003779
1449210_at	insulin-like growth factor 2 mRNA binding protein 1	Igf2bp1	1.41632	1.76245	1.65539	0.0240736	-0.146535	-0.133274	0.0883069	-0.0930872	-0.33025	0.0895257	-0.122764	0.0866747	-0.257988	0.294076	Mm.399906	GO:0006417|GO:0005737|GO:0000166|GO:0003676|GO:0003676|GO:0003723	chr11	95777684	95822067	140486
1449315_at	odd Oz/ten-m homolog 3 (Drosophila)	Odz3	2.12388	2.07188	1.80113	-0.979102	-0.874618	-0.0982375	-0.219112	-0.615997	0.133725	0.951385	-0.475621	-0.638238	0.608014	0.505845	Mm.42191	GO:0005887|GO:0016020|GO:0016021	chr8	49726499	50173927	23965
1449353_at	zinc finger matrin type 3	Zmat3	1.0914	1.79542	1.49829	-1.32427	-1.3983	-0.859265	-0.547762	-0.598929	-0.420975	-0.0252876	-0.426456	-0.874143	0.455118	0.845478	Mm.35705	GO:0030308|GO:0005622|GO:0005634|GO:0003676|GO:0008270	chr3	32526344	32557169	22401
1449471_at	potassium large conductance calcium-activated channel, subfamily M, beta member 4 /// similar to calcium activated potassium channel beta 4 subunit	Kcnmb4 /// LOC100047870	2.17266	2.19039	2.17816	-0.83319	-1.35889	-0.870635	-1.14201	-1.2227	-1.17929	-0.976197	-0.396008	0.801594	-0.736863	0.331277	Mm.440652	GO:0001508|GO:0001508|GO:0005513|GO:0005513|GO:0006810|GO:0006811|GO:0006813|GO:0006813|GO:0019228|GO:0019228|GO:0005887|GO:0008076|GO:0008076|GO:0008076|GO:0016020|GO:0016021|GO:0005216|GO:0005267|GO:0005515|GO:0005515|GO:0015269|GO:0015269|GO:0015269	chr10	115821950	115878177	100047870 /// 58802	ENSMUSG00000054934
1449481_at	solute carrier family 25 (mitochondrial carrier, adenine nucleotide translocator), member 13	Slc25a13	1.72466	2.20319	1.96557	-0.241693	-0.171718	-0.0474839	0.192853	0.412984	0.21531	-0.210063	-0.207973	-0.173613	0.539984	-0.158398	Mm.24513	GO:0006810|GO:0015810|GO:0015810|GO:0015810|GO:0015813|GO:0015813|GO:0043490|GO:0043490|GO:0043490|GO:0051592|GO:0051592|GO:0005739|GO:0005739|GO:0005739|GO:0005739|GO:0005743|GO:0005743|GO:0005743|GO:0016020|GO:0016021|GO:0005215|GO:0005313|GO:0005313|GO:0005313|GO:0005488|GO:0005509|GO:0015183|GO:0015183	chr6	5991213	6167122	50799
1449482_at	histone cluster 3, H2ba	Hist3h2ba	3.42099	3.69379	2.97991	0.366853	-0.520872	-0.12447	0.232762	0.219851	-0.0420485	-0.406447	-0.627259	0.275174	0.400161	-0.0480757	Mm.28022	GO:0006334|GO:0006334|GO:0007001|GO:0007001|GO:0000786|GO:0000786|GO:0005634|GO:0005634|GO:0005694|GO:0005694|GO:0003677|GO:0003677	chr11	58765105	58765727	78303	ENSMUSG00000056895
1449522_at	unc-5 homolog C (C. elegans)	Unc5c	2.88021	3.02605	2.71734	-0.378069	-0.809383	-0.907247	-0.226559	-0.363273	-0.524603	-0.54526	0.199835	0.122611	-0.564296	0.241849	Mm.24430	GO:0006915|GO:0007165|GO:0007165|GO:0007275|GO:0007420|GO:0030334|GO:0005886|GO:0016020|GO:0016021|GO:0004872|GO:0005042|GO:0005515|GO:0005515	chr3	141402950	141772309	22253
1449553_at	RIKEN cDNA 2610200G18 gene	2610200G18Rik	4.37443	4.54678	4.32473	-0.127766	-0.392737	0.0382881	-0.120198	0.0284553	-0.350466	0.107391	0.0790019	0.239574	-0.325262	0.00668526	Mm.423029	GO:0005615|GO:0016020|GO:0016021				67149
1449559_at	homeo box, msh-like 2	Msx2	2.37923	2.25441	2.96549	0.0612454	0.427513	0.417757	-0.492197	-1.00079	0.114674	-0.166797	0.0348778	-0.621114	-0.638748	1.22499	Mm.1763	GO:0006355|GO:0007275|GO:0030326|GO:0045449|GO:0005634|GO:0005667|GO:0003677|GO:0003700|GO:0005515|GO:0043565	chr13	53475380	53480608	17702	ENSMUSG00000021469
1449586_at	plakophilin 1	Pkp1	3.33009	4.32673	3.8839	2.90079	3.19353	2.97202	2.32156	1.37478	3.16971	3.23501	-0.934958	-0.889914	1.19527	0.629602	Mm.4494	GO:0007155|GO:0005737|GO:0005856|GO:0030054|GO:0005198|GO:0005488|GO:0005515|GO:0005515	chr1	137687809	137735607	18772	ENSMUSG00000026413
1449612_x_at	M-phase phosphoprotein 1	Mphosph1	1.79459	2.49231	2.45683	0.0868216	0.460611	0.404384	-0.117681	-0.397484	-0.0230188	-0.220912	-0.21901	-0.314513	0.0493455	0.484179	Mm.278471	GO:0007018|GO:0007049|GO:0007067|GO:0051301|GO:0005737|GO:0005874|GO:0005875|GO:0000166|GO:0003774|GO:0003777|GO:0005524	chr19	35041143	35041749	240641	ENSMUSG00000024795
1449621_s_at	thrombospondin, type I, domain 1	Thsd1	0.832468	2.12655	1.24919	2.56272	2.60638	3.31411	1.59809	1.18238	2.11936	2.2917	-0.816487	0.0465541	0.245624	0.524308	Mm.32067	GO:0005615|GO:0016020|GO:0016021|GO:0016021	chr8	23724927	23725449	56229	ENSMUSG00000031480
1449698_at	RIKEN cDNA C330027C09 gene	C330027C09Rik	1.53298	2.0109	2.37098	-0.536611	-0.0427694	-0.119071	-0.287734	-0.178284	0.0162559	0.0269265	-0.0237679	-0.423655	0.285468	0.161954	Mm.24491	GO:0005737|GO:0016020|GO:0016021|GO:0005488	chr16	48938315	48938875	224171	ENSMUSG00000033031
1449699_s_at	RIKEN cDNA C330027C09 gene	C330027C09Rik	2.02104	2.25732	2.41478	-0.24686	-0.102454	-0.227449	0.103739	0.127501	-0.206196	0.101375	-0.064507	-0.0838594	0.583457	-0.43509	Mm.24491	GO:0005737|GO:0016020|GO:0016021|GO:0005488	chr16	48938315	48938875	224171	ENSMUSG00000033031
1449705_x_at	minichromosome maintenance deficient 3 (S. cerevisiae) /// similar to DNA replication licensing factor MCM3 (DNA polymerase alpha holoenzyme-associated protein P1) (P1-MCM3)	LOC100045677 /// Mcm3	2.93553	3.02945	3.00695	0.622888	-0.250625	0.595092	0.417683	0.253276	0.162638	0.438121	0.153523	0.182183	-0.545013	0.209306	Mm.4502	GO:0006260|GO:0006270|GO:0006350|GO:0006355|GO:0007049|GO:0005634|GO:0000166|GO:0000166|GO:0003677|GO:0005524|GO:0008094|GO:0017111	chr1	20788113	20788646	100045677 /// 17215	ENSMUSG00000041859
1449708_s_at	checkpoint kinase 1 homolog (S. pombe)	Chek1	2.86811	2.93008	3.00421	0.952194	0.659711	1.10666	1.20487	0.311514	0.776121	1.17273	0.383002	-0.108653	0.196951	-0.471302	Mm.16753	GO:0000077|GO:0000077|GO:0000086|GO:0006281|GO:0006281|GO:0006468|GO:0006468|GO:0006974|GO:0006974|GO:0007049|GO:0005634|GO:0005657|GO:0005737|GO:0000166|GO:0004672|GO:0004672|GO:0004674|GO:0005515|GO:0005524|GO:0016301|GO:0016740	chr9	36459138	36459653	12649	ENSMUSG00000032113
1449823_at	dachshund 2 (Drosophila)	Dach2	4.46602	5.07642	4.77583	1.8377	1.73138	2.44944	1.54594	1.35646	1.53625	2.07156	-0.616036	-0.447664	1.61628	-0.552576	Mm.79760	GO:0006350|GO:0006355|GO:0007275|GO:0009987|GO:0005634|GO:0005634|GO:0000166|GO:0003677|GO:0005515	chrX	109415199	109953330	93837	ENSMUSG00000025592
1449939_s_at	delta-like 1 homolog (Drosophila)	Dlk1	4.60785	0.942768	4.09886	0.802518	0.907167	0.89177	0.706193	0.597631	0.778199	0.594862	-0.0401549	-0.170578	0.0268159	0.183919	Mm.157069	GO:0005615|GO:0016020|GO:0016021|GO:0016021|GO:0005509|GO:0005515	chr12	109901312	109908432	13386	ENSMUSG00000040856
1449979_a_at	sparc/osteonectin, cwcv and kazal-like domains proteoglycan 3	Spock3	2.63413	0.909411	1.21664	-0.697465	-0.748145	-0.743885	-0.595048	-0.705288	-0.748848	-0.493486	0.257419	0.30779	-0.527476	-0.0377336	Mm.334552	GO:0005578|GO:0005615|GO:0004857|GO:0005509|GO:0008191	chr8	65843423	66249040	72902	ENSMUSG00000054162
1450047_at	heparan sulfate 6-O-sulfotransferase 2	Hs6st2	2.44597	2.15395	1.99736	-0.987927	-0.783642	-1.01982	-0.603019	-1.03677	0.288837	0.460752	0.233533	0.684475	-0.916249	-0.00175858	Mm.252561	GO:0005615|GO:0016020|GO:0016021|GO:0016740	chrX	47631434	47926008	50786
1450078_at	Nik related kinase	Nrk	2.02283	1.05912	1.19373	-0.14681	-0.314535	-0.0124078	-0.338453	-0.292695	-0.0846395	-0.304989	-0.347591	-0.125044	0.218068	0.254567	Mm.22367	GO:0006468|GO:0006468|GO:0007256|GO:0000166|GO:0004672|GO:0004672|GO:0004672|GO:0004674|GO:0005083|GO:0005083|GO:0005524|GO:0016301|GO:0016740	chrX	134260798	134355476	27206	ENSMUSG00000052854
1450079_at	Nik related kinase	Nrk	4.73479	4.01461	3.63063	-0.233032	-0.507421	0.41836	0.174484	-0.164332	0.446702	0.797751	-0.0453467	0.380725	-0.289894	-0.0454845	Mm.22367	GO:0006468|GO:0006468|GO:0007256|GO:0000166|GO:0004672|GO:0004672|GO:0004672|GO:0004674|GO:0005083|GO:0005083|GO:0005524|GO:0016301|GO:0016740	chrX	134260798	134355476	27206
1450112_a_at	growth arrest specific 2	Gas2	2.28627	1.39633	2.02836	-0.119788	-0.160013	-0.136001	-0.0730057	0.114928	0.637099	0.147335	-0.364651	-0.0386901	0.2426	0.160739	Mm.207360	GO:0006915|GO:0007049|GO:0007050|GO:0008360|GO:0005737|GO:0005856|GO:0016020	chr7	51747168	51862534	14453	ENSMUSG00000030498
1450156_a_at	hyaluronan mediated motility receptor (RHAMM)	Hmmr	2.26598	2.45521	2.58297	0.200004	-0.172553	0.208165	0.137188	0.379361	-0.0909066	0.10236	0.00827503	0.111392	-0.0125504	-0.107118	Mm.116997	GO:0005737|GO:0004872|GO:0005540	chr11	40544808	40576845	15366
1450194_a_at	myeloblastosis oncogene	Myb	1.89585	1.19602	1.83062	0.591815	-0.188569	0.00905704	0.297202	0.319975	-0.0806498	-0.189023	-0.232474	0.47719	0.0718131	-0.316529	Mm.52109	GO:0000074|GO:0000082|GO:0006350|GO:0006355|GO:0006355|GO:0006355|GO:0006816|GO:0009987|GO:0019068|GO:0045449|GO:0005634|GO:0005634|GO:0003677|GO:0003677|GO:0003700|GO:0003700|GO:0005515|GO:0030528	chr10	20814410	20842402	17863
1450269_a_at	phosphofructokinase, liver, B-type	Pfkl	2.31964	2.28821	2.36779	-0.0258894	-0.328053	-0.312293	-0.0414534	0.272892	-0.20265	-0.234445	0.0623293	-0.271404	0.130371	0.0787029	Mm.269649	GO:0006002|GO:0006002|GO:0006096|GO:0005737|GO:0005945|GO:0005945|GO:0000166|GO:0000287|GO:0003824|GO:0003872|GO:0003872|GO:0005524|GO:0016301|GO:0016740|GO:0046872	chr10	77391035	77412854	18641	ENSMUSG00000020277
1450307_x_at	H2A histone family, member Y3	H2afy3	3.01705	1.80244	2.20812	0.510722	-0.0693011	0.411376	0.237127	0.291021	0.197921	0.498952	0.213418	0.0463662	-0.49426	0.234476	Mm.449983	GO:0006334|GO:0007001|GO:0000786|GO:0005634|GO:0005694|GO:0003677	chr15	62047206	62049117	67552
1450332_s_at	flavin containing monooxygenase 5 /// similar to Flavin containing monooxygenase 5	Fmo5 /// LOC100046051	1.65203	3.41789	2.55608	0.482519	-0.344253	0.159027	0.660617	0.978457	0.660179	0.684163	-0.940999	-0.431314	1.18504	0.187276	Mm.385180	GO:0006118|GO:0005783|GO:0005792|GO:0016020|GO:0016021|GO:0016021|GO:0031227|GO:0004497|GO:0004499|GO:0016491|GO:0050660|GO:0050661	chr3	97714454	97737998	100046051 /// 14263	ENSMUSG00000028088
1450339_a_at	B-cell leukemia/lymphoma 11B	Bcl11b	3.58793	4.73682	4.20674	0.483008	0.493693	0.362199	-0.2373	0.163088	0.187049	0.400744	-0.0975952	0.678578	-0.776456	0.195475	Mm.392694	GO:0006350|GO:0006355|GO:0007409|GO:0008285|GO:0005622|GO:0005634|GO:0003676|GO:0008270|GO:0046872	chr12	108363029	108451028	58208	ENSMUSG00000048251
1450387_s_at	adenylate kinase 3 alpha-like 1 /// similar to adenylate kinase 4	Ak3l1 /// LOC100047616	2.50848	3.05179	2.90798	-0.203093	-0.522513	-0.0430775	-0.126263	-0.374806	-0.85598	-0.138833	0.512753	0.0991068	-1.29014	0.678283	Mm.42040	GO:0006139|GO:0005739|GO:0005739|GO:0000166|GO:0004017|GO:0005524|GO:0005525|GO:0016301|GO:0016740|GO:0016776|GO:0019201	chr4	100917670	100965703	100047616 /// 11639	ENSMUSG00000028527
1450428_at	LIM homeobox protein 1	Lhx1	2.50689	1.07322	3.35845	0.0971713	0.363691	0.261038	0.0276136	0.00299501	0.021575	-0.00838089	-0.0284128	0.0066824	0.0498447	-0.0281138	Mm.4965	GO:0001706|GO:0006355|GO:0010003|GO:0045449|GO:0005634|GO:0005634|GO:0005667|GO:0003677|GO:0003677|GO:0003700|GO:0005515|GO:0008270|GO:0043565|GO:0046872	chr11	84334167	84342210	16869	ENSMUSG00000018698
1450429_at	calpain 6	Capn6	3.25848	2.56966	2.93754	-1.4852	-0.935477	0.381459	-1.46073	-2.06337	-0.835002	-0.0873542	0.120217	0.602596	-1.31208	0.589272	Mm.30290	GO:0006508|GO:0005622|GO:0004197|GO:0004198	chrX	139048603	139073760	12338	ENSMUSG00000067276
1450440_at	glial cell line derived neurotrophic factor family receptor alpha 1	Gfra1	1.448	2.28181	1.75717	-0.0563707	0.269787	0.214924	0.11186	-0.0694256	0.116602	0.203679	-0.119189	0.0418286	-0.118913	0.196274	Mm.88367	GO:0007169|GO:0007399|GO:0009653|GO:0005615|GO:0016020|GO:0019898|GO:0004872|GO:0004872|GO:0048503	chr19	58290465	58508609	14585	ENSMUSG00000025089
1450448_at	stanniocalcin 1	Stc1	2.49133	2.88408	3.11116	0.558724	0.710759	1.16322	0.547489	0.605085	0.761537	1.50759	0.20499	-0.324006	-0.458715	0.577731	Mm.20911	GO:0006468|GO:0006874|GO:0030320|GO:0005576|GO:0005615|GO:0004672|GO:0005179|GO:0005179|GO:0005524	chr14	67982587	67995058	20855	ENSMUSG00000014813
1450460_at	aquaporin 3	Aqp3	3.37037	4.0545	3.32334	3.09604	2.60807	2.98371	0.709375	0.834823	-0.0921307	0.0796394	0.0239072	0.23896	-0.0817299	-0.181138	Mm.34043	GO:0006810|GO:0006833|GO:0005887|GO:0016020|GO:0016020|GO:0016021|GO:0016021|GO:0016323|GO:0019867|GO:0005215|GO:0005215|GO:0015250|GO:0015288	chr4	41281367	41286853	11828	ENSMUSG00000028435
1450475_at	distal-less homeobox 3	Dlx3	1.87822	2.26821	2.40586	0.253252	0.134239	0.229981	0.285618	0.222329	-0.293419	-0.246713	0.0301275	0.103564	-0.0355883	-0.0981035	Mm.5194	GO:0006355|GO:0007275|GO:0045449|GO:0005634|GO:0005667|GO:0003677|GO:0003700|GO:0043565	chr11	94936206	94941335	13393	ENSMUSG00000001510
1450496_a_at	RIKEN cDNA 2810433K01 gene	2810433K01Rik	2.50189	2.51284	2.37006	0.0333772	-0.273014	0.0452509	0.187633	-0.0211139	-0.195244	-0.0928845	0.0444961	-0.0753245	-0.268766	0.299594	Mm.283406	GO:0007049|GO:0007067|GO:0051301	chr18	74322134	74333148	66468	ENSMUSG00000036223
1450677_at	checkpoint kinase 1 homolog (S. pombe)	Chek1	2.37825	2.91043	2.85194	0.14285	0.270654	0.722989	0.581892	0.0689487	0.80018	0.933832	0.13621	-0.298601	0.404218	-0.241827	Mm.16753	GO:0000077|GO:0000077|GO:0000086|GO:0006281|GO:0006281|GO:0006468|GO:0006468|GO:0006974|GO:0006974|GO:0007049|GO:0005634|GO:0005657|GO:0005737|GO:0000166|GO:0004672|GO:0004672|GO:0004674|GO:0005515|GO:0005524|GO:0016301|GO:0016740	chr9	36458769	36476298	12649	ENSMUSG00000032113
1450687_at	insulin-like growth factor 2 mRNA binding protein 3	Igf2bp3	4.26094	4.89703	4.68476	-0.0333939	-0.00802278	-0.00339746	-0.0161119	-0.00309181	0.594076	0.154089	-0.00350857	0.0718155	-0.0426183	-0.0256891	Mm.281018	GO:0006417|GO:0005737|GO:0000166|GO:0003676|GO:0003723	chr6	49015104	49144379	140488
1450692_at	kinesin family member 4	Kif4	2.51729	2.76203	2.6897	0.0102777	-0.45282	0.556419	0.0935669	-0.351258	-0.321669	-0.43106	-0.389599	0.243385	0.271773	-0.125559	Mm.383091	GO:0007017|GO:0007018|GO:0005871|GO:0005874|GO:0005875|GO:0000166|GO:0003677|GO:0003774|GO:0003777|GO:0005524	chrX	96828455	96929990	16571	ENSMUSG00000034311
1450723_at	ISL1 transcription factor, LIM/homeodomain	Isl1	2.39779	2.57068	2.35487	-0.0928822	0.506037	1.0052	-0.746012	-1.74537	0.537975	1.05318	0.46133	0.0707016	-1.32902	0.796991	Mm.42242	GO:0001755|GO:0003007|GO:0006091|GO:0006355|GO:0006355|GO:0007275|GO:0007275|GO:0007507|GO:0045449|GO:0005634|GO:0005634|GO:0005634|GO:0003677|GO:0003677|GO:0003700|GO:0003700|GO:0003702|GO:0005515|GO:0005515|GO:0008270|GO:0043565|GO:0046872	chr13	117418950	117430345	16392	ENSMUSG00000042258
1450780_s_at	high mobility group AT-hook 2	Hmga2	4.87989	4.23055	4.98467	0.665338	-0.196659	-0.215467	0.179522	0.119088	0.165992	-0.375015	-0.196458	0.106005	0.245075	-0.154621	Mm.157190	GO:0006323|GO:0006350|GO:0006355|GO:0007001|GO:0000228|GO:0000785|GO:0005634|GO:0005694|GO:0003677|GO:0005515	chr10	119764719	119880067	15364
1450781_at	high mobility group AT-hook 2	Hmga2	5.17343	4.8509	5.76033	0.603069	0.148854	-0.532166	0.0906424	0.0434585	0.491539	0.056922	0.0282474	-0.490336	0.313407	0.148681	Mm.157190	GO:0006323|GO:0006350|GO:0006355|GO:0007001|GO:0000228|GO:0000785|GO:0005634|GO:0005694|GO:0003677|GO:0005515	chr10	119764719	119880067	15364
1450800_at	synaptotagmin VIII	Syt8	1.11209	1.78057	1.16127	3.16172	4.11291	3.59908	1.73322	0.788173	2.08009	1.31566	0.389279	-0.234547	-0.0655041	-0.0892277	Mm.213002	GO:0006810|GO:0008021|GO:0016020|GO:0016021|GO:0016021|GO:0005215	chr7	142246223	142249788	55925	ENSMUSG00000031098
1450842_a_at	centromere protein A	Cenpa	3.01101	2.90349	3.00209	-0.164833	-0.669122	-0.0793261	0.166685	0.0329533	-0.425934	-0.64448	-0.17967	-0.0195751	0.0257831	0.173462	Mm.290563	GO:0006334|GO:0007001|GO:0000775|GO:0000775|GO:0000786|GO:0000939|GO:0005634|GO:0005694|GO:0003677	chr5	30943482	30951363	12615	ENSMUSG00000029177
1450862_at	RAD54 like (S. cerevisiae)	Rad54l	2.14229	2.82219	2.58741	0.101814	0.516408	0.558886	-0.421607	-0.0676661	0.45645	0.076056	-0.138966	0.105789	-0.359948	0.393125	Mm.3655	GO:0000724|GO:0006281|GO:0006974|GO:0006974|GO:0010212|GO:0042493|GO:0000166|GO:0003676|GO:0003676|GO:0003677|GO:0003677|GO:0004386|GO:0005524|GO:0008026|GO:0016787	chr4	115592195	115621596	19366	ENSMUSG00000028702
1450920_at	cyclin B2	Ccnb2	2.65786	3.24283	2.95401	-0.627735	-0.614732	-0.188103	-0.136545	-0.0225115	-0.813817	-0.374595	-0.24553	-0.251747	0.314619	0.182658	Mm.22592	GO:0000074|GO:0007049|GO:0007067|GO:0051301|GO:0005634|GO:0015630|GO:0005515|GO:0016538	chr9	70206851	70220736	12442	ENSMUSG00000032218
1450933_at	phosphodiesterase 7A	Pde7a	1.75568	2.64354	2.25951	0.40906	1.58996	1.30881	-0.118015	-0.205417	1.08676	0.662977	0.0210814	-0.359635	0.128808	0.209745	Mm.296814	GO:0007165|GO:0005615|GO:0003824|GO:0004114|GO:0016787	chr3	19417145	19457109	18583	ENSMUSG00000069094
1450990_at	glypican 3	Gpc3	1.97378	1.13921	1.46344	-1.33159	-1.75562	-0.643192	-0.891404	-0.911685	-1.22593	-1.46785	0.519067	0.0535889	-1.03068	0.458025	Mm.22515	GO:0001658|GO:0008285|GO:0009887|GO:0030513|GO:0045926|GO:0005578|GO:0005578|GO:0005615|GO:0005887|GO:0016020|GO:0048503	chrX	48517052	48858599	14734	ENSMUSG00000055653
1450993_at	PAS domain containing serine/threonine kinase	Pask	2.16474	2.40867	2.52489	0.164139	0.318335	0.343959	-0.120804	-0.00989962	0.091855	-0.344986	0.250059	-0.128125	-0.209258	0.0873222	Mm.379454	GO:0006355|GO:0006468|GO:0006468|GO:0007165|GO:0007165|GO:0005622|GO:0005737|GO:0000166|GO:0004672|GO:0004672|GO:0004674|GO:0004674|GO:0004871|GO:0004871|GO:0005524|GO:0005524|GO:0016301|GO:0016740	chr1	95139842	95173175	269224	ENSMUSG00000026274
1451064_a_at	phosphoserine aminotransferase 1	Psat1	1.88457	1.54293	2.3761	-0.849185	-0.523607	-0.0237246	0.0452461	0.2164	0.346463	0.471425	0.388123	-0.763827	0.435951	-0.0602493	Mm.289936	GO:0006564|GO:0008152|GO:0008652|GO:0003824|GO:0004648|GO:0008483|GO:0016740|GO:0030170	chr19	15972144	15992078	107272	ENSMUSG00000024640
1451105_at	vasohibin 2	Vash2	3.52165	3.44841	3.43851	-0.719774	-0.390352	-0.274009	-0.321443	-0.113366	0.452672	0.377833	0.198307	-0.178293	-0.103825	0.0838113	Mm.22856		chr1	192648260	192679613	226841	ENSMUSG00000037568
1451109_a_at	neural precursor cell expressed, developmentally down-regulted gene 4	Nedd4	2.02271	2.61095	2.45213	-0.618587	-0.509765	0.11432	-0.49436	-0.871892	0.506579	0.522599	-0.281204	-0.635677	-0.20827	1.12515	Mm.279923	GO:0006464|GO:0006512|GO:0000151|GO:0005622|GO:0005737|GO:0005829|GO:0004842|GO:0004842|GO:0004842|GO:0005515|GO:0005515|GO:0016874	chr9	72461093	72548417	17999	ENSMUSG00000032216
1451122_at	isopentenyl-diphosphate delta isomerase	Idi1	1.37108	1.63795	1.70648	-1.14466	-1.9311	-1.38049	-0.294604	-0.683355	-0.526073	-0.980865	0.0128021	-0.236024	-0.270611	0.493832	Mm.29847	GO:0006694|GO:0006694|GO:0006695|GO:0006695|GO:0008299|GO:0008299|GO:0008610|GO:0016117|GO:0016126|GO:0016126|GO:0005777|GO:0005777|GO:0000287|GO:0000287|GO:0004452|GO:0004452|GO:0016787|GO:0016853|GO:0016853|GO:0046872	chr13	8884922	8891697	319554
1451128_s_at	kinesin family member 22	Kif22	2.64764	2.70711	2.59921	-0.112707	0.337467	0.119659	-0.0909677	0.0706787	-0.779004	-0.714661	-0.0404539	-0.550189	0.482656	0.107987	Mm.458209	GO:0007017|GO:0007018|GO:0000785|GO:0005622|GO:0005819|GO:0005871|GO:0005874|GO:0005875|GO:0000166|GO:0003677|GO:0003774|GO:0003777|GO:0005524|GO:0043565	chr7	126818876	126833609	110033	ENSMUSG00000030677
1451190_a_at	SH3-binding kinase 1	Sbk1	3.75549	3.65766	3.58378	-0.160416	-1.13328	-0.608422	0.142234	-0.610523	-0.134515	-0.0494757	0.205324	0.239668	-0.772074	0.327082	Mm.29660	GO:0006468|GO:0006468|GO:0005737|GO:0000166|GO:0004672|GO:0004672|GO:0004674|GO:0004674|GO:0004674|GO:0005524|GO:0005524|GO:0016301|GO:0016740	chr7	126063705	126086162	104175	ENSMUSG00000042978
1451191_at	cellular retinoic acid binding protein II	Crabp2	4.04016	3.91522	3.83691	0.0204959	-0.169369	0.409934	-0.152955	-0.0930295	0.636134	1.01376	0.153356	0.181731	-0.187222	-0.147864	Mm.4757	GO:0006810|GO:0035115|GO:0042573|GO:0005634|GO:0005737|GO:0005737|GO:0001972|GO:0005215|GO:0005488|GO:0008289|GO:0016918|GO:0030332	chr3	88034621	88039299	12904	ENSMUSG00000004885
1451246_s_at	aurora kinase B	Aurkb	3.23095	3.75084	3.63484	0.251149	-0.321352	0.0487547	0.101961	0.195442	-0.527319	0.184218	-0.301119	-0.0536103	0.201738	0.152992	Mm.3488	GO:0006306|GO:0006468|GO:0007049|GO:0007067|GO:0051301|GO:0000775|GO:0005694|GO:0000166|GO:0003677|GO:0004672|GO:0004674|GO:0005515|GO:0005524|GO:0008170|GO:0016301|GO:0016740	chr11	68861837	68867846	20877	ENSMUSG00000020897
1451268_at	translocation associated membrane protein 1-like 1	Tram1l1	2.39395	1.95231	1.93195	-0.607014	-0.924755	-0.335253	-0.89111	-1.08667	0.104937	0.269796	-0.326511	0.261006	-1.26951	1.33502	Mm.165810	GO:0016020|GO:0016021|GO:0016021	chr3	124313089	124315278	229801	ENSMUSG00000044528
1451287_s_at	RIKEN cDNA 2810003C17 gene	2810003C17Rik	2.87099	3.13379	2.94462	0.696989	0.479727	0.0974183	0.22286	0.458182	-0.475351	-0.305381	-0.3362	1.11438	-0.34085	-0.437326	Mm.24838	GO:0005509|GO:0005509	chr2	31772270	31795450	108897	ENSMUSG00000001864
1451358_a_at	Rac GTPase-activating protein 1	Racgap1	1.34055	1.66049	1.47735	-0.291628	-0.868379	-0.278629	-0.037312	0.0206289	-0.364102	-0.838371	-0.12916	-0.0413809	0.211045	-0.040504	Mm.273804	GO:0000910|GO:0000910|GO:0000915|GO:0000915|GO:0006118|GO:0007049|GO:0007108|GO:0007108|GO:0007165|GO:0007242|GO:0007242|GO:0007283|GO:0007283|GO:0007405|GO:0009790|GO:0051301|GO:0005622|GO:0005634|GO:0005634|GO:0005737|GO:0005096|GO:0005096|GO:0005506|GO:0005515|GO:0005515|GO:0008270|GO:0009055|GO:0019992|GO:0043014|GO:0043014|GO:0043015|GO:0043015|GO:0046872|GO:0048487|GO:0048487	chr15	99448496	99479665	26934	ENSMUSG00000023015
1451410_a_at	cysteine-rich protein 3	Crip3	1.31992	2.04772	1.4613	0.232004	-0.0227757	0.325057	0.0748072	0.083643	0.320101	0.251222	-0.137272	-0.258436	0.387469	0.00823879	Mm.25168	GO:0042098|GO:0005634|GO:0005737|GO:0005737|GO:0008270|GO:0046872	chr17	45892130	45894967	114570	ENSMUSG00000023968
1451416_a_at	transglutaminase 1, K polypeptide	Tgm1	3.55648	4.19511	3.43939	-0.148027	-0.229824	-0.099699	0.355762	-0.194745	0.0209961	-0.0929666	-0.461951	-0.27205	0.836204	-0.102204	Mm.41964	GO:0006464|GO:0009887|GO:0018149|GO:0019538|GO:0030216|GO:0031424|GO:0005624|GO:0005913|GO:0016020|GO:0016020|GO:0031224|GO:0003810|GO:0003810|GO:0005509|GO:0005509|GO:0005515|GO:0008415|GO:0008415|GO:0016740|GO:0016740|GO:0046872	chr14	54654075	54667159	21816	ENSMUSG00000022218
1451418_a_at	splA/ryanodine receptor domain and SOCS box containing 4	Spsb4	4.28108	3.2027	4.87955	-0.0147176	-0.135407	-0.41732	0.463603	0.479622	0.537539	0.334908	0.00752401	-0.141116	-0.415169	0.548761	Mm.335370	GO:0007242|GO:0005737	chr9	96752834	96828248	211949	ENSMUSG00000046997
1451419_at	splA/ryanodine receptor domain and SOCS box containing 4	Spsb4	3.69793	2.72956	4.1556	0.0511899	-0.0258379	0.234178	0.423126	0.371512	0.349245	0.305647	0.0290899	0.330413	-0.464952	0.105448	Mm.335370	GO:0007242|GO:0005737	chr9	96752834	96828248	211949	ENSMUSG00000046997
1451461_a_at	aldolase 3, C isoform	Aldoc	1.46206	2.21041	1.70874	-0.555386	-1.13828	-0.927685	0.144164	0.109396	-0.359817	-0.299408	-0.0878501	-0.642592	0.483521	0.246922	Mm.7729	GO:0006096|GO:0008152|GO:0005739|GO:0003824|GO:0004332|GO:0004332|GO:0005515|GO:0016829	chr11	78140254	78144056	11676	ENSMUSG00000017390
1451550_at	Eph receptor B3	Ephb3	2.52039	3.06929	2.77222	1.45166	1.53092	1.77158	0.701233	-0.162159	1.43426	1.26539	-0.591604	-0.419921	0.201334	0.810192	Mm.6972	GO:0006468|GO:0007169|GO:0007411|GO:0005615|GO:0005887|GO:0016020|GO:0016021|GO:0016021|GO:0000166|GO:0004672|GO:0004713|GO:0004872|GO:0005003|GO:0005005|GO:0005524|GO:0008046|GO:0016301|GO:0016740	chr16	21118737	21137286	13845	ENSMUSG00000005958
1451679_at	RIKEN cDNA 6530401D17 gene	6530401D17Rik	2.54096	2.00402	2.37909	-0.169521	-0.901	0.345036	0.38451	0.0171843	0.696634	0.890235	-0.394267	-0.418781	0.24166	0.571388	Mm.328305	GO:0006465|GO:0005783|GO:0005787|GO:0005792|GO:0016020|GO:0016021|GO:0008233|GO:0009003|GO:0016787	chrX	131379724	131381310	76219	ENSMUSG00000048355
1451690_a_at	poliovirus receptor-related 4	Pvrl4	1.56285	2.88752	2.01962	0.581388	2.04873	1.04963	0.0234418	-0.315809	0.726223	-0.663687	-0.516773	-0.847991	1.28078	0.0839868	Mm.263414	GO:0016337|GO:0005912|GO:0016021|GO:0004872|GO:0005515	chr1	173207086	173224210	71740	ENSMUSG00000006411
1451769_s_at	protocadherin alpha 6 /// protocadherin alpha 7 /// protocadherin alpha 5 /// protocadherin alpha 11 /// protocadherin alpha 10 /// protocadherin alpha 1 /// protocadherin alpha 9 /// protocadherin alpha 3 /// protocadherin alpha 12 /// protocadherin alpha 2 /// protocadherin alpha 8 /// protocadherin alpha subfamily C, 1 /// protocadherin alpha subfamily C, 2	Pcdha1 /// Pcdha10 /// Pcdha11 /// Pcdha12 /// Pcdha2 /// Pcdha3 /// Pcdha5 /// Pcdha6 /// Pcdha7 /// Pcdha8 /// Pcdha9 /// Pcdhac1 /// Pcdhac2	3.4749	3.46044	2.19026	-0.12873	-0.0214462	-0.0433621	0.284763	-0.127809	-0.114024	0.0863395	-0.155036	-0.113153	-0.122181	0.39037	Mm.453213	GO:0007155|GO:0007155|GO:0007156|GO:0005624|GO:0005634|GO:0016020|GO:0016021|GO:0005509|GO:0005515|GO:0005515	chr18	37136685	37313631	116731 /// 12937 /// 12939 /// 12941 /// 12942 /// 12943 /// 192161 /// 192163 /// 192164 /// 353234 /// 353235 /// 353236 /// 353237	ENSMUSG00000007440
1451798_at	interleukin 1 receptor antagonist	Il1rn	2.55467	3.33484	2.70602	0.615609	-0.0751643	0.401567	-0.229148	-0.19298	-0.30829	-0.669505	0.461201	0.0916281	-0.64035	0.0875216	Mm.882	GO:0006629|GO:0006954|GO:0006955|GO:0007166|GO:0030073|GO:0005576|GO:0005737|GO:0005887|GO:0004872|GO:0005149|GO:0005152|GO:0005515	chr2	24167364	24173492	16181	ENSMUSG00000026981
1451827_a_at	NADPH oxidase 4	Nox4	2.44088	2.17704	2.80112	0.311951	0.277984	1.52516	-0.120464	-0.369334	0.667813	1.81373	0.140698	-0.332162	-0.181415	0.372878	Mm.31748	GO:0000902|GO:0006118|GO:0006118|GO:0006118|GO:0006800|GO:0007569|GO:0008285|GO:0042554|GO:0045453|GO:0005783|GO:0016020|GO:0016020|GO:0016021|GO:0030054|GO:0005506|GO:0016175|GO:0016491|GO:0016491|GO:0050660	chr7	87122572	87274101	50490	ENSMUSG00000030562
1451895_a_at	24-dehydrocholesterol reductase	Dhcr24	1.27673	1.74082	2.05438	-1.32804	-1.86138	-1.5936	-1.17427	-1.2106	-1.65719	-1.94771	-0.286118	-0.144504	-0.747933	1.17856	Mm.133370	GO:0006118|GO:0006695|GO:0006695|GO:0006916|GO:0006979|GO:0008104|GO:0008203|GO:0009888|GO:0009888|GO:0016044|GO:0016125|GO:0030539|GO:0031639|GO:0042987|GO:0043154|GO:0043588|GO:0043588|GO:0005615|GO:0005634|GO:0005783|GO:0005783|GO:0005794|GO:0016021|GO:0009055|GO:0016491|GO:0016628|GO:0019899|GO:0042605	chr4	106085642	106087040	74754	ENSMUSG00000034926
1451899_a_at	general transcription factor II I repeat domain-containing 1	Gtf2ird1	2.03187	2.59885	2.30574	-0.115351	1.13727	0.813557	-0.293025	-0.644146	0.746449	0.645826	-0.291253	-0.874728	0.18171	0.98427	Mm.332735	GO:0006350|GO:0006355|GO:0007275|GO:0003677|GO:0003700	chr5	134642323	134741216	57080	ENSMUSG00000023079
1451991_at	Eph receptor A7	Epha7	3.74997	3.3851	3.2577	-0.464828	-0.796354	0.255007	0.116003	-0.216147	1.78019	2.08985	-0.0438328	-0.734659	0.256014	0.522479	Mm.257266	GO:0006468|GO:0007169|GO:0016310|GO:0031290|GO:0048755|GO:0005615|GO:0016020|GO:0016021|GO:0016021|GO:0000166|GO:0004672|GO:0004713|GO:0004713|GO:0004872|GO:0005003|GO:0005515|GO:0005524|GO:0016301|GO:0016740|GO:0045499	chr4	28981939	29134084	13841	ENSMUSG00000028289
1452040_a_at	cell division cycle associated 3	Cdca3	2.4483	2.79884	2.55162	0.777929	-0.560286	0.488959	0.944815	0.781507	-0.488808	-0.471843	-0.562507	0.0182819	0.712435	-0.16821	Mm.285723	GO:0006512|GO:0007049|GO:0007067|GO:0051301|GO:0005737	chr6	124795842	124799322	14793	ENSMUSG00000023505
1452073_at	RIKEN cDNA 6720460F02 gene	6720460F02Rik	3.16139	3.14999	2.76937	0.0667191	0.00115108	0.127867	-0.0712686	0.0127978	0.18992	0.219337	-0.118543	-0.16364	0.0710397	0.211143	Mm.33118		chr11	71858226	71863570	109212	ENSMUSG00000020808
1452098_at	CTF18, chromosome transmission fidelity factor 18 homolog (S. cerevisiae)	Chtf18	1.55239	1.86209	1.56975	0.0147605	0.0386596	-0.0367789	-0.0360785	0.310761	0.197634	-0.608111	-0.158409	-0.224566	-0.0941205	0.477096	Mm.102540	GO:0000166|GO:0005524|GO:0017111	chr17	25446525	25455019	214901	ENSMUSG00000019214
1452127_a_at	protein tyrosine phosphatase, non-receptor type 13	Ptpn13	2.31763	3.50831	2.93712	1.16459	2.18918	2.07522	0.420265	-0.00497437	1.5807	1.56634	-0.148746	-0.560641	0.521735	0.187655	Mm.3414	GO:0006470|GO:0006470|GO:0016311|GO:0005634|GO:0005737|GO:0005737|GO:0005856|GO:0005856|GO:0004721|GO:0004721|GO:0004725|GO:0004725|GO:0004872|GO:0005198|GO:0005488|GO:0005515|GO:0005515|GO:0016787|GO:0016791	chr5	103790078	103838653	19249	ENSMUSG00000034573
1452136_at	solute carrier family 5 (sodium/glucose cotransporter), member 9	Slc5a9	1.31679	2.88211	1.69528	1.13049	1.85812	0.859804	0.669779	0.492753	1.47743	-0.0474253	-0.318897	-0.259922	1.13533	-0.556515	Mm.26630	GO:0006810|GO:0006811|GO:0006814|GO:0016020|GO:0016021|GO:0005215	chr4	111374204	111400850	230612	ENSMUSG00000028544
1452210_at	DNA2 DNA replication helicase 2-like (yeast)	Dna2l	1.36482	1.35791	1.57191	-1.06035	-1.31232	-1.21314	-0.546423	-0.700131	-1.36065	-0.891255	0.377454	0.470253	-0.304176	-0.543531	Mm.21492	GO:0006260|GO:0000166|GO:0003677|GO:0004386|GO:0005524|GO:0016787	chr10	62352349	62369542	327762
1452226_at	regulator of chromosome condensation 2 /// hypothetical protein LOC100047340	LOC100047340 /// Rcc2	3.29842	3.34268	3.26101	0.352113	0.65554	0.391178	0.54136	0.203495	0.633639	0.424845	-0.464355	-0.574971	0.99078	0.0485463	Mm.253	GO:0007049|GO:0007067|GO:0051301|GO:0000775|GO:0005874	chr4	139985487	139995296	100047340 /// 108911	ENSMUSG00000040945
1452242_at	centrosomal protein 55	Cep55	2.59669	2.93321	3.06839	0.537542	-0.634131	0.541271	-0.00414038	0.252165	-0.704066	0.186733	0.313581	0.0899301	-0.560966	0.157455	Mm.9916	GO:0007049|GO:0007067|GO:0051301	chr19	38120185	38139540	74107	ENSMUSG00000024989
1452269_at	spectrin beta 3	Spnb3	1.33248	2.39487	1.84393	0.253961	0.325798	0.285221	0.25386	0.258605	-0.221289	-0.373372	-0.257114	-0.390775	0.88636	-0.238471	Mm.329668	GO:0003779	chr19	4742498	4752354	20743	ENSMUSG00000067889
1452287_at	Mus musculus, clone IMAGE:4527696, mRNA		2.89361	2.73338	3.10396	-0.762737	-0.928404	-0.547482	-0.418469	-0.789873	-0.27956	0.219536	0.0105891	-0.0699778	-0.712746	0.772137	Mm.391995		chr5	115715159	115716697
1452305_s_at	centromere protein N	Cenpn	2.20797	2.60649	2.57124	0.271912	-0.515778	0.290963	0.0799041	0.291524	-0.184155	-0.0812068	-0.228524	0.425264	-0.198034	0.00129414	Mm.23185	GO:0000775|GO:0005694	chr8	119812085	119827481	72155	ENSMUSG00000031756
1452314_at	kinesin family member 11	Kif11	3.01965	2.79179	3.30905	0.19369	-0.341764	-0.0633369	0.0291858	0.0284495	-0.379826	-0.286913	0.11783	0.398089	-0.510415	-0.00550652	Mm.42203	GO:0007017|GO:0007018|GO:0007049|GO:0007067|GO:0007100|GO:0051300|GO:0051301|GO:0000922|GO:0005871|GO:0005874|GO:0005875|GO:0005875|GO:0005876|GO:0000166|GO:0003774|GO:0003774|GO:0003777|GO:0005524|GO:0005524	chr19	37441529	37486973	16551	ENSMUSG00000012443
1452340_at	RIKEN cDNA 6820424L24 gene	6820424L24Rik	2.99204	3.03283	3.02136	0.0898132	-0.858027	0.224942	-0.312151	-0.154246	0.29314	1.00229	-0.275224	-0.00161982	-0.463895	0.740739	Mm.38277	GO:0005622|GO:0003676|GO:0008270	chr5	38956734	38958261	100515
1452380_at	Eph receptor A7	Epha7	1.92367	1.46609	1.33312	0.303023	-0.46964	0.00207901	0.26993	0.290342	1.12435	1.09973	-0.121658	0.05827	-0.0149574	0.0783463	Mm.257266	GO:0006468|GO:0007169|GO:0016310|GO:0031290|GO:0048755|GO:0005615|GO:0016020|GO:0016021|GO:0016021|GO:0000166|GO:0004672|GO:0004713|GO:0004713|GO:0004872|GO:0005003|GO:0005515|GO:0005524|GO:0016301|GO:0016740|GO:0045499	chr4	28981939	29115835	13841	ENSMUSG00000028289
1452406_x_at	erythroid differentiation regulator 1	Erdr1	2.90399	4.70719	4.28366	0.022059	0.719364	-0.0337224	-0.0521269	-0.356738	0.167419	-0.353145	0.0105171	-0.331331	0.337003	-0.0161891	Mm.391385					170942
1452458_s_at	peptidylprolyl isomerase (cyclophilin) like 5	Ppil5	3.56574	3.5662	3.56959	0.416236	-0.0155797	0.374797	0.573216	0.30694	-0.716342	0.0777836	0.185236	0.381212	-0.588746	0.0222983	Mm.28847	GO:0016853	chr12	70087425	70097612	69706
1452459_at	asp (abnormal spindle)-like, microcephaly associated (Drosophila)	Aspm	3.26357	2.80811	2.3801	0.563765	-0.0984063	0.113408	0.490718	-0.0798435	-0.782921	-0.217882	-0.366412	0.217009	-0.273107	0.422509	Mm.168523	GO:0007049|GO:0007067|GO:0021873|GO:0045665|GO:0045769|GO:0051301|GO:0051661|GO:0000922|GO:0005737|GO:0005516	chr1	141294915	141297454	12316	ENSMUSG00000033952
1452514_a_at	kit oncogene	Kit	2.15229	2.35378	2.58209	-0.780756	-1.12108	-0.998978	-0.852462	-0.874235	-0.550403	-0.347753	0.109874	0.129544	-0.940589	0.701172	Mm.247073	GO:0006468|GO:0006468|GO:0006935|GO:0007169|GO:0007243|GO:0007281|GO:0008284|GO:0009314|GO:0009987|GO:0016310|GO:0018108|GO:0019221|GO:0030097|GO:0030154|GO:0043406|GO:0043473|GO:0046777|GO:0048066|GO:0009897|GO:0016020|GO:0016021|GO:0016021|GO:0000166|GO:0004672|GO:0004713|GO:0004714|GO:0004872|GO:0005020|GO:0005515|GO:0005524|GO:0016301|GO:0016740	chr5	75930790	75938391	16590	ENSMUSG00000005672
1452598_at	GINS complex subunit 1 (Psf1 homolog)	Gins1	1.68617	2.14626	2.04556	-0.0584021	-0.220008	-0.0543799	0.323462	0.221185	-0.0017662	-0.0862284	-0.0956893	-0.370607	0.811056	-0.34476	Mm.271603	GO:0001833|GO:0006260|GO:0006260|GO:0005634|GO:0005737|GO:0005515	chr2	150601034	150622723	69270	ENSMUSG00000027454
1452661_at	transferrin receptor	Tfrc	1.84321	2.58434	2.45484	-0.580874	-1.46425	-1.15866	-0.0270557	-0.236923	-0.850334	-1.23958	-0.194194	-0.455568	0.261932	0.387829	Mm.28683	GO:0006879|GO:0006897|GO:0005576|GO:0005768|GO:0005768|GO:0005886|GO:0016020|GO:0016021|GO:0016023|GO:0016023|GO:0048471|GO:0004872|GO:0004998|GO:0005381	chr16	32548338	32552537	22042	ENSMUSG00000022797
1452679_at	tubulin, beta 2b	Tubb2b	4.44153	2.23258	3.43011	0.606579	-0.0650015	-0.0824804	0.19113	-0.438561	1.27734	1.61565	0.617352	0.916433	-1.40927	-0.124519	Mm.379227	GO:0007017|GO:0007018|GO:0051258|GO:0005737|GO:0005874|GO:0043234|GO:0000166|GO:0003924|GO:0005198|GO:0005525	chr12	11907193	11909049	73710	ENSMUSG00000045136
1452731_x_at	predicted gene, ENSMUSG00000068790 /// predicted gene, ENSMUSG00000063277 /// predicted gene, ENSMUSG00000057445 /// hypothetical LOC666336 /// hypothetical LOC666442 /// hypothetical LOC666637 /// predicted gene, EG666684 /// predicted gene, EG666772 /// predicted gene, EG666890 /// hypothetical protein LOC671957 /// hypothetical LOC100036568 /// hypothetical protein LOC100039441 /// similar to …	EG666684 /// EG666772 /// EG666890 /// ENSMUSG00000057445 /// ENSMUSG00000063277 /// ENSMUSG00000068790 /// LOC100036568 /// LOC100039441 /// LOC100040671 /// LOC100040697 /// LOC100040767 /// LOC100040779 /// LOC100040852 /// LOC100040859 /// LOC100040880 /// LOC100041012 /// LOC100041151 /// LOC100041162 /// LOC100041195 /// LOC100041262 /// LOC100041283 /// LOC100041306 /// LOC100041374 /// LO…	2.20179	3.41929	3.18824	0.457058	1.72929	1.46735	0.611718	-0.0677805	2.21619	2.01384	-0.176447	-0.925896	0.365461	0.736881	Mm.443041		chr14	3731586	4291433	100036568 /// 100039441 /// 100040671 /// 100040697 /// 100040767 /// 100040779 /// 100040852 /// 100040859 /// 100040880 /// 100041012 /// 100041151 /// 100041162 /// 100041195 /// 100041262 /// 100041283 /// 100041306 /// 100041374 /// 100041401 /// 100041470 /// 100041501 /// 100041515 /// 100041530 /// 100041545 /// 100041678 /// 100041721 /// 100041728 /// 100041735 /// 100041747 /// 1000417…	ENSMUSG00000063277 /// ENSMUSG00000068790 /// ENSMUSG00000071620 /// ENSMUSG00000072731 /// ENSMUSG00000072735 /// ENSMUSG00000072740 /// ENSMUSG00000072746 /// ENSMUSG00000072749 /// ENSMUSG00000072752
1452732_at	aspartic peptidase, retroviral-like 1	Asprv1	5.16123	5.91211	5.23507	0.0977325	-0.15703	-0.145285	0.514816	0.239768	-0.546155	-0.248078	0.11437	0.231295	-0.197068	-0.148599	Mm.183043	GO:0006508|GO:0006508|GO:0043588|GO:0051605|GO:0016020|GO:0016021|GO:0016021|GO:0004190|GO:0004190|GO:0008233|GO:0016787	chr6	86593812	86595336	67855	ENSMUSG00000033508
1452740_at	myosin, heavy polypeptide 10, non-muscle	Myh10	3.07814	2.86017	3.06737	-0.351177	-0.646749	0.631361	0.0445824	-0.814154	1.04604	1.41597	-0.16308	-0.293687	-0.468835	0.925601	Mm.218233	GO:0000281|GO:0000281|GO:0001701|GO:0001764|GO:0001778|GO:0006887|GO:0006930|GO:0007097|GO:0007409|GO:0007411|GO:0007420|GO:0007512|GO:0008283|GO:0008360|GO:0008360|GO:0021592|GO:0021670|GO:0021678|GO:0021680|GO:0030036|GO:0030048|GO:0030239|GO:0031175|GO:0050885|GO:0055003|GO:0055015|GO:0060041|GO:0001725|GO:0001725|GO:0001725|GO:0005737|GO:0005819|GO:0005886|GO:0005938|GO:0016459|GO:0016459|GO:…	chr11	68587196	68632824	77579	ENSMUSG00000020900
1452789_at	stannin	Snn	2.10285	2.94924	2.66541	-0.112535	-0.267226	0.770803	-0.206518	-0.165521	0.546308	0.783477	-0.229821	-0.373287	-0.0602245	0.663333	Mm.325800	GO:0016020|GO:0016021|GO:0016021	chr16	10979907	10988590	20621	ENSMUSG00000037972
1452792_at	DAZ interacting protein 1 /// similar to DAZ interacting protein 1	Dzip1 /// LOC100045776	1.45198	1.00063	1.20715	-1.31143	-1.3573	-0.814634	-0.603478	-0.793115	-0.31817	0.181723	0.154446	0.0118837	-0.847421	0.681092	Mm.87456	GO:0007275|GO:0007283|GO:0030154|GO:0005622|GO:0005634|GO:0005737|GO:0005737|GO:0003676|GO:0005515|GO:0008270|GO:0046872	chr14	117669948	117701385	100045776 /// 66573	ENSMUSG00000042156
1452818_at	transcription termination factor, RNA polymerase II	Ttf2	1.6684	1.45021	0.955106	-0.0798898	-0.23698	-0.028439	0.0708432	-0.242341	-0.312844	0.112741	0.372048	0.275493	-0.326495	-0.321045	Mm.270961	GO:0006350|GO:0006353|GO:0006355|GO:0006397|GO:0008380|GO:0005681|GO:0005737|GO:0000166|GO:0003676|GO:0003677|GO:0004386|GO:0005524|GO:0008026|GO:0008270|GO:0016787	chr3	101067918	101098722	74044	ENSMUSG00000033222
1452864_at	mediator of RNA polymerase II transcription, subunit 12 homolog (yeast)-like	Med12l	0.691149	1.68475	1.40706	-0.886835	-0.794436	-0.588234	-0.616337	-0.83428	-0.601997	-0.175736	-0.0813718	-0.0679378	-0.408968	0.558278	Mm.228086		chr3	59404663	59406362	329650
1452870_at	apoptotic peptidase activating factor 1	Apaf1	1.69109	2.43441	2.10071	-0.624598	0.0277247	0.549835	-0.265253	-0.504709	0.603874	0.887332	-0.0435543	-0.402791	-0.0598316	0.506177	Mm.220289	GO:0001843|GO:0006508|GO:0006915|GO:0006919|GO:0006952|GO:0007275|GO:0007420|GO:0030900|GO:0042981|GO:0005622|GO:0005625|GO:0005634|GO:0005737|GO:0005829|GO:0005829|GO:0016020|GO:0000166|GO:0004274|GO:0005515|GO:0005515|GO:0005524|GO:0008233|GO:0016505|GO:0042802	chr10	90419097	90420442	11783	ENSMUSG00000019979
1452881_at	GINS complex subunit 2 (Psf2 homolog)	Gins2	2.50281	2.26309	2.14568	-0.296628	-0.141309	-0.524919	0.191326	0.526229	0.0896692	-0.0318589	0.327052	-0.24501	0.395127	-0.477168	Mm.275910	GO:0006260|GO:0005634	chr8	123467109	123475067	272551	ENSMUSG00000031821
1452894_at	ELAV (embryonic lethal, abnormal vision, Drosophila)-like 4 (Hu antigen D)	Elavl4	4.73706	2.2106	2.24348	-0.0120468	-0.70683	-0.568108	0.0736256	-0.37016	-0.646593	-0.336285	0.239135	-0.0830402	-0.172725	0.0166311	Mm.3970	GO:0000166|GO:0003676|GO:0003723	chr4	109701656	109784766	15572	ENSMUSG00000028546
1452898_at	vacuolar protein sorting 36 (yeast)	Vps36	1.95188	2.50751	2.19696	0.272189	0.00470066	0.330681	0.0354881	-0.394651	0.31564	0.285439	-0.268606	-0.362529	0.228431	0.402701	Mm.41453	GO:0006350|GO:0006355|GO:0006810|GO:0015031|GO:0016197|GO:0005737|GO:0005764|GO:0005768|GO:0005770|GO:0008289|GO:0043130	chr8	23684921	23686388	70160
1452899_at	RNA imprinted and accumulated in nucleus	Rian	2.32006	0.818061	1.66508	-0.23373	-0.763184	-0.169732	0.010797	0.491197	-0.23524	0.275488	-0.116704	0.189415	-0.182051	0.10934	Mm.293263	GO:0005634	chr12	110093954	110107615	75745
1452906_at	GTL2, imprinted maternally expressed untranslated mRNA	Gtl2	2.48686	1.64773	1.71777	-0.182222	-0.634904	0.0461602	-0.344586	-0.345984	0.372759	0.540195	-0.136636	-0.157184	-0.00492239	0.298743	Mm.439832		chr12	110009858	110011269	17263
1452912_at	RIKEN cDNA 2600005O03 gene	2600005O03Rik	2.90729	3.08934	3.05934	0.436378	0.0356522	0.545565	0.314199	0.624474	-0.113506	-0.17132	0.294597	0.217224	-0.0498204	-0.462001	Mm.277084		chr15	54906170	54920574	72107	ENSMUSG00000022422
1452917_at	replication factor C (activator 1) 5	Rfc5	1.45999	2.07872	1.95001	-0.113831	-0.518551	-0.347048	-0.310048	-0.19574	-0.576172	-0.0769386	-0.250682	-0.175945	0.17648	0.250149	Mm.27997	GO:0006260|GO:0006281|GO:0005634|GO:0000166|GO:0005524|GO:0017111	chr5	117639866	117650070	72151	ENSMUSG00000029363
1452954_at	ubiquitin-conjugating enzyme E2C	Ube2c	2.57257	2.26978	2.3784	-0.253815	-1.98014	-1.015	-0.130342	-0.236123	-1.5424	-1.80926	0.153742	0.532638	-0.330626	-0.355756	Mm.89830	GO:0000910|GO:0006464|GO:0006511|GO:0006512|GO:0007049|GO:0007049|GO:0007067|GO:0007067|GO:0008054|GO:0008284|GO:0051301|GO:0004842|GO:0004842|GO:0016874|GO:0019787	chr2	164461133	164464106	68612	ENSMUSG00000001403
1452966_at	B-cell leukemia/lymphoma 11B	Bcl11b	2.16095	2.27702	2.48633	0.0679355	0.22746	-0.00552273	0.0740542	0.334795	-0.516634	-0.313252	-0.0122042	0.304448	0.117244	-0.409488	Mm.392694	GO:0006350|GO:0006355|GO:0007409|GO:0008285|GO:0005622|GO:0005634|GO:0003676|GO:0008270|GO:0046872	chr12	108358198	108359420	58208
1452968_at	collagen triple helix repeat containing 1	Cthrc1	2.8101	2.93265	2.6388	1.37168	1.38508	2.03681	0.710887	0.987455	0.831332	0.960941	-0.516903	-0.485321	1.29589	-0.293664	Mm.41556	GO:0006817|GO:0005578|GO:0005737|GO:0005198	chr15	38907005	38917193	68588	ENSMUSG00000054196
1453002_at	SRY-box containing gene 11	Sox11	5.24073	5.09807	5.55055	-0.445692	-0.440943	-0.564165	-0.171492	-0.412719	0.909185	0.605878	0.114206	0.0484695	-0.230375	0.0676999	Mm.41702	GO:0006350|GO:0006355|GO:0005667|GO:0003677|GO:0003700	chr12	27920535	27922946	20666
1453053_at	RIKEN cDNA 2610036L11 gene	2610036L11Rik	1.93113	2.24958	1.88284	-0.335157	-0.694631	0.0027523	0.337486	0.0358415	-0.0172501	0.471825	0.133256	-0.363603	0.523953	-0.293607	Mm.251779		chr10	29885787	29889956	66311
1453065_at	aldhehyde dehydrogenase family 5, subfamily A1	Aldh5a1	1.61856	2.36131	1.97048	-1.0206	-0.892749	-0.600247	-0.464072	-0.423174	-0.151957	-0.0483689	-0.289435	-0.580273	0.476432	0.393276	Mm.393311	GO:0006650|GO:0006678|GO:0006681|GO:0008152|GO:0009448|GO:0009448|GO:0009450|GO:0042135|GO:0042417|GO:0046459|GO:0005739|GO:0004777|GO:0016491|GO:0016620	chr13	24915045	24918670	214579
1453067_at	apoptosis-inducing, TAF9-like domain 1	Apitd1	1.90277	1.87743	1.88785	0.0192142	-0.224532	0.14185	0.280867	0.026525	0.1571	-0.471723	0.111469	0.138927	0.103577	-0.353973	Mm.260893	GO:0000775|GO:0005694|GO:0001664	chr4	147971991	147981419	69928	ENSMUSG00000073705
1453070_at	protocadherin 17	Pcdh17	1.99892	1.34167	0.866756	2.24012	2.37481	3.21982	1.70017	1.43951	2.64816	3.09717	-0.130689	0.00661325	-0.337193	0.461269	Mm.153643	GO:0007155|GO:0007156|GO:0016020|GO:0016021|GO:0005509|GO:0005515	chr14	83343377	83345589	219228
1453107_s_at	forkhead box M1 /// phosphatidylethanolamine binding protein 1 /// RIKEN cDNA 4933413G19 gene	4933413G19Rik /// Foxm1 /// Pebp1	2.03895	2.84519	2.23219	0.220433	0.0188675	0.0785193	-0.211607	-0.394287	-0.0916471	-0.0460997	-0.051899	-0.00270748	-0.126624	0.181231	Mm.195898	GO:0001570|GO:0001889|GO:0006350|GO:0006355|GO:0008284|GO:0042127|GO:0045944|GO:0048240|GO:0005634|GO:0005667|GO:0005737|GO:0009986|GO:0000166|GO:0003677|GO:0003677|GO:0003700|GO:0003700|GO:0004866|GO:0004867|GO:0005515|GO:0005524|GO:0008289|GO:0043565	chr6	128341064	128341687	14235 /// 23980 /// 71149	ENSMUSG00000001517
1453125_at	SRY-box containing gene 11	Sox11	5.15937	5.33534	5.39757	0.315144	1.17318	1.24018	0.52856	-0.190259	2.08518	2.24763	-0.473528	-0.102232	0.182332	0.393428	Mm.41702	GO:0006350|GO:0006355|GO:0005667|GO:0003677|GO:0003700	chr12	27922537	27925447	20666
1453148_at	sema domain, immunoglobulin domain (Ig), short basic domain, secreted, (semaphorin) 3D /// hypothetical protein LOC100044160	LOC100044160 /// Sema3d	1.5805	1.46572	1.29592	-0.114456	0.231619	0.326932	0.173489	-0.0948477	0.081068	0.181919	0.0262847	-0.134787	0.0197668	0.0887356	Mm.89313	GO:0007275|GO:0007275|GO:0007399|GO:0007399|GO:0030154|GO:0016020|GO:0004872	chr5	12582176	12594945	100044160 /// 108151	ENSMUSG00000040254
1453177_at	RIKEN cDNA 4631426E05 gene	4631426E05Rik	3.99708	4.5248	4.1104	2.29975	1.11566	1.24642	1.08668	1.47898	0.8771	0.00693989	0.203253	0.312262	-0.0826945	-0.43282	Mm.253627	GO:0007154|GO:0007242|GO:0005515|GO:0035091	chr15	36448650	36500162	66696	ENSMUSG00000013611
1453210_at	RIKEN cDNA 5730507C01 gene	5730507C01Rik	2.50698	3.16414	2.95529	0.862003	1.42071	0.989254	0.467325	0.325604	1.18825	0.666203	-0.0797043	-0.448143	0.143627	0.38422	Mm.352227	GO:0006355|GO:0005622|GO:0005634|GO:0003676|GO:0008270|GO:0046872	chr12	23983192	24558149	236366
1453239_a_at	ankyrin repeat domain 22	Ankrd22	3.32231	4.46513	3.82877	0.850777	-0.226892	0.405014	1.15269	1.21959	0.0399909	-0.0290861	-0.0438738	0.250666	0.368797	-0.575589	Mm.183030	GO:0006355|GO:0016021|GO:0003677|GO:0003700	chr19	34188619	34232050	52024
1453247_at	zinc fingerprotein 618	Zfp618	2.95584	3.90665	3.2799	1.71043	2.57243	1.87449	0.899656	0.210635	1.99386	1.2616	-0.437784	-0.59272	0.172443	0.858061	Mm.441065	GO:0006350|GO:0006355|GO:0005622|GO:0003676|GO:0003677|GO:0008270|GO:0046872|GO:0046983	chr4	62619525	62620331	72701	ENSMUSG00000028358
1453282_at	coxsackievirus and adenovirus receptor	Cxadr	2.49677	2.98171	3.0872	0.226161	0.684387	0.339807	0.440089	0.374726	1.8056	1.47941	-0.163578	-0.448663	0.783619	-0.171379	Mm.66222	GO:0007005|GO:0007155|GO:0007507|GO:0048739|GO:0005911|GO:0005923|GO:0016020|GO:0016021|GO:0016021|GO:0030054|GO:0004872|GO:0005515|GO:0005515	chr16	78221350	78223347	13052
1453293_a_at	RIKEN cDNA 2810408A11 gene	2810408A11Rik	1.15454	1.99064	1.18704	-0.134388	-0.125751	0.127359	-0.1583	-0.614327	-0.242569	-0.229341	0.162629	-0.020215	0.171606	-0.31402	Mm.272859	GO:0009966|GO:0043666|GO:0004864	chr11	69713546	69717221	70419	ENSMUSG00000018570
1453328_at	RIKEN cDNA 2700008G24 gene	2700008G24Rik	1.09455	1.8174	1.61524	-0.355087	-0.0131783	-0.450604	-0.318949	-0.566946	0.0457912	-0.327376	-0.193661	-0.326962	0.0263419	0.49428	Mm.32071		chr14	62618487	62620290	72545
1453345_at	NIPA-like domain containing 1	Npal1	1.93889	3.61308	2.70098	0.517233	-0.184302	0.200032	-0.0644393	-0.0150886	-0.0295124	-0.411541	0.091507	-0.441893	0.141024	0.209363	Mm.38884	GO:0016020|GO:0016021	chr5	72926933	72947459	70701	ENSMUSG00000067219
1453352_at	ATPase, Class V, type 10B	Atp10b	2.33332	3.37113	2.6423	1.94837	1.22304	1.04236	0.719175	0.0908299	0.702539	-0.282887	0.179063	-0.280804	0.220879	-0.119137	Mm.252339	GO:0006810|GO:0015914|GO:0016020|GO:0016021|GO:0000287|GO:0004012|GO:0005524|GO:0015662	chr11	43104148	43105708	319767
1453361_at	helicase, lymphoid specific	Hells	1.11441	2.08146	2.27249	0.836564	0.476168	0.729973	0.248803	-0.418151	-0.12723	0.222334	-0.232292	0.117654	0.336687	-0.222049		GO:0001655|GO:0006306|GO:0006342|GO:0006346|GO:0006350|GO:0006355|GO:0006916|GO:0007049|GO:0007067|GO:0007275|GO:0010216|GO:0030098|GO:0031508|GO:0046651|GO:0051301|GO:0005634|GO:0005721|GO:0000166|GO:0003676|GO:0003677|GO:0003682|GO:0004386|GO:0005524|GO:0008026|GO:0016787	chr19	39014536	39015916	15201
1453387_at	RIKEN cDNA 4833432E10 gene	4833432E10Rik	1.53009	1.80142	1.48692	0.353302	-0.231343	0.128715	0.019527	-0.159335	0.0416574	0.461518	-0.350359	-0.198072	-0.00141096	0.549842	Mm.380800		chr12	3803310	3805668	78782
1453509_at	Ly6/Plaur domain containing 2	Lypd2	4.3323	4.96824	4.27536	2.3763	1.23439	0.801296	0.653836	0.687894	0.406801	-0.249464	-0.0827022	0.163745	0.0585427	-0.139585	Mm.306880	GO:0016020|GO:0048503	chr15	74559506	74561563	68311	ENSMUSG00000022595
1453511_at	RIKEN cDNA 2310007B03 gene	2310007B03Rik	1.35346	2.13663	1.20721	2.88565	2.74933	2.3722	0.855858	0.6502	1.22398	0.921486	0.386917	0.159124	-0.423093	-0.122947	Mm.158766		chr1	94981988	94990868	71874	ENSMUSG00000034159
1453562_a_at	NmrA-like family domain containing 1	Nmral1	1.58747	1.12826	1.36801	-0.617372	-0.987646	-0.769658	0.206666	0.0297132	-0.789897	-0.808508	0.376299	0.342366	-0.173819	-0.544847	Mm.372705	GO:0006808|GO:0016491|GO:0016564	chr16	4626547	4634366	67824	ENSMUSG00000063445
1453568_at	death associated protein-like 1	Dapl1	4.73467	5.99103	4.53697	5.32372	5.59303	5.97375	1.77322	1.09395	2.24093	2.07823	-0.0350475	-0.303837	0.299984	0.0388999	Mm.275769		chr2	59285491	59305772	76747	ENSMUSG00000026989
1453600_at	coiled-coil domain containing 18	Ccdc18	1.76667	2.53195	2.04396	0.407599	0.760138	0.629975	0.383417	-0.505325	0.493862	0.59675	-0.387685	-0.410935	0.467065	0.331554	Mm.441231		chr5	108373177	108473216	73254	ENSMUSG00000056531
1453646_at	RIKEN cDNA 3110005L21 gene	3110005L21Rik	1.98128	3.35091	3.08728	2.15464	1.76267	1.97798	1.26404	0.271101	1.66742	0.626955	0.176116	0.148958	-0.401245	0.07617			chr17	62523973	62525510	73104
1453748_a_at	kinesin family member 23	Kif23	1.64257	1.84801	1.81651	-0.114663	-0.00156641	0.201104	-0.10698	0.262747	-0.158589	0.033566	-0.179617	0.208787	-0.167455	0.138283	Mm.259374	GO:0007018|GO:0005874|GO:0005875|GO:0005875|GO:0000166|GO:0003774|GO:0003777|GO:0005524	chr9	61722846	61744780	71819	ENSMUSG00000032254
1453753_at	denticleless homolog (Drosophila)	Dtl	1.08904	2.21609	2.10222	0.511737	0.562218	0.626249	0.188062	0.0956578	0.573402	0.224696	-0.329047	0.108893	0.212952	0.00720263		GO:0006260|GO:0006512|GO:0006974|GO:0005737	chr1	193261210	193276159	76843
1453794_at	fer-1-like 4 (C. elegans)	Fer1l4	0.856539	1.29923	1.04125	3.3784	3.4554	3.15752	1.78496	1.35241	1.77602	0.770912	0.52419	0.514142	-0.450277	-0.588056	Mm.159241		chr2	155710579	155716317	74562	ENSMUSG00000013338
1453801_at	thioesterase superfamily member 5	Them5	3.38082	4.37802	3.17801	0.0665159	2.41584	0.107336	0.161565	0.139925	-0.0381951	0.0839524	0.407745	0.305377	-0.157549	-0.555573	Mm.180200	GO:0003824|GO:0016787	chr3	94427502	94432590	66198	ENSMUSG00000028148
1453957_a_at	insulin-like growth factor 2 mRNA binding protein 3	Igf2bp3	1.32101	2.02747	1.17308	0.167368	0.215194	0.173706	-0.127528	0.0821362	-0.143845	0.239269	-0.00241566	0.0879211	-0.0421166	-0.0433893	Mm.281018	GO:0006417|GO:0005737|GO:0000166|GO:0003676|GO:0003723	chr6	49097549	49144290	140488	ENSMUSG00000029814
1454032_at	neuropilin (NRP) and tolloid (TLL)-like 2	Neto2	2.08149	2.82013	2.15153	0.564193	0.378499	0.380593	0.187713	0.593828	0.433058	0.350936	0.11917	0.62853	-0.374424	-0.373277	Mm.458437	GO:0016020|GO:0016021|GO:0016021|GO:0004872	chr8	88530267	88590998	74513
1454060_a_at	neuroblastoma ras oncogene	Nras	1.86837	2.48724	2.29004	-0.127106	0.350892	0.618854	0.213299	-0.0224571	0.706064	0.782187	-0.206551	-0.461136	0.558084	0.109604	Mm.400954	GO:0000074|GO:0006897|GO:0007264|GO:0007264|GO:0007265|GO:0007265|GO:0007569|GO:0008283|GO:0008284|GO:0008542|GO:0009987|GO:0030036|GO:0032228|GO:0035022|GO:0043524|GO:0043524|GO:0048169|GO:0048169|GO:0051146|GO:0005622|GO:0005624|GO:0016020|GO:0000166|GO:0003924|GO:0003924|GO:0005515|GO:0005525	chr3	103187626	103196967	18176	ENSMUSG00000027852
1454159_a_at	insulin-like growth factor binding protein 2	Igfbp2	2.39354	1.48932	1.95457	0.0616331	-0.943313	1.22986	-0.396918	0.12772	-0.729419	0.403642	-0.613158	-0.4046	-0.423129	1.44089	Mm.141936	GO:0001558|GO:0005576|GO:0005615|GO:0005615|GO:0005520|GO:0005520|GO:0019838	chr1	72757722	72785676	16008	ENSMUSG00000039323
1454198_a_at	EF hand calcium binding domain 1	Efcab1	2.45163	3.32977	2.28664	1.78143	2.7168	2.1347	1.17129	0.693733	1.95286	1.75445	0.223966	-0.212915	-0.160723	0.149672	Mm.100270	GO:0005509	chr16	14820223	14837946	66793	ENSMUSG00000068617
1454424_at	odd Oz/ten-m homolog 2 (Drosophila)	Odz2	1.2964	2.31463	2.19602	-0.430502	-0.779706	-1.07521	-0.901239	-0.371937	-1.29932	-1.05917	-0.0438795	0.370954	-1.15823	0.831153	Mm.439889	GO:0005887|GO:0016020|GO:0016021|GO:0016021	chr11	36519805	36521404	23964
1454607_s_at	phosphoserine aminotransferase 1	Psat1	2.66654	2.51186	3.13152	0.498388	0.392342	0.997355	1.23743	0.664567	1.40309	1.47086	0.0309124	-1.75973	1.17505	0.553767	Mm.289936	GO:0006564|GO:0008152|GO:0008652|GO:0003824|GO:0004648|GO:0008483|GO:0016740|GO:0030170	chr19	15972142	15972420	107272	ENSMUSG00000024640
1454608_x_at	transthyretin	Ttr	2.24837	3.15637	2.03499	0.767347	-0.321207	-0.791159	0.950191	0.593623	0.118223	0.226537	-0.406633	-0.426114	0.796622	0.0361252	Mm.2108	GO:0006590|GO:0006810|GO:0005615|GO:0005179|GO:0005496|GO:0016918|GO:0019841	chr18	20816638	20816895	22139	ENSMUSG00000061808
1454625_at	PHD finger protein 6	Phf6	1.90754	1.9017	2.24054	-0.162216	-0.451282	0.178483	0.0138597	-0.395208	0.472961	0.496665	-0.123645	-0.290138	0.124892	0.288892	Mm.26870	GO:0006350|GO:0006355|GO:0005515|GO:0008270|GO:0046872	chrX	49199903	49201570	70998
1454649_at	steroid 5 alpha-reductase 1	Srd5a1	4.14055	4.95519	4.36938	0.610955	0.26499	0.940537	1.06368	0.532814	1.42164	1.63111	-0.797902	-0.706822	0.828865	0.675859	Mm.422833	GO:0006702|GO:0016021|GO:0003865|GO:0003865	chr13	70040818	70041799	78925	ENSMUSG00000021594
1454659_at	dCMP deaminase	Dctd	3.14779	3.03017	3.23643	0.670833	0.0135746	0.542531	0.453378	0.583718	0.26579	0.081358	0.0667777	-0.00572586	-0.0961633	0.0351124	Mm.121549	GO:0009165|GO:0003824|GO:0004132|GO:0008270|GO:0008270|GO:0016787|GO:0016787|GO:0046872	chr8	49639464	49640483	320685	ENSMUSG00000031562
1454672_at			5.45347	2.01704	1.80238	-0.0693083	-0.374067	-0.183412	-0.00783634	0.120388	-0.376635	0.00282526	0.230269	-0.0314574	0.0594392	-0.258252			chr14	67041548	67042419
1454681_at	RNA binding motif protein 35A	Rbm35a	1.55192	2.41956	2.21851	-0.0618382	0.186171	-0.00135612	0.452766	0.500056	0.12056	-0.353358	0.00438118	-0.81218	1.13771	-0.329909	Mm.387719	GO:0000166|GO:0003676|GO:0003723	chr4	11259079	11313900	207920	ENSMUSG00000040728
1454691_at	neurexin I	Nrxn1	1.96232	2.35669	1.60926	-1.33635	-1.43564	-1.59353	-1.32267	-1.13317	-1.23952	-1.10109	0.18905	0.0785947	-1.16105	0.893408	Mm.312068	GO:0007155|GO:0007268|GO:0007269|GO:0007269|GO:0007416|GO:0005624|GO:0016020|GO:0016021|GO:0042734|GO:0005246|GO:0005509|GO:0005515|GO:0005515|GO:0046872	chr17	89941968	89942964	18189
1454694_a_at	topoisomerase (DNA) II alpha	Top2a	3.50294	3.74405	3.89424	-0.00716972	-1.17224	0.173089	-0.238758	0.0248528	-1.08681	-0.714325	-0.250285	-0.164732	0.226073	0.188944	Mm.4237	GO:0006259|GO:0006265|GO:0006265|GO:0007059|GO:0007059|GO:0030261|GO:0040016|GO:0045944|GO:0000793|GO:0005634|GO:0005634|GO:0005694|GO:0005730|GO:0000166|GO:0003677|GO:0003916|GO:0003918|GO:0003918|GO:0003918|GO:0005524|GO:0016853	chr11	98809036	98811814	21973	ENSMUSG00000020914
1454737_at	dual specificity phosphatase 9	Dusp9	2.08467	2.1456	1.74495	0.00308275	-0.486948	0.1142	-0.00950813	-0.101424	-0.314239	0.0179214	0.147793	-0.074924	-0.422744	0.349875	Mm.16479	GO:0000188|GO:0006470|GO:0016311|GO:0005737|GO:0008138|GO:0016301|GO:0016791|GO:0017017|GO:0017017	chrX	69894338	69896232	75590	ENSMUSG00000031383
1454744_at	RIKEN cDNA F630043A04 gene	F630043A04Rik	2.28968	2.41458	2.36115	0.155339	0.0195837	0.128192	0.0896211	-0.322548	0.460472	-0.163449	0.0103765	0.0742741	-0.0574112	-0.0272393	Mm.30173		chr14	56760654	56761535	219114	ENSMUSG00000021965
1454773_at	retinoid X receptor alpha /// similar to retinoid X receptor-alpha	LOC100047069 /// Rxra	2.17816	3.00056	2.62668	0.458164	0.478979	0.740688	-0.226502	-0.548289	0.783175	0.756049	-0.445661	-0.635694	-0.177734	1.25909	Mm.24624	GO:0006350|GO:0006355|GO:0007507|GO:0045944|GO:0045944|GO:0055010|GO:0055012|GO:0055012|GO:0060038|GO:0060038|GO:0005634|GO:0003677|GO:0003677|GO:0003677|GO:0003677|GO:0003700|GO:0003700|GO:0003707|GO:0004872|GO:0004879|GO:0004879|GO:0005496|GO:0005515|GO:0008270|GO:0016439|GO:0030528|GO:0043565|GO:0046872	chr2	27582126	27584966	100047069 /// 20181	ENSMUSG00000015846
1454788_at	ADP-ribosylation factor-like 4C /// similar to ADP-ribosylation factor-like protein 7	Arl4c /// LOC632433	1.97472	2.41129	3.14174	0.601117	0.729544	0.793688	0.221395	0.0709057	1.21459	1.06542	-0.289129	0.208197	0.249924	-0.168993	Mm.27968	GO:0006886|GO:0007264|GO:0007264|GO:0005622|GO:0005634|GO:0000166|GO:0003924|GO:0005525	chr1	90529398	90531121	320982 /// 632433
1454794_at	spastin	Spast	1.76222	1.99192	2.08546	-0.522161	-1.2276	-0.333431	-0.229448	-0.201132	-0.00168324	0.166286	-0.191089	-0.169756	0.130057	0.230786	Mm.19804	GO:0005634|GO:0005737|GO:0000166|GO:0005524|GO:0016887|GO:0017111	chr17	74293952	74296183	50850	ENSMUSG00000024068
1454830_at	fibrillin 2	Fbn2	4.49887	2.59975	4.24372	0.103504	-0.131355	0.175846	0.0451856	-0.120356	-0.303642	0.556004	0.11832	-0.253025	-0.336415	0.471119	Mm.20271	GO:0030326|GO:0035108|GO:0001527|GO:0005576|GO:0005578|GO:0005615|GO:0005201|GO:0005509|GO:0005509	chr18	58133986	58135450	14119
1454866_s_at	chloride intracellular channel 6	Clic6	2.13598	3.07053	2.55555	0.0359197	-0.680799	-0.0854583	-0.201787	-0.335096	-0.535272	0.193092	0.405985	-0.0173478	-0.624836	0.236199	Mm.44747	GO:0006810|GO:0006811|GO:0006821|GO:0006821|GO:0005737|GO:0016020|GO:0016020|GO:0005216|GO:0005244|GO:0005247|GO:0005247|GO:0005254|GO:0031404	chr16	92429017	92430103	209195	ENSMUSG00000022949
1454878_at	RIKEN cDNA 2310047C04 gene	2310047C04Rik	2.09095	2.22584	2.4801	-0.272762	0.129591	0.159221	0.172905	-0.302353	0.785089	0.90004	0.0732932	-0.337238	-0.0803738	0.344318	Mm.275138	GO:0000209|GO:0006512|GO:0005737|GO:0003723|GO:0004842|GO:0005515|GO:0008270|GO:0016874|GO:0031593|GO:0046872	chr16	48843860	48845192	224170
1454880_s_at	Bcl2 modifying factor	Bmf	2.19379	3.07081	2.64016	0.312472	0.282296	-0.130598	0.176761	0.0661278	0.179441	-0.0790529	-0.416325	-0.554244	0.938882	0.0316849	Mm.210125	GO:0006915|GO:0006915|GO:0042981|GO:0005737|GO:0015629|GO:0016459|GO:0016459|GO:0005515	chr2	118220180	118222883	171543	ENSMUSG00000040093
1454881_s_at	uroplakin 3B	Upk3b	4.36476	5.36625	4.5246	0.655047	0.0675168	0.316363	0.849109	1.30224	0.193787	0.206721	-0.0734324	0.236594	-0.042026	-0.121134	Mm.3089	GO:0005783|GO:0016020|GO:0016021	chr5	136327508	136330025	100647	ENSMUSG00000042985
1454904_at	X-linked myotubular myopathy gene 1	Mtm1	2.63911	2.07571	2.29559	1.55274	1.24925	0.792942	0.550227	1.16127	0.621314	-0.215286	0.313582	-0.103348	-0.534903	0.324669	Mm.423278	GO:0016311|GO:0046716|GO:0046839|GO:0004437|GO:0004721|GO:0004725|GO:0016787|GO:0016791				17772
1454906_at	retinoic acid receptor, beta	Rarb	2.23009	3.31222	2.43526	-0.194451	0.942438	1.36765	-0.771774	-0.38319	1.59853	1.68285	-0.486388	-0.414324	0.0823374	0.818375	Mm.259318	GO:0001657|GO:0006350|GO:0006355|GO:0043065|GO:0045944|GO:0048048|GO:0055012|GO:0005634|GO:0003677|GO:0003700|GO:0003707|GO:0003708|GO:0003708|GO:0004872|GO:0004879|GO:0008270|GO:0043565|GO:0046872	chr14	15224126	15225445	218772	ENSMUSG00000017491
1454927_at	zinc finger protein 41	Zfp41	1.38517	1.65276	1.49436	-0.334006	-1.25974	-0.988341	-0.797628	-0.696408	-0.828706	-0.589558	-0.229584	-0.218112	-0.741163	1.18886	Mm.87210	GO:0006350|GO:0006355|GO:0007275|GO:0007283|GO:0030154|GO:0005622|GO:0005634|GO:0003676|GO:0003677|GO:0008270|GO:0046872	chr15	75451390	75452548	22701	ENSMUSG00000047003
1454960_at	MAD homolog 3 (Drosophila)	Smad3	1.92078	2.54153	2.22755	0.27301	0.540386	0.92734	-0.20112	-0.302869	0.473523	0.729781	-0.318129	-0.0924864	0.02318	0.387434	Mm.7320	GO:0000122|GO:0001707|GO:0006350|GO:0006355|GO:0006355|GO:0006366|GO:0006366|GO:0007179|GO:0007179|GO:0007182|GO:0007183|GO:0009887|GO:0016202|GO:0017015|GO:0042110|GO:0045893|GO:0045941|GO:0045944|GO:0048340|GO:0050678|GO:0050776|GO:0051098|GO:0005622|GO:0005634|GO:0005737|GO:0005886|GO:0003690|GO:0003700|GO:0003700|GO:0003700|GO:0005515|GO:0008134|GO:0016563	chr9	63444772	63447704	17127	ENSMUSG00000032402
1454969_at	LY6/PLAUR domain containing 6	Lypd6	1.43658	1.6364	1.70773	-1.0992	-0.946904	0.399178	-0.950395	-0.890241	-0.451452	0.754047	-0.0738487	-0.141446	-0.979221	1.19452	Mm.130607		chr2	50014822	50015574	320343	ENSMUSG00000050447
1454978_at	tweety homolog 3 (Drosophila)	Ttyh3	1.87361	2.72164	3.08233	0.973913	1.02298	1.42439	0.354368	-0.589832	0.238854	0.659921	-0.114334	-0.107326	-0.283321	0.50498	Mm.28947	GO:0016021|GO:0005254	chr5	140873040	140882227	78339	ENSMUSG00000036565
1455038_at	predicted gene, ENSMUSG00000074630	ENSMUSG00000074630	2.61204	2.45685	2.38008	0.337469	0.732545	0.754497	0.63782	-0.13428	1.08726	1.11514	-0.024581	-0.158848	0.194983	-0.0115547	Mm.459532	GO:0019028|GO:0004872|GO:0005198				632764
1455060_at	Ras-GTPase-activating protein SH3-domain binding protein 1	G3bp1	1.50742	1.50063	1.41101	-1.07785	-0.774068	-0.815227	-0.500701	-0.332929	-0.707774	-0.496238	-0.0632572	-0.416679	0.0503626	0.429574	Mm.39631	GO:0006810|GO:0005622|GO:0016020|GO:0000166|GO:0003676|GO:0003677|GO:0003723|GO:0004386|GO:0004518|GO:0004519|GO:0005524|GO:0016787	chr11	55346954	55348264	27041
1455070_at	DCP2 decapping enzyme homolog (S. cerevisiae)	Dcp2	1.97479	2.44802	2.2282	-0.117951	0.0493193	0.179615	-0.277463	-0.634686	0.252759	0.304146	-0.223199	-0.25153	-0.134105	0.608835	Mm.87629	GO:0000184|GO:0005737|GO:0003723|GO:0005515|GO:0016787|GO:0030145|GO:0046872	chr18	44548396	44550298	70640
1455074_at	EF hand calcium binding domain 1	Efcab1	3.64686	4.44682	3.689	1.80466	1.70432	1.94368	0.656027	0.505623	1.85286	1.7741	-0.406583	0.147658	0.518505	-0.259579	Mm.100270	GO:0005509	chr16	14838300	14839628	66793	ENSMUSG00000068617
1455154_at	GLI-Kruppel family member GLI3	Gli3	2.85855	2.79228	2.84219	-0.580826	-0.0434561	0.524529	0.112293	-0.327389	1.52593	1.58914	-0.19848	-0.385759	-0.159593	0.743832	Mm.5098	GO:0001656|GO:0001658|GO:0001822|GO:0006350|GO:0006355|GO:0007224|GO:0007389|GO:0007417|GO:0007417|GO:0007420|GO:0007442|GO:0007507|GO:0008285|GO:0008285|GO:0009952|GO:0009953|GO:0009954|GO:0009954|GO:0016481|GO:0021513|GO:0021631|GO:0021775|GO:0021776|GO:0021915|GO:0030324|GO:0030324|GO:0030326|GO:0030326|GO:0030879|GO:0030900|GO:0035295|GO:0042475|GO:0045595|GO:0045596|GO:0048558|GO:0048566|GO:…	chr13	15519986	15520913	14634
1455160_at	RIKEN cDNA 2610203C20 gene	2610203C20Rik	1.82759	2.48584	2.99573	-0.658255	0.373824	0.677165	-0.325972	-0.991415	1.25094	1.32068	0.0844097	-0.381768	-0.684562	0.98192	Mm.38166		chr9	41342625	41343898	70455	ENSMUSG00000074415
1455182_at	kinesin family member 1B	Kif1b	1.39027	1.91392	1.75203	-0.974487	-0.96157	-0.425556	-0.633255	-0.65216	-0.43574	-0.175683	0.00290775	-0.181588	-0.66909	0.84777	Mm.402393	GO:0007017|GO:0007018|GO:0007018|GO:0007270|GO:0007274|GO:0008089|GO:0009790|GO:0030705|GO:0047497|GO:0005739|GO:0005739|GO:0005871|GO:0005874|GO:0005875|GO:0005875|GO:0030659|GO:0031410|GO:0000166|GO:0003774|GO:0003777|GO:0003777|GO:0005515|GO:0005524|GO:0008017|GO:0016887	chr4	148077527	148079792	16561	ENSMUSG00000063077
1455185_s_at	PHD finger protein 16	Phf16	2.08697	2.38817	2.35446	-0.0457988	0.27557	-0.104796	0.0504456	-0.263462	0.20716	0.362835	-0.0702848	-0.453927	0.270885	0.253326	Mm.281517	GO:0005515|GO:0008270|GO:0046872	chrX	19674991	19676896	382207	ENSMUSG00000037315
1455223_at	insulin-like growth factor 2 mRNA binding protein 1	Igf2bp1	4.68802	5.03747	4.85405	-0.0551977	-0.156234	0.339282	-0.147862	-0.0250821	0.246696	-0.00973797	0.0960054	-0.148849	0.190245	-0.137403	Mm.460911	GO:0006417|GO:0000166|GO:0003676|GO:0003723	chr11	95773255	95775507	140486
1455241_at	cDNA sequence BC037703	BC037703	1.92829	2.46414	2.44063	0.427521	-0.43752	0.148182	0.269284	0.402243	-0.0092597	0.301995	0.239541	0.126434	0.088912	-0.454887	Mm.32900		chr3	101942784	101943874	242125	ENSMUSG00000044313
1455304_at	unc-13 homolog C (C. elegans)	Unc13c	3.26281	4.04892	3.59583	-0.0146723	0.101268	0.569982	0.664948	0.0432439	0.707327	0.625074	-0.449039	-0.35572	0.636462	0.168297	Mm.41035	GO:0006887|GO:0007242|GO:0007268|GO:0005737|GO:0016020|GO:0019717|GO:0030054|GO:0045202|GO:0001566|GO:0008270|GO:0019992|GO:0046872	chr9	73276557	73277282	208898
1455344_at	expressed sequence AW494418	AW494418	2.53924	2.88475	2.53438	0.133086	0.847069	0.527201	0.262431	-0.090055	-0.236578	0.473338	0.228273	-0.921062	0.199701	0.493088			chr3	89400133	89400354	99908
1455383_at	hypothetical protein C730043O17	C730043O17	0.828195	1.47396	0.868352	2.9094	3.0868	3.03016	1.80487	1.04322	2.63647	2.04846	-0.262291	-0.191784	0.386549	0.0675287			chr5	93666192	93666488	330126
1455425_at	expressed sequence BB001228	BB001228	2.34232	1.87872	2.5704	-0.675204	-1.2676	-0.569852	-0.848642	-0.825587	-0.142206	0.109685	0.250101	0.177153	-1.15205	0.724795	Mm.17774		chr10	62199927	62200923	103503
1455436_at	DIRAS family, GTP-binding RAS-like 2	Diras2	1.46229	1.7738	1.16496	-1.2171	-0.72911	-1.65264	-1.39695	-1.08396	-1.06828	-0.991323	-0.000133038	0.230741	-0.724921	0.494313	Mm.29362	GO:0007264|GO:0005622|GO:0016020|GO:0000166|GO:0005525	chr13	52516793	52518320	68203	ENSMUSG00000047842
1455447_at	RIKEN cDNA D430019H16 gene	D430019H16Rik	4.08593	3.63723	3.71809	-0.748216	-1.03201	0.166539	-0.2352	-0.532165	1.15218	2.05497	-0.532634	-0.264086	-0.367194	1.16391	Mm.2388		chr12	105892047	105894145	268595
1455454_at	aldo-keto reductase family 1, member C19	Akr1c19	1.72533	1.50375	2.05777	1.28947	0.732045	1.38919	0.956987	0.643471	1.22627	0.519174	-0.187448	0.0622077	0.331794	-0.206555	Mm.22832	GO:0016491	chr13	4242175	4247606	432720	ENSMUSG00000071551
1455529_at	mex3 homolog A (C. elegans)	Mex3a	3.50815	4.00111	3.62355	-0.331389	-0.289919	0.0152874	-0.144258	-0.454119	-0.290624	-0.133984	0.122664	0.00281715	-0.400815	0.275334	Mm.275154	GO:0003723|GO:0005515|GO:0008270	chr3	88624830	88627320	72640	ENSMUSG00000074480
1455591_at			3.4877	4.1448	3.99143	1.19321	1.73822	1.33092	0.311804	0.0425949	0.882768	0.891327	-0.15396	-0.302103	-0.111282	0.567345			chr4	62624043	62626069
1455592_at	vang-like 2 (van gogh, Drosophila)	Vangl2	1.8877	2.29463	2.19426	-0.542762	-0.135177	0.243084	-0.636641	-0.635976	0.306474	0.201779	0.162979	-0.479913	-0.597978	0.914913	Mm.36148	GO:0001736|GO:0001843|GO:0001843|GO:0001947|GO:0007275|GO:0035058|GO:0045176|GO:0045197|GO:0016020|GO:0016020|GO:0016021|GO:0016021|GO:0016021|GO:0016324|GO:0005515	chr1	173839264	173840401	93840	ENSMUSG00000026556
1455609_at	citron	Cit	2.24849	2.85477	2.82259	0.904548	0.370745	0.860815	-0.316564	-0.222044	-0.254926	-0.192662	0.0923338	0.127869	-0.410552	0.190348	Mm.426282	GO:0000070|GO:0000910|GO:0006468|GO:0007049|GO:0007067|GO:0007067|GO:0007091|GO:0007242|GO:0007275|GO:0007283|GO:0007399|GO:0016358|GO:0030154|GO:0048699|GO:0050774|GO:0051301|GO:0001726|GO:0005737|GO:0005737|GO:0015629|GO:0000166|GO:0004672|GO:0004674|GO:0004674|GO:0005083|GO:0005515|GO:0005524|GO:0008270|GO:0016301|GO:0016740|GO:0019992|GO:0046872	chr5	116269055	116269911	12704	ENSMUSG00000029516
1455649_at	tetratricopeptide repeat domain 9	Ttc9	2.30242	2.83969	2.23102	0.774974	0.361793	0.76566	0.181957	-0.0540714	-0.848898	-0.561945	-0.0140228	1.11704	-0.435175	-0.66784	Mm.130002	GO:0006457|GO:0005488	chr12	82582931	82584603	69480	ENSMUSG00000042734
1455684_at	mitogen-activated protein kinase kinase kinase 9	Map3k9	2.6313	3.88922	3.4995	0.278073	-0.33441	-0.100281	0.335864	0.199533	-0.504875	-0.766012	0.296572	0.732144	-0.469146	-0.559571	Mm.458732	GO:0006468|GO:0000166|GO:0004672|GO:0004674|GO:0004713|GO:0005524|GO:0016301|GO:0016740	chr12	82633804	82634877	338372
1455730_at	discs, large homolog 7 (Drosophila)	Dlg7	2.24496	3.14424	2.71116	0.445336	-0.306077	0.321419	0.173995	0.134348	-0.191196	-0.189179	0.134606	0.166307	-0.128547	-0.172367	Mm.240543	GO:0000087|GO:0000087|GO:0007049|GO:0007267|GO:0005634|GO:0005634|GO:0005737|GO:0031616|GO:0031616|GO:0004721|GO:0004721|GO:0005515|GO:0005515	chr14	46309851	46340086	218977	ENSMUSG00000037544
1455786_at	zinc finger protein 820	Zfp820	1.64477	2.44523	1.79949	1.38039	0.830907	1.47	0.859578	-0.0882149	1.32105	1.06977	0.196051	0.0241508	-0.185647	-0.034554	Mm.271252	GO:0006355|GO:0005622|GO:0005634|GO:0003676|GO:0008270|GO:0046872	chr17	21521808	21522237	75424
1455794_at	smoothelin-like 2	Smtnl2	2.89472	3.54986	2.99324	-0.922371	-1.5204	-0.569778	-1.01983	-0.905705	-0.766547	-0.113021	-0.172199	0.18244	-0.74945	0.739207	Mm.46732		chr11	72206305	72206916	276829	ENSMUSG00000045667
1455818_at	RIKEN cDNA 4930427A07 gene	4930427A07Rik	2.00256	2.77572	2.57175	-0.216176	-0.206295	-0.0129366	-0.438961	-0.522196	-0.646656	-0.802447	-0.258881	-0.216771	0.875936	-0.400284	Mm.87616		chr12	113612576	113613264	104732
1455834_x_at	transforming, acidic coiled-coil containing protein 3	Tacc3	2.43665	2.59666	2.72721	0.603241	-0.191247	0.414757	0.205512	-0.208018	-0.278718	-0.281248	-0.0941882	0.192404	-0.0355587	-0.0626564	Mm.379024	GO:0000074|GO:0006950|GO:0030097|GO:0042994|GO:0005737|GO:0005737|GO:0005813|GO:0005813|GO:0005515	chr5	33988355	33989052	21335	ENSMUSG00000037313
1455852_at	NSL1, MIND kinetochore complex component, homolog (S. cerevisiae)	Nsl1	1.9823	2.54795	2.29528	0.13277	0.272152	0.0928769	0.277788	-0.134921	-0.0545516	0.105902	-0.10102	0.0883193	-0.0834498	0.0961504	Mm.32504	GO:0007049|GO:0007059|GO:0007067|GO:0051301|GO:0000444	chr1	192783818	192785173	381318	ENSMUSG00000062510
1455862_at	ubiquitin domain containing 2	Ubtd2	2.80596	2.59772	3.01396	-0.342453	0.0207615	0.899491	-0.270955	-0.397749	1.51978	2.18452	-0.0363426	-0.0306706	-0.418304	0.485317	Mm.260956	GO:0006464|GO:0005737	chr11	32355453	32418709	327900	ENSMUSG00000044949
1455883_a_at	leucine rich repeat transmembrane neuronal 1	Lrrtm1	1.76237	1.34804	1.91275	-0.572245	-0.774418	-0.329456	-0.662561	-0.729194	0.0636087	0.0212641	-0.638692	-0.319241	-0.0658898	1.02382	Mm.292568	GO:0016020|GO:0016021|GO:0016021|GO:0016021|GO:0005515	chr6	77174740	77175018	74342	ENSMUSG00000060780
1455913_x_at	transthyretin	Ttr	2.25738	3.2278	2.16405	0.94431	-0.489289	-0.308865	1.09936	0.896293	0.459774	0.0521326	-0.339302	-0.0401101	0.778316	-0.398904	Mm.2108	GO:0006590|GO:0006810|GO:0005615|GO:0005179|GO:0005496|GO:0016918|GO:0019841	chr18	20816638	20816892	22139	ENSMUSG00000061808
1455943_at	zinc finger protein 451	Zfp451	1.67469	2.0492	1.87989	0.0574245	-0.508559	0.0735145	0.278781	-0.380138	-0.0850105	-0.233294	-0.145963	-0.0407319	0.140092	0.0466037	Mm.440137	GO:0006350|GO:0006355|GO:0005622|GO:0003676|GO:0003677|GO:0008270|GO:0046872	chr1	33736678	33737757	98403
1455966_s_at	nudix (nucleoside diphosphate linked moiety X)-type motif 21	Nudt21	2.88909	3.95779	3.5107	2.01265	1.14054	1.70153	1.74672	1.50041	0.883382	2.6418	-0.672709	-0.766872	1.17221	0.267367		GO:0006379|GO:0006397|GO:0006397|GO:0005634|GO:0042382|GO:0003723|GO:0003723|GO:0005515|GO:0016787	chr8	96907036	96908220	68219	ENSMUSG00000031754
1455980_a_at	growth arrest-specific 2 like 3 /// similar to growth arrest-specific 2 like 3	Gas2l3 /// LOC100047967	1.13295	1.47874	1.51922	-1.32273	-0.737562	-0.555379	-1.54277	-1.42417	-1.4152	-1.03646	-0.678353	0.554105	-0.695659	0.819907	Mm.11982	GO:0007050	chr10	88842263	88842966	100047967 /// 237436
1455983_at	cell division cycle associated 2	Cdca2	1.7119	2.37683	2.10342	-0.443198	0.432211	0.550719	-0.430764	-0.265133	0.611287	0.491654	-0.0720782	-0.236494	0.273544	0.035027	Mm.33831	GO:0007049|GO:0007067|GO:0051301	chr14	66629667	66668984	108912	ENSMUSG00000048922
1455990_at	kinesin family member 23	Kif23	3.13252	3.89379	3.63937	0.292206	0.845533	0.73156	-0.00873947	-0.379972	-0.0832758	0.0736327	-0.241879	-0.0977302	0.148181	0.191429	Mm.259374	GO:0007018|GO:0005874|GO:0005875|GO:0005875|GO:0000166|GO:0003774|GO:0003777|GO:0005524	chr9	61715282	61723597	71819	ENSMUSG00000032254
1456005_a_at	BCL2-like 11 (apoptosis facilitator)	Bcl2l11	1.52974	2.37267	2.17091	0.178915	0.30804	0.100599	-0.0827599	-0.491785	0.367294	0.141924	-0.25948	0.157195	-0.476219	0.578506	Mm.141083	GO:0006915|GO:0006915|GO:0042981|GO:0043065|GO:0043065|GO:0043065|GO:0016020|GO:0005515|GO:0008017	chr2	127851628	127852670	12125	ENSMUSG00000027381
1456022_at	homeodomain interacting protein kinase 2	Hipk2	1.57365	2.39776	2.05712	-0.471056	-0.308622	-0.392578	-0.0245934	-0.538379	-0.0457478	-0.356704	-0.623467	-0.548224	0.876772	0.294918	Mm.391962	GO:0000122|GO:0006350|GO:0006355|GO:0006468|GO:0006915|GO:0007049|GO:0007224|GO:0008284|GO:0009952|GO:0042771|GO:0043065|GO:0043388|GO:0045786|GO:0005634|GO:0005737|GO:0016605|GO:0000166|GO:0003677|GO:0003714|GO:0004672|GO:0004674|GO:0005515|GO:0005524|GO:0016301|GO:0016740	chr6	38620178	38621930	15258
1456053_at	Transcribed locus		1.7569	2.48558	1.83687	0.609747	0.483431	0.663095	0.171889	0.084609	0.614744	0.543712	-0.363739	-0.279419	-0.168277	0.811435	Mm.106315		chr3	18244561	18245028
1456067_at	GLI-Kruppel family member GLI3	Gli3	2.12643	1.96498	2.09394	-0.326961	-0.195641	0.448592	-0.168344	-0.244786	1.08259	1.35228	-0.143786	-0.415041	-0.112773	0.671599	Mm.5098	GO:0001656|GO:0001658|GO:0001822|GO:0006350|GO:0006355|GO:0007224|GO:0007389|GO:0007417|GO:0007417|GO:0007420|GO:0007442|GO:0007507|GO:0008285|GO:0008285|GO:0009952|GO:0009953|GO:0009954|GO:0009954|GO:0016481|GO:0021513|GO:0021631|GO:0021775|GO:0021776|GO:0021915|GO:0030324|GO:0030324|GO:0030326|GO:0030326|GO:0030879|GO:0030900|GO:0035295|GO:0042475|GO:0045595|GO:0045596|GO:0048558|GO:0048566|GO:…	chr13	15517785	15520524	14634
1456077_x_at	cell division cycle 25 homolog C (S. pombe)	Cdc25c	1.94893	2.52456	2.07137	0.485368	-0.285423	0.556362	0.0198278	0.600232	-0.367603	0.341297	-0.0892386	0.11497	0.0817866	-0.107518	Mm.286602	GO:0000087|GO:0006470|GO:0007049|GO:0007067|GO:0051301|GO:0005622|GO:0005634|GO:0005737|GO:0004721|GO:0004725|GO:0005515|GO:0016787				12532	ENSMUSG00000044201
1456152_at	progestin and adipoQ receptor family member V	Paqr5	1.08867	1.74695	1.38708	-0.685491	-0.380978	-0.534665	-0.327495	0.0871444	-0.286361	-0.477711	-0.119966	-0.00946379	0.160765	-0.0313358	Mm.273267	GO:0016020|GO:0016021|GO:0004872|GO:0005496|GO:0008289	chr9	61751489	61752444	74090	ENSMUSG00000032278
1456168_at	cyclin J-like	Ccnjl	3.76598	3.71647	3.69492	-0.0159135	0.83137	0.775297	-0.163322	-0.182215	0.64015	0.473083	0.00312376	0.079977	-0.296978	0.213877	Mm.247595	GO:0000074|GO:0005634	chr11	43429831	43430422	380694
1456280_at	claspin homolog (Xenopus laevis)	Clspn	3.37123	3.683	3.78625	0.479068	-0.117339	0.565979	0.177833	0.630071	-0.344994	0.0507917	-0.138979	0.583564	-0.209523	-0.235061	Mm.243962	GO:0000076|GO:0006281|GO:0006974|GO:0007049|GO:0005634|GO:0005694|GO:0000217|GO:0003677|GO:0005515	chr4	126089906	126096217	269582	ENSMUSG00000042489
1456291_x_at	scleraxis	Scx	1.89042	1.18033	2.44232	-0.260598	-0.47123	-0.750345	-0.568966	-0.376358	-0.538663	-0.252137	0.113504	-0.21408	-0.959043	1.05962	Mm.322821	GO:0006350|GO:0006355|GO:0007275|GO:0045449|GO:0005634|GO:0003677|GO:0030528	chr15	76286449	76286723	20289	ENSMUSG00000034161
1456303_at	Transcribed locus		1.25148	3.28365	2.97561	0.895643	2.20692	2.08034	0.0120783	-0.800046	1.79347	1.00688	-0.472147	-0.605766	0.660539	0.417373	Mm.450095		chr6	11972210	11972476
1456321_at	NIPA-like domain containing 1	Npal1	2.49456	3.22607	2.81743	0.176506	-0.219161	0.0482931	0.204808	0.0340576	-0.276232	-0.596616	0.407578	0.367693	-0.278001	-0.49727	Mm.38884	GO:0016020|GO:0016021	chr5	72949503	72950206	70701
1456344_at	Tenascin C	Tnc	1.30809	1.95563	1.40751	0.22582	-0.0385885	-0.0195465	0.156139	0.177988	0.171512	0.300729	-0.0174775	-0.0299273	-0.0432029	0.0906067	Mm.454219	GO:0007155|GO:0007165|GO:0007528|GO:0005576|GO:0005578|GO:0005604|GO:0005615|GO:0001968|GO:0005102|GO:0005515				21923
1456415_at	zinc finger protein 451	Zfp451	2.0245	2.10634	2.01154	0.0184884	-0.839415	-0.0133953	0.172947	-0.10883	0.17399	0.303378	0.297647	0.105721	-0.448472	0.0451069	Mm.289103	GO:0006350|GO:0006355|GO:0005622|GO:0003676|GO:0003677|GO:0008270|GO:0046872	chr1	33742228	33743010	98403
1456428_at	chemokine (C-X-C motif) ligand 15	Cxcl15	3.1317	4.56823	3.57792	4.37218	4.1557	4.27834	2.33319	1.73221	3.53571	2.5261	0.0421996	-0.50318	0.488945	-0.0279641	Mm.64326	GO:0006935|GO:0006935|GO:0006954|GO:0006954|GO:0006955|GO:0007165|GO:0030097|GO:0030593|GO:0005576|GO:0005576|GO:0005615|GO:0005615|GO:0005125|GO:0008009|GO:0008009	chr5	91877632	91878265	20309
1456507_at	zinc finger protein 454	Zfp454	1.65003	1.68729	1.67757	-0.117346	-0.353364	-0.397518	-0.163906	-0.218706	-0.345264	-0.505871	0.473974	0.292634	-0.514086	-0.252522	Mm.74335	GO:0006355|GO:0005622|GO:0005634|GO:0003676|GO:0008270|GO:0046872	chr11	50715706	50716475	237758	ENSMUSG00000048728
1456539_at	Transcribed locus		6.56819	7.61138	6.84253	0.759978	-0.919288	-0.916584	-1.32667	0.930319	-1.07867	-0.907679	1.54626	1.75194	-1.77061	-1.52759	Mm.459175		chr7	43595249	43595573
1456632_at	B-cell CLL/lymphoma 11A (zinc finger protein)	Bcl11a	2.60018	3.39782	2.66477	0.51949	1.38985	1.11606	0.528127	-0.230949	2.18746	1.86254	-0.334063	-0.0370717	-0.00786924	0.379004		GO:0006350|GO:0006355|GO:0030183|GO:0030217|GO:0005622|GO:0005634|GO:0005737|GO:0003676|GO:0003714|GO:0008270|GO:0046872	chr11	24066276	24067911	14025
1456640_at	SH3 domain containing ring finger 2	Sh3rf2	2.44157	3.22334	2.11775	1.74945	1.28418	1.27815	1.40017	0.864777	1.86074	1.69067	-0.0871716	-0.46301	0.11454	0.435643	Mm.45472	GO:0006512|GO:0005515|GO:0008270|GO:0016874|GO:0046872	chr18	42282749	42283824	269016	ENSMUSG00000057719
1456674_at	RIKEN cDNA E130016E03 gene	E130016E03Rik	1.4963	1.67628	1.43609	-0.232292	-0.188103	-0.381815	-0.202613	-0.128492	-0.0313215	-0.0107555	-0.232303	-0.159549	0.27996	0.111893	Mm.249437	GO:0006281|GO:0006350|GO:0006355|GO:0006974|GO:0000166|GO:0003676|GO:0003677|GO:0004386|GO:0005524|GO:0016787	chr4	11512309	11512894	623474	ENSMUSG00000066307
1456752_at	13 days embryo heart cDNA, RIKEN full-length enriched library, clone:D330038P10 product:Mus musculus Nespas mRNA, full insert sequence		2.4456	2.74775	2.83139	0.132051	-0.317992	-0.178921	0.263701	0.433409	-0.533332	-0.192019	0.448094	0.366343	-0.389347	-0.42509	Mm.101662		chr2	173909366	173909996
1456756_at	RIKEN cDNA E430016P22 gene	E430016P22Rik	2.70314	3.115	3.21001	-0.115716	-0.476972	0.114233	-0.26053	-0.189544	1.06655	1.1046	-0.426983	-0.34832	0.14047	0.634834	Mm.381578		chr6	38217001	38218335	320578
1456782_at	transcriptional adaptor 1 (HFI1 homolog, yeast) like	Tada1l	1.29914	1.99418	1.53748	-0.247665	-0.576955	-0.385897	-0.37578	-0.508438	-0.205364	-0.177747	-0.511336	-0.342904	0.412469	0.441771	Mm.456032		chr1	168230288	168230989	27878
1456783_at	zinc finger, DBF-type containing 2	Zdbf2	3.35269	2.99567	3.18799	-0.474041	-0.49193	-0.0110354	-0.255591	-0.322775	0.193787	0.113056	0.282535	-0.0552621	-0.0815334	-0.145738	Mm.86986		chr1	63248195	63248851	73884
1456815_at	forkhead box N1	Foxn1	0.428417	3.24412	3.14465	0.676928	0.783664	0.990194	0.388175	0.305418	0.396646	0.587328	0.152411	0.0315757	0.0903173	-0.274304	Mm.4496	GO:0006350|GO:0006355|GO:0007275|GO:0008283|GO:0030216|GO:0050673|GO:0005634|GO:0005667|GO:0003677|GO:0003700|GO:0043565	chr11	78173762	78174238	15218
1456877_at	dual oxidase 1	Duox1	2.64517	3.87206	3.23776	2.31378	3.43266	3.01813	0.499281	0.249548	0.386167	0.408017	0.142074	-0.260719	0.0787716	0.0398726	Mm.108582	GO:0006118|GO:0006118|GO:0019221|GO:0042335|GO:0051591|GO:0016020|GO:0016021|GO:0016021|GO:0004601|GO:0005506|GO:0005509|GO:0005509|GO:0009055|GO:0016491|GO:0046872|GO:0050660	chr2	122028704	122039412	99439	ENSMUSG00000033268
1456891_at	DENN/MADD domain containing 2C	Dennd2c	1.92902	3.05083	2.40542	1.71802	1.9172	2.41881	0.501153	0.446161	1.53141	1.55024	-0.333448	-0.0162406	0.343709	0.00598001	Mm.293641		chr3	103297861	103298792	329727
1456914_at	Solute carrier family 16 (monocarboxylic acid transporters), member 4	Slc16a4	0.793363	2.53564	2.34503	-0.146699	1.36531	0.663821	0.0505757	-0.136963	1.19944	0.346491	0.127574	0.0314822	-0.00727892	-0.151777	Mm.38384	GO:0006810|GO:0016021|GO:0005215	chr3	107433560	107434236	229699
1456981_at	transmembrane channel-like gene family 7	Tmc7	1.28956	2.29999	1.71613	0.15163	-0.395487	-0.337593	0.104747	0.0346556	-0.255621	-0.870685	-0.233574	-0.587517	1.14053	-0.319439	Mm.69380	GO:0016020|GO:0016021	chr7	118327040	118327672	209760	ENSMUSG00000042246
1457001_at	centromere protein K	Cenpk	1.14175	2.30014	2.14582	0.191594	-0.259708	-0.182315	0.245372	-0.0399218	-0.345398	-0.342732	0.288008	0.35813	-0.179037	-0.467104	Mm.281498	GO:0045944|GO:0000775|GO:0005634|GO:0005694|GO:0005515	chr13	105365244	105365768	60411	ENSMUSG00000021714
1457038_at	Fras1 related extracellular matrix protein 2	Frem2	2.54086	3.36736	3.11287	-0.918548	-1.15453	-0.160834	-0.857784	-1.08445	-0.586471	-0.156427	-0.168644	-0.05199	-1.11913	1.33976	Mm.38378	GO:0002009|GO:0007154|GO:0007155|GO:0007156|GO:0007275|GO:0005578|GO:0016020|GO:0016021|GO:0005509|GO:0005515|GO:0005515|GO:0046872	chr3	53601867	53603454	242022	ENSMUSG00000037016
1457044_at	RIKEN cDNA 4732474O15 gene	4732474O15Rik	2.09643	3.104	2.74025	1.43808	1.18418	1.17545	0.700707	0.250788	1.43383	0.790581	0.269857	-0.39653	0.608055	-0.481382	Mm.31376		chr12	119909861	119911032	238455
1457065_at	uroplakin 1B	Upk1b	2.00517	2.89258	2.58026	0.901296	0.350739	0.0446691	0.935896	1.45044	0.469642	-0.27468	-0.255433	-0.58491	1.76019	-0.919845	Mm.130793	GO:0030855|GO:0016020|GO:0016021	chr16	38692963	38699674	22268	ENSMUSG00000049436
1457072_at	Protein tyrosine phosphatase, receptor type, f polypeptide (PTPRF), interacting protein (liprin), alpha 3 /// B-cell CLL/lymphoma 11A (zinc finger protein)	Bcl11a /// Ppfia3	2.75073	2.66691	2.60651	0.736423	0.60476	0.787088	0.636729	0.207733	1.6586	1.50487	-0.416883	0.0364666	0.341818	0.0385981	Mm.277235///Mm.447614	GO:0006350|GO:0006355|GO:0030183|GO:0030217|GO:0005622|GO:0005634|GO:0005737|GO:0003676|GO:0003714|GO:0008270|GO:0046872	chr11	24068022	24068408	14025 /// 76787
1457077_at	2 days neonate sympathetic ganglion cDNA, RIKEN full-length enriched library, clone:7120457A19 product:unclassifiable, full insert sequence		2.17271	3.36348	2.56668	-0.0874763	-0.392315	-0.267083	0.428455	-0.0285311	-0.44813	-0.534812	-0.0834751	0.641578	-0.566913	0.00880957	Mm.396815		chrX	153160830	153162218
1457128_at	expressed sequence AL024213	AL024213	1.1814	3.07844	2.76678	1.48727	3.26021	2.28775	0.793614	-0.0186195	2.39821	1.90405	-0.84892	-0.707844	0.904857	0.651907			chr13	53283086	53283611	105253
1457139_at	Autism susceptibility candidate 2	Auts2	2.41336	3.24305	2.87858	1.1055	1.24725	1.50277	0.0284104	-0.451627	1.64517	1.36161	-0.479691	-0.0740528	-0.144375	0.698119	Mm.409595		chr5	131722035	131722313	319974
1457140_s_at	RIKEN cDNA 4632411J06 gene	4632411J06Rik	3.30596	3.87097	3.95271	2.15544	2.89947	3.00034	1.61695	1.65209	2.9825	2.77977	-0.689777	-0.569492	0.765837	0.493431	Mm.349943	GO:0007165	chr7	112748369	112748638	78748	ENSMUSG00000048962
1457152_at			1.66293	4.00951	3.66267	0.83707	-0.444873	0.145481	0.189955	0.867871	-0.588593	-0.72609	1.16426	0.712575	-0.896093	-0.980744			chr1	15349515	15350607
1457203_at	Transcribed locus		0.555862	1.17914	0.871015	1.51891	2.6959	2.25949	0.716341	0.0955958	2.0936	0.703499	0.192008	-0.115303	0.265303	-0.342009	Mm.372428		chr3	55917246	55917893
1457278_at	RIKEN cDNA 6720489N17 gene	6720489N17Rik	1.44819	1.33975	1.18603	0.0532985	-0.705447	-0.516609	-0.217152	-0.366607	0.266278	-0.0532026	0.139017	0.105335	-0.571542	0.327189	Mm.247448	GO:0006355|GO:0006355|GO:0005622|GO:0005622|GO:0003676|GO:0003676	chr13	62612734	62613771	211378
1457344_at	neuropilin (NRP) and tolloid (TLL)-like 2	Neto2	2.93887	3.47742	2.74278	0.861383	0.0905414	0.00715876	0.270833	1.23849	0.0615387	0.252187	0.161521	-0.0683312	0.204208	-0.297398	Mm.458437	GO:0016020|GO:0016021|GO:0016021|GO:0004872	chr8	88551972	88552341	74513
1457358_at	Adult male olfactory brain cDNA, RIKEN full-length enriched library, clone:6430408O03 product:unclassifiable, full insert sequence		2.16347	4.42152	3.74	3.0002	4.74864	4.17531	1.08559	0.444709	2.87497	1.9993	-0.208645	-0.513804	-0.0410418	0.763493	Mm.452756		chr2	115724028	115725025
1457377_at	Transcribed locus		1.09801	3.06682	2.66312	0.594011	1.80919	1.67909	0.398881	-0.688868	1.73611	1.24103	-0.188257	-0.522032	0.402488	0.307802	Mm.453297		chr10	26054462	26054992
[truncated: 66 more rows]

## Sheet: Sca-1Hi Subset #641
Probe Set ID	Gene Title	Gene Symbol	UGE1	UGE2	UGE3	SChi1	SChi3	SChi4	SClo1	SClo2	SClo4	SClo5	SCng1	SCng2	SCng4	SCng5	Unigene(Avadis)	GO(Avadis)	Chromosome Number(Avadis)	Chromosome Start Index(Avadis)	Chromosome End Index(Avadis)	Entrez Gene	Ensembl
[truncated: 642 more rows]

[truncated: 1 more sheets: Sca-1Lo Subset #144]
