# Supplementary material for: Molecular Signatures of Prostate Stem Cells Reveal Novel Signaling Pathways and Provide Insights into Prostate Cancer
Source: PLoS One. 2009 May 29;4(5):e5722. doi: 10.1371/journal.pone.0005722 (PMC2684642; doi:10.1371/journal.pone.0005722)
Supplement: Table S5 — Markers currently described as being expressed in SC populations. A list of transcripts previously described as being expressed in stem cell populations that were significantly highly expressed in each of the stem/progenitor-related subsets (UGE, Sca-1Hi, Sca-1Lo). The relative expression values (LR) compared to the average expression values of control samples (Sca-1Neg) are presented. (0.08 MB XLS) [file pone.0005722.s006.xls]

## Sheet: Known SC-Markers in PSCs
Probe Set ID	Gene Title	Gene Symbol	UGE1	UGE2	UGE3	SChi1	SChi3	SChi4	SClo1	SClo2	SClo4	SClo5	SCng1	SCng2	SCng4	SCng5	Unigene(Avadis)	GO(Avadis)	Chromosome Number(Avadis)	Chromosome Start Index(Avadis)	Chromosome End Index(Avadis)	Entrez Gene	Ensembl
1426803_at	RNA binding motif protein 26	Rbm26	0.405809	1.4396	1.43971	-0.181091	0.552552	0.545855	-0.298007	-0.538831	0.646758	0.49452	-0.0983148	-0.466085	0.229868	0.334533	Mm.291542	GO:0000166|GO:0003676|GO:0003723|GO:0008270|GO:0046872	chr14	103992480	104036572	74213
1426804_at	SWI/SNF related, matrix associated, actin dependent regulator of chromatin, subfamily a, member 4	Smarca4	0.883165	1.59394	1.19746	-0.258727	0.175629	0.0982962	-0.00409317	-0.38663	-0.157562	-0.477826	-0.486826	-0.827898	0.822734	0.491987	Mm.286593	GO:0000122|GO:0001832|GO:0001835|GO:0006334|GO:0006346|GO:0007403|GO:0030900|GO:0030902|GO:0000792|GO:0005634|GO:0016514|GO:0003676|GO:0003677|GO:0003682|GO:0004386|GO:0005515|GO:0005524|GO:0008026|GO:0008134|GO:0016887	chr9	21366667	21453769	20586	ENSMUSG00000032187
1425565_at	RE1-silencing transcription factor	Rest	1.11006	1.72698	1.09462	-0.121354	0.91028	0.57705	0.0248365	-0.639325	0.6307	0.737822	-0.3831	-0.64116	0.221583	0.802678	Mm.28840	GO:0006350|GO:0006355|GO:0045892|GO:0005622|GO:0017053|GO:0003676|GO:0003677|GO:0003682|GO:0005515|GO:0008270|GO:0016564|GO:0046872	chr5	78340275	78358668	19712	ENSMUSG00000029249
1424294_at	protein phosphatase 4, regulatory subunit 1	Ppp4r1	0.880017	1.25633	1.15873	-0.108268	0.784267	0.673313	-0.078764	-0.339087	0.591114	0.49826	-0.314794	-0.521685	0.39622	0.440261	Mm.48686	GO:0005488	chr17	65719687	65741467	70351	ENSMUSG00000061950
1448369_at	polymerase (DNA directed), alpha 2	Pola2	1.2052	1.81042	1.37234	-0.226328	0.229749	0.521717	-0.201215	-0.485538	0.498062	0.367496	-0.302991	-0.366741	0.377329	0.292405	Mm.209931	GO:0000060|GO:0006260|GO:0006260|GO:0005634|GO:0005634|GO:0005658|GO:0003677|GO:0003887|GO:0005515|GO:0046982	chr19	5940551	5964197	18969	ENSMUSG00000024833
1419397_at	polymerase (DNA directed), alpha 1	Pola1	1.3972	1.64125	1.87514	0.18176	-0.404942	0.47259	-0.0786948	-0.469098	-0.0415611	0.294637	-0.0110555	-0.0902529	-0.665021	0.766329	Mm.1923	GO:0000084|GO:0000084|GO:0000731|GO:0000731|GO:0006139|GO:0006260|GO:0006260|GO:0006260|GO:0006260|GO:0006270|GO:0006270|GO:0006271|GO:0006272|GO:0006272|GO:0006273|GO:0006273|GO:0006281|GO:0006303|GO:0006303|GO:0008283|GO:0008283|GO:0009268|GO:0009268|GO:0009615|GO:0009615|GO:0000785|GO:0000785|GO:0005634|GO:0005634|GO:0005634|GO:0005635|GO:0005635|GO:0005654|GO:0005654|GO:0005658|GO:0005658|GO:…	chrX	89557460	89884874	18968	ENSMUSG00000006678
1419266_at	nuclear transcription factor-Y beta	Nfyb	0.552632	1.11148	0.817922	-0.0364876	0.946577	0.902885	0.229655	-0.252069	0.98043	0.602348	-0.417884	-0.448823	0.593719	0.272989	Mm.245998	GO:0006350|GO:0006355|GO:0045893|GO:0005622|GO:0005634|GO:0005634|GO:0005634|GO:0005667|GO:0016602|GO:0003677|GO:0003677|GO:0003677|GO:0003700|GO:0005515|GO:0005515|GO:0043565	chr10	82178488	82193943	18045
1419267_at	nuclear transcription factor-Y beta	Nfyb	0.883802	1.22251	1.48541	-0.752066	-0.3839	-0.61825	-0.509409	-0.537755	-0.0254731	0.0637541	-0.0880461	-0.401228	0.130971	0.358306	Mm.245998	GO:0006350|GO:0006355|GO:0045893|GO:0005622|GO:0005634|GO:0005634|GO:0005634|GO:0005667|GO:0016602|GO:0003677|GO:0003677|GO:0003677|GO:0003700|GO:0005515|GO:0005515|GO:0043565	chr10	82178488	82193943	18045
1456528_x_at	nucleolin	Ncl	0.894324	0.936867	1.06341	0.325334	0.45928	0.510627	0.58653	-0.271488	0.523028	0.517642	-0.214635	-0.653475	0.492761	0.375352	Mm.154378	GO:0005730|GO:0000166|GO:0003676|GO:0003677|GO:0003723|GO:0005515	chr1	88181655	88182351	17975	ENSMUSG00000026234
1442404_at	nucleolin	Ncl	0.883862	1.84694	1.23644	0.106617	0.464526	0.3571	0.0590582	-0.264853	0.114278	0.170699	-0.120526	-0.538974	0.358006	0.301495		GO:0005730|GO:0000166|GO:0003676|GO:0003677|GO:0003723|GO:0005515	chr1	88177611	88178153	17975
1423841_at	brix domain containing 2	Bxdc2	1.21706	1.34005	1.2189	-0.435993	-0.868731	-0.562421	-0.0459833	-0.487834	0.0511775	-0.0515327	0.203001	-0.149467	-0.459788	0.406254	Mm.28057	GO:0042254|GO:0005515	chr15	10419503	10430668	67832
1456941_at	telomerase reverse transcriptase	Tert	1.37	2.22324	1.69606	0.432383	1.28258	0.449202	-0.00641966	-0.144907	0.974673	0.713111	-0.222063	-0.488481	0.701168	0.00937557	Mm.10109	GO:0006278|GO:0000781|GO:0005634|GO:0005694|GO:0030529|GO:0003677|GO:0003720|GO:0003721|GO:0003721|GO:0003723|GO:0003964|GO:0005515|GO:0016740|GO:0016779	chr13	74115623	74115844	21752	ENSMUSG00000021611
1438365_x_at	lysosomal-associated protein transmembrane 4B	Laptm4b	1.05279	1.39207	1.2416	-0.0476646	-0.389215	0.188702	0.135337	-0.546433	0.645982	0.86104	-0.258783	-0.511725	0.0112543	0.759254	Mm.197518	GO:0006810|GO:0016020|GO:0016021|GO:0016021	chr15	34228547	34228884	114128	ENSMUSG00000022257
1436915_x_at	lysosomal-associated protein transmembrane 4B	Laptm4b	1.03662	1.23134	1.18259	-0.157717	-0.645733	0.120976	0.428119	-0.465188	0.675134	0.915497	-0.128256	-0.412229	-0.0855131	0.625999	Mm.197518	GO:0006810|GO:0016020|GO:0016021|GO:0016021	chr15	34228574	34228887	114128	ENSMUSG00000022257
1416148_at	lysosomal-associated protein transmembrane 4B	Laptm4b	0.89326	1.53976	1.3768	-1.08893	-1.13719	-0.355062	-0.65372	-0.741852	0.326859	0.765532	-0.214087	-0.462967	-0.183337	0.860392	Mm.197518	GO:0006810|GO:0016020|GO:0016021|GO:0016021	chr15	34182614	34228891	114128	ENSMUSG00000022257
1422502_at	poly (ADP-ribose) polymerase family, member 1	Parp1	1.30695	1.80955	1.76824	-1.43494	-0.335996	-0.400678	-0.790248	-0.547688	-0.526541	-0.519921	-0.513248	-0.892087	0.641297	0.764042	Mm.277779	GO:0000723|GO:0006259|GO:0006281|GO:0006281|GO:0006284|GO:0006471|GO:0006974|GO:0040009|GO:0005622|GO:0005634|GO:0005634|GO:0003677|GO:0003950|GO:0005515|GO:0008270|GO:0016740|GO:0016757|GO:0046872|GO:0051287	chr1	182405579	182437929	11545	ENSMUSG00000026496
1422503_s_at	poly (ADP-ribose) polymerase family, member 1	Parp1	1.27471	1.74829	1.41206	-0.856461	-0.481168	-0.340825	-0.486504	-0.352123	-0.213094	-0.335977	-0.443371	-0.545836	0.408204	0.581003	Mm.277779	GO:0000723|GO:0006259|GO:0006281|GO:0006281|GO:0006284|GO:0006471|GO:0006974|GO:0040009|GO:0005622|GO:0005634|GO:0005634|GO:0003677|GO:0003950|GO:0005515|GO:0008270|GO:0016740|GO:0016757|GO:0046872|GO:0051287	chr1	182405579	182437929	11545	ENSMUSG00000026496
1450077_at	chromodomain helicase DNA binding protein 1	Chd1	1.58858	1.34872	1.43041	0.689531	0.146748	0.587503	0.541393	0.107867	0.762927	0.724936	-0.35802	0.0956321	0.0120044	0.250383	Mm.8137	GO:0006333|GO:0006333|GO:0000785|GO:0005634|GO:0005634|GO:0000166|GO:0003676|GO:0003677|GO:0003682|GO:0003682|GO:0004386|GO:0004386|GO:0005524|GO:0008026|GO:0016787	chr17	15409787	15476595	12648
1456314_x_at	CDK2 (cyclin-dependent kinase 2)-associated protein 1 /// similar to putative oral cancer suppressor	Cdk2ap1 /// LOC100047490	1.16145	1.61331	1.4909	0.096139	0.700547	0.614813	0.509037	-0.361436	0.85679	0.791237	-0.407385	-0.819637	0.685359	0.541662	Mm.425284	GO:0007049|GO:0045786	chr5	124606058	124606314	100047490 /// 13445	ENSMUSG00000029394
1435509_x_at	CDK2 (cyclin-dependent kinase 2)-associated protein 1 /// novel protein similar to CDK2 (cyclin-dependent kinase 2)-associated protein 1 (Cdkap1) /// similar to putative oral cancer suppressor	Cdk2ap1 /// LOC100047490 /// RP23-14F5.5	1.06794	1.4287	1.40732	0.199504	0.690524	0.664736	0.519466	-0.303685	0.737228	0.800285	-0.474165	-0.715074	0.676435	0.512803	Mm.391838	GO:0007049|GO:0045786	chr1	138340904	138341211	100039945 /// 100047490 /// 13445	ENSMUSG00000029394
1426885_a_at	CDK2 (cyclin-dependent kinase 2)-associated protein 1 /// novel protein similar to CDK2 (cyclin-dependent kinase 2)-associated protein 1 (Cdkap1) /// similar to putative oral cancer suppressor	Cdk2ap1 /// LOC100047490 /// RP23-14F5.5	0.951143	1.20533	0.931144	-0.44628	0.163498	0.19054	-0.134743	-0.412318	0.201731	0.225284	-0.202668	-0.618915	0.507164	0.31442	Mm.391838	GO:0007049|GO:0045786	chr5	124606054	124615273	100039945 /// 100047490 /// 13445	ENSMUSG00000029394
1454993_a_at	splicing factor, arginine/serine-rich 3 (SRp20)	Sfrs3	1.56029	1.8073	1.85189	0.160716	0.551274	0.443734	0.313207	-0.382307	0.895724	0.565617	-0.128343	-0.428638	0.294524	0.262459	Mm.6787	GO:0006376|GO:0006397|GO:0008380|GO:0005681|GO:0000166|GO:0003676|GO:0003723|GO:0003723	chr17	28769527	28770117	20383	ENSMUSG00000071172
1460324_at	DNA methyltransferase 3A	Dnmt3a	2.04911	2.23451	2.08582	-0.850331	-0.568828	-0.454812	-0.621582	-1.23897	-0.470019	-0.123768	-0.203621	-0.397695	-0.436346	1.03766	Mm.5001	GO:0000122|GO:0006306|GO:0006306|GO:0006306|GO:0006346|GO:0006349|GO:0006350|GO:0006355|GO:0007283|GO:0000791|GO:0000792|GO:0005634|GO:0005634|GO:0005720|GO:0005737|GO:0005737|GO:0016363|GO:0003677|GO:0003677|GO:0003677|GO:0003682|GO:0003886|GO:0003886|GO:0003886|GO:0005515|GO:0008168|GO:0008168|GO:0008270|GO:0016740|GO:0046872	chr12	3835020	3914455	13435	ENSMUSG00000020661
1416439_at	RIKEN cDNA 2410015N17 gene	2410015N17Rik	1.74646	1.54192	1.55996	0.603912	-0.261547	0.0862808	0.741811	0.353131	-0.26723	-0.224454	0.19556	0.139712	0.179478	-0.514752	Mm.29898		chr7	127048106	127051835	66422	ENSMUSG00000042462
1455834_x_at	transforming, acidic coiled-coil containing protein 3	Tacc3	2.43665	2.59666	2.72721	0.603241	-0.191247	0.414757	0.205512	-0.208018	-0.278718	-0.281248	-0.0941882	0.192404	-0.0355587	-0.0626564	Mm.379024	GO:0000074|GO:0006950|GO:0030097|GO:0042994|GO:0005737|GO:0005737|GO:0005813|GO:0005813|GO:0005515	chr5	33988355	33989052	21335	ENSMUSG00000037313
1454960_at	MAD homolog 3 (Drosophila)	Smad3	1.92078	2.54153	2.22755	0.27301	0.540386	0.92734	-0.20112	-0.302869	0.473523	0.729781	-0.318129	-0.0924864	0.02318	0.387434	Mm.7320	GO:0000122|GO:0001707|GO:0006350|GO:0006355|GO:0006355|GO:0006366|GO:0006366|GO:0007179|GO:0007179|GO:0007182|GO:0007183|GO:0009887|GO:0016202|GO:0017015|GO:0042110|GO:0045893|GO:0045941|GO:0045944|GO:0048340|GO:0050678|GO:0050776|GO:0051098|GO:0005622|GO:0005634|GO:0005737|GO:0005886|GO:0003690|GO:0003700|GO:0003700|GO:0003700|GO:0005515|GO:0008134|GO:0016563	chr9	63444772	63447704	17127	ENSMUSG00000032402
1450986_at	nucleolar protein 5	Nol5	1.49178	1.75307	1.7603	-0.703511	0.477906	0.156473	-0.22438	-0.406592	0.846666	0.529117	0.000846863	-0.475353	0.162702	0.311805	Mm.220367	GO:0042254|GO:0005730|GO:0003676|GO:0030519	chr1	59629510	59656085	55989	ENSMUSG00000026020
1423212_at	polyhomeotic-like 1 (Drosophila)	Phc1	1.18023	1.66619	1.56328	-0.577129	-0.106195	-0.189954	-0.501258	-0.585564	-0.0785179	0.0465412	-0.209131	-0.326195	-0.243724	0.77905	Mm.6822	GO:0007275|GO:0001739|GO:0005634|GO:0005634|GO:0016604|GO:0003677|GO:0003682|GO:0005515|GO:0008270|GO:0046872	chr6	122283350	122302635	13619	ENSMUSG00000040669
1416335_at	macrophage migration inhibitory factor	Mif	2.05425	1.95391	2.46499	0.0611725	-0.365115	-0.0895252	0.779067	0.240473	0.196973	0.169121	-0.166142	-0.661195	0.657927	0.16941	Mm.2326	GO:0006954|GO:0007569|GO:0030330|GO:0042127|GO:0005615|GO:0005125|GO:0016853|GO:0050178	chr3	92110414	92110961	17319	ENSMUSG00000033307
1448519_at	TEA domain family member 2	Tead2	1.74468	1.92282	1.89771	-1.59126	-2.14168	-1.22856	-0.616079	-0.708704	-1.46042	-1.27353	0.249959	-0.676365	-0.0621004	0.488506	Mm.3019	GO:0006350|GO:0006355|GO:0045944|GO:0005634|GO:0005667|GO:0003677|GO:0003677|GO:0003700|GO:0016563	chr7	45083794	45101678	21677	ENSMUSG00000030796
1435021_at	gamma-aminobutyric acid (GABA-A) receptor, subunit beta 3	Gabrb3	3.61372	0.391819	1.80119	-0.677234	0.519869	0.437252	0.447528	0.0107722	0.244341	-0.0613494	0.187912	-0.318135	0.419902	-0.289676	Mm.8004	GO:0006810|GO:0006811|GO:0006821|GO:0007214|GO:0005887|GO:0016020|GO:0016021|GO:0030054|GO:0045202|GO:0045211|GO:0004872|GO:0004890|GO:0004890|GO:0005216|GO:0005230|GO:0005254|GO:0030594|GO:0031404	chr7	57695653	57696663	14402	ENSMUSG00000033676
1450993_at	PAS domain containing serine/threonine kinase	Pask	2.16474	2.40867	2.52489	0.164139	0.318335	0.343959	-0.120804	-0.00989962	0.091855	-0.344986	0.250059	-0.128125	-0.209258	0.0873222	Mm.379454	GO:0006355|GO:0006468|GO:0006468|GO:0007165|GO:0007165|GO:0005622|GO:0005737|GO:0000166|GO:0004672|GO:0004672|GO:0004674|GO:0004674|GO:0004871|GO:0004871|GO:0005524|GO:0005524|GO:0016301|GO:0016740	chr1	95139842	95173175	269224	ENSMUSG00000026274
1437218_at	fibronectin 1	Fn1	2.23719	3.33726	2.94589	0.127553	0.262336	0.304436	-0.172929	-0.228584	0.377252	0.52629	-0.328725	-0.145563	-0.137286	0.611573	Mm.193099	GO:0000902|GO:0006953|GO:0007044|GO:0007155|GO:0007155|GO:0007160|GO:0007169|GO:0008152|GO:0042060|GO:0005576|GO:0005578|GO:0005578|GO:0005578|GO:0016324|GO:0005515|GO:0005515|GO:0008201|GO:0016491|GO:0016504	chr1	71537319	71538263	14268
1426642_at	fibronectin 1	Fn1	2.32677	2.76769	2.4473	-0.182273	0.456892	1.93539	-1.10995	-0.862055	0.813012	1.6666	-0.139508	-0.270398	-1.32635	1.73626	Mm.193099	GO:0000902|GO:0006953|GO:0007044|GO:0007155|GO:0007155|GO:0007160|GO:0007169|GO:0008152|GO:0042060|GO:0005576|GO:0005578|GO:0005578|GO:0005578|GO:0016324|GO:0005515|GO:0005515|GO:0008201|GO:0016491|GO:0016504	chr1	71518726	71539179	14268	ENSMUSG00000026193
1448432_at	phospholipase C, delta 1	Plcd1	2.26529	3.25566	2.63312	-0.116473	1.36885	1.20254	-0.662886	-0.683427	0.719357	0.915148	-0.379571	-0.591112	-0.0166345	0.987316	Mm.23963	GO:0001525|GO:0001890|GO:0006629|GO:0006629|GO:0007165|GO:0007165|GO:0007242|GO:0007242|GO:0016042|GO:0016042|GO:0005737|GO:0005829|GO:0004435|GO:0004435|GO:0004629|GO:0004629|GO:0004871|GO:0004871|GO:0005509|GO:0005509|GO:0016787|GO:0016787|GO:0046872	chr9	118920260	118942200	18799	ENSMUSG00000010660
1416675_s_at	phospholipase C, delta 1	Plcd1	2.29159	3.61092	2.71221	0.297223	1.91187	1.74882	-0.524583	-0.647516	1.31691	1.40632	-0.200014	-1.19746	0.0169792	1.38049	Mm.23963	GO:0001525|GO:0001890|GO:0006629|GO:0006629|GO:0007165|GO:0007165|GO:0007242|GO:0007242|GO:0016042|GO:0016042|GO:0005737|GO:0005829|GO:0004435|GO:0004435|GO:0004629|GO:0004629|GO:0004871|GO:0004871|GO:0005509|GO:0005509|GO:0016787|GO:0016787|GO:0046872	chr9	118920260	118942200	18799	ENSMUSG00000010660
1426300_at	activated leukocyte cell adhesion molecule	Alcam	1.2822	2.14717	1.28515	0.699569	0.34334	-0.0235376	0.796276	0.523696	0.214841	-0.67126	-0.244518	-0.669354	1.4239	-0.510025	Mm.288282	GO:0007155|GO:0007411|GO:0008045|GO:0009897|GO:0016020|GO:0016021|GO:0030424|GO:0043025|GO:0005515|GO:0005515	chr16	52169873	52372275	11658	ENSMUSG00000022636
1426301_at	activated leukocyte cell adhesion molecule	Alcam	2.2534	3.12677	2.34308	1.08734	2.00633	1.0823	0.634548	0.426359	1.35793	0.317896	-0.47481	-0.743784	1.1886	0.029995	Mm.288282	GO:0007155|GO:0007411|GO:0008045|GO:0009897|GO:0016020|GO:0016021|GO:0030424|GO:0043025|GO:0005515|GO:0005515	chr16	52169873	52372275	11658	ENSMUSG00000022636
1437466_at	activated leukocyte cell adhesion molecule	Alcam	2.41681	3.86631	3.13946	1.25387	1.29827	0.746766	0.737568	0.607321	0.508097	-0.0101805	-0.509659	-0.682271	1.47882	-0.286884	Mm.288282	GO:0007155|GO:0007411|GO:0008045|GO:0009897|GO:0016020|GO:0016021|GO:0030424|GO:0043025|GO:0005515|GO:0005515	chr16	52168343	52170333	11658
1437467_at	activated leukocyte cell adhesion molecule	Alcam	2.23659	3.26544	2.83331	1.46749	1.91535	1.53628	0.856274	0.459435	1.03605	0.281024	-0.531894	-0.820178	1.36472	-0.0126534	Mm.288282	GO:0007155|GO:0007411|GO:0008045|GO:0009897|GO:0016020|GO:0016021|GO:0030424|GO:0043025|GO:0005515|GO:0005515	chr16	52168343	52170333	11658
1443086_at	activated leukocyte cell adhesion molecule	Alcam	-0.0182343	2.7864	2.035	1.39301	3.16038	1.56284	0.831241	-0.523352	1.76606	0.371426	0.134576	-0.605074	0.565589	-0.0950913	Mm.288282	GO:0007155|GO:0007411|GO:0008045|GO:0009897|GO:0016020|GO:0016021|GO:0030424|GO:0043025|GO:0005515|GO:0005515	chr16	52368954	52369611	11658
1450692_at	kinesin family member 4	Kif4	2.51729	2.76203	2.6897	0.0102777	-0.45282	0.556419	0.0935669	-0.351258	-0.321669	-0.43106	-0.389599	0.243385	0.271773	-0.125559	Mm.383091	GO:0007017|GO:0007018|GO:0005871|GO:0005874|GO:0005875|GO:0000166|GO:0003677|GO:0003774|GO:0003777|GO:0005524	chrX	96828455	96929990	16571	ENSMUSG00000034311
1422535_at	cyclin E2	Ccne2	2.7982	2.38306	2.98258	0.133374	-0.318451	0.470783	0.390417	0.334716	-0.130306	-0.224636	0.0361271	0.200684	-0.123575	-0.113235	Mm.35867	GO:0000074|GO:0000074|GO:0006270|GO:0007049|GO:0051301|GO:0005634|GO:0016538	chr4	11118911	11131926	12448	ENSMUSG00000028212
1417910_at	cyclin A2	Ccna2	3.19439	3.36291	3.4333	0.0774569	-1.31687	0.301662	-0.15579	-0.118663	-1.29341	-0.777962	-0.443513	0.115661	0.00114536	0.326706	Mm.4189	GO:0000074|GO:0007049|GO:0007067|GO:0045941|GO:0045941|GO:0051301|GO:0001939|GO:0001940|GO:0005634|GO:0005634|GO:0005634|GO:0005737|GO:0005515|GO:0016538	chr3	36756397	36763699	12428	ENSMUSG00000027715
1417911_at	cyclin A2	Ccna2	2.7788	3.25316	3.22454	-0.0807095	-1.02664	-0.149719	0.00877857	0.193677	-1.04855	-0.957764	-0.134798	0.29727	-0.0763102	-0.0861626	Mm.4189	GO:0000074|GO:0007049|GO:0007067|GO:0045941|GO:0045941|GO:0051301|GO:0001939|GO:0001940|GO:0005634|GO:0005634|GO:0005634|GO:0005737|GO:0005515|GO:0016538	chr3	36756397	36763699	12428	ENSMUSG00000027715
1456067_at	GLI-Kruppel family member GLI3	Gli3	2.12643	1.96498	2.09394	-0.326961	-0.195641	0.448592	-0.168344	-0.244786	1.08259	1.35228	-0.143786	-0.415041	-0.112773	0.671599	Mm.5098	GO:0001656|GO:0001658|GO:0001822|GO:0006350|GO:0006355|GO:0007224|GO:0007389|GO:0007417|GO:0007417|GO:0007420|GO:0007442|GO:0007507|GO:0008285|GO:0008285|GO:0009952|GO:0009953|GO:0009954|GO:0009954|GO:0016481|GO:0021513|GO:0021631|GO:0021775|GO:0021776|GO:0021915|GO:0030324|GO:0030324|GO:0030326|GO:0030326|GO:0030879|GO:0030900|GO:0035295|GO:0042475|GO:0045595|GO:0045596|GO:0048558|GO:0048566|GO:…	chr13	15517785	15520524	14634
1455154_at	GLI-Kruppel family member GLI3	Gli3	2.85855	2.79228	2.84219	-0.580826	-0.0434561	0.524529	0.112293	-0.327389	1.52593	1.58914	-0.19848	-0.385759	-0.159593	0.743832	Mm.5098	GO:0001656|GO:0001658|GO:0001822|GO:0006350|GO:0006355|GO:0007224|GO:0007389|GO:0007417|GO:0007417|GO:0007420|GO:0007442|GO:0007507|GO:0008285|GO:0008285|GO:0009952|GO:0009953|GO:0009954|GO:0009954|GO:0016481|GO:0021513|GO:0021631|GO:0021775|GO:0021776|GO:0021915|GO:0030324|GO:0030324|GO:0030326|GO:0030326|GO:0030879|GO:0030900|GO:0035295|GO:0042475|GO:0045595|GO:0045596|GO:0048558|GO:0048566|GO:…	chr13	15519986	15520913	14634
1439015_at	glial cell line derived neurotrophic factor family receptor alpha 1	Gfra1	3.21735	4.09963	3.23797	-0.888285	-0.87482	0.708406	-1.05192	-1.37227	0.490756	1.46095	-0.193515	0.649852	-0.889813	0.433477	Mm.88367	GO:0007169|GO:0007399|GO:0009653|GO:0005615|GO:0016020|GO:0019898|GO:0004872|GO:0004872|GO:0048503	chr19	58288853	58290770	14585	ENSMUSG00000025089
1450440_at	glial cell line derived neurotrophic factor family receptor alpha 1	Gfra1	1.448	2.28181	1.75717	-0.0563707	0.269787	0.214924	0.11186	-0.0694256	0.116602	0.203679	-0.119189	0.0418286	-0.118913	0.196274	Mm.88367	GO:0007169|GO:0007399|GO:0009653|GO:0005615|GO:0016020|GO:0019898|GO:0004872|GO:0004872|GO:0048503	chr19	58290465	58508609	14585	ENSMUSG00000025089
1416184_s_at	high mobility group AT-hook 1	Hmga1	3.17759	3.67384	3.48589	0.767639	0.556254	0.164902	0.421328	0.396265	0.742747	0.426659	-0.503234	-0.149844	0.59609	0.0569892	Mm.4438	GO:0006323|GO:0006350|GO:0006355|GO:0007001|GO:0007169|GO:0007283|GO:0045941|GO:0000785|GO:0005634|GO:0005694|GO:0003677|GO:0003700|GO:0005515|GO:0008134|GO:0030374|GO:0042974|GO:0042975|GO:0046965	chr17	27284192	27291260	15361	ENSMUSG00000046711
1416155_at	high mobility group box 3	Hmgb3	2.98065	2.46631	2.84404	0.314094	-0.0233746	0.532554	0.696626	0.492053	-0.0083847	0.0724783	0.154118	-0.13691	0.462647	-0.479854	Mm.336087	GO:0006323|GO:0006355|GO:0045578|GO:0045638|GO:0000785|GO:0005634|GO:0005634|GO:0005694|GO:0003677	chrX	67816472	67821210	15354	ENSMUSG00000015217
1444306_at	Musashi homolog 1(Drosophila)	Msi1	2.89383	4.01272	4.00284	1.18299	0.0803308	0.851322	0.271345	0.442363	0.62048	0.618428	0.044703	0.0631309	-0.29404	0.186208	Mm.5077	GO:0005634|GO:0005737|GO:0005737|GO:0005844|GO:0000166|GO:0003676|GO:0003676|GO:0003723|GO:0003727|GO:0008266	chr5	115709162	115709795	17690
1460247_a_at	S-phase kinase-associated protein 2 (p45)	Skp2	3.23876	3.40773	3.51263	-0.18705	0.145545	0.345156	-0.116743	-0.458143	0.488215	0.404556	-0.21264	-0.370154	-0.167956	0.750751	Mm.35584	GO:0000074|GO:0000082|GO:0006511|GO:0006512|GO:0008634|GO:0000151|GO:0016301	chr15	9038864	9067247	27401
1437033_a_at	S-phase kinase-associated protein 2 (p45)	Skp2	3.1282	2.60729	3.12141	-0.308931	-0.618843	-0.135873	-0.422604	-0.316391	-0.0445485	-0.183206	-0.0800042	-0.147129	-0.127384	0.354517	Mm.35584	GO:0000074|GO:0000082|GO:0006511|GO:0006512|GO:0008634|GO:0000151|GO:0016301	chr15	9038868	9039305	27401
1418969_at	S-phase kinase-associated protein 2 (p45)	Skp2	2.9695	3.13722	3.14168	-0.26263	-0.204099	0.0682125	-0.16153	-0.431534	0.34874	0.208668	-0.042932	0.019465	-0.378676	0.402143	Mm.35584	GO:0000074|GO:0000082|GO:0006511|GO:0006512|GO:0008634|GO:0000151|GO:0016301	chr15	9038864	9067247	27401
1436000_a_at	S-phase kinase-associated protein 2 (p45)	Skp2	3.47219	3.16355	3.47346	-0.118611	0.0929327	0.500613	0.113404	-0.416259	0.502324	0.35783	0.0129862	-0.424699	-0.220906	0.632618	Mm.35584	GO:0000074|GO:0000082|GO:0006511|GO:0006512|GO:0008634|GO:0000151|GO:0016301	chr15	9038868	9039579	27401
1417355_at	paternally expressed 3	Peg3	4.75179	5.11994	5.2035	-1.13851	-1.24078	-0.622764	-1.49086	-1.92636	-1.42922	-1.40113	-1.31156	1.36706	-1.36283	1.30733	Mm.389800	GO:0006915|GO:0005622|GO:0005737|GO:0003676|GO:0008270|GO:0046872	chr7	6308973	6334507	18616	ENSMUSG00000002265
1417356_at	paternally expressed 3	Peg3	2.13814	1.67691	2.42547	0.00146055	-0.183875	-0.119325	-0.186965	-0.172818	-0.179607	-0.163042	0.246402	0.128455	-0.2045	-0.170358	Mm.389800	GO:0006915|GO:0005622|GO:0005737|GO:0003676|GO:0008270|GO:0046872	chr7	6308973	6334507	18616	ENSMUSG00000002265
1433924_at	paternally expressed 3	Peg3	3.90988	4.12282	4.32504	-2.69212	-2.09092	-1.62512	-2.3683	-2.25211	-1.10393	-0.86899	0.531516	0.942636	-1.69328	0.219127		GO:0006915|GO:0005622|GO:0003676|GO:0008270|GO:0046872	chr7	6307977	6309019	18616
1422513_at	cyclin F	Ccnf	3.68416	4.10157	3.98389	0.423146	0.13132	0.274793	-0.210004	0.192878	0.266927	0.658988	-0.430149	0.430561	0.157738	-0.158148	Mm.77695	GO:0000074|GO:0000320|GO:0001890|GO:0007049|GO:0007067|GO:0051301|GO:0005634|GO:0005515|GO:0016538	chr17	23950807	23978947	12449
1443807_x_at	cyclin F	Ccnf	3.40798	3.50247	3.31655	0.378314	0.512807	0.587547	0.458317	0.41889	0.0200863	-0.140794	0.0980983	0.301643	-0.214134	-0.185606	Mm.77695	GO:0000074|GO:0000320|GO:0001890|GO:0007049|GO:0007067|GO:0051301|GO:0005634|GO:0005515|GO:0016538	chr17	23950829	23951106	12449
1425015_at	Eph receptor B2	Ephb2	4.49043	5.2341	4.42776	0.388266	-0.0768623	0.171906	0.163859	0.513818	-0.244142	0.0966597	0.153926	0.0424261	0.177919	-0.374271	Mm.250981	GO:0006468|GO:0007169|GO:0007169|GO:0007411|GO:0007612|GO:0009887|GO:0016310|GO:0048168|GO:0048170|GO:0050770|GO:0005887|GO:0016020|GO:0016021|GO:0045202|GO:0000166|GO:0004672|GO:0004713|GO:0004713|GO:0004872|GO:0005003|GO:0005003|GO:0005003|GO:0005005|GO:0005102|GO:0005515|GO:0005524|GO:0008046|GO:0016301|GO:0016740	chr4	135925681	136108064	13844	ENSMUSG00000028664
1425016_at	Eph receptor B2	Ephb2	3.64322	4.14474	3.56486	0.0862937	0.273842	0.54357	-0.0298324	-0.218265	1.80629	1.64558	-0.543518	-0.346485	0.207256	0.682749	Mm.250981	GO:0006468|GO:0007169|GO:0007169|GO:0007411|GO:0007612|GO:0009887|GO:0016310|GO:0048168|GO:0048170|GO:0050770|GO:0005887|GO:0016020|GO:0016021|GO:0045202|GO:0000166|GO:0004672|GO:0004713|GO:0004713|GO:0004872|GO:0005003|GO:0005003|GO:0005003|GO:0005005|GO:0005102|GO:0005515|GO:0005524|GO:0008046|GO:0016301|GO:0016740	chr4	135925681	136108064	13844	ENSMUSG00000028664
1448152_at	insulin-like growth factor 2	Igf2	4.61185	5.07407	4.69719	1.24435	0.659685	0.658396	-0.676463	-0.595968	-0.284454	-0.331049	-0.0815077	-0.345077	-0.638067	1.06465	Mm.3862	GO:0000074|GO:0008283|GO:0009887|GO:0005576|GO:0005615|GO:0005159|GO:0005179|GO:0005515|GO:0008083|GO:0018445	chr7	142460158	142471250	16002	ENSMUSG00000048583
1417540_at	E74-like factor 1	Elf1	1.3069	1.55249	1.54399	0.669717	0.859958	1.10732	0.385702	0.0548964	1.27863	1.31172	-0.240609	-0.253094	0.608937	-0.115233	Mm.301204	GO:0001817|GO:0006350|GO:0006355|GO:0045944|GO:0050860|GO:0005634|GO:0003677|GO:0003700|GO:0003700|GO:0005515|GO:0043565	chr14	78270275	78316631	13709	ENSMUSG00000036461
1439319_at	E74-like factor 1	Elf1	0.117159	1.74084	1.17477	1.22324	2.10344	1.18441	0.486847	0.0359926	1.16332	0.34546	-0.00315857	-0.175426	0.392895	-0.214311	Mm.301204	GO:0001817|GO:0006350|GO:0006355|GO:0045944|GO:0050860|GO:0005634|GO:0003677|GO:0003700|GO:0003700|GO:0005515|GO:0043565	chr14	78272288	78272859	13709
1424595_at	F11 receptor	F11r	0.723015	1.6261	1.26262	0.722726	0.874139	1.163	0.805461	0.265549	1.04249	0.941024	-0.188131	-0.374868	0.908194	-0.345195	Mm.294882	GO:0007155|GO:0030855|GO:0005923|GO:0005923|GO:0016020|GO:0016021|GO:0030054|GO:0005515	chr1	173274237	173300685	16456	ENSMUSG00000038235
1421344_a_at	ajuba	Jub	1.3532	2.26112	2.09365	0.448471	1.47953	1.45244	0.715254	0.22198	2.1106	2.10203	-0.639902	-0.784321	0.522552	0.901671	Mm.100253	GO:0030032|GO:0030334|GO:0030334|GO:0035313|GO:0043087|GO:0048041|GO:0005925|GO:0030027|GO:0005515|GO:0008270|GO:0046872	chr14	53521648	53531808	16475
1451550_at	Eph receptor B3	Ephb3	2.52039	3.06929	2.77222	1.45166	1.53092	1.77158	0.701233	-0.162159	1.43426	1.26539	-0.591604	-0.419921	0.201334	0.810192	Mm.6972	GO:0006468|GO:0007169|GO:0007411|GO:0005615|GO:0005887|GO:0016020|GO:0016021|GO:0016021|GO:0000166|GO:0004672|GO:0004713|GO:0004872|GO:0005003|GO:0005005|GO:0005524|GO:0008046|GO:0016301|GO:0016740	chr16	21118737	21137286	13845	ENSMUSG00000005958
1448227_at	growth factor receptor bound protein 7	Grb7	1.2434	1.8007	1.47468	1.06087	1.38371	0.623159	0.689124	0.664969	0.694777	-0.00202847	-0.256123	-0.660505	1.1755	-0.258871	Mm.276702	GO:0007165|GO:0007165|GO:0007242|GO:0005829|GO:0004872|GO:0005070	chr11	98263005	98271463	14786	ENSMUSG00000019312
1420715_a_at	peroxisome proliferator activated receptor gamma	Pparg	2.07274	3.36101	2.19784	2.06742	1.57313	1.40826	0.755639	0.758797	0.89249	0.818052	0.420159	0.285244	-0.556406	-0.148999	Mm.3020	GO:0000122|GO:0006350|GO:0006355|GO:0006954|GO:0030855|GO:0045165|GO:0045444|GO:0045444|GO:0045449|GO:0045598|GO:0045600|GO:0045892|GO:0045941|GO:0045944|GO:0050872|GO:0005634|GO:0005634|GO:0005829|GO:0017053|GO:0003677|GO:0003677|GO:0003677|GO:0003700|GO:0003700|GO:0003707|GO:0004872|GO:0004879|GO:0004879|GO:0005515|GO:0008270|GO:0016563|GO:0016564|GO:0016564|GO:0043565|GO:0046872	chr6	115387684	115456018	19016	ENSMUSG00000000440
1422864_at	runt related transcription factor 1	Runx1	2.15122	3.05352	3.08637	1.61257	3.23399	2.46605	0.227158	-0.195894	2.46679	1.38317	-0.564318	0.14081	0.0470552	0.376453	Mm.4081	GO:0001501|GO:0006350|GO:0006355|GO:0006355|GO:0030097|GO:0030182|GO:0030854|GO:0045766|GO:0045944|GO:0048266|GO:0048666|GO:0005634|GO:0003677|GO:0003677|GO:0003700|GO:0003700|GO:0005515|GO:0005515|GO:0005524|GO:0016563	chr16	92491765	92586187	12394	ENSMUSG00000022952
1422865_at	runt related transcription factor 1	Runx1	0.79697	1.08304	1.41826	1.64059	1.52078	1.20908	0.512903	0.335566	0.871707	0.38444	-0.0415444	0.147402	0.0682392	-0.174098	Mm.4081	GO:0001501|GO:0006350|GO:0006355|GO:0006355|GO:0030097|GO:0030182|GO:0030854|GO:0045766|GO:0045944|GO:0048266|GO:0048666|GO:0005634|GO:0003677|GO:0003677|GO:0003700|GO:0003700|GO:0005515|GO:0005515|GO:0005524|GO:0016563	chr16	92491765	92586187	12394
1422286_a_at	TG interacting factor 1	Tgif1	1.67965	1.84522	1.92678	0.660804	1.7019	0.976766	-0.205001	0.28094	1.86949	1.1786	-0.0282578	-0.22711	0.337317	-0.0819511	Mm.101034	GO:0000122|GO:0006350|GO:0006355|GO:0045449|GO:0005634|GO:0005667|GO:0003677|GO:0003700|GO:0005515|GO:0008432|GO:0043565	chr17	70749485	70755893	21815	ENSMUSG00000047407
1431197_at	ADP-ribosylation factor-like 6 interacting protein 2	Arl6ip2	-0.702499	-0.382865	-0.569794	1.26194	1.68414	0.850192	0.91836	0.272684	1.0913	0.0451627	0.091105	-0.190732	0.215645	-0.116019	Mm.175403	GO:0006955|GO:0016020|GO:0016021|GO:0000166|GO:0003924|GO:0005515|GO:0005525|GO:0016787	chr17	79783964	79804449	56298	ENSMUSG00000059811
1418283_at	claudin 4	Cldn4	1.00775	0.702346	0.786515	0.376818	1.9613	1.39493	0.270258	0.347869	2.2368	1.61494	-0.435533	-0.792607	1.37944	-0.151298	Mm.7339	GO:0016338|GO:0005615|GO:0005923|GO:0005923|GO:0016020|GO:0016021|GO:0016021|GO:0030054|GO:0005198|GO:0005515|GO:0042802	chr5	135229749	135231709	12740
1422213_s_at	forkhead box H1	Foxh1	0.551259	0.80249	0.359393	1.09268	1.53806	1.34299	0.917194	0.0370016	0.934409	1.03627	-0.666193	-0.251833	0.569325	0.3487	Mm.42011	GO:0006350|GO:0006355|GO:0006357|GO:0007179|GO:0007368|GO:0009952|GO:0035054|GO:0045944|GO:0048318|GO:0005634|GO:0005634|GO:0005667|GO:0032444|GO:0003677|GO:0003677|GO:0003700|GO:0003700|GO:0005515|GO:0016563|GO:0043565|GO:0046332	chr15	76495479	76497128	14106	ENSMUSG00000033837
1415899_at	Jun-B oncogene	Junb	-2.43299	-2.11084	-2.49583	0.753079	1.84854	1.87277	0.481381	-0.231061	2.0873	1.85016	0.171877	-0.501046	0.192946	0.136222	Mm.1167	GO:0000074|GO:0006334|GO:0006350|GO:0006355|GO:0006355|GO:0007001|GO:0009987|GO:0045449|GO:0000786|GO:0005622|GO:0005634|GO:0005694|GO:0003677|GO:0003677|GO:0003700|GO:0043565|GO:0046983	chr8	87867014	87868853	16477
1449231_at	zinc finger protein 296	Zfp296	-0.330384	0.348059	-0.447843	1.63271	1.37207	1.48751	1.05652	0.935005	1.22425	0.737266	0.367226	-1.08245	0.906759	-0.191531	Mm.23310	GO:0005622|GO:0003676|GO:0008270	chr7	18735843	18739177	63872	ENSMUSG00000011267
1417394_at	Kruppel-like factor 4 (gut)	Klf4	-2.30216	-1.44359	-1.93188	0.912001	2.20752	1.92297	0.398827	-0.781436	2.1054	1.93894	0.0732584	-0.551431	-0.138571	0.616744	Mm.4325	GO:0006350|GO:0006355|GO:0045892|GO:0045892|GO:0005622|GO:0005634|GO:0003676|GO:0003677|GO:0003677|GO:0008270|GO:0016564|GO:0016564|GO:0046872	chr4	55548236	55553566	16600	ENSMUSG00000003032
1417395_at	Kruppel-like factor 4 (gut)	Klf4	-2.50906	-1.49556	-2.51233	1.18154	2.64112	2.1562	0.530313	-0.72495	2.35562	2.04472	-0.130795	-0.960347	0.170211	0.92093	Mm.4325	GO:0006350|GO:0006355|GO:0045892|GO:0045892|GO:0005622|GO:0005634|GO:0003676|GO:0003677|GO:0003677|GO:0008270|GO:0016564|GO:0016564|GO:0046872	chr4	55548236	55553566	16600	ENSMUSG00000003032
1419758_at	ATP-binding cassette, sub-family B (MDR/TAP), member 1A	Abcb1a	-1.0021	-1.39971	-1.52903	4.18576	4.6093	4.60766	2.93104	2.51546	3.98508	3.9348	-0.134124	-0.0164261	-0.0236239	0.174174	Mm.207354	GO:0006810|GO:0015893|GO:0016020|GO:0016021|GO:0016021|GO:0046581|GO:0000166|GO:0005524|GO:0008559|GO:0016787|GO:0016887|GO:0017111|GO:0042623|GO:0042626	chr5	8666097	8754576	18671	ENSMUSG00000040584
1419759_at	ATP-binding cassette, sub-family B (MDR/TAP), member 1A	Abcb1a	-2.25611	-2.11502	-2.53197	3.69555	4.13615	4.22993	2.39778	1.8665	3.44363	3.45389	-0.29536	0.105612	0.138327	0.0514197	Mm.207354	GO:0006810|GO:0015893|GO:0016020|GO:0016021|GO:0016021|GO:0046581|GO:0000166|GO:0005524|GO:0008559|GO:0016787|GO:0016887|GO:0017111|GO:0042623|GO:0042626	chr5	8666097	8754576	18671
1416072_at	CD34 antigen	Cd34	-0.545445	-1.56432	-1.78416	2.50855	3.17449	4.05081	1.80081	1.71689	3.85756	4.33505	-0.20163	0.0104871	0.0417686	0.149374	Mm.29798	GO:0007155|GO:0050900|GO:0009897|GO:0016020|GO:0016021|GO:0016021|GO:0005515	chr1	196639614	196662008	12490	ENSMUSG00000016494
1417185_at	lymphocyte antigen 6 complex, locus A	Ly6a	-1.77057	-1.44178	-1.03033	4.04693	4.17841	4.26372	3.36327	2.47153	3.88236	3.90918	0.619893	0.165666	-0.123259	-0.6623	Mm.425949	GO:0005615|GO:0009897|GO:0016020|GO:0048503	chr15	74822131	74825242	110454	ENSMUSG00000075602
1418788_at	endothelial-specific receptor tyrosine kinase	Tek	-0.424345	-1.184	-1.55965	3.48516	3.85824	4.46106	2.3699	2.42857	3.78746	3.93973	-0.422356	0.432026	-0.326324	0.316652	Mm.14313	GO:0006468|GO:0007160|GO:0016337|GO:0030334|GO:0045765|GO:0005615|GO:0016020|GO:0016021|GO:0016021|GO:0000166|GO:0004672|GO:0004713|GO:0004872|GO:0005524|GO:0016301|GO:0016740	chr4	94231317	94366957	21687	ENSMUSG00000006386
1419204_at	delta-like 1 (Drosophila)	Dll1	-1.1704	-0.895313	-1.47169	2.0463	2.49644	2.85321	1.70662	1.179	2.79371	2.7332	-0.298867	0.109761	0.298922	-0.109816	Mm.4875	GO:0001701|GO:0001756|GO:0001757|GO:0007154|GO:0007219|GO:0007275|GO:0007368|GO:0007386|GO:0007399|GO:0009887|GO:0009912|GO:0030154|GO:0042472|GO:0042475|GO:0042491|GO:0045596|GO:0045608|GO:0048839|GO:0005615|GO:0005886|GO:0016020|GO:0016021|GO:0016021|GO:0031410|GO:0005112|GO:0005509|GO:0005515	chr17	15072318	15081016	13388
1419300_at	FMS-like tyrosine kinase 1	Flt1	-0.54232	-1.65497	-1.79512	3.71428	4.07472	4.65982	2.75892	2.55902	4.08161	4.14116	-0.505172	0.258229	0.130118	0.116825	Mm.389712	GO:0001525|GO:0001525|GO:0001569|GO:0006468|GO:0007169|GO:0007275|GO:0016477|GO:0030154|GO:0030947|GO:0005615|GO:0016020|GO:0016021|GO:0000166|GO:0004672|GO:0004713|GO:0004714|GO:0004872|GO:0005021|GO:0005524|GO:0016301|GO:0016740|GO:0042802	chr5	147871952	148036337	14254	ENSMUSG00000029648
1451756_at	FMS-like tyrosine kinase 1	Flt1	0.249384	-1.08431	-1.09428	3.58963	3.8018	3.96163	2.5843	2.43616	4.32772	3.84221	-0.241411	-0.0585971	0.036108	0.2639	Mm.389712	GO:0001525|GO:0001525|GO:0001569|GO:0006468|GO:0007169|GO:0007275|GO:0016477|GO:0030154|GO:0030947|GO:0005615|GO:0016020|GO:0016021|GO:0000166|GO:0004672|GO:0004713|GO:0004714|GO:0004872|GO:0005021|GO:0005524|GO:0016301|GO:0016740|GO:0042802	chr5	147948420	148036337	14254
1421287_a_at	platelet/endothelial cell adhesion molecule 1	Pecam1	0.0477095	-0.115448	-0.138731	1.99674	1.90195	2.1834	1.0536	1.31843	1.52423	1.71349	-0.0260849	0.318205	0.0276208	-0.319742	Mm.343951	GO:0007155|GO:0007266|GO:0030334|GO:0042060|GO:0005886|GO:0016020|GO:0016021|GO:0016021|GO:0045121|GO:0005515	chr11	106470966	106531241	18613	ENSMUSG00000020717
1449379_at	kinase insert domain protein receptor	Kdr	0.455032	-1.4908	-0.927401	2.7245	2.70083	3.66374	2.28388	2.42976	3.42201	3.47015	-0.561998	0.107449	-0.189469	0.644018	Mm.285	GO:0001525|GO:0001541|GO:0001570|GO:0006468|GO:0007169|GO:0007275|GO:0016477|GO:0030097|GO:0030154|GO:0043129|GO:0045165|GO:0045446|GO:0048286|GO:0048469|GO:0005615|GO:0016020|GO:0016021|GO:0000166|GO:0004672|GO:0004713|GO:0004714|GO:0004872|GO:0005021|GO:0005515|GO:0005524|GO:0016301|GO:0016740|GO:0019838	chr5	76214523	76260125	16542	ENSMUSG00000062960
1419288_at	junction adhesion molecule 2	Jam2	-0.26326	-0.343	-0.532115	2.02565	0.767372	0.767973	1.42346	1.44509	0.875184	0.514028	0.12493	0.0022397	0.0107436	-0.137913	Mm.41758	GO:0005615|GO:0005923|GO:0016020|GO:0016021|GO:0016021|GO:0030054	chr16	84656714	84706135	67374	ENSMUSG00000053062
1436568_at	junction adhesion molecule 2	Jam2	-1.11922	-1.4551	-1.78712	3.3474	3.0284	3.92411	2.32392	2.15013	3.11649	3.40934	-0.003829	0.126708	-0.951849	0.82897	Mm.41758	GO:0005615|GO:0005923|GO:0016020|GO:0016021|GO:0016021|GO:0030054	chr16	84706553	84708525	67374	ENSMUSG00000053062
1449408_at	junction adhesion molecule 2	Jam2	-0.539202	-1.18508	-1.28006	3.07418	2.29945	3.38518	1.92246	1.86716	2.36827	2.78941	-0.172979	-0.191823	0.0411654	0.323635	Mm.41758	GO:0005615|GO:0005923|GO:0016020|GO:0016021|GO:0016021|GO:0030054	chr16	84656714	84706135	67374	ENSMUSG00000053062
1417271_a_at	endoglin	Eng	-0.940037	-0.127757	-0.958564	1.69783	1.97287	2.18503	1.02532	1.06494	1.60607	1.70415	-0.725061	-0.358744	0.151147	0.932657	Mm.225297	GO:0001525|GO:0007155|GO:0007507|GO:0017015|GO:0005615|GO:0016020|GO:0016021|GO:0016021|GO:0005488|GO:0005515	chr2	32468603	32504635	13805	ENSMUSG00000026814
1432176_a_at	endoglin	Eng	-0.41488	-0.834858	-1.2837	2.22173	2.41384	2.59648	1.34522	1.04613	2.47119	2.44072	-0.54669	-0.333202	-0.171898	1.05179	Mm.225297	GO:0001525|GO:0007155|GO:0007507|GO:0017015|GO:0005615|GO:0016020|GO:0016021|GO:0016021|GO:0005488|GO:0005515	chr2	32502287	32504635	13805	ENSMUSG00000026814
1448688_at	podocalyxin-like	Podxl	-0.314877	-0.895647	-0.540419	2.73579	3.34991	3.54345	1.82589	1.65664	2.79041	2.82219	0.0619793	-0.933402	0.542735	0.32869	Mm.89918	GO:0006468|GO:0050900|GO:0005886|GO:0016020|GO:0016021|GO:0004672|GO:0005524	chr6	31449655	31493999	27205	ENSMUSG00000025608
1436869_at	sonic hedgehog	Shh	2.59328	2.95735	2.85984	1.50113	2.23378	2.45352	1.07412	0.154723	2.03416	2.03238	0.248963	-0.423974	0.122317	0.0526934	Mm.57202	GO:0001525|GO:0001525|GO:0001525|GO:0001569|GO:0001570|GO:0001656|GO:0001658|GO:0001708|GO:0001708|GO:0001755|GO:0001822|GO:0001942|GO:0002052|GO:0002076|GO:0006508|GO:0007154|GO:0007165|GO:0007224|GO:0007224|GO:0007228|GO:0007228|GO:0007267|GO:0007267|GO:0007275|GO:0007389|GO:0007389|GO:0007405|GO:0007411|GO:0007411|GO:0007417|GO:0007435|GO:0007442|GO:0007507|GO:0008209|GO:0008284|GO:0008284|GO:…	chr5	28787601	28788286	20423	ENSMUSG00000002633
1416967_at	SRY-box containing gene 2	Sox2	3.50756	4.05093	3.69089	2.4652	3.01115	2.63303	2.34479	1.35724	3.03559	2.60131	-0.524003	-0.628942	1.16272	-0.00977802	Mm.65396	GO:0001708|GO:0006350|GO:0006355|GO:0006355|GO:0007605|GO:0042472|GO:0045944|GO:0046148|GO:0050910|GO:0050973|GO:0005634|GO:0005634|GO:0005737|GO:0003677|GO:0003677|GO:0003677|GO:0003700|GO:0005515	chr3	34841546	34844007	20674
LR values relative to Sca-1Neg average are indicated
