# Supplementary material for: Molecular Signatures of Prostate Stem Cells Reveal Novel Signaling Pathways and Provide Insights into Prostate Cancer
Source: PLoS One. 2009 May 29;4(5):e5722. doi: 10.1371/journal.pone.0005722 (PMC2684642; doi:10.1371/journal.pone.0005722)
Supplement: Table S6 — Comparisons of the PSC profile with five other published SC profiles. Lists of transcripts that were significantly highly expressed in each of the clusters (UGE-only, UGE+Sca-1Hi, Sca-1Hi-only, Sca-1Hi+Sca-1Lo) and also known to have elevated expression level in stem cells from other tissues. Each folder presents highly expressed transcripts from a relevant cluster that were also overexpressed in stem cells from another source, as indicated. (0.74 MB XLS) [file pone.0005722.s007.xls]

## Sheet: UGE-only v Ianova ESC #117
Probe Set ID	Gene Title	Gene Symbol	UGE1	UGE2	UGE3	SChi1	SChi3	SChi4	SClo1	SClo2	SClo4	SClo5	SCng1	SCng2	SCng4	SCng5	Unigene(Avadis)	GO(Avadis)	Chromosome Number(Avadis)	Chromosome Start Index(Avadis)	Chromosome End Index(Avadis)	Entrez Gene	Ensembl
1415800_at	gap junction membrane channel protein alpha 1	Gja1	3.63935	3.92536	3.95234	1.1165	1.1552	1.47301	1.60846	1.00162	2.6095	2.87198	-1.14046	-0.939317	0.724382	1.35539	Mm.378921	GO:0001701|GO:0001764|GO:0001947|GO:0002070|GO:0007154|GO:0007267|GO:0007507|GO:0007512|GO:0008016|GO:0035050|GO:0043403|GO:0045844|GO:0048514|GO:0005921|GO:0005921|GO:0005922|GO:0016020|GO:0016021|GO:0016021|GO:0030054|GO:0030054|GO:0005243|GO:0005515	chr10	56065687	56078838	14609	ENSMUSG00000050953
1415925_a_at	nucleoporin 62	Nup62	1.59973	2.33592	2.04835	-0.612622	0.00641155	-0.00461864	-0.52345	-0.527513	0.343554	0.288224	-0.296057	-0.526498	-0.0454884	0.868041	Mm.2565	GO:0006605|GO:0006810|GO:0006810|GO:0006913|GO:0007166|GO:0008219|GO:0008285|GO:0008285|GO:0015031|GO:0016477|GO:0042059|GO:0043066|GO:0043072|GO:0043123|GO:0043407|GO:0045941|GO:0046580|GO:0051028|GO:0005634|GO:0005643|GO:0005643|GO:0005643|GO:0016021|GO:0019867|GO:0005487|GO:0005515|GO:0015288|GO:0017056|GO:0030159|GO:0030528|GO:0042169|GO:0043130|GO:0046966|GO:0051425	chr7	44684146	44699876	18226	ENSMUSG00000043858
1415926_at	nucleoporin 62	Nup62	1.32113	2.09008	1.88334	-1.07269	0.2638	-0.197972	-0.624994	-0.762973	0.4118	0.257374	-0.384541	-0.850071	0.308681	0.925934	Mm.2565	GO:0006605|GO:0006810|GO:0006810|GO:0006913|GO:0007166|GO:0008219|GO:0008285|GO:0008285|GO:0015031|GO:0016477|GO:0042059|GO:0043066|GO:0043072|GO:0043123|GO:0043407|GO:0045941|GO:0046580|GO:0051028|GO:0005634|GO:0005643|GO:0005643|GO:0005643|GO:0016021|GO:0019867|GO:0005487|GO:0005515|GO:0015288|GO:0017056|GO:0030159|GO:0030528|GO:0042169|GO:0043130|GO:0046966|GO:0051425	chr7	44684146	44699876	18226	ENSMUSG00000043858
1416006_at	midkine	Mdk	4.79959	4.16976	3.99546	-1.15429	-1.29683	0.0208673	0.282915	-0.676745	1.064	1.98838	0.158254	-0.148511	-0.452687	0.442946	Mm.906	GO:0000074|GO:0007275|GO:0008283|GO:0009611|GO:0030154|GO:0030325|GO:0005615|GO:0008083|GO:0008201|GO:0008201	chr2	91730659	91733121	17242	ENSMUSG00000027239
1416135_at	apurinic/apyrimidinic endonuclease 1	Apex1	1.58597	2.07491	2.09543	-0.533615	-0.348202	-0.382439	-0.0380087	-0.0953398	-0.125911	-0.0163145	0.000162125	-0.436868	0.385071	0.0516357	Mm.203	GO:0006281|GO:0006974|GO:0030503|GO:0051101|GO:0005622|GO:0005634|GO:0005634|GO:0005634|GO:0005737|GO:0048471|GO:0048471|GO:0000287|GO:0003677|GO:0003677|GO:0003713|GO:0003713|GO:0003906|GO:0004518|GO:0004519|GO:0005515|GO:0005515|GO:0016491|GO:0016491|GO:0016829|GO:0046872|GO:0046872	chr14	49846931	49849090	11792	ENSMUSG00000035960
1416558_at	maternal embryonic leucine zipper kinase	Melk	3.15831	3.32398	3.47911	0.17865	-1.05658	-0.405118	0.334562	0.790709	-0.934903	-0.837476	-0.643349	0.300564	0.531965	-0.18918	Mm.268668	GO:0006468|GO:0005737|GO:0005737|GO:0000166|GO:0004672|GO:0004672|GO:0004674|GO:0004674|GO:0005524|GO:0016301|GO:0016740	chr4	44322002	44385802	17279	ENSMUSG00000035683
1416675_s_at	phospholipase C, delta 1	Plcd1	2.29159	3.61092	2.71221	0.297223	1.91187	1.74882	-0.524583	-0.647516	1.31691	1.40632	-0.200014	-1.19746	0.0169792	1.38049	Mm.23963	GO:0001525|GO:0001890|GO:0006629|GO:0006629|GO:0007165|GO:0007165|GO:0007242|GO:0007242|GO:0016042|GO:0016042|GO:0005737|GO:0005829|GO:0004435|GO:0004435|GO:0004629|GO:0004629|GO:0004871|GO:0004871|GO:0005509|GO:0005509|GO:0016787|GO:0016787|GO:0046872	chr9	118920260	118942200	18799	ENSMUSG00000010660
1416802_a_at	cell division cycle associated 5	Cdca5	3.52275	3.83789	3.71863	-0.32659	-0.885838	-0.0777197	0.313403	0.209023	-0.519707	-0.454078	0.0856171	0.248762	0.311969	-0.646348	Mm.23526	GO:0000082|GO:0000082|GO:0007049|GO:0007067|GO:0007067|GO:0007076|GO:0007076|GO:0007080|GO:0007080|GO:0051301|GO:0051329|GO:0005634|GO:0005737|GO:0008278|GO:0005515	chr19	6084982	6091775	67849	ENSMUSG00000024791
1416988_at	mutS homolog 2 (E. coli)	Msh2	1.63356	2.37998	2.12846	-0.0606766	-0.608613	-0.24958	-0.132095	-0.0738859	-0.0813274	-0.121351	-0.0968189	-0.316984	0.0962067	0.317597	Mm.4619	GO:0001701|GO:0002204|GO:0006119|GO:0006164|GO:0006281|GO:0006281|GO:0006284|GO:0006298|GO:0006298|GO:0006298|GO:0006298|GO:0006298|GO:0006301|GO:0006301|GO:0006301|GO:0006915|GO:0006915|GO:0006928|GO:0006974|GO:0006974|GO:0007049|GO:0007050|GO:0008340|GO:0010165|GO:0010224|GO:0016446|GO:0016446|GO:0016447|GO:0016447|GO:0019724|GO:0030183|GO:0031573|GO:0043524|GO:0043570|GO:0045190|GO:0045910|GO:…	chr17	87580833	87632039	17685	ENSMUSG00000024151
1417155_at	v-myc myelocytomatosis viral related oncogene, neuroblastoma derived (avian)	Mycn	5.99246	6.36942	6.75195	1.21133	0.942632	1.71931	0.561657	0.534453	0.867114	1.13612	-0.0733175	0.690192	-1.02476	0.407886	Mm.16469	GO:0000074|GO:0006355|GO:0008284|GO:0009987|GO:0030324|GO:0045449|GO:0048754|GO:0005622|GO:0005634|GO:0005634|GO:0003677|GO:0003700|GO:0005515|GO:0030528	chr12	12962080	12967821	18109	ENSMUSG00000037169
1417541_at	helicase, lymphoid specific	Hells	3.08121	3.23617	3.4956	0.185753	-0.13458	0.133189	0.283722	0.0841217	0.0328531	-0.00106525	-0.042582	-0.00296164	-0.0343885	0.0799317	Mm.57223	GO:0001655|GO:0006306|GO:0006342|GO:0006346|GO:0006350|GO:0006355|GO:0006916|GO:0007049|GO:0007067|GO:0007275|GO:0007275|GO:0010216|GO:0030098|GO:0031508|GO:0046651|GO:0051301|GO:0000775|GO:0005634|GO:0005721|GO:0000166|GO:0003676|GO:0003676|GO:0003677|GO:0003677|GO:0003682|GO:0004386|GO:0005524|GO:0008026|GO:0016787	chr19	38996097	39033479	15201	ENSMUSG00000025001
1417599_at	CD276 antigen	Cd276	2.74698	3.18483	2.7911	0.586626	1.09486	1.00719	0.40881	-0.359333	1.21348	1.09042	-0.650786	-0.292191	0.583647	0.35933	Mm.5356	GO:0030501|GO:0042130|GO:0042130|GO:0045077|GO:0045077|GO:0045085|GO:0045669|GO:0050728|GO:0050776|GO:0009897|GO:0016020|GO:0016021|GO:0016021|GO:0005102|GO:0005102	chr9	58322265	58353574	102657	ENSMUSG00000035914
1417845_at	claudin 6	Cldn6	5.64352	5.48987	5.58863	-0.174484	-0.0832667	-0.0360584	-0.269487	-0.305964	-0.280096	-0.28312	-0.203639	0.00363445	-0.235013	0.435017	Mm.86421	GO:0016338|GO:0005886|GO:0005923|GO:0005923|GO:0016020|GO:0016021|GO:0016021|GO:0030054|GO:0005198|GO:0005515|GO:0042802	chr17	23407296	23410066	54419	ENSMUSG00000023906
1418160_at	makorin, ring finger protein, 3	Mkrn3	1.4854	1.96379	1.91284	-0.409932	0.694894	0.138817	-0.605448	-0.0926309	0.928266	0.215842	-0.513477	-0.281131	0.351809	0.442798	Mm.146	GO:0003676|GO:0005515|GO:0008270|GO:0046872	chr7	62296542	62299106	22652
1418209_a_at	profilin 2	Pfn2	1.92762	2.50457	2.26426	-0.236541	-0.101616	0.501597	0.117661	-0.588573	0.619364	0.880665	0.202436	-0.698244	-0.11163	0.607438	Mm.271744	GO:0007010|GO:0030036|GO:0030036|GO:0005737|GO:0005856|GO:0015629|GO:0003779|GO:0005515	chr3	57929828	57935686	18645	ENSMUSG00000027805
1418210_at	profilin 2	Pfn2	1.90583	2.41302	2.27218	-0.430159	-0.111602	0.360347	-0.0749311	-0.631737	0.613737	0.907802	0.282475	-0.610444	-0.193257	0.521227	Mm.271744	GO:0007010|GO:0030036|GO:0030036|GO:0005737|GO:0005856|GO:0015629|GO:0003779|GO:0005515	chr3	57929828	57935686	18645	ENSMUSG00000027805
1418260_at	hormonally upregulated Neu-associated kinase /// similar to hormonally upregulated Neu-associated kinase	Hunk /// LOC630567	3.40293	3.47843	3.49781	0.492116	0.835735	0.656869	1.22942	0.925111	2.26492	2.26729	-0.758122	-0.749807	0.79156	0.716372	Mm.125874	GO:0006468|GO:0006468|GO:0000166|GO:0004672|GO:0004672|GO:0004674|GO:0005524|GO:0016301|GO:0016740	chr16	90275366	90388412	26559 /// 630567	ENSMUSG00000053414
1418301_at	interferon regulatory factor 6	Irf6	1.76142	3.00469	2.42246	0.0920896	0.76022	0.461412	0.34203	0.185457	0.902944	0.516742	-0.0207176	-0.739657	0.972226	-0.21185	Mm.305674	GO:0006350|GO:0006355|GO:0005622|GO:0005634|GO:0003677|GO:0003700	chr1	194853851	194872764	54139	ENSMUSG00000026638
1418401_a_at	dual specificity phosphatase 16	Dusp16	1.35211	2.43501	2.09463	-0.507746	-0.101002	-0.133276	-0.486152	-0.517435	0.432405	0.0301924	-0.131185	-0.397706	0.318995	0.209894	Mm.3994	GO:0000188|GO:0006470|GO:0016311|GO:0005634|GO:0005737|GO:0005515|GO:0008138|GO:0016301|GO:0016787|GO:0016791|GO:0016791|GO:0017017	chr6	134681134	134758258	70686	ENSMUSG00000030203
1418409_at	jerky	Jrk	1.60015	2.32662	1.5617	0.404232	0.038024	-0.188356	-0.154703	0.153215	0.219261	-0.175742	-0.303022	-0.322174	0.44451	0.180687	Mm.87052	GO:0045449|GO:0000775|GO:0005634|GO:0005634|GO:0005737|GO:0005840|GO:0030529|GO:0003676|GO:0003677|GO:0003729	chr15	74531815	74536571	16469	ENSMUSG00000046380
1418715_at	pantothenate kinase 1	Pank1	1.89056	2.27605	2.35582	0.131851	-0.680155	-0.424135	0.440033	0.288285	0.458807	0.470225	-0.193928	-0.367517	0.492802	0.0686417	Mm.24742	GO:0015937|GO:0015937|GO:0000166|GO:0004594|GO:0004594|GO:0005524|GO:0016301|GO:0016740	chr19	34876810	34943914	75735	ENSMUSG00000033610
1419051_at	OVO homolog-like 1 (Drosophila)	Ovol1	2.43328	2.87191	2.61034	0.252271	0.293336	-0.054523	0.228632	0.286328	-0.244721	-0.335543	-0.125822	0.0308542	0.373277	-0.278312	Mm.280225	GO:0000122|GO:0000239|GO:0006350|GO:0006355|GO:0007283|GO:0007498|GO:0008544|GO:0005622|GO:0005634|GO:0003676|GO:0003677|GO:0003700|GO:0008270|GO:0046872	chr19	5549135	5560646	18426	ENSMUSG00000024922
1419052_at	OVO homolog-like 1 (Drosophila)	Ovol1	1.54082	2.58442	2.04818	-0.277266	0.283332	0.183208	-0.0233994	0.127464	0.0850163	-0.258978	0.211219	0.200505	-0.265439	-0.146286	Mm.280225	GO:0000122|GO:0000239|GO:0006350|GO:0006355|GO:0007283|GO:0007498|GO:0008544|GO:0005622|GO:0005634|GO:0003676|GO:0003677|GO:0003700|GO:0008270|GO:0046872	chr19	5549135	5560646	18426	ENSMUSG00000024922
1419169_at	mitogen-activated protein kinase 6	Mapk6	1.84337	2.26959	2.44456	-0.163006	0.0475135	0.349399	0.301783	0.369545	0.881993	0.766601	-0.293729	-0.677711	0.815867	0.155573	Mm.18856	GO:0006468|GO:0007049|GO:0005737|GO:0000166|GO:0004672|GO:0004674|GO:0004707|GO:0005515|GO:0005524|GO:0016301|GO:0016740	chr9	75172691	75195907	50772	ENSMUSG00000042688
1419513_a_at	ect2 oncogene	Ect2	3.53291	3.17401	3.70523	0.533675	-0.45271	0.300599	0.393	0.31702	-0.75047	-0.204364	0.0848942	0.077466	-0.136925	-0.0254369	Mm.261453	GO:0000074|GO:0007242|GO:0009987|GO:0035023|GO:0043123|GO:0005622|GO:0004871|GO:0005085|GO:0005089|GO:0005515	chr3	27288294	27344909	13605	ENSMUSG00000027699
1419638_at	ephrin B2	Efnb2	2.91318	3.43778	3.30321	0.941416	1.38129	1.45443	0.236225	-0.0583315	0.893037	0.748383	-0.0356998	-0.586418	-0.238133	0.860251	Mm.209813	GO:0001945|GO:0007275|GO:0007399|GO:0009887|GO:0030154|GO:0005886|GO:0016020|GO:0016021|GO:0016021|GO:0005515	chr8	8617208	8661208	13642	ENSMUSG00000001300
1419652_s_at	RIKEN cDNA 2610200G18 gene	2610200G18Rik	1.98704	2.04842	1.95528	-0.69091	-0.623622	-0.750917	-0.194186	0.127442	-0.211414	-0.405436	-0.0420456	-0.235182	0.292469	-0.0152416	Mm.458100	GO:0005615|GO:0016020|GO:0016021				67149
1420028_s_at	minichromosome maintenance deficient 3 (S. cerevisiae) /// similar to DNA replication licensing factor MCM3 (DNA polymerase alpha holoenzyme-associated protein P1) (P1-MCM3)	LOC100045677 /// Mcm3	3.06905	3.08276	3.10925	0.644695	-0.0275202	0.542445	0.345638	0.0769386	0.542083	0.516135	-0.0673747	-0.00901699	0.0667348	0.00965643	Mm.4502	GO:0006260|GO:0006270|GO:0006350|GO:0006355|GO:0007049|GO:0005634|GO:0000166|GO:0000166|GO:0003677|GO:0005524|GO:0008094|GO:0017111	chr1	20788113	20788646	100045677 /// 17215	ENSMUSG00000041859
1420477_at	nucleosome assembly protein 1-like 1	Nap1l1	2.40706	2.77592	2.80748	0.389262	0.170923	0.654088	-0.118842	-0.40641	0.758084	1.1631	-0.405738	-0.213048	0.0239248	0.594859	Mm.290407	GO:0006334|GO:0005634|GO:0005515	chr1	137048405	137049636	53605
1420603_s_at	retinoic acid early transcript 1, alpha /// retinoic acid early transcript beta /// retinoic acid early transcript gamma /// retinoic acid early transcript delta /// retinoic acid early transcript 1E	Raet1a /// Raet1b /// Raet1c /// Raet1d /// Raet1e	1.74581	2.2877	1.57777	0.746668	0.626484	0.731046	0.546811	-0.0128407	0.408194	1.02645	0.303294	0.0448503	-0.110804	-0.23734	Mm.458004	GO:0002839|GO:0006955|GO:0019882|GO:0032729|GO:0032816|GO:0042271|GO:0043032|GO:0045429|GO:0016020|GO:0031362|GO:0046658|GO:0046658|GO:0046703|GO:0048503|GO:0048503	chr10	21848024	22063555	19368 /// 19369 /// 19370 /// 379043 /// 56554	ENSMUSG00000053219
1421830_at	adenylate kinase 3 alpha-like 1 /// similar to adenylate kinase 4	Ak3l1 /// LOC100047616	2.50921	3.08289	2.96181	-0.0651517	-0.117322	0.318422	0.0961809	-0.073523	-0.148278	0.284643	0.327053	-0.0586514	-0.966071	0.697669	Mm.42040	GO:0006139|GO:0005739|GO:0005739|GO:0000166|GO:0004017|GO:0005524|GO:0005525|GO:0016301|GO:0016740|GO:0016776|GO:0019201	chr4	100917670	100965703	100047616 /// 11639	ENSMUSG00000028527
1422979_at	suppressor of variegation 3-9 homolog 2 (Drosophila)	Suv39h2	1.92798	1.97221	2.08791	0.609208	0.252691	0.314368	0.00733709	0.323298	0.495208	0.418227	-0.0401764	0.128283	-0.0586057	-0.0294991	Mm.128273	GO:0006333|GO:0006333|GO:0006338|GO:0006350|GO:0006355|GO:0007049|GO:0007140|GO:0016568|GO:0030154|GO:0000781|GO:0000785|GO:0000785|GO:0005634|GO:0005694|GO:0005720|GO:0003682|GO:0003682|GO:0005515|GO:0008168|GO:0008168|GO:0008270|GO:0008276|GO:0016740|GO:0018024|GO:0018024|GO:0046974	chr2	3375469	3392241	64707	ENSMUSG00000026646
1423063_at	DNA methyltransferase 3A	Dnmt3a	1.72733	1.79067	1.82235	-0.589881	-0.818597	-0.857061	-0.621995	-0.845144	-0.608563	-0.492574	-0.0617056	-0.0771379	-0.535901	0.674745	Mm.5001	GO:0000122|GO:0006306|GO:0006306|GO:0006306|GO:0006346|GO:0006349|GO:0006350|GO:0006355|GO:0007283|GO:0000791|GO:0000792|GO:0005634|GO:0005634|GO:0005720|GO:0005737|GO:0005737|GO:0016363|GO:0003677|GO:0003677|GO:0003677|GO:0003682|GO:0003886|GO:0003886|GO:0003886|GO:0005515|GO:0008168|GO:0008168|GO:0008270|GO:0016740|GO:0046872	chr12	3835020	3914455	13435	ENSMUSG00000020661
1423065_at	DNA methyltransferase 3A	Dnmt3a	1.82191	2.22187	1.46327	-0.660154	-0.0613451	0.168064	-1.00598	-0.989414	0.626457	0.316298	-0.710628	-0.528203	-0.0803323	1.31916	Mm.5001	GO:0000122|GO:0006306|GO:0006306|GO:0006306|GO:0006346|GO:0006349|GO:0006350|GO:0006355|GO:0007283|GO:0000791|GO:0000792|GO:0005634|GO:0005634|GO:0005720|GO:0005737|GO:0005737|GO:0016363|GO:0003677|GO:0003677|GO:0003677|GO:0003682|GO:0003886|GO:0003886|GO:0003886|GO:0005515|GO:0008168|GO:0008168|GO:0008270|GO:0016740|GO:0046872	chr12	3835020	3914455	13435	ENSMUSG00000020661
1423596_at	NIMA (never in mitosis gene a)-related expressed kinase 6	Nek6	2.23912	2.48914	2.21165	-0.439315	0.360742	0.109702	0.0634913	-0.111931	0.679992	1.12283	-0.346854	0.332253	-0.374617	0.389219	Mm.143818	GO:0006468|GO:0006468|GO:0006468|GO:0006915|GO:0007049|GO:0007059|GO:0007059|GO:0007067|GO:0030071|GO:0051301|GO:0005737|GO:0005737|GO:0000166|GO:0000287|GO:0000287|GO:0004672|GO:0004672|GO:0004674|GO:0004674|GO:0004674|GO:0004713|GO:0005524|GO:0005524|GO:0016301|GO:0016740|GO:0046872	chr2	38333735	38410050	59126	ENSMUSG00000026749
1423747_a_at	pyruvate dehydrogenase kinase, isoenzyme 1	Pdk1	2.05945	2.58238	2.32367	0.871353	-0.0440674	0.616529	0.910316	0.290421	0.654107	0.345994	-0.0541534	-0.250644	0.121082	0.183717	Mm.34411	GO:0005975|GO:0006006|GO:0007165|GO:0007242|GO:0018106|GO:0005615|GO:0005739|GO:0005739|GO:0005739|GO:0005886|GO:0004673|GO:0004673|GO:0004740|GO:0005515|GO:0005524|GO:0005524|GO:0016301|GO:0016301|GO:0016740|GO:0016740	chr2	71674062	71702914	228026	ENSMUSG00000006494
1423748_at	pyruvate dehydrogenase kinase, isoenzyme 1	Pdk1	1.81996	2.92242	2.47847	-0.00381756	-0.279718	0.312613	-0.0137086	0.0702162	0.532715	0.435525	-0.136798	-0.450408	0.194163	0.393044	Mm.34411	GO:0005975|GO:0006006|GO:0007165|GO:0007242|GO:0018106|GO:0005615|GO:0005739|GO:0005739|GO:0005739|GO:0005886|GO:0004673|GO:0004673|GO:0004740|GO:0005515|GO:0005524|GO:0005524|GO:0016301|GO:0016301|GO:0016740|GO:0016740	chr2	71674062	71702914	228026	ENSMUSG00000006494
1424046_at	budding uninhibited by benzimidazoles 1 homolog (S. cerevisiae)	Bub1	3.29474	3.65238	3.76092	-0.163523	-0.664948	-0.0341363	-0.20145	-0.500016	-0.451715	-0.75292	0.0608215	0.204229	-0.188657	-0.0763931	Mm.2185	GO:0006468|GO:0007049|GO:0007067|GO:0051301|GO:0000775|GO:0000776|GO:0000166|GO:0004672|GO:0004674|GO:0005524|GO:0016301|GO:0016740	chr2	127492207	127523301	12235	ENSMUSG00000027379
1424426_at	methylthioadenosine phosphorylase	Mtap	1.48451	1.7802	1.74534	-0.454806	-0.891674	-0.484375	-0.539556	-0.109551	-0.212078	-0.244489	-0.111064	-0.389213	0.0602007	0.440075	Mm.28500	GO:0006139|GO:0005737|GO:0016740|GO:0016740|GO:0016757|GO:0016757|GO:0016763|GO:0017061|GO:0017061	chr4	88608625	88652117	66902	ENSMUSG00000062937
1425248_a_at	TYRO3 protein tyrosine kinase 3 /// similar to Rse	LOC100048488 /// Tyro3	2.32865	3.20002	2.43687	1.89304	1.61257	1.46205	0.961652	0.865197	0.982879	0.0689216	-0.521034	-0.489612	1.36315	-0.352503	Mm.2901	GO:0006468|GO:0007155|GO:0005615|GO:0016020|GO:0016021|GO:0016021|GO:0000166|GO:0004672|GO:0004713|GO:0004872|GO:0005515|GO:0005524|GO:0016301|GO:0016740	chr2	119491169	119509542	100048488 /// 22174	ENSMUSG00000027298
1425753_a_at	uracil DNA glycosylase	Ung	2.36449	2.61536	2.66148	-0.117424	-0.335898	-0.291385	0.390863	-0.0157118	-0.311535	-0.371611	-0.426209	-0.169302	0.674878	-0.0793667	Mm.1393	GO:0006281|GO:0006281|GO:0006284|GO:0006974|GO:0008152|GO:0016446|GO:0016447|GO:0016447|GO:0005634|GO:0005739|GO:0005739|GO:0004844|GO:0004844|GO:0004844|GO:0016787|GO:0016798|GO:0045437	chr5	114392991	114400315	22256	ENSMUSG00000029591
1425767_a_at	sine oculis-related homeobox 4 homolog (Drosophila)	Six4	2.59038	3.09118	2.81446	0.167676	0.873615	0.886448	0.98066	0.744966	1.26875	0.742549	-0.39719	-0.757162	1.03007	0.12428	Mm.249575	GO:0006355|GO:0007275|GO:0007519|GO:0042472|GO:0045449|GO:0045941|GO:0048538|GO:0048704|GO:0048856|GO:0051451|GO:0005634|GO:0005634|GO:0005737|GO:0003677|GO:0003677|GO:0003700|GO:0003700|GO:0043565	chr12	74019096	74032037	20474	ENSMUSG00000034460
1426649_at	transmembrane protein with EGF-like and two follistatin-like domains 1 /// similar to Transmembrane protein with EGF-like and two follistatin-like domains 1	LOC100045217 /// Tmeff1	3.63248	3.59411	3.81798	-0.567544	-0.529516	-0.207489	0.00556946	-0.0590086	0.0105119	0.402701	-0.348836	-0.590489	0.61341	0.325912	Mm.422686	GO:0007275|GO:0016020|GO:0016021|GO:0004867	chr4	48605965	48684231	100045217 /// 230157	ENSMUSG00000028347
1426652_at	minichromosome maintenance deficient 3 (S. cerevisiae) /// similar to DNA replication licensing factor MCM3 (DNA polymerase alpha holoenzyme-associated protein P1) (P1-MCM3)	LOC100045677 /// Mcm3	2.68514	2.66568	2.49344	-0.0457335	-0.400746	0.113188	-0.173729	-0.257626	-0.18884	-0.129191	0.229568	0.411887	-0.537688	-0.103767	Mm.4502	GO:0006260|GO:0006270|GO:0006350|GO:0006355|GO:0007049|GO:0005634|GO:0000166|GO:0000166|GO:0003677|GO:0005524|GO:0008094|GO:0017111	chr1	20787710	20805432	100045677 /// 17215	ENSMUSG00000041859
1426897_at	regulator of chromosome condensation 2	Rcc2	2.2335	2.54993	2.83521	-0.366381	-0.159574	0.207641	-0.101221	-0.0112476	0.121407	0.232469	0.0174489	-0.346396	0.0783668	0.250578	Mm.253	GO:0007049|GO:0007067|GO:0051301|GO:0000775|GO:0005874	chr4	139985487	139995296	108911	ENSMUSG00000040945
1427142_s_at	jumonji, AT rich interactive domain 1B (Rbp2 like)	Jarid1b	1.87195	3.26963	2.56902	0.0719285	-0.474581	0.35288	-0.306555	-0.466687	-0.0205741	0.469896	-0.272422	-0.994894	0.281679	0.985638	Mm.28995	GO:0006350|GO:0006355|GO:0016568|GO:0005622|GO:0005634|GO:0003677|GO:0005506|GO:0005515|GO:0005515|GO:0008270|GO:0016491|GO:0016702|GO:0046872	chr1	136418976	136449294	75605
1427167_at	armadillo repeat containing, X-linked 4	Armcx4	3.20457	3.63093	3.45843	-0.998941	-0.826144	0.415223	-0.541383	-0.748184	1.16631	1.62877	-0.226785	-0.314797	-0.439567	0.981149	Mm.31961	GO:0005488	chrX	130041179	130043103	102910	ENSMUSG00000049804
1428111_at	solute carrier family 38, member 4	Slc38a4	4.25292	3.8268	3.94123	-0.173391	-0.115462	0.494968	-0.369826	-0.234315	-0.0295444	0.997331	-0.0879607	0.757262	-0.266642	-0.402659	Mm.250980	GO:0006810|GO:0006811|GO:0006814|GO:0006865|GO:0006865|GO:0016020|GO:0016020|GO:0016021|GO:0005275|GO:0015171|GO:0015293|GO:0031402	chr15	96822845	96824413	69354	ENSMUSG00000022464
1428136_at	secreted frizzled-related protein 1	Sfrp1	3.42498	2.51549	2.88923	0.463729	0.0928659	1.77476	-0.498489	-0.657648	-0.126661	1.57462	-0.934436	0.154356	-0.839689	1.61977	Mm.281691	GO:0001756|GO:0007275|GO:0007275|GO:0009952|GO:0016055|GO:0030154|GO:0005615|GO:0016020|GO:0004888	chr8	24913921	24915179	20377	ENSMUSG00000031548
1428265_at	protein phosphatase 2 (formerly 2A), regulatory subunit A (PR 65), beta isoform	Ppp2r1b	1.65246	2.27768	1.95841	-0.080143	-0.559043	-0.107594	-0.0334396	-0.0321455	0.0343733	0.131567	-0.157072	-0.312725	0.559354	-0.0895577	Mm.7726	GO:0005488	chr9	50618804	50633852	73699
1428284_at	RIKEN cDNA 8430427H17 gene	8430427H17Rik	2.62918	3.11844	2.88236	0.601179	0.800585	1.5389	0.281707	-0.373902	0.810286	0.968623	0.14898	0.265877	-0.710949	0.296091	Mm.50600		chr2	153098902	153101884	329540	ENSMUSG00000061411
1428572_at	brain abundant, membrane attached signal protein 1 /// similar to 22 kDa neuronal tissue-enriched acidic protein	Basp1 /// LOC100045716	2.89496	2.62699	2.70769	-0.86494	-0.945414	-0.670645	-0.0979376	-0.921205	-0.83064	-0.288582	-0.0958462	0.599157	-0.438552	-0.0647602	Mm.29586	GO:0006355|GO:0005634|GO:0016020|GO:0042995|GO:0003677	chr15	25307867	25358428	100045716 /// 70350	ENSMUSG00000045763
1429051_s_at	SRY-box containing gene 11	Sox11	5.16849	5.04755	5.34517	-0.0160351	0.731418	0.375118	0.117662	0.120815	1.32393	1.00773	-0.15025	-0.192967	0.0994673	0.24375	Mm.41702	GO:0006350|GO:0006355|GO:0005667|GO:0003677|GO:0003700	chr12	27920535	27922946	20666
1429178_at	odd Oz/ten-m homolog 3 (Drosophila)	Odz3	2.69463	2.84481	2.49156	-0.995573	-1.03703	-0.972165	-0.668087	-0.655994	-0.230753	0.548049	-0.195963	-0.2433	-0.208566	0.647828	Mm.42191	GO:0005887|GO:0016020|GO:0016021	chr8	49724489	49725512	23965
1429294_at	thyroid hormone receptor interactor 13	Trip13	3.63907	3.84823	3.94053	0.405932	0.206319	0.28515	0.255423	0.525932	0.0536885	0.25545	0.157557	0.354963	-0.276732	-0.235789	Mm.275095	GO:0000166|GO:0004872|GO:0005515|GO:0005524|GO:0017111|GO:0042802	chr13	74378442	74403786	69716	ENSMUSG00000021569
1429295_s_at	thyroid hormone receptor interactor 13	Trip13	3.26204	3.47335	3.63077	-0.0783863	-0.227731	0.368415	-0.0968661	0.072053	-0.163757	0.00128889	-0.42339	-0.216132	0.00504112	0.634481	Mm.275095	GO:0000166|GO:0004872|GO:0005515|GO:0005524|GO:0017111|GO:0042802	chr13	74378442	74403786	69716	ENSMUSG00000021569
1429372_at	SRY-box containing gene 11	Sox11	5.74009	5.4068	5.77325	0.527317	1.02649	0.293518	0.436708	-0.378935	1.22353	0.738815	-0.0272121	-0.170846	-0.374146	0.572205	Mm.41702	GO:0006350|GO:0006355|GO:0005667|GO:0003677|GO:0003700	chr12	27922537	27925447	20666
1430139_at	helicase, lymphoid specific	Hells	2.48026	2.95986	3.00952	0.363142	0.160215	0.46743	-0.0103083	0.190474	0.285961	0.355169	0.0491171	0.262879	-0.344573	0.0325775	Mm.392920	GO:0001655|GO:0006306|GO:0006342|GO:0006346|GO:0006350|GO:0006355|GO:0006916|GO:0007049|GO:0007067|GO:0007275|GO:0010216|GO:0030098|GO:0031508|GO:0046651|GO:0051301|GO:0005634|GO:0005721|GO:0000166|GO:0003676|GO:0003677|GO:0003682|GO:0004386|GO:0005524|GO:0008026|GO:0016787	chr19	39035044	39036608	15201
1430811_a_at	NUF2, NDC80 kinetochore complex component, homolog (S. cerevisiae)	Nuf2	2.86154	2.72944	2.96071	-0.0382357	-0.943493	0.00778675	0.21168	-0.0264912	-0.863399	-0.0902052	-0.215418	0.19461	-0.115512	0.13632	Mm.151315	GO:0007049|GO:0007067|GO:0008608|GO:0051301|GO:0000775|GO:0000776|GO:0005515	chr1	171334996	171368093	66977	ENSMUSG00000026683
1431225_at	SRY-box containing gene 11	Sox11	5.18749	5.56748	5.62749	0.198169	1.01723	0.800766	0.911929	0.648842	1.43274	1.79676	-0.100467	0.0502505	-0.160304	0.21052	Mm.457645	GO:0006350|GO:0006355|GO:0005667|GO:0003677|GO:0003700	chr12	27923315	27924787	20666
1431349_at	heterogeneous nuclear ribonucleoprotein A/B	Hnrpab	2.39388	2.44035	2.37527	0.269904	0.153953	0.299167	0.683442	0.922444	0.368775	0.388734	0.0336828	-1.32322	0.99138	0.298158	Mm.280842	GO:0001837|GO:0006350|GO:0006355|GO:0006396|GO:0043193|GO:0005634|GO:0005737|GO:0030529|GO:0000166|GO:0003676|GO:0003677|GO:0003700|GO:0003723|GO:0005515|GO:0043565	chr11	51442292	51450270	15384
1431353_at	RIKEN cDNA C330050A14 gene	C330050A14Rik	2.36962	3.02526	2.15596	-0.229676	0.00803614	-0.16306	0.510408	-0.0605359	0.473729	0.650705	-0.153834	-0.31938	0.0425673	0.430646			chr3	46540833	46541840	78704
1433845_x_at	dual specificity phosphatase 9	Dusp9	5.18453	5.20224	4.77427	-0.0969181	-0.230809	-0.341759	-0.0356145	-0.280193	-0.55406	-0.361763	0.243178	0.739066	-0.455463	-0.526782	Mm.16479	GO:0000188|GO:0006470|GO:0016311|GO:0005737|GO:0008138|GO:0016301|GO:0016791|GO:0017017|GO:0017017	chrX	69894338	69896232	75590	ENSMUSG00000031383
1433946_at	zinc finger protein interacting with K protein 1	Zik1	2.96443	2.67186	3.22778	-0.667855	-0.245473	0.0597472	-0.131891	-0.511172	0.218106	0.603204	0.313959	0.0702286	-0.708975	0.324788	Mm.49441	GO:0006350|GO:0006355|GO:0006355|GO:0005622|GO:0005622|GO:0005634|GO:0003676|GO:0003677|GO:0008270|GO:0046872	chr7	9362158	9362750	22775	ENSMUSG00000030393
1433996_at	suppressor of variegation 3-9 homolog 2 (Drosophila)	Suv39h2	1.56207	1.37582	1.92074	-0.235502	-0.432592	-0.10304	-0.245564	-0.13209	0.158926	-0.0237865	0.283737	-0.0958786	-0.285503	0.0976458	Mm.128273	GO:0006333|GO:0006333|GO:0006338|GO:0006350|GO:0006355|GO:0007049|GO:0007140|GO:0016568|GO:0030154|GO:0000781|GO:0000785|GO:0000785|GO:0005634|GO:0005694|GO:0005720|GO:0003682|GO:0003682|GO:0005515|GO:0008168|GO:0008168|GO:0008270|GO:0008276|GO:0016740|GO:0018024|GO:0018024|GO:0046974	chr2	3374759	3375601	64707	ENSMUSG00000026646
1434116_at	chromobox homolog 2 (Drosophila Pc class)	Cbx2	2.72903	3.28757	3.00218	-0.152913	0.154108	0.178109	0.0998168	-0.146787	0.115561	0.113661	-0.488536	-0.336895	0.630131	0.195301	Mm.14547	GO:0000122|GO:0006333|GO:0006350|GO:0006355|GO:0016568|GO:0000785|GO:0005634|GO:0031519|GO:0003677|GO:0003682|GO:0003682|GO:0005515	chr11	118845513	118847360	12416	ENSMUSG00000025577
1434570_at	cDNA sequence AK122525	AK122525	1.38497	1.8657	1.7848	-0.787394	-1.05249	-0.509178	-0.815258	-0.57882	0.0519581	-0.304475	-0.0344257	-0.45924	-0.0140476	0.507713	Mm.26897		chr10	43202489	43203791	331623	ENSMUSG00000038214
1434748_at	cytoskeleton associated protein 2	Ckap2	1.99437	2.28628	2.32003	-0.937725	-0.772528	-0.29016	-0.343658	-0.0295887	-0.987623	-0.77128	-0.322902	-0.0240493	0.233354	0.113597	Mm.22448	GO:0006915|GO:0007049|GO:0005737|GO:0005874	chr8	23633733	23638880	80986	ENSMUSG00000037725
1436319_at	sulfatase 1	Sulf1	2.89671	3.28095	2.77439	-0.236391	0.0817141	1.28201	-0.79351	-0.744483	0.30884	1.32093	0.4497	0.150589	-1.53125	0.930957	Mm.45563	GO:0006790|GO:0006915|GO:0008152|GO:0005615|GO:0005783|GO:0009986|GO:0009986|GO:0004065|GO:0004065|GO:0005509|GO:0008449|GO:0008484|GO:0016787|GO:0046872	chr1	12845608	12846405	240725
1436790_a_at	SRY-box containing gene 11	Sox11	4.69603	4.65889	4.52389	0.588923	0.0752134	0.954714	0.766932	0.344245	0.887819	1.77834	0.0828695	0.249385	-0.226118	-0.106138	Mm.41702	GO:0001764|GO:0006325|GO:0006350|GO:0006355|GO:0006355|GO:0030900|GO:0005634|GO:0005667|GO:0016021|GO:0003677|GO:0003677|GO:0003677|GO:0003700|GO:0003700	chr12	27925916	27927423	20666
1437070_at	CDC14 cell division cycle 14 homolog B (S. cerevisiae)	Cdc14b	2.25909	3.4474	2.75466	-0.0924716	0.499669	0.356	-0.528164	-0.57499	0.595387	0.804523	-0.362764	-0.374695	-0.2207	0.95816	Mm.25335	GO:0006470|GO:0006470|GO:0016311|GO:0004721|GO:0004721|GO:0004725|GO:0004725|GO:0008138|GO:0008138|GO:0016787|GO:0016791	chr13	64204467	64214588	218294	ENSMUSG00000033102
1437873_at	RIKEN cDNA 6030490I01 gene	6030490I01Rik	2.41333	2.33974	2.32449	-0.0646839	-0.627934	-0.0638094	-0.0439172	-0.38717	0.0718365	0.453414	-0.188766	-0.111671	0.0193276	0.28111	Mm.30675	GO:0006355|GO:0006355|GO:0005622|GO:0005622|GO:0005634|GO:0005634|GO:0003676|GO:0003676|GO:0008270|GO:0046872	chr17	32556037	32557011	240064	ENSMUSG00000059000
1437992_x_at	gap junction membrane channel protein alpha 1	Gja1	3.40319	3.87411	3.87504	1.56502	1.39411	1.5576	1.71124	0.85795	2.57879	2.87401	-1.41717	-0.714274	0.673735	1.45771	Mm.378921	GO:0001701|GO:0001764|GO:0001947|GO:0002070|GO:0007154|GO:0007267|GO:0007507|GO:0007512|GO:0008016|GO:0035050|GO:0043403|GO:0045844|GO:0048514|GO:0005921|GO:0005921|GO:0005922|GO:0016020|GO:0016021|GO:0016021|GO:0030054|GO:0030054|GO:0005243|GO:0005515	chr10	56078614	56078830	14609	ENSMUSG00000050953
1438455_at	RIKEN cDNA C330050A14 gene	C330050A14Rik	2.59113	3.17339	2.76312	0.307529	-0.47967	0.456992	0.178521	-0.135747	1.30832	1.42171	-0.348429	-0.575577	0.297045	0.62696	Mm.403158		chr3	46540410	46541278	78704
1438571_at	Budding uninhibited by benzimidazoles 1 homolog (S. cerevisiae)	Bub1	4.69517	4.67029	4.79405	0.0916209	0.457961	0.162541	-0.149568	-0.105546	-0.349985	-0.165523	0.0564871	-0.0288396	-0.143895	0.116247	Mm.2185	GO:0006468|GO:0007049|GO:0007067|GO:0051301|GO:0000775|GO:0000776|GO:0000166|GO:0004672|GO:0004674|GO:0005524|GO:0016301|GO:0016740	chr2	127160710	127492454	12235
1438650_x_at	gap junction membrane channel protein alpha 1	Gja1	3.40483	3.70336	3.8518	1.53086	1.23744	1.49872	1.64458	0.8532	2.50632	2.88901	-1.32205	-0.650385	0.596461	1.37597	Mm.378921	GO:0001701|GO:0001764|GO:0001947|GO:0002070|GO:0007154|GO:0007267|GO:0007507|GO:0007512|GO:0008016|GO:0035050|GO:0043403|GO:0045844|GO:0048514|GO:0005921|GO:0005921|GO:0005922|GO:0016020|GO:0016021|GO:0016021|GO:0030054|GO:0030054|GO:0005243|GO:0005515	chr10	56078669	56078830	14609	ENSMUSG00000050953
1438945_x_at	gap junction membrane channel protein alpha 1	Gja1	3.55264	3.75783	3.90275	1.59046	1.11537	1.43291	1.9505	0.986425	2.57128	2.84543	-1.22556	-0.659138	0.509747	1.37495	Mm.378921	GO:0001701|GO:0001764|GO:0001947|GO:0002070|GO:0007154|GO:0007267|GO:0007507|GO:0007512|GO:0008016|GO:0035050|GO:0043403|GO:0045844|GO:0048514|GO:0005921|GO:0005921|GO:0005922|GO:0016020|GO:0016021|GO:0016021|GO:0030054|GO:0030054|GO:0005243|GO:0005515	chr10	56078554	56078830	14609	ENSMUSG00000050953
1438973_x_at	gap junction membrane channel protein alpha 1	Gja1	3.33785	3.73683	3.79613	1.5133	1.18836	1.41737	1.68764	0.94741	2.48055	2.81496	-1.2335	-0.678992	0.536366	1.37613	Mm.378921	GO:0001701|GO:0001764|GO:0001947|GO:0002070|GO:0007154|GO:0007267|GO:0007507|GO:0007512|GO:0008016|GO:0035050|GO:0043403|GO:0045844|GO:0048514|GO:0005921|GO:0005921|GO:0005922|GO:0016020|GO:0016021|GO:0016021|GO:0030054|GO:0030054|GO:0005243|GO:0005515	chr10	56078613	56078830	14609	ENSMUSG00000050953
1439753_x_at	sine oculis-related homeobox 4 homolog (Drosophila)	Six4	2.44375	2.48498	2.59253	0.69418	0.635361	0.383615	1.22349	0.39538	1.0998	0.959252	-0.0648265	-0.560737	0.963745	-0.338183	Mm.249575	GO:0006355|GO:0007275|GO:0007519|GO:0042472|GO:0045449|GO:0045941|GO:0048538|GO:0048704|GO:0048856|GO:0051451|GO:0005634|GO:0005634|GO:0005737|GO:0003677|GO:0003677|GO:0003700|GO:0003700|GO:0043565	chr12	74018439	74018867	20474
1440292_at	DNA segment, Chr 13, ERATO Doi 666, expressed	D13Ertd666e	1.30413	2.34475	2.03875	0.306566	0.709527	0.635568	-0.106264	0.395497	0.99008	0.53099	-0.147713	-0.310114	0.0145383	0.443289			chr13	64267979	64268810	52695
1441890_x_at	transmembrane protein with EGF-like and two follistatin-like domains 1 /// similar to Transmembrane protein with EGF-like and two follistatin-like domains 1	LOC100045217 /// Tmeff1	3.33201	2.99138	3.01902	0.269818	-0.210075	-0.043448	0.365062	0.248997	0.030232	0.32569	-0.200805	-0.322202	0.408125	0.114882	Mm.422686	GO:0007275|GO:0016020|GO:0016021|GO:0004867	chr4	48683945	48684228	100045217 /// 230157	ENSMUSG00000028347
1441971_at	Transcribed locus		2.70084	3.08735	2.94439	-0.127365	-0.193783	-0.0424852	0.272333	0.21415	-0.043313	0.23334	-0.187312	0.371971	-0.156955	-0.0277047	Mm.25647		chr2	104627864	104628653
1442562_at	RIKEN cDNA D630040G17 gene	D630040G17Rik	1.46158	1.81386	1.56131	0.0996261	-0.360706	-0.371815	-0.0591893	-0.212169	-0.105056	0.013206	0.0180383	-0.131533	-0.178763	0.292258	Mm.48724	GO:0005622|GO:0003676|GO:0008270	chr8	82089139	82089839	622675	ENSMUSG00000071064
1444769_at	Testis expressed gene 9	Tex9	1.4207	1.17273	1.56812	-0.314053	-0.450464	0.138175	-0.208652	-0.628535	-0.311982	-0.439879	-0.0738444	-0.0790644	-0.152371	0.30528	Mm.14485		chr9	72259908	72260590	21778
1448126_at	teratocarcinoma expressed, serine rich	Tera	2.46004	2.47281	2.63474	0.558008	0.534832	0.364378	0.47826	0.459521	0.862085	0.367705	-0.0985589	-0.258214	0.669459	-0.312686	Mm.18637		chr14	118413464	118416070	56306	ENSMUSG00000039985 /// ENSMUSG00000063701
1448260_at	ubiquitin carboxy-terminal hydrolase L1	Uchl1	4.39149	3.97699	3.58654	-0.680167	0.128964	0.237463	-0.620783	-0.0533981	-0.358821	-0.0290613	-0.24848	0.0188007	-0.0268683	0.256549	Mm.29807	GO:0006511|GO:0006512|GO:0006512|GO:0006950|GO:0007409|GO:0007412|GO:0007628|GO:0007628|GO:0008283|GO:0016579|GO:0019896|GO:0042755|GO:0050905|GO:0005622|GO:0005737|GO:0005737|GO:0005829|GO:0030424|GO:0043025|GO:0004197|GO:0004221|GO:0004221|GO:0008233|GO:0008234|GO:0008242|GO:0016787|GO:0016874|GO:0043130|GO:0043130	chr5	66955373	66966369	22223	ENSMUSG00000029223
1448432_at	phospholipase C, delta 1	Plcd1	2.26529	3.25566	2.63312	-0.116473	1.36885	1.20254	-0.662886	-0.683427	0.719357	0.915148	-0.379571	-0.591112	-0.0166345	0.987316	Mm.23963	GO:0001525|GO:0001890|GO:0006629|GO:0006629|GO:0007165|GO:0007165|GO:0007242|GO:0007242|GO:0016042|GO:0016042|GO:0005737|GO:0005829|GO:0004435|GO:0004435|GO:0004629|GO:0004629|GO:0004871|GO:0004871|GO:0005509|GO:0005509|GO:0016787|GO:0016787|GO:0046872	chr9	118920260	118942200	18799	ENSMUSG00000010660
1448466_at	cell division cycle associated 5	Cdca5	2.37869	2.75137	2.69245	-0.409798	-0.65097	-0.521756	0.119958	0.408943	-0.709055	-0.583799	-0.110856	0.132394	0.192043	-0.213583	Mm.23526	GO:0000082|GO:0000082|GO:0007049|GO:0007067|GO:0007067|GO:0007076|GO:0007076|GO:0007080|GO:0007080|GO:0051301|GO:0051329|GO:0005634|GO:0005737|GO:0008278|GO:0005515	chr19	6084982	6091775	67849	ENSMUSG00000024791
1448889_at	solute carrier family 38, member 4	Slc38a4	6.39424	6.56846	6.68971	0.661114	-0.0614991	0.340034	0.512432	0.521321	0.0385094	0.104988	0.107241	0.437639	-0.262894	-0.281985	Mm.250980	GO:0006810|GO:0006811|GO:0006814|GO:0006865|GO:0006865|GO:0016020|GO:0016020|GO:0016021|GO:0005275|GO:0015171|GO:0015293|GO:0031402	chr15	96824493	96859247	69354	ENSMUSG00000022464
1449210_at	insulin-like growth factor 2 mRNA binding protein 1	Igf2bp1	1.41632	1.76245	1.65539	0.0240736	-0.146535	-0.133274	0.0883069	-0.0930872	-0.33025	0.0895257	-0.122764	0.0866747	-0.257988	0.294076	Mm.399906	GO:0006417|GO:0005737|GO:0000166|GO:0003676|GO:0003676|GO:0003723	chr11	95777684	95822067	140486
1449315_at	odd Oz/ten-m homolog 3 (Drosophila)	Odz3	2.12388	2.07188	1.80113	-0.979102	-0.874618	-0.0982375	-0.219112	-0.615997	0.133725	0.951385	-0.475621	-0.638238	0.608014	0.505845	Mm.42191	GO:0005887|GO:0016020|GO:0016021	chr8	49726499	50173927	23965
1449353_at	zinc finger matrin type 3	Zmat3	1.0914	1.79542	1.49829	-1.32427	-1.3983	-0.859265	-0.547762	-0.598929	-0.420975	-0.0252876	-0.426456	-0.874143	0.455118	0.845478	Mm.35705	GO:0030308|GO:0005622|GO:0005634|GO:0003676|GO:0008270	chr3	32526344	32557169	22401
1449553_at	RIKEN cDNA 2610200G18 gene	2610200G18Rik	4.37443	4.54678	4.32473	-0.127766	-0.392737	0.0382881	-0.120198	0.0284553	-0.350466	0.107391	0.0790019	0.239574	-0.325262	0.00668526	Mm.423029	GO:0005615|GO:0016020|GO:0016021				67149
1449705_x_at	minichromosome maintenance deficient 3 (S. cerevisiae) /// similar to DNA replication licensing factor MCM3 (DNA polymerase alpha holoenzyme-associated protein P1) (P1-MCM3)	LOC100045677 /// Mcm3	2.93553	3.02945	3.00695	0.622888	-0.250625	0.595092	0.417683	0.253276	0.162638	0.438121	0.153523	0.182183	-0.545013	0.209306	Mm.4502	GO:0006260|GO:0006270|GO:0006350|GO:0006355|GO:0007049|GO:0005634|GO:0000166|GO:0000166|GO:0003677|GO:0005524|GO:0008094|GO:0017111	chr1	20788113	20788646	100045677 /// 17215	ENSMUSG00000041859
1450112_a_at	growth arrest specific 2	Gas2	2.28627	1.39633	2.02836	-0.119788	-0.160013	-0.136001	-0.0730057	0.114928	0.637099	0.147335	-0.364651	-0.0386901	0.2426	0.160739	Mm.207360	GO:0006915|GO:0007049|GO:0007050|GO:0008360|GO:0005737|GO:0005856|GO:0016020	chr7	51747168	51862534	14453	ENSMUSG00000030498
1450387_s_at	adenylate kinase 3 alpha-like 1 /// similar to adenylate kinase 4	Ak3l1 /// LOC100047616	2.50848	3.05179	2.90798	-0.203093	-0.522513	-0.0430775	-0.126263	-0.374806	-0.85598	-0.138833	0.512753	0.0991068	-1.29014	0.678283	Mm.42040	GO:0006139|GO:0005739|GO:0005739|GO:0000166|GO:0004017|GO:0005524|GO:0005525|GO:0016301|GO:0016740|GO:0016776|GO:0019201	chr4	100917670	100965703	100047616 /// 11639	ENSMUSG00000028527
1450993_at	PAS domain containing serine/threonine kinase	Pask	2.16474	2.40867	2.52489	0.164139	0.318335	0.343959	-0.120804	-0.00989962	0.091855	-0.344986	0.250059	-0.128125	-0.209258	0.0873222	Mm.379454	GO:0006355|GO:0006468|GO:0006468|GO:0007165|GO:0007165|GO:0005622|GO:0005737|GO:0000166|GO:0004672|GO:0004672|GO:0004674|GO:0004674|GO:0004871|GO:0004871|GO:0005524|GO:0005524|GO:0016301|GO:0016740	chr1	95139842	95173175	269224	ENSMUSG00000026274
1451122_at	isopentenyl-diphosphate delta isomerase	Idi1	1.37108	1.63795	1.70648	-1.14466	-1.9311	-1.38049	-0.294604	-0.683355	-0.526073	-0.980865	0.0128021	-0.236024	-0.270611	0.493832	Mm.29847	GO:0006694|GO:0006694|GO:0006695|GO:0006695|GO:0008299|GO:0008299|GO:0008610|GO:0016117|GO:0016126|GO:0016126|GO:0005777|GO:0005777|GO:0000287|GO:0000287|GO:0004452|GO:0004452|GO:0016787|GO:0016853|GO:0016853|GO:0046872	chr13	8884922	8891697	319554
1451679_at	RIKEN cDNA 6530401D17 gene	6530401D17Rik	2.54096	2.00402	2.37909	-0.169521	-0.901	0.345036	0.38451	0.0171843	0.696634	0.890235	-0.394267	-0.418781	0.24166	0.571388	Mm.328305	GO:0006465|GO:0005783|GO:0005787|GO:0005792|GO:0016020|GO:0016021|GO:0008233|GO:0009003|GO:0016787	chrX	131379724	131381310	76219	ENSMUSG00000048355
1452226_at	regulator of chromosome condensation 2 /// hypothetical protein LOC100047340	LOC100047340 /// Rcc2	3.29842	3.34268	3.26101	0.352113	0.65554	0.391178	0.54136	0.203495	0.633639	0.424845	-0.464355	-0.574971	0.99078	0.0485463	Mm.253	GO:0007049|GO:0007067|GO:0051301|GO:0000775|GO:0005874	chr4	139985487	139995296	100047340 /// 108911	ENSMUSG00000040945
1452242_at	centrosomal protein 55	Cep55	2.59669	2.93321	3.06839	0.537542	-0.634131	0.541271	-0.00414038	0.252165	-0.704066	0.186733	0.313581	0.0899301	-0.560966	0.157455	Mm.9916	GO:0007049|GO:0007067|GO:0051301	chr19	38120185	38139540	74107	ENSMUSG00000024989
1452340_at	RIKEN cDNA 6820424L24 gene	6820424L24Rik	2.99204	3.03283	3.02136	0.0898132	-0.858027	0.224942	-0.312151	-0.154246	0.29314	1.00229	-0.275224	-0.00161982	-0.463895	0.740739	Mm.38277	GO:0005622|GO:0003676|GO:0008270	chr5	38956734	38958261	100515
1452894_at	ELAV (embryonic lethal, abnormal vision, Drosophila)-like 4 (Hu antigen D)	Elavl4	4.73706	2.2106	2.24348	-0.0120468	-0.70683	-0.568108	0.0736256	-0.37016	-0.646593	-0.336285	0.239135	-0.0830402	-0.172725	0.0166311	Mm.3970	GO:0000166|GO:0003676|GO:0003723	chr4	109701656	109784766	15572	ENSMUSG00000028546
1453002_at	SRY-box containing gene 11	Sox11	5.24073	5.09807	5.55055	-0.445692	-0.440943	-0.564165	-0.171492	-0.412719	0.909185	0.605878	0.114206	0.0484695	-0.230375	0.0676999	Mm.41702	GO:0006350|GO:0006355|GO:0005667|GO:0003677|GO:0003700	chr12	27920535	27922946	20666
1453107_s_at	forkhead box M1 /// phosphatidylethanolamine binding protein 1 /// RIKEN cDNA 4933413G19 gene	4933413G19Rik /// Foxm1 /// Pebp1	2.03895	2.84519	2.23219	0.220433	0.0188675	0.0785193	-0.211607	-0.394287	-0.0916471	-0.0460997	-0.051899	-0.00270748	-0.126624	0.181231	Mm.195898	GO:0001570|GO:0001889|GO:0006350|GO:0006355|GO:0008284|GO:0042127|GO:0045944|GO:0048240|GO:0005634|GO:0005667|GO:0005737|GO:0009986|GO:0000166|GO:0003677|GO:0003677|GO:0003700|GO:0003700|GO:0004866|GO:0004867|GO:0005515|GO:0005524|GO:0008289|GO:0043565	chr6	128341064	128341687	14235 /// 23980 /// 71149	ENSMUSG00000001517
1453125_at	SRY-box containing gene 11	Sox11	5.15937	5.33534	5.39757	0.315144	1.17318	1.24018	0.52856	-0.190259	2.08518	2.24763	-0.473528	-0.102232	0.182332	0.393428	Mm.41702	GO:0006350|GO:0006355|GO:0005667|GO:0003677|GO:0003700	chr12	27922537	27925447	20666
1453328_at	RIKEN cDNA 2700008G24 gene	2700008G24Rik	1.09455	1.8174	1.61524	-0.355087	-0.0131783	-0.450604	-0.318949	-0.566946	0.0457912	-0.327376	-0.193661	-0.326962	0.0263419	0.49428	Mm.32071		chr14	62618487	62620290	72545
1453361_at	helicase, lymphoid specific	Hells	1.11441	2.08146	2.27249	0.836564	0.476168	0.729973	0.248803	-0.418151	-0.12723	0.222334	-0.232292	0.117654	0.336687	-0.222049		GO:0001655|GO:0006306|GO:0006342|GO:0006346|GO:0006350|GO:0006355|GO:0006916|GO:0007049|GO:0007067|GO:0007275|GO:0010216|GO:0030098|GO:0031508|GO:0046651|GO:0051301|GO:0005634|GO:0005721|GO:0000166|GO:0003676|GO:0003677|GO:0003682|GO:0004386|GO:0005524|GO:0008026|GO:0016787	chr19	39014536	39015916	15201
1454159_a_at	insulin-like growth factor binding protein 2	Igfbp2	2.39354	1.48932	1.95457	0.0616331	-0.943313	1.22986	-0.396918	0.12772	-0.729419	0.403642	-0.613158	-0.4046	-0.423129	1.44089	Mm.141936	GO:0001558|GO:0005576|GO:0005615|GO:0005615|GO:0005520|GO:0005520|GO:0019838	chr1	72757722	72785676	16008	ENSMUSG00000039323
1454737_at	dual specificity phosphatase 9	Dusp9	2.08467	2.1456	1.74495	0.00308275	-0.486948	0.1142	-0.00950813	-0.101424	-0.314239	0.0179214	0.147793	-0.074924	-0.422744	0.349875	Mm.16479	GO:0000188|GO:0006470|GO:0016311|GO:0005737|GO:0008138|GO:0016301|GO:0016791|GO:0017017|GO:0017017	chrX	69894338	69896232	75590	ENSMUSG00000031383
1455070_at	DCP2 decapping enzyme homolog (S. cerevisiae)	Dcp2	1.97479	2.44802	2.2282	-0.117951	0.0493193	0.179615	-0.277463	-0.634686	0.252759	0.304146	-0.223199	-0.25153	-0.134105	0.608835	Mm.87629	GO:0000184|GO:0005737|GO:0003723|GO:0005515|GO:0016787|GO:0030145|GO:0046872	chr18	44548396	44550298	70640
1455223_at	insulin-like growth factor 2 mRNA binding protein 1	Igf2bp1	4.68802	5.03747	4.85405	-0.0551977	-0.156234	0.339282	-0.147862	-0.0250821	0.246696	-0.00973797	0.0960054	-0.148849	0.190245	-0.137403	Mm.460911	GO:0006417|GO:0000166|GO:0003676|GO:0003723	chr11	95773255	95775507	140486
1455425_at	expressed sequence BB001228	BB001228	2.34232	1.87872	2.5704	-0.675204	-1.2676	-0.569852	-0.848642	-0.825587	-0.142206	0.109685	0.250101	0.177153	-1.15205	0.724795	Mm.17774		chr10	62199927	62200923	103503
1455592_at	vang-like 2 (van gogh, Drosophila)	Vangl2	1.8877	2.29463	2.19426	-0.542762	-0.135177	0.243084	-0.636641	-0.635976	0.306474	0.201779	0.162979	-0.479913	-0.597978	0.914913	Mm.36148	GO:0001736|GO:0001843|GO:0001843|GO:0001947|GO:0007275|GO:0035058|GO:0045176|GO:0045197|GO:0016020|GO:0016020|GO:0016021|GO:0016021|GO:0016021|GO:0016324|GO:0005515	chr1	173839264	173840401	93840	ENSMUSG00000026556
1456344_at	Tenascin C	Tnc	1.30809	1.95563	1.40751	0.22582	-0.0385885	-0.0195465	0.156139	0.177988	0.171512	0.300729	-0.0174775	-0.0299273	-0.0432029	0.0906067	Mm.454219	GO:0007155|GO:0007165|GO:0007528|GO:0005576|GO:0005578|GO:0005604|GO:0005615|GO:0001968|GO:0005102|GO:0005515				21923
1456783_at	zinc finger, DBF-type containing 2	Zdbf2	3.35269	2.99567	3.18799	-0.474041	-0.49193	-0.0110354	-0.255591	-0.322775	0.193787	0.113056	0.282535	-0.0552621	-0.0815334	-0.145738	Mm.86986		chr1	63248195	63248851	73884
1460324_at	DNA methyltransferase 3A	Dnmt3a	2.04911	2.23451	2.08582	-0.850331	-0.568828	-0.454812	-0.621582	-1.23897	-0.470019	-0.123768	-0.203621	-0.397695	-0.436346	1.03766	Mm.5001	GO:0000122|GO:0006306|GO:0006306|GO:0006306|GO:0006346|GO:0006349|GO:0006350|GO:0006355|GO:0007283|GO:0000791|GO:0000792|GO:0005634|GO:0005634|GO:0005720|GO:0005737|GO:0005737|GO:0016363|GO:0003677|GO:0003677|GO:0003677|GO:0003682|GO:0003886|GO:0003886|GO:0003886|GO:0005515|GO:0008168|GO:0008168|GO:0008270|GO:0016740|GO:0046872	chr12	3835020	3914455	13435	ENSMUSG00000020661
LR values relative to Sca-1Neg average are indicated

## Sheet: UGE-only v Ianova HSC #77
Probe Set ID	Gene Title	Gene Symbol	UGE1	UGE2	UGE3	SChi1	SChi3	SChi4	SClo1	SClo2	SClo4	SClo5	SCng1	SCng2	SCng4	SCng5	Unigene(Avadis)	GO(Avadis)	Chromosome Number(Avadis)	Chromosome Start Index(Avadis)	Chromosome End Index(Avadis)	Entrez Gene	Ensembl
1415800_at	gap junction membrane channel protein alpha 1	Gja1	3.63935	3.92536	3.95234	1.1165	1.1552	1.47301	1.60846	1.00162	2.6095	2.87198	-1.14046	-0.939317	0.724382	1.35539	Mm.378921	GO:0001701|GO:0001764|GO:0001947|GO:0002070|GO:0007154|GO:0007267|GO:0007507|GO:0007512|GO:0008016|GO:0035050|GO:0043403|GO:0045844|GO:0048514|GO:0005921|GO:0005921|GO:0005922|GO:0016020|GO:0016021|GO:0016021|GO:0030054|GO:0030054|GO:0005243|GO:0005515	chr10	56065687	56078838	14609	ENSMUSG00000050953
1416761_at	hydroxysteroid 11-beta dehydrogenase 2	Hsd11b2	3.12979	0.388144	2.44225	0.3895	-0.30983	0.132281	0.421111	0.291251	1.32683	1.24768	0.0295038	0.00924301	0.142642	-0.181388	Mm.5079	GO:0008152|GO:0005615|GO:0005783|GO:0005792|GO:0016491	chr8	108407883	108413117	15484	ENSMUSG00000031891
1416872_at	tetraspanin 6	Tspan6	2.7925	3.03084	3.05087	-0.188592	-0.980784	-0.164208	0.107233	0.229125	0.531465	1.21434	-0.259335	-0.0826864	-0.154459	0.496481	Mm.46701	GO:0043123|GO:0016020|GO:0016021|GO:0004871	chrX	129237419	129244761	56496	ENSMUSG00000067377
1416988_at	mutS homolog 2 (E. coli)	Msh2	1.63356	2.37998	2.12846	-0.0606766	-0.608613	-0.24958	-0.132095	-0.0738859	-0.0813274	-0.121351	-0.0968189	-0.316984	0.0962067	0.317597	Mm.4619	GO:0001701|GO:0002204|GO:0006119|GO:0006164|GO:0006281|GO:0006281|GO:0006284|GO:0006298|GO:0006298|GO:0006298|GO:0006298|GO:0006298|GO:0006301|GO:0006301|GO:0006301|GO:0006915|GO:0006915|GO:0006928|GO:0006974|GO:0006974|GO:0007049|GO:0007050|GO:0008340|GO:0010165|GO:0010224|GO:0016446|GO:0016446|GO:0016447|GO:0016447|GO:0019724|GO:0030183|GO:0031573|GO:0043524|GO:0043570|GO:0045190|GO:0045910|GO:…	chr17	87580833	87632039	17685	ENSMUSG00000024151
1417155_at	v-myc myelocytomatosis viral related oncogene, neuroblastoma derived (avian)	Mycn	5.99246	6.36942	6.75195	1.21133	0.942632	1.71931	0.561657	0.534453	0.867114	1.13612	-0.0733175	0.690192	-1.02476	0.407886	Mm.16469	GO:0000074|GO:0006355|GO:0008284|GO:0009987|GO:0030324|GO:0045449|GO:0048754|GO:0005622|GO:0005634|GO:0005634|GO:0003677|GO:0003700|GO:0005515|GO:0030528	chr12	12962080	12967821	18109	ENSMUSG00000037169
1417319_at	poliovirus receptor-related 3	Pvrl3	2.52882	1.97339	2.77139	0.0253701	-0.00603819	0.112512	0.177277	-0.330481	1.16367	1.36631	-0.221472	0.160935	-0.373143	0.433679	Mm.440435	GO:0007155|GO:0007156|GO:0016337|GO:0005615|GO:0005886|GO:0005911|GO:0005913|GO:0016020|GO:0016021|GO:0043296|GO:0004872|GO:0005515|GO:0042803	chr16	46366179	46416233	58998
1417336_a_at	synaptotagmin-like 4	Sytl4	1.93854	1.47934	1.11625	-0.588854	-0.926802	-0.714278	-0.0972977	0.25877	-0.740527	-0.0939956	-0.586956	-0.715642	0.914771	0.387826	Mm.38674	GO:0006886|GO:0006886|GO:0006887|GO:0016020|GO:0019897|GO:0030141|GO:0005515|GO:0005515|GO:0005543|GO:0008270|GO:0008270|GO:0017137|GO:0042043|GO:0046872	chrX	129282735	129328133	27359	ENSMUSG00000031255
1417504_at	calbindin-28K	Calb1	4.58684	2.82087	5.06713	0.0576458	0.00623417	0.333728	0.216191	-0.0150905	0.208198	0.0251923	-0.031879	0.0667877	-0.00400734	-0.030901	Mm.277665	GO:0007626|GO:0005634|GO:0005737|GO:0005499|GO:0005509	chr4	15808405	15834210	12307	ENSMUSG00000028222
1417520_at	nuclear factor, erythroid derived 2, like 3	Nfe2l3	2.99228	4.44264	3.52991	2.3555	2.58283	2.47398	1.2461	1.19104	0.464304	0.137537	-0.725698	-0.93208	2.13465	-0.476878	Mm.42138	GO:0006350|GO:0006355|GO:0006355|GO:0045449|GO:0005634|GO:0003677|GO:0003700|GO:0043565|GO:0046983	chr6	51362252	51388325	18025	ENSMUSG00000029832
1417599_at	CD276 antigen	Cd276	2.74698	3.18483	2.7911	0.586626	1.09486	1.00719	0.40881	-0.359333	1.21348	1.09042	-0.650786	-0.292191	0.583647	0.35933	Mm.5356	GO:0030501|GO:0042130|GO:0042130|GO:0045077|GO:0045077|GO:0045085|GO:0045669|GO:0050728|GO:0050776|GO:0009897|GO:0016020|GO:0016021|GO:0016021|GO:0005102|GO:0005102	chr9	58322265	58353574	102657	ENSMUSG00000035914
1418715_at	pantothenate kinase 1	Pank1	1.89056	2.27605	2.35582	0.131851	-0.680155	-0.424135	0.440033	0.288285	0.458807	0.470225	-0.193928	-0.367517	0.492802	0.0686417	Mm.24742	GO:0015937|GO:0015937|GO:0000166|GO:0004594|GO:0004594|GO:0005524|GO:0016301|GO:0016740	chr19	34876810	34943914	75735	ENSMUSG00000033610
1419152_at	RIKEN cDNA 2810417H13 gene	2810417H13Rik	3.52377	3.3275	3.48231	0.448403	-0.0108109	0.321125	0.210427	-0.00973892	-0.268093	0.118464	-0.23716	-0.10174	0.00883961	0.33006	Mm.351273	GO:0005739	chr9	65688242	65701272	68026	ENSMUSG00000040204
1419153_at	RIKEN cDNA 2810417H13 gene	2810417H13Rik	3.70125	3.84527	3.94743	0.425767	-0.374538	0.353919	0.318646	-0.0199771	-0.464617	0.0229506	0.169971	0.244471	-0.25633	-0.158113	Mm.351273	GO:0005739	chr9	65688242	65701272	68026	ENSMUSG00000040204
1419155_a_at	SRY-box containing gene 4	Sox4	2.37879	2.9435	2.18365	0.857804	2.52838	1.90802	0.587771	-0.375197	0.967684	0.561097	-0.124598	-0.50375	-0.0645533	0.692902	Mm.240627	GO:0006350|GO:0006355|GO:0008152|GO:0031017|GO:0000785|GO:0005634|GO:0005634|GO:0005667|GO:0003677|GO:0003700|GO:0008483|GO:0016740	chr13	28958114	28961176	20677	ENSMUSG00000076431
1419156_at	SRY-box containing gene 4	Sox4	2.27599	3.17431	2.39642	1.09105	2.95133	2.19406	0.613193	-0.648307	1.37619	1.02876	-0.342723	-0.727621	0.0952291	0.975117	Mm.240627	GO:0006350|GO:0006355|GO:0008152|GO:0031017|GO:0000785|GO:0005634|GO:0005634|GO:0005667|GO:0003677|GO:0003700|GO:0008483|GO:0016740	chr13	28958114	28961176	20677	ENSMUSG00000076431
1419169_at	mitogen-activated protein kinase 6	Mapk6	1.84337	2.26959	2.44456	-0.163006	0.0475135	0.349399	0.301783	0.369545	0.881993	0.766601	-0.293729	-0.677711	0.815867	0.155573	Mm.18856	GO:0006468|GO:0007049|GO:0005737|GO:0000166|GO:0004672|GO:0004674|GO:0004707|GO:0005515|GO:0005524|GO:0016301|GO:0016740	chr9	75172691	75195907	50772	ENSMUSG00000042688
1419638_at	ephrin B2	Efnb2	2.91318	3.43778	3.30321	0.941416	1.38129	1.45443	0.236225	-0.0583315	0.893037	0.748383	-0.0356998	-0.586418	-0.238133	0.860251	Mm.209813	GO:0001945|GO:0007275|GO:0007399|GO:0009887|GO:0030154|GO:0005886|GO:0016020|GO:0016021|GO:0016021|GO:0005515	chr8	8617208	8661208	13642	ENSMUSG00000001300
1419652_s_at	RIKEN cDNA 2610200G18 gene	2610200G18Rik	1.98704	2.04842	1.95528	-0.69091	-0.623622	-0.750917	-0.194186	0.127442	-0.211414	-0.405436	-0.0420456	-0.235182	0.292469	-0.0152416	Mm.458100	GO:0005615|GO:0016020|GO:0016021				67149
1419708_at	wingless-related MMTV integration site 6	Wnt6	3.40223	3.7574	3.81123	0.594152	0.592092	0.650762	0.506154	0.544309	0.106121	1.70539	0.14829	0.445131	-0.207437	-0.385983	Mm.268282	GO:0007165|GO:0007223|GO:0007267|GO:0007275|GO:0009887|GO:0016055|GO:0005576|GO:0005576|GO:0005578|GO:0005615|GO:0004871|GO:0005102|GO:0005515	chr1	74705352	74718155	22420	ENSMUSG00000033227
1419722_at	kallikrein related-peptidase 8	Klk8	2.62476	3.17116	2.57573	0.53364	0.0204844	0.470412	0.147293	0.234863	0.0129647	0.389698	-0.374512	0.375654	-0.298336	0.297193	Mm.458023	GO:0006508|GO:0050808|GO:0004252|GO:0008233|GO:0016787	chr7	43665618	43671865	259277	ENSMUSG00000064023
1420579_s_at	cystic fibrosis transmembrane conductance regulator homolog	Cftr	3.43735	3.57374	3.65243	0.333871	-0.232643	0.0865688	0.152819	-0.0713363	0.719041	0.81453	-0.136471	-0.155152	0.251891	0.039732	Mm.15621	GO:0006810|GO:0006811|GO:0016020|GO:0016021|GO:0016021|GO:0000166|GO:0005216|GO:0005254|GO:0005524|GO:0016887|GO:0017111|GO:0031404|GO:0042626	chr6	18120686	18272768	12638	ENSMUSG00000041301
1420851_at	par-6 partitioning defective 6 homolog gamma (C. elegans)	Pard6g	2.15242	3.36737	2.74932	0.0390291	1.40825	0.932134	-0.201324	-0.406308	1.48912	1.36218	-1.04544	-0.597623	0.673632	0.969437	Mm.24678	GO:0007049|GO:0007242|GO:0051301|GO:0005737|GO:0005923|GO:0016020|GO:0030054|GO:0005515	chr18	80209044	80281699	93737	ENSMUSG00000056214
1422552_at	reprimo, TP53 dependent G2 arrest mediator candidate	Rprm	5.37795	3.2441	5.28173	-0.474518	-0.536924	-0.0397429	0.121163	-0.143706	-0.57032	-0.358655	-0.110941	-0.211682	-0.0960774	0.418701	Mm.27086	GO:0007050|GO:0007346|GO:0005737|GO:0016021	chr2	53899484	53900938	67874
1422851_at	high mobility group AT-hook 2	Hmga2	5.88871	4.90742	5.90579	0.723225	-0.106507	-0.545785	-0.0976744	0.666041	0.223742	-0.464807	-0.227181	-0.241416	0.252171	0.216426	Mm.157190	GO:0006323|GO:0006350|GO:0006355|GO:0007001|GO:0000228|GO:0000785|GO:0005634|GO:0005694|GO:0003677|GO:0005515	chr10	119764719	119880067	15364
1423063_at	DNA methyltransferase 3A	Dnmt3a	1.72733	1.79067	1.82235	-0.589881	-0.818597	-0.857061	-0.621995	-0.845144	-0.608563	-0.492574	-0.0617056	-0.0771379	-0.535901	0.674745	Mm.5001	GO:0000122|GO:0006306|GO:0006306|GO:0006306|GO:0006346|GO:0006349|GO:0006350|GO:0006355|GO:0007283|GO:0000791|GO:0000792|GO:0005634|GO:0005634|GO:0005720|GO:0005737|GO:0005737|GO:0016363|GO:0003677|GO:0003677|GO:0003677|GO:0003682|GO:0003886|GO:0003886|GO:0003886|GO:0005515|GO:0008168|GO:0008168|GO:0008270|GO:0016740|GO:0046872	chr12	3835020	3914455	13435	ENSMUSG00000020661
1423065_at	DNA methyltransferase 3A	Dnmt3a	1.82191	2.22187	1.46327	-0.660154	-0.0613451	0.168064	-1.00598	-0.989414	0.626457	0.316298	-0.710628	-0.528203	-0.0803323	1.31916	Mm.5001	GO:0000122|GO:0006306|GO:0006306|GO:0006306|GO:0006346|GO:0006349|GO:0006350|GO:0006355|GO:0007283|GO:0000791|GO:0000792|GO:0005634|GO:0005634|GO:0005720|GO:0005737|GO:0005737|GO:0016363|GO:0003677|GO:0003677|GO:0003677|GO:0003682|GO:0003886|GO:0003886|GO:0003886|GO:0005515|GO:0008168|GO:0008168|GO:0008270|GO:0016740|GO:0046872	chr12	3835020	3914455	13435	ENSMUSG00000020661
1423416_at	SWI/SNF related, matrix associated, actin dependent regulator of chromatin, subfamily c, member 1	Smarcc1	2.00302	2.38391	2.13988	-0.14481	-0.191313	-0.369966	0.00353241	-0.18045	0.173203	0.120589	-0.299968	-0.404201	0.304832	0.399336	Mm.85410	GO:0006323|GO:0006333|GO:0006333|GO:0006350|GO:0006355|GO:0009887|GO:0016568|GO:0045449|GO:0000785|GO:0000785|GO:0005622|GO:0005634|GO:0016514|GO:0003677|GO:0003682|GO:0003682	chr9	109977205	110084463	20588	ENSMUSG00000032481
1423417_at	SWI/SNF related, matrix associated, actin dependent regulator of chromatin, subfamily c, member 1	Smarcc1	1.38476	2.08838	1.96927	0.180535	0.289378	-0.245139	0.582248	-0.0474601	0.443795	0.105386	-0.174451	-0.111382	-0.0772643	0.363096	Mm.85410	GO:0006323|GO:0006333|GO:0006333|GO:0006350|GO:0006355|GO:0009887|GO:0016568|GO:0045449|GO:0000785|GO:0000785|GO:0005622|GO:0005634|GO:0016514|GO:0003677|GO:0003682|GO:0003682	chr9	109977205	110084463	20588	ENSMUSG00000032481
1423531_a_at	heterogeneous nuclear ribonucleoprotein A1	Hnrpa1	2.42166	1.89749	2.27673	0.414508	0.0581589	0.150065	0.267524	-0.341671	0.267089	0.238053	-0.0182581	-0.140989	0.0808935	0.0783529	Mm.237064	GO:0006396|GO:0006397|GO:0006810|GO:0008380|GO:0051028|GO:0051168|GO:0051170|GO:0005634|GO:0005654|GO:0005681|GO:0005681|GO:0005737|GO:0005737|GO:0030529|GO:0000166|GO:0003676|GO:0003697|GO:0003723	chrX	137543873	137545614	15382
1423596_at	NIMA (never in mitosis gene a)-related expressed kinase 6	Nek6	2.23912	2.48914	2.21165	-0.439315	0.360742	0.109702	0.0634913	-0.111931	0.679992	1.12283	-0.346854	0.332253	-0.374617	0.389219	Mm.143818	GO:0006468|GO:0006468|GO:0006468|GO:0006915|GO:0007049|GO:0007059|GO:0007059|GO:0007067|GO:0030071|GO:0051301|GO:0005737|GO:0005737|GO:0000166|GO:0000287|GO:0000287|GO:0004672|GO:0004672|GO:0004674|GO:0004674|GO:0004674|GO:0004713|GO:0005524|GO:0005524|GO:0016301|GO:0016740|GO:0046872	chr2	38333735	38410050	59126	ENSMUSG00000026749
1424659_at	slit homolog 2 (Drosophila)	Slit2	1.97926	1.62419	1.8353	-2.45639	-1.39408	0.189637	-1.50037	-1.20219	-0.153976	0.873833	-0.0161891	0.153145	-0.987991	0.851033	Mm.289739	GO:0001656|GO:0001657|GO:0006935|GO:0007186|GO:0007275|GO:0007399|GO:0007411|GO:0007411|GO:0007509|GO:0008347|GO:0030154|GO:0031290|GO:0050929|GO:0005576|GO:0005615|GO:0016021|GO:0004963|GO:0005102|GO:0005509|GO:0005515	chr5	48273040	48594715	20563	ENSMUSG00000031558
1426897_at	regulator of chromosome condensation 2	Rcc2	2.2335	2.54993	2.83521	-0.366381	-0.159574	0.207641	-0.101221	-0.0112476	0.121407	0.232469	0.0174489	-0.346396	0.0783668	0.250578	Mm.253	GO:0007049|GO:0007067|GO:0051301|GO:0000775|GO:0005874	chr4	139985487	139995296	108911	ENSMUSG00000040945
1426941_at	mucin 15	Muc15	3.68113	4.8668	4.03766	0.053566	0.325896	0.156642	0.0234876	0.260547	-0.106136	0.525659	-0.0592155	0.24518	-0.0566463	-0.129319	Mm.32566	GO:0005615|GO:0016020|GO:0016021|GO:0016021	chr2	110522181	110540338	269328	ENSMUSG00000050808
1427167_at	armadillo repeat containing, X-linked 4	Armcx4	3.20457	3.63093	3.45843	-0.998941	-0.826144	0.415223	-0.541383	-0.748184	1.16631	1.62877	-0.226785	-0.314797	-0.439567	0.981149	Mm.31961	GO:0005488	chrX	130041179	130043103	102910	ENSMUSG00000049804
1428498_at	RIKEN cDNA 2610206B13 gene	2610206B13Rik	1.99445	2.4105	2.38701	0.38935	0.230321	0.550538	0.164994	-0.433237	0.756983	0.932709	-0.333673	-0.217671	-0.0317149	0.58306	Mm.291811	GO:0005615|GO:0016021|GO:0005515|GO:0008270|GO:0046872	chr14	103363212	103364931	72486
1429152_at	zinc finger with KRAB and SCAN domains 1	Zkscan1	1.25925	2.1379	1.63823	-0.254335	-0.919182	-0.479741	-0.193703	0.0173526	-0.219302	-0.368946	-0.414389	-0.326156	0.337913	0.402631	Mm.213114	GO:0006350|GO:0006355|GO:0006355|GO:0005622|GO:0005622|GO:0005634|GO:0005634|GO:0003676|GO:0003676|GO:0003677|GO:0003700|GO:0003700|GO:0008270|GO:0008270|GO:0046872	chr5	138332512	138335389	74570	ENSMUSG00000029729
1429459_at	sema domain, immunoglobulin domain (Ig), short basic domain, secreted, (semaphorin) 3D	Sema3d	3.78853	3.99316	3.87007	-0.0692163	-0.530313	0.407045	-1.65404	-1.53943	0.455671	0.665684	-0.476084	0.102437	-0.519982	0.89363	Mm.89313	GO:0007275|GO:0007275|GO:0007399|GO:0007399|GO:0030154|GO:0016020|GO:0004872	chr5	12582176	12594945	108151
1431089_at	cleavage and polyadenylation specific factor 2	Cpsf2	1.73547	1.93806	1.52355	-0.373168	-0.900491	-1.10677	-0.139942	-0.175969	-0.0759435	-0.120058	-0.3861	-0.285819	0.355714	0.316205	Mm.392985	GO:0006397|GO:0003723|GO:0016787	chr12	102405237	102406595	51786
1431349_at	heterogeneous nuclear ribonucleoprotein A/B	Hnrpab	2.39388	2.44035	2.37527	0.269904	0.153953	0.299167	0.683442	0.922444	0.368775	0.388734	0.0336828	-1.32322	0.99138	0.298158	Mm.280842	GO:0001837|GO:0006350|GO:0006355|GO:0006396|GO:0043193|GO:0005634|GO:0005737|GO:0030529|GO:0000166|GO:0003676|GO:0003677|GO:0003700|GO:0003723|GO:0005515|GO:0043565	chr11	51442292	51450270	15384
1433474_at	EGF-like repeats and discoidin I-like domains 3	Edil3	1.8734	1.45178	1.67106	-0.721916	-0.830365	-0.363362	-0.811817	-1.05009	-1.49456	-0.970164	-0.686998	0.190369	-0.590183	1.08681	Mm.125580	GO:0007155|GO:0007155|GO:0007275|GO:0005615|GO:0005509|GO:0005509|GO:0005515	chr13	89796091	89797068	13612	ENSMUSG00000034488
1433575_at	SRY-box containing gene 4	Sox4	2.82362	3.12009	3.14137	0.152996	2.12313	1.40794	-0.146189	-0.656982	1.0861	0.904671	0.0858402	-0.371822	-0.524077	0.810062	Mm.455819	GO:0006350|GO:0006355|GO:0008152|GO:0031017|GO:0000785|GO:0005634|GO:0005634|GO:0005667|GO:0003677|GO:0003700|GO:0008483|GO:0016740	chr13	28956384	28959383	20677	ENSMUSG00000076431
1433845_x_at	dual specificity phosphatase 9	Dusp9	5.18453	5.20224	4.77427	-0.0969181	-0.230809	-0.341759	-0.0356145	-0.280193	-0.55406	-0.361763	0.243178	0.739066	-0.455463	-0.526782	Mm.16479	GO:0000188|GO:0006470|GO:0016311|GO:0005737|GO:0008138|GO:0016301|GO:0016791|GO:0017017|GO:0017017	chrX	69894338	69896232	75590	ENSMUSG00000031383
1434028_at	aryl hydrocarbon receptor nuclear translocator 2	Arnt2	2.35129	2.1307	2.62204	-1.26154	-1.21738	-0.554464	-0.885982	-1.15248	-0.446399	-0.180754	-0.278221	0.884399	-1.29992	0.693739	Mm.38594	GO:0000160|GO:0001666|GO:0001701|GO:0006350|GO:0006355|GO:0007165|GO:0007165|GO:0007417|GO:0009410|GO:0009636|GO:0045449|GO:0045449|GO:0045941|GO:0045944|GO:0045944|GO:0005634|GO:0005634|GO:0005667|GO:0000155|GO:0003677|GO:0003677|GO:0003700|GO:0003700|GO:0004871|GO:0017162|GO:0030528|GO:0030528|GO:0046982|GO:0046982	chr7	84122467	84124289	11864	ENSMUSG00000015709
1434859_at	uridine monophosphate synthetase	Umps	1.77406	1.74193	1.81238	-0.671851	-1.49149	-0.562307	-0.287569	-0.530026	0.0411348	-0.256797	0.100122	0.120346	-0.63501	0.414543	Mm.13145	GO:0006207|GO:0006221|GO:0008152|GO:0009116|GO:0003824|GO:0004588|GO:0004590|GO:0016740|GO:0016757|GO:0016829|GO:0016831	chr16	33874673	33875438	22247
1435448_at	BCL2-like 11 (apoptosis facilitator)	Bcl2l11	1.77971	2.70138	2.34914	-0.573447	-0.58543	-0.418102	-0.722413	-0.487907	0.0769777	0.0434489	-0.162506	0.098958	-0.35815	0.421699	Mm.141083	GO:0006915|GO:0006915|GO:0042981|GO:0043065|GO:0043065|GO:0043065|GO:0016020|GO:0005515|GO:0008017	chr2	127851274	127853987	12125
1435449_at	BCL2-like 11 (apoptosis facilitator)	Bcl2l11	1.60489	2.19091	1.5783	-0.214045	-0.0345373	-0.322643	-0.365636	-0.54808	0.324254	0.0718017	-0.0997415	0.0409813	-0.368721	0.427482	Mm.141083	GO:0006915|GO:0006915|GO:0042981|GO:0043065|GO:0043065|GO:0043065|GO:0016020|GO:0005515|GO:0008017	chr2	127851274	127853987	12125	ENSMUSG00000027381
1435980_x_at	wingless-related MMTV integration site 6	Wnt6	2.08203	2.47901	2.61995	-0.0700855	0.0498414	0.132441	-0.136424	-0.516964	0.103651	0.622731	-0.161427	-0.102362	-0.277359	0.541145	Mm.268282	GO:0007165|GO:0007223|GO:0007267|GO:0007275|GO:0009887|GO:0016055|GO:0005576|GO:0005576|GO:0005578|GO:0005615|GO:0004871|GO:0005102|GO:0005515	chr1	74717866	74718526	22420	ENSMUSG00000033227
1437920_at	Eph receptor A5	Epha5	2.50088	1.05982	1.60245	-0.0691829	-0.349325	-0.31539	-0.20902	0.114317	-0.0909634	-0.0916176	0.0636229	0.206807	-0.229486	-0.0409427	Mm.137991	GO:0006468|GO:0007169|GO:0016020|GO:0016021|GO:0000166|GO:0004672|GO:0004713|GO:0004872|GO:0005003|GO:0005524|GO:0016301|GO:0016740	chr5	85141516	85142036	13839
1437992_x_at	gap junction membrane channel protein alpha 1	Gja1	3.40319	3.87411	3.87504	1.56502	1.39411	1.5576	1.71124	0.85795	2.57879	2.87401	-1.41717	-0.714274	0.673735	1.45771	Mm.378921	GO:0001701|GO:0001764|GO:0001947|GO:0002070|GO:0007154|GO:0007267|GO:0007507|GO:0007512|GO:0008016|GO:0035050|GO:0043403|GO:0045844|GO:0048514|GO:0005921|GO:0005921|GO:0005922|GO:0016020|GO:0016021|GO:0016021|GO:0030054|GO:0030054|GO:0005243|GO:0005515	chr10	56078614	56078830	14609	ENSMUSG00000050953
1438650_x_at	gap junction membrane channel protein alpha 1	Gja1	3.40483	3.70336	3.8518	1.53086	1.23744	1.49872	1.64458	0.8532	2.50632	2.88901	-1.32205	-0.650385	0.596461	1.37597	Mm.378921	GO:0001701|GO:0001764|GO:0001947|GO:0002070|GO:0007154|GO:0007267|GO:0007507|GO:0007512|GO:0008016|GO:0035050|GO:0043403|GO:0045844|GO:0048514|GO:0005921|GO:0005921|GO:0005922|GO:0016020|GO:0016021|GO:0016021|GO:0030054|GO:0030054|GO:0005243|GO:0005515	chr10	56078669	56078830	14609	ENSMUSG00000050953
1438945_x_at	gap junction membrane channel protein alpha 1	Gja1	3.55264	3.75783	3.90275	1.59046	1.11537	1.43291	1.9505	0.986425	2.57128	2.84543	-1.22556	-0.659138	0.509747	1.37495	Mm.378921	GO:0001701|GO:0001764|GO:0001947|GO:0002070|GO:0007154|GO:0007267|GO:0007507|GO:0007512|GO:0008016|GO:0035050|GO:0043403|GO:0045844|GO:0048514|GO:0005921|GO:0005921|GO:0005922|GO:0016020|GO:0016021|GO:0016021|GO:0030054|GO:0030054|GO:0005243|GO:0005515	chr10	56078554	56078830	14609	ENSMUSG00000050953
1438973_x_at	gap junction membrane channel protein alpha 1	Gja1	3.33785	3.73683	3.79613	1.5133	1.18836	1.41737	1.68764	0.94741	2.48055	2.81496	-1.2335	-0.678992	0.536366	1.37613	Mm.378921	GO:0001701|GO:0001764|GO:0001947|GO:0002070|GO:0007154|GO:0007267|GO:0007507|GO:0007512|GO:0008016|GO:0035050|GO:0043403|GO:0045844|GO:0048514|GO:0005921|GO:0005921|GO:0005922|GO:0016020|GO:0016021|GO:0016021|GO:0030054|GO:0030054|GO:0005243|GO:0005515	chr10	56078613	56078830	14609	ENSMUSG00000050953
1438988_x_at	hematological and neurological expressed sequence 1	Hn1	2.07636	2.63095	2.40122	0.543091	0.417256	0.38648	0.130285	-0.452314	0.468112	0.267331	-0.29174	0.00196934	0.227486	0.0622864	Mm.1775		chr11	115313444	115313660	15374	ENSMUSG00000020737
1441971_at	Transcribed locus		2.70084	3.08735	2.94439	-0.127365	-0.193783	-0.0424852	0.272333	0.21415	-0.043313	0.23334	-0.187312	0.371971	-0.156955	-0.0277047	Mm.25647		chr2	104627864	104628653
1442562_at	RIKEN cDNA D630040G17 gene	D630040G17Rik	1.46158	1.81386	1.56131	0.0996261	-0.360706	-0.371815	-0.0591893	-0.212169	-0.105056	0.013206	0.0180383	-0.131533	-0.178763	0.292258	Mm.48724	GO:0005622|GO:0003676|GO:0008270	chr8	82089139	82089839	622675	ENSMUSG00000071064
1446196_at	high mobility group AT-hook 2	Hmga2	1.62196	2.30776	2.46642	0.358132	0.176191	0.287675	-0.128341	0.440497	-0.198709	0.0629845	0.0178385	0.118013	0.108699	-0.244552	Mm.157190	GO:0006323|GO:0006350|GO:0006355|GO:0007001|GO:0000228|GO:0000785|GO:0005634|GO:0005694|GO:0003677|GO:0005515	chr10	119777695	119778029	15364
1448180_a_at	hematological and neurological expressed sequence 1	Hn1	2.23698	2.89703	2.53174	-0.151507	0.288556	0.0513153	-0.372138	-0.465804	0.210992	0.085392	-0.217678	0.000991821	0.128263	0.0884228	Mm.1775		chr11	115313439	115330477	15374	ENSMUSG00000020737
1448501_at	tetraspanin 6	Tspan6	2.78975	2.94257	2.99419	-0.457638	-0.878998	-0.36983	-0.0358396	0.394888	0.703903	1.17128	-0.257631	-0.325273	0.00625706	0.576646	Mm.46701	GO:0043123|GO:0016020|GO:0016021|GO:0004871	chrX	129237419	129244761	56496	ENSMUSG00000067377
1448964_at	S100 calcium binding protein G	S100g	1.51344	2.62487	1.41295	-0.0123506	-0.0126429	0.00217342	-0.00323343	-0.0133967	-0.0226436	-0.0141163	0.004354	0.00165987	0.00860596	-0.0146203	Mm.6891	GO:0016323|GO:0016324|GO:0005499|GO:0005509	chrX	158306108	158308544	12309	ENSMUSG00000040808
1449210_at	insulin-like growth factor 2 mRNA binding protein 1	Igf2bp1	1.41632	1.76245	1.65539	0.0240736	-0.146535	-0.133274	0.0883069	-0.0930872	-0.33025	0.0895257	-0.122764	0.0866747	-0.257988	0.294076	Mm.399906	GO:0006417|GO:0005737|GO:0000166|GO:0003676|GO:0003676|GO:0003723	chr11	95777684	95822067	140486
1449471_at	potassium large conductance calcium-activated channel, subfamily M, beta member 4 /// similar to calcium activated potassium channel beta 4 subunit	Kcnmb4 /// LOC100047870	2.17266	2.19039	2.17816	-0.83319	-1.35889	-0.870635	-1.14201	-1.2227	-1.17929	-0.976197	-0.396008	0.801594	-0.736863	0.331277	Mm.440652	GO:0001508|GO:0001508|GO:0005513|GO:0005513|GO:0006810|GO:0006811|GO:0006813|GO:0006813|GO:0019228|GO:0019228|GO:0005887|GO:0008076|GO:0008076|GO:0008076|GO:0016020|GO:0016021|GO:0005216|GO:0005267|GO:0005515|GO:0005515|GO:0015269|GO:0015269|GO:0015269	chr10	115821950	115878177	100047870 /// 58802	ENSMUSG00000054934
1449553_at	RIKEN cDNA 2610200G18 gene	2610200G18Rik	4.37443	4.54678	4.32473	-0.127766	-0.392737	0.0382881	-0.120198	0.0284553	-0.350466	0.107391	0.0790019	0.239574	-0.325262	0.00668526	Mm.423029	GO:0005615|GO:0016020|GO:0016021				67149
1450047_at	heparan sulfate 6-O-sulfotransferase 2	Hs6st2	2.44597	2.15395	1.99736	-0.987927	-0.783642	-1.01982	-0.603019	-1.03677	0.288837	0.460752	0.233533	0.684475	-0.916249	-0.00175858	Mm.252561	GO:0005615|GO:0016020|GO:0016021|GO:0016740	chrX	47631434	47926008	50786
1450780_s_at	high mobility group AT-hook 2	Hmga2	4.87989	4.23055	4.98467	0.665338	-0.196659	-0.215467	0.179522	0.119088	0.165992	-0.375015	-0.196458	0.106005	0.245075	-0.154621	Mm.157190	GO:0006323|GO:0006350|GO:0006355|GO:0007001|GO:0000228|GO:0000785|GO:0005634|GO:0005694|GO:0003677|GO:0005515	chr10	119764719	119880067	15364
1450781_at	high mobility group AT-hook 2	Hmga2	5.17343	4.8509	5.76033	0.603069	0.148854	-0.532166	0.0906424	0.0434585	0.491539	0.056922	0.0282474	-0.490336	0.313407	0.148681	Mm.157190	GO:0006323|GO:0006350|GO:0006355|GO:0007001|GO:0000228|GO:0000785|GO:0005634|GO:0005694|GO:0003677|GO:0005515	chr10	119764719	119880067	15364
1452226_at	regulator of chromosome condensation 2 /// hypothetical protein LOC100047340	LOC100047340 /// Rcc2	3.29842	3.34268	3.26101	0.352113	0.65554	0.391178	0.54136	0.203495	0.633639	0.424845	-0.464355	-0.574971	0.99078	0.0485463	Mm.253	GO:0007049|GO:0007067|GO:0051301|GO:0000775|GO:0005874	chr4	139985487	139995296	100047340 /// 108911	ENSMUSG00000040945
1452514_a_at	kit oncogene	Kit	2.15229	2.35378	2.58209	-0.780756	-1.12108	-0.998978	-0.852462	-0.874235	-0.550403	-0.347753	0.109874	0.129544	-0.940589	0.701172	Mm.247073	GO:0006468|GO:0006468|GO:0006935|GO:0007169|GO:0007243|GO:0007281|GO:0008284|GO:0009314|GO:0009987|GO:0016310|GO:0018108|GO:0019221|GO:0030097|GO:0030154|GO:0043406|GO:0043473|GO:0046777|GO:0048066|GO:0009897|GO:0016020|GO:0016021|GO:0016021|GO:0000166|GO:0004672|GO:0004713|GO:0004714|GO:0004872|GO:0005020|GO:0005515|GO:0005524|GO:0016301|GO:0016740	chr5	75930790	75938391	16590	ENSMUSG00000005672
1452894_at	ELAV (embryonic lethal, abnormal vision, Drosophila)-like 4 (Hu antigen D)	Elavl4	4.73706	2.2106	2.24348	-0.0120468	-0.70683	-0.568108	0.0736256	-0.37016	-0.646593	-0.336285	0.239135	-0.0830402	-0.172725	0.0166311	Mm.3970	GO:0000166|GO:0003676|GO:0003723	chr4	109701656	109784766	15572	ENSMUSG00000028546
1453148_at	sema domain, immunoglobulin domain (Ig), short basic domain, secreted, (semaphorin) 3D /// hypothetical protein LOC100044160	LOC100044160 /// Sema3d	1.5805	1.46572	1.29592	-0.114456	0.231619	0.326932	0.173489	-0.0948477	0.081068	0.181919	0.0262847	-0.134787	0.0197668	0.0887356	Mm.89313	GO:0007275|GO:0007275|GO:0007399|GO:0007399|GO:0030154|GO:0016020|GO:0004872	chr5	12582176	12594945	100044160 /// 108151	ENSMUSG00000040254
1454737_at	dual specificity phosphatase 9	Dusp9	2.08467	2.1456	1.74495	0.00308275	-0.486948	0.1142	-0.00950813	-0.101424	-0.314239	0.0179214	0.147793	-0.074924	-0.422744	0.349875	Mm.16479	GO:0000188|GO:0006470|GO:0016311|GO:0005737|GO:0008138|GO:0016301|GO:0016791|GO:0017017|GO:0017017	chrX	69894338	69896232	75590	ENSMUSG00000031383
1455223_at	insulin-like growth factor 2 mRNA binding protein 1	Igf2bp1	4.68802	5.03747	4.85405	-0.0551977	-0.156234	0.339282	-0.147862	-0.0250821	0.246696	-0.00973797	0.0960054	-0.148849	0.190245	-0.137403	Mm.460911	GO:0006417|GO:0000166|GO:0003676|GO:0003723	chr11	95773255	95775507	140486
1455425_at	expressed sequence BB001228	BB001228	2.34232	1.87872	2.5704	-0.675204	-1.2676	-0.569852	-0.848642	-0.825587	-0.142206	0.109685	0.250101	0.177153	-1.15205	0.724795	Mm.17774		chr10	62199927	62200923	103503
1456005_a_at	BCL2-like 11 (apoptosis facilitator)	Bcl2l11	1.52974	2.37267	2.17091	0.178915	0.30804	0.100599	-0.0827599	-0.491785	0.367294	0.141924	-0.25948	0.157195	-0.476219	0.578506	Mm.141083	GO:0006915|GO:0006915|GO:0042981|GO:0043065|GO:0043065|GO:0043065|GO:0016020|GO:0005515|GO:0008017	chr2	127851628	127852670	12125	ENSMUSG00000027381
1456783_at	zinc finger, DBF-type containing 2	Zdbf2	3.35269	2.99567	3.18799	-0.474041	-0.49193	-0.0110354	-0.255591	-0.322775	0.193787	0.113056	0.282535	-0.0552621	-0.0815334	-0.145738	Mm.86986		chr1	63248195	63248851	73884
1458140_at	slit homolog 2 (Drosophila)	Slit2	1.84725	2.82494	2.8566	-0.494071	0.133641	0.243233	-0.233212	0.322145	-0.130919	0.738675	0.519003	-0.249774	-0.440064	0.170836	Mm.289739	GO:0001656|GO:0001657|GO:0006935|GO:0007186|GO:0007275|GO:0007399|GO:0007411|GO:0007411|GO:0007509|GO:0008347|GO:0030154|GO:0031290|GO:0050929|GO:0005576|GO:0005615|GO:0016021|GO:0004963|GO:0005102|GO:0005509|GO:0005515	chr5	48470817	48471405	20563
1460003_at	expressed sequence AI956758	AI956758	1.07761	1.95185	1.7794	-0.519932	0.179977	0.153328	-0.754148	-0.843338	-0.0843949	-0.00140715	0.0934443	0.138017	-0.773802	0.542341	Mm.384304		chr2	16674951	16676083	99132
1460324_at	DNA methyltransferase 3A	Dnmt3a	2.04911	2.23451	2.08582	-0.850331	-0.568828	-0.454812	-0.621582	-1.23897	-0.470019	-0.123768	-0.203621	-0.397695	-0.436346	1.03766	Mm.5001	GO:0000122|GO:0006306|GO:0006306|GO:0006306|GO:0006346|GO:0006349|GO:0006350|GO:0006355|GO:0007283|GO:0000791|GO:0000792|GO:0005634|GO:0005634|GO:0005720|GO:0005737|GO:0005737|GO:0016363|GO:0003677|GO:0003677|GO:0003677|GO:0003682|GO:0003886|GO:0003886|GO:0003886|GO:0005515|GO:0008168|GO:0008168|GO:0008270|GO:0016740|GO:0046872	chr12	3835020	3914455	13435	ENSMUSG00000020661
LR values relative to Sca-1Neg average are indicated

## Sheet: UGE-only v Ianova NSC #106
Probe Set ID	Gene Title	Gene Symbol	UGE1	UGE2	UGE3	SChi1	SChi3	SChi4	SClo1	SClo2	SClo4	SClo5	SCng1	SCng2	SCng4	SCng5	Unigene(Avadis)	GO(Avadis)	Chromosome Number(Avadis)	Chromosome Start Index(Avadis)	Chromosome End Index(Avadis)	Entrez Gene	Ensembl
1415800_at	gap junction membrane channel protein alpha 1	Gja1	3.63935	3.92536	3.95234	1.1165	1.1552	1.47301	1.60846	1.00162	2.6095	2.87198	-1.14046	-0.939317	0.724382	1.35539	Mm.378921	GO:0001701|GO:0001764|GO:0001947|GO:0002070|GO:0007154|GO:0007267|GO:0007507|GO:0007512|GO:0008016|GO:0035050|GO:0043403|GO:0045844|GO:0048514|GO:0005921|GO:0005921|GO:0005922|GO:0016020|GO:0016021|GO:0016021|GO:0030054|GO:0030054|GO:0005243|GO:0005515	chr10	56065687	56078838	14609	ENSMUSG00000050953
1415993_at	squalene epoxidase	Sqle	0.957459	1.55881	1.46694	-1.37306	-1.79035	-1.22697	-0.420463	-0.625296	-1.07538	-0.927339	-0.131339	-0.619942	0.0838099	0.667471	Mm.296169	GO:0006118|GO:0008152|GO:0005615|GO:0005783|GO:0005792|GO:0016020|GO:0016021|GO:0016021|GO:0004506|GO:0016491	chr15	59144718	59160874	20775	ENSMUSG00000022351
1416006_at	midkine	Mdk	4.79959	4.16976	3.99546	-1.15429	-1.29683	0.0208673	0.282915	-0.676745	1.064	1.98838	0.158254	-0.148511	-0.452687	0.442946	Mm.906	GO:0000074|GO:0007275|GO:0008283|GO:0009611|GO:0030154|GO:0030325|GO:0005615|GO:0008083|GO:0008201|GO:0008201	chr2	91730659	91733121	17242	ENSMUSG00000027239
1416444_at	elongation of very long chain fatty acids (FEN1/Elo2, SUR4/Elo3, yeast)-like 2	Elovl2	2.36204	1.22245	1.72216	0.00713587	-0.722566	-0.594648	-0.774769	-0.198788	-0.185282	-0.0876603	-0.198947	0.260206	-0.524535	0.463276	Mm.2567	GO:0000038|GO:0006633|GO:0008610|GO:0005783|GO:0005792|GO:0016020|GO:0016021|GO:0016021|GO:0016747	chr13	41193354	41231136	54326
1416457_at	dimethylarginine dimethylaminohydrolase 2	Ddah2	2.38165	2.12661	2.08734	0.0594387	0.214845	0.601452	-0.0308714	0.0262289	0.409502	0.665829	-0.109097	-0.172451	-0.0855036	0.367052	Mm.1457	GO:0006527|GO:0006527|GO:0006809|GO:0007263|GO:0003824|GO:0016403|GO:0016403|GO:0016787|GO:0016787	chr17	34667107	34670579	51793	ENSMUSG00000007039
1416675_s_at	phospholipase C, delta 1	Plcd1	2.29159	3.61092	2.71221	0.297223	1.91187	1.74882	-0.524583	-0.647516	1.31691	1.40632	-0.200014	-1.19746	0.0169792	1.38049	Mm.23963	GO:0001525|GO:0001890|GO:0006629|GO:0006629|GO:0007165|GO:0007165|GO:0007242|GO:0007242|GO:0016042|GO:0016042|GO:0005737|GO:0005829|GO:0004435|GO:0004435|GO:0004629|GO:0004629|GO:0004871|GO:0004871|GO:0005509|GO:0005509|GO:0016787|GO:0016787|GO:0046872	chr9	118920260	118942200	18799	ENSMUSG00000010660
1416872_at	tetraspanin 6	Tspan6	2.7925	3.03084	3.05087	-0.188592	-0.980784	-0.164208	0.107233	0.229125	0.531465	1.21434	-0.259335	-0.0826864	-0.154459	0.496481	Mm.46701	GO:0043123|GO:0016020|GO:0016021|GO:0004871	chrX	129237419	129244761	56496	ENSMUSG00000067377
1417319_at	poliovirus receptor-related 3	Pvrl3	2.52882	1.97339	2.77139	0.0253701	-0.00603819	0.112512	0.177277	-0.330481	1.16367	1.36631	-0.221472	0.160935	-0.373143	0.433679	Mm.440435	GO:0007155|GO:0007156|GO:0016337|GO:0005615|GO:0005886|GO:0005911|GO:0005913|GO:0016020|GO:0016021|GO:0043296|GO:0004872|GO:0005515|GO:0042803	chr16	46366179	46416233	58998
1417355_at	paternally expressed 3	Peg3	4.75179	5.11994	5.2035	-1.13851	-1.24078	-0.622764	-1.49086	-1.92636	-1.42922	-1.40113	-1.31156	1.36706	-1.36283	1.30733	Mm.389800	GO:0006915|GO:0005622|GO:0005737|GO:0003676|GO:0008270|GO:0046872	chr7	6308973	6334507	18616	ENSMUSG00000002265
1417356_at	paternally expressed 3	Peg3	2.13814	1.67691	2.42547	0.00146055	-0.183875	-0.119325	-0.186965	-0.172818	-0.179607	-0.163042	0.246402	0.128455	-0.2045	-0.170358	Mm.389800	GO:0006915|GO:0005622|GO:0005737|GO:0003676|GO:0008270|GO:0046872	chr7	6308973	6334507	18616	ENSMUSG00000002265
1417359_at	microfibrillar-associated protein 2	Mfap2	3.78012	2.80116	3.08511	-1.25592	-0.435071	0.619754	-0.398311	-0.370643	1.78229	2.47214	-0.135591	-0.0713119	-0.46063	0.667534	Mm.7386	GO:0001527|GO:0005578|GO:0005615	chr4	140284899	140288054	17150	ENSMUSG00000060572
1417599_at	CD276 antigen	Cd276	2.74698	3.18483	2.7911	0.586626	1.09486	1.00719	0.40881	-0.359333	1.21348	1.09042	-0.650786	-0.292191	0.583647	0.35933	Mm.5356	GO:0030501|GO:0042130|GO:0042130|GO:0045077|GO:0045077|GO:0045085|GO:0045669|GO:0050728|GO:0050776|GO:0009897|GO:0016020|GO:0016021|GO:0016021|GO:0005102|GO:0005102	chr9	58322265	58353574	102657	ENSMUSG00000035914
1418139_at	doublecortin	Dcx	3.44384	1.40826	1.9269	0.738239	0.365423	-0.0268917	-0.051384	-0.0109468	0.0154586	0.051681	0.0759101	0.386693	-0.195456	-0.267148	Mm.12871	GO:0001764|GO:0007242|GO:0007275|GO:0007399|GO:0007417|GO:0007420|GO:0021952|GO:0030154|GO:0048675|GO:0048813|GO:0005737|GO:0005856|GO:0005875|GO:0005515|GO:0008017	chrX	139102191	139179679	13193	ENSMUSG00000031285
1418160_at	makorin, ring finger protein, 3	Mkrn3	1.4854	1.96379	1.91284	-0.409932	0.694894	0.138817	-0.605448	-0.0926309	0.928266	0.215842	-0.513477	-0.281131	0.351809	0.442798	Mm.146	GO:0003676|GO:0005515|GO:0008270|GO:0046872	chr7	62296542	62299106	22652
1418209_a_at	profilin 2	Pfn2	1.92762	2.50457	2.26426	-0.236541	-0.101616	0.501597	0.117661	-0.588573	0.619364	0.880665	0.202436	-0.698244	-0.11163	0.607438	Mm.271744	GO:0007010|GO:0030036|GO:0030036|GO:0005737|GO:0005856|GO:0015629|GO:0003779|GO:0005515	chr3	57929828	57935686	18645	ENSMUSG00000027805
1418210_at	profilin 2	Pfn2	1.90583	2.41302	2.27218	-0.430159	-0.111602	0.360347	-0.0749311	-0.631737	0.613737	0.907802	0.282475	-0.610444	-0.193257	0.521227	Mm.271744	GO:0007010|GO:0030036|GO:0030036|GO:0005737|GO:0005856|GO:0015629|GO:0003779|GO:0005515	chr3	57929828	57935686	18645	ENSMUSG00000027805
1418260_at	hormonally upregulated Neu-associated kinase /// similar to hormonally upregulated Neu-associated kinase	Hunk /// LOC630567	3.40293	3.47843	3.49781	0.492116	0.835735	0.656869	1.22942	0.925111	2.26492	2.26729	-0.758122	-0.749807	0.79156	0.716372	Mm.125874	GO:0006468|GO:0006468|GO:0000166|GO:0004672|GO:0004672|GO:0004674|GO:0005524|GO:0016301|GO:0016740	chr16	90275366	90388412	26559 /// 630567	ENSMUSG00000053414
1418401_a_at	dual specificity phosphatase 16	Dusp16	1.35211	2.43501	2.09463	-0.507746	-0.101002	-0.133276	-0.486152	-0.517435	0.432405	0.0301924	-0.131185	-0.397706	0.318995	0.209894	Mm.3994	GO:0000188|GO:0006470|GO:0016311|GO:0005634|GO:0005737|GO:0005515|GO:0008138|GO:0016301|GO:0016787|GO:0016791|GO:0016791|GO:0017017	chr6	134681134	134758258	70686	ENSMUSG00000030203
1418715_at	pantothenate kinase 1	Pank1	1.89056	2.27605	2.35582	0.131851	-0.680155	-0.424135	0.440033	0.288285	0.458807	0.470225	-0.193928	-0.367517	0.492802	0.0686417	Mm.24742	GO:0015937|GO:0015937|GO:0000166|GO:0004594|GO:0004594|GO:0005524|GO:0016301|GO:0016740	chr19	34876810	34943914	75735	ENSMUSG00000033610
1419155_a_at	SRY-box containing gene 4	Sox4	2.37879	2.9435	2.18365	0.857804	2.52838	1.90802	0.587771	-0.375197	0.967684	0.561097	-0.124598	-0.50375	-0.0645533	0.692902	Mm.240627	GO:0006350|GO:0006355|GO:0008152|GO:0031017|GO:0000785|GO:0005634|GO:0005634|GO:0005667|GO:0003677|GO:0003700|GO:0008483|GO:0016740	chr13	28958114	28961176	20677	ENSMUSG00000076431
1419156_at	SRY-box containing gene 4	Sox4	2.27599	3.17431	2.39642	1.09105	2.95133	2.19406	0.613193	-0.648307	1.37619	1.02876	-0.342723	-0.727621	0.0952291	0.975117	Mm.240627	GO:0006350|GO:0006355|GO:0008152|GO:0031017|GO:0000785|GO:0005634|GO:0005634|GO:0005667|GO:0003677|GO:0003700|GO:0008483|GO:0016740	chr13	28958114	28961176	20677	ENSMUSG00000076431
1419638_at	ephrin B2	Efnb2	2.91318	3.43778	3.30321	0.941416	1.38129	1.45443	0.236225	-0.0583315	0.893037	0.748383	-0.0356998	-0.586418	-0.238133	0.860251	Mm.209813	GO:0001945|GO:0007275|GO:0007399|GO:0009887|GO:0030154|GO:0005886|GO:0016020|GO:0016021|GO:0016021|GO:0005515	chr8	8617208	8661208	13642	ENSMUSG00000001300
1419652_s_at	RIKEN cDNA 2610200G18 gene	2610200G18Rik	1.98704	2.04842	1.95528	-0.69091	-0.623622	-0.750917	-0.194186	0.127442	-0.211414	-0.405436	-0.0420456	-0.235182	0.292469	-0.0152416	Mm.458100	GO:0005615|GO:0016020|GO:0016021				67149
1420603_s_at	retinoic acid early transcript 1, alpha /// retinoic acid early transcript beta /// retinoic acid early transcript gamma /// retinoic acid early transcript delta /// retinoic acid early transcript 1E	Raet1a /// Raet1b /// Raet1c /// Raet1d /// Raet1e	1.74581	2.2877	1.57777	0.746668	0.626484	0.731046	0.546811	-0.0128407	0.408194	1.02645	0.303294	0.0448503	-0.110804	-0.23734	Mm.458004	GO:0002839|GO:0006955|GO:0019882|GO:0032729|GO:0032816|GO:0042271|GO:0043032|GO:0045429|GO:0016020|GO:0031362|GO:0046658|GO:0046658|GO:0046703|GO:0048503|GO:0048503	chr10	21848024	22063555	19368 /// 19369 /// 19370 /// 379043 /// 56554	ENSMUSG00000053219
1420798_s_at	protocadherin alpha 6 /// protocadherin alpha 7 /// protocadherin alpha 5 /// protocadherin alpha 11 /// protocadherin alpha 10 /// protocadherin alpha 1 /// protocadherin alpha 9 /// protocadherin alpha 3 /// protocadherin alpha 12 /// protocadherin alpha 2 /// protocadherin alpha 8 /// protocadherin alpha subfamily C, 1 /// protocadherin alpha subfamily C, 2	Pcdha1 /// Pcdha10 /// Pcdha11 /// Pcdha12 /// Pcdha2 /// Pcdha3 /// Pcdha5 /// Pcdha6 /// Pcdha7 /// Pcdha8 /// Pcdha9 /// Pcdhac1 /// Pcdhac2	4.87773	5.47933	4.79947	-0.449492	-0.243744	-0.454228	-0.578693	-0.299184	0.0857272	0.348155	-0.60308	0.16221	-0.556737	0.997607	Mm.453213	GO:0007155|GO:0007155|GO:0007156|GO:0005624|GO:0005634|GO:0016020|GO:0016021|GO:0005509|GO:0005515|GO:0005515	chr18	37056275	37313631	116731 /// 12937 /// 12939 /// 12941 /// 12942 /// 12943 /// 192161 /// 192163 /// 192164 /// 353234 /// 353235 /// 353236 /// 353237	ENSMUSG00000007440
1420851_at	par-6 partitioning defective 6 homolog gamma (C. elegans)	Pard6g	2.15242	3.36737	2.74932	0.0390291	1.40825	0.932134	-0.201324	-0.406308	1.48912	1.36218	-1.04544	-0.597623	0.673632	0.969437	Mm.24678	GO:0007049|GO:0007242|GO:0051301|GO:0005737|GO:0005923|GO:0016020|GO:0030054|GO:0005515	chr18	80209044	80281699	93737	ENSMUSG00000056214
1421830_at	adenylate kinase 3 alpha-like 1 /// similar to adenylate kinase 4	Ak3l1 /// LOC100047616	2.50921	3.08289	2.96181	-0.0651517	-0.117322	0.318422	0.0961809	-0.073523	-0.148278	0.284643	0.327053	-0.0586514	-0.966071	0.697669	Mm.42040	GO:0006139|GO:0005739|GO:0005739|GO:0000166|GO:0004017|GO:0005524|GO:0005525|GO:0016301|GO:0016740|GO:0016776|GO:0019201	chr4	100917670	100965703	100047616 /// 11639	ENSMUSG00000028527
1422552_at	reprimo, TP53 dependent G2 arrest mediator candidate	Rprm	5.37795	3.2441	5.28173	-0.474518	-0.536924	-0.0397429	0.121163	-0.143706	-0.57032	-0.358655	-0.110941	-0.211682	-0.0960774	0.418701	Mm.27086	GO:0007050|GO:0007346|GO:0005737|GO:0016021	chr2	53899484	53900938	67874
1422628_at	RIKEN cDNA 4632417K18 gene	4632417K18Rik	2.00843	2.10427	1.84793	-0.348877	0.00970554	0.0858383	-0.421427	-0.430521	-0.393055	-0.0811295	0.1476	0.925904	-0.861786	-0.211716	Mm.1643	GO:0008233	chr19	12640558	12656820	107373	ENSMUSG00000024691
1423506_a_at	neuronatin	Nnat	6.25109	5.23688	4.87505	0.0207715	-0.568483	-0.764577	0.268233	0.0715876	-0.00166512	-0.0593538	-0.364512	0.0964599	0.323013	-0.0549607	Mm.233903	GO:0007275	chr7	113383962	113385117	18111	ENSMUSG00000067786
1423537_at	growth associated protein 43	Gap43	4.91679	1.77769	2.00598	-0.398315	-0.186989	0.0594115	-0.0293546	0.027566	-0.269004	0.235429	-0.110172	0.00499439	0.185071	-0.079896	Mm.1222	GO:0001558|GO:0007275|GO:0007399|GO:0007411|GO:0010001|GO:0016198|GO:0030154|GO:0040008|GO:0045165|GO:0016020|GO:0030054|GO:0030424|GO:0042995|GO:0045202|GO:0005516	chr16	42167773	42259841	14432	ENSMUSG00000047261
1423596_at	NIMA (never in mitosis gene a)-related expressed kinase 6	Nek6	2.23912	2.48914	2.21165	-0.439315	0.360742	0.109702	0.0634913	-0.111931	0.679992	1.12283	-0.346854	0.332253	-0.374617	0.389219	Mm.143818	GO:0006468|GO:0006468|GO:0006468|GO:0006915|GO:0007049|GO:0007059|GO:0007059|GO:0007067|GO:0030071|GO:0051301|GO:0005737|GO:0005737|GO:0000166|GO:0000287|GO:0000287|GO:0004672|GO:0004672|GO:0004674|GO:0004674|GO:0004674|GO:0004713|GO:0005524|GO:0005524|GO:0016301|GO:0016740|GO:0046872	chr2	38333735	38410050	59126	ENSMUSG00000026749
1424341_s_at	protocadherin alpha 6 /// protocadherin alpha 7 /// protocadherin alpha 5 /// protocadherin alpha 11 /// protocadherin alpha 10 /// protocadherin alpha 1 /// protocadherin alpha 9 /// protocadherin alpha 3 /// protocadherin alpha 12 /// protocadherin alpha 2 /// protocadherin alpha 8 /// protocadherin alpha subfamily C, 1 /// protocadherin alpha subfamily C, 2	Pcdha1 /// Pcdha10 /// Pcdha11 /// Pcdha12 /// Pcdha2 /// Pcdha3 /// Pcdha5 /// Pcdha6 /// Pcdha7 /// Pcdha8 /// Pcdha9 /// Pcdhac1 /// Pcdhac2	3.52648	4.11949	3.48953	0.243886	0.00241661	0.159249	-0.064147	-0.0983033	0.152602	0.205662	-0.0352349	0.203891	-0.0105066	-0.158149	Mm.453213	GO:0007155|GO:0007155|GO:0007156|GO:0005624|GO:0005634|GO:0016020|GO:0016021|GO:0005509|GO:0005515|GO:0005515	chr18	37269942	37313637	116731 /// 12937 /// 12939 /// 12941 /// 12942 /// 12943 /// 192161 /// 192163 /// 192164 /// 353234 /// 353235 /// 353236 /// 353237	ENSMUSG00000007440
1425248_a_at	TYRO3 protein tyrosine kinase 3 /// similar to Rse	LOC100048488 /// Tyro3	2.32865	3.20002	2.43687	1.89304	1.61257	1.46205	0.961652	0.865197	0.982879	0.0689216	-0.521034	-0.489612	1.36315	-0.352503	Mm.2901	GO:0006468|GO:0007155|GO:0005615|GO:0016020|GO:0016021|GO:0016021|GO:0000166|GO:0004672|GO:0004713|GO:0004872|GO:0005515|GO:0005524|GO:0016301|GO:0016740	chr2	119491169	119509542	100048488 /// 22174	ENSMUSG00000027298
1425452_s_at	protein tyrosine phosphatase, receptor type, J /// expressed sequence AW125753	AW125753 /// Ptprj	1.44658	2.39765	1.93455	0.393124	-0.0802307	-0.330774	-0.049284	-0.00986767	-0.517281	-1.44293	0.747554	-0.473725	0.0177517	-0.29158	Mm.330393	GO:0001570|GO:0006470|GO:0007185|GO:0007507|GO:0016311|GO:0005886|GO:0016020|GO:0016021|GO:0016021|GO:0004721|GO:0004725|GO:0004872|GO:0016787|GO:0016791	chr12	14173392	14174486	105005 /// 19271	ENSMUSG00000020607
1426024_a_at	drebrin 1	Dbn1	3.4495	3.05298	3.11118	-0.164329	-0.271226	0.305427	0.00126982	-0.0776048	0.132737	0.364415	-0.0591145	0.325572	-0.14499	-0.121468	Mm.19016	GO:0007015|GO:0007275|GO:0007399|GO:0030154|GO:0005622|GO:0005737|GO:0005886|GO:0015629|GO:0003779|GO:0005515|GO:0005522	chr13	55483637	55497688	56320	ENSMUSG00000034675
1426649_at	transmembrane protein with EGF-like and two follistatin-like domains 1 /// similar to Transmembrane protein with EGF-like and two follistatin-like domains 1	LOC100045217 /// Tmeff1	3.63248	3.59411	3.81798	-0.567544	-0.529516	-0.207489	0.00556946	-0.0590086	0.0105119	0.402701	-0.348836	-0.590489	0.61341	0.325912	Mm.422686	GO:0007275|GO:0016020|GO:0016021|GO:0004867	chr4	48605965	48684231	100045217 /// 230157	ENSMUSG00000028347
1426766_at	RIKEN cDNA 6330403K07 gene	6330403K07Rik	3.55864	3.30707	3.25063	-1.72102	-0.178295	0.630667	-0.268644	-0.739978	2.4888	2.93982	-0.246887	-0.168844	-0.355569	0.771299	Mm.27768		chr11	70848144	70849708	103712	ENSMUSG00000018451
1427141_at	RIKEN cDNA 2700099C18 gene	2700099C18Rik	0.897716	1.73259	1.68937	-0.0503783	-0.0917635	0.101977	-0.234905	-0.411062	-0.131815	-0.449086	-0.0169296	-0.333384	-0.0052495	0.355564	Mm.440259		chr17	95054246	95079246	77022
1427142_s_at	jumonji, AT rich interactive domain 1B (Rbp2 like)	Jarid1b	1.87195	3.26963	2.56902	0.0719285	-0.474581	0.35288	-0.306555	-0.466687	-0.0205741	0.469896	-0.272422	-0.994894	0.281679	0.985638	Mm.28995	GO:0006350|GO:0006355|GO:0016568|GO:0005622|GO:0005634|GO:0003677|GO:0005506|GO:0005515|GO:0005515|GO:0008270|GO:0016491|GO:0016702|GO:0046872	chr1	136418976	136449294	75605
1427167_at	armadillo repeat containing, X-linked 4	Armcx4	3.20457	3.63093	3.45843	-0.998941	-0.826144	0.415223	-0.541383	-0.748184	1.16631	1.62877	-0.226785	-0.314797	-0.439567	0.981149	Mm.31961	GO:0005488	chrX	130041179	130043103	102910	ENSMUSG00000049804
1427231_at	roundabout homolog 1 (Drosophila)	Robo1	3.8905	4.06608	3.91413	0.314171	0.288085	0.979995	0.557791	0.230894	1.08515	1.79592	-0.45318	-0.414332	0.428974	0.438539	Mm.310772	GO:0006935|GO:0007156|GO:0007275|GO:0007399|GO:0007411|GO:0007411|GO:0030154|GO:0050772|GO:0005615|GO:0009986|GO:0016020|GO:0016021|GO:0030673|GO:0004872|GO:0005515|GO:0042802|GO:0046982	chr16	72546577	72928780	19876
1428284_at	RIKEN cDNA 8430427H17 gene	8430427H17Rik	2.62918	3.11844	2.88236	0.601179	0.800585	1.5389	0.281707	-0.373902	0.810286	0.968623	0.14898	0.265877	-0.710949	0.296091	Mm.50600		chr2	153098902	153101884	329540	ENSMUSG00000061411
1428572_at	brain abundant, membrane attached signal protein 1 /// similar to 22 kDa neuronal tissue-enriched acidic protein	Basp1 /// LOC100045716	2.89496	2.62699	2.70769	-0.86494	-0.945414	-0.670645	-0.0979376	-0.921205	-0.83064	-0.288582	-0.0958462	0.599157	-0.438552	-0.0647602	Mm.29586	GO:0006355|GO:0005634|GO:0016020|GO:0042995|GO:0003677	chr15	25307867	25358428	100045716 /// 70350	ENSMUSG00000045763
1429051_s_at	SRY-box containing gene 11	Sox11	5.16849	5.04755	5.34517	-0.0160351	0.731418	0.375118	0.117662	0.120815	1.32393	1.00773	-0.15025	-0.192967	0.0994673	0.24375	Mm.41702	GO:0006350|GO:0006355|GO:0005667|GO:0003677|GO:0003700	chr12	27920535	27922946	20666
1429152_at	zinc finger with KRAB and SCAN domains 1	Zkscan1	1.25925	2.1379	1.63823	-0.254335	-0.919182	-0.479741	-0.193703	0.0173526	-0.219302	-0.368946	-0.414389	-0.326156	0.337913	0.402631	Mm.213114	GO:0006350|GO:0006355|GO:0006355|GO:0005622|GO:0005622|GO:0005634|GO:0005634|GO:0003676|GO:0003676|GO:0003677|GO:0003700|GO:0003700|GO:0008270|GO:0008270|GO:0046872	chr5	138332512	138335389	74570	ENSMUSG00000029729
1429178_at	odd Oz/ten-m homolog 3 (Drosophila)	Odz3	2.69463	2.84481	2.49156	-0.995573	-1.03703	-0.972165	-0.668087	-0.655994	-0.230753	0.548049	-0.195963	-0.2433	-0.208566	0.647828	Mm.42191	GO:0005887|GO:0016020|GO:0016021	chr8	49724489	49725512	23965
1429372_at	SRY-box containing gene 11	Sox11	5.74009	5.4068	5.77325	0.527317	1.02649	0.293518	0.436708	-0.378935	1.22353	0.738815	-0.0272121	-0.170846	-0.374146	0.572205	Mm.41702	GO:0006350|GO:0006355|GO:0005667|GO:0003677|GO:0003700	chr12	27922537	27925447	20666
1429459_at	sema domain, immunoglobulin domain (Ig), short basic domain, secreted, (semaphorin) 3D	Sema3d	3.78853	3.99316	3.87007	-0.0692163	-0.530313	0.407045	-1.65404	-1.53943	0.455671	0.665684	-0.476084	0.102437	-0.519982	0.89363	Mm.89313	GO:0007275|GO:0007275|GO:0007399|GO:0007399|GO:0030154|GO:0016020|GO:0004872	chr5	12582176	12594945	108151
1430667_at	protocadherin 10	Pcdh10	1.77777	1.21396	1.37365	-0.0710931	-0.226358	0.373285	0.11236	-0.22435	-0.117437	-0.123529	-0.0693965	-0.15289	0.116266	0.10602	Mm.405171	GO:0007155|GO:0007155|GO:0007156|GO:0007156|GO:0005615|GO:0005887|GO:0016020|GO:0016020|GO:0016021|GO:0016021|GO:0005509|GO:0005515	chr3	45488907	45517052	18526
1431225_at	SRY-box containing gene 11	Sox11	5.18749	5.56748	5.62749	0.198169	1.01723	0.800766	0.911929	0.648842	1.43274	1.79676	-0.100467	0.0502505	-0.160304	0.21052	Mm.457645	GO:0006350|GO:0006355|GO:0005667|GO:0003677|GO:0003700	chr12	27923315	27924787	20666
1431349_at	heterogeneous nuclear ribonucleoprotein A/B	Hnrpab	2.39388	2.44035	2.37527	0.269904	0.153953	0.299167	0.683442	0.922444	0.368775	0.388734	0.0336828	-1.32322	0.99138	0.298158	Mm.280842	GO:0001837|GO:0006350|GO:0006355|GO:0006396|GO:0043193|GO:0005634|GO:0005737|GO:0030529|GO:0000166|GO:0003676|GO:0003677|GO:0003700|GO:0003723|GO:0005515|GO:0043565	chr11	51442292	51450270	15384
1433434_at	expressed sequence AW551984	AW551984	4.51761	4.42315	4.18868	0.0528426	-0.492282	1.74325	-0.582135	-0.0112867	0.793025	2.13085	-0.250589	0.132441	-0.154759	0.272908	Mm.208855	GO:0007229	chr9	39338112	39341844	244810	ENSMUSG00000038112
1433474_at	EGF-like repeats and discoidin I-like domains 3	Edil3	1.8734	1.45178	1.67106	-0.721916	-0.830365	-0.363362	-0.811817	-1.05009	-1.49456	-0.970164	-0.686998	0.190369	-0.590183	1.08681	Mm.125580	GO:0007155|GO:0007155|GO:0007275|GO:0005615|GO:0005509|GO:0005509|GO:0005515	chr13	89796091	89797068	13612	ENSMUSG00000034488
1433575_at	SRY-box containing gene 4	Sox4	2.82362	3.12009	3.14137	0.152996	2.12313	1.40794	-0.146189	-0.656982	1.0861	0.904671	0.0858402	-0.371822	-0.524077	0.810062	Mm.455819	GO:0006350|GO:0006355|GO:0008152|GO:0031017|GO:0000785|GO:0005634|GO:0005634|GO:0005667|GO:0003677|GO:0003700|GO:0008483|GO:0016740	chr13	28956384	28959383	20677	ENSMUSG00000076431
1433924_at	paternally expressed 3	Peg3	3.90988	4.12282	4.32504	-2.69212	-2.09092	-1.62512	-2.3683	-2.25211	-1.10393	-0.86899	0.531516	0.942636	-1.69328	0.219127		GO:0006915|GO:0005622|GO:0003676|GO:0008270|GO:0046872	chr7	6307977	6309019	18616
1434028_at	aryl hydrocarbon receptor nuclear translocator 2	Arnt2	2.35129	2.1307	2.62204	-1.26154	-1.21738	-0.554464	-0.885982	-1.15248	-0.446399	-0.180754	-0.278221	0.884399	-1.29992	0.693739	Mm.38594	GO:0000160|GO:0001666|GO:0001701|GO:0006350|GO:0006355|GO:0007165|GO:0007165|GO:0007417|GO:0009410|GO:0009636|GO:0045449|GO:0045449|GO:0045941|GO:0045944|GO:0045944|GO:0005634|GO:0005634|GO:0005667|GO:0000155|GO:0003677|GO:0003677|GO:0003700|GO:0003700|GO:0004871|GO:0017162|GO:0030528|GO:0030528|GO:0046982|GO:0046982	chr7	84122467	84124289	11864	ENSMUSG00000015709
1434116_at	chromobox homolog 2 (Drosophila Pc class)	Cbx2	2.72903	3.28757	3.00218	-0.152913	0.154108	0.178109	0.0998168	-0.146787	0.115561	0.113661	-0.488536	-0.336895	0.630131	0.195301	Mm.14547	GO:0000122|GO:0006333|GO:0006350|GO:0006355|GO:0016568|GO:0000785|GO:0005634|GO:0031519|GO:0003677|GO:0003682|GO:0003682|GO:0005515	chr11	118845513	118847360	12416	ENSMUSG00000025577
1435286_at	expressed sequence AW125296	AW125296	2.22629	1.05291	1.29103	0.27675	0.0891247	0.130817	0.325423	0.229052	-0.185049	-0.0440068	-0.273788	0.15316	0.0224514	0.0981765	Mm.438006		chr5	85128992	85130431	100928
1436319_at	sulfatase 1	Sulf1	2.89671	3.28095	2.77439	-0.236391	0.0817141	1.28201	-0.79351	-0.744483	0.30884	1.32093	0.4497	0.150589	-1.53125	0.930957	Mm.45563	GO:0006790|GO:0006915|GO:0008152|GO:0005615|GO:0005783|GO:0009986|GO:0009986|GO:0004065|GO:0004065|GO:0005509|GO:0008449|GO:0008484|GO:0016787|GO:0046872	chr1	12845608	12846405	240725
1436790_a_at	SRY-box containing gene 11	Sox11	4.69603	4.65889	4.52389	0.588923	0.0752134	0.954714	0.766932	0.344245	0.887819	1.77834	0.0828695	0.249385	-0.226118	-0.106138	Mm.41702	GO:0001764|GO:0006325|GO:0006350|GO:0006355|GO:0006355|GO:0030900|GO:0005634|GO:0005667|GO:0016021|GO:0003677|GO:0003677|GO:0003677|GO:0003700|GO:0003700	chr12	27925916	27927423	20666
1437195_x_at	mitogen activated protein kinase 10	Mapk10	3.25899	1.68053	0.906466	-0.59047	-0.49175	-0.421886	-0.279993	-0.540595	-0.175318	-0.21948	-0.0800886	-0.192971	-0.480872	0.753933	Mm.39253	GO:0006468|GO:0007254|GO:0005737|GO:0000166|GO:0004672|GO:0004674|GO:0004705|GO:0004707|GO:0005515|GO:0005524|GO:0016301|GO:0016740	chr5	103152668	103152919	26414	ENSMUSG00000046709
1437618_x_at	G protein-coupled receptor 85	Gpr85	2.64002	1.90479	1.54486	-0.409877	-0.432489	0.570749	0.158515	-0.218414	1.28251	1.94413	-0.26053	-0.262682	-0.302217	0.825431	Mm.167625	GO:0007165|GO:0007165|GO:0007186|GO:0007186|GO:0005886|GO:0005887|GO:0016020|GO:0016020|GO:0016021|GO:0016021|GO:0001584|GO:0001584|GO:0004871|GO:0004872|GO:0004930|GO:0004930|GO:0005057	chr6	13785091	13785381	64450	ENSMUSG00000048216
1437873_at	RIKEN cDNA 6030490I01 gene	6030490I01Rik	2.41333	2.33974	2.32449	-0.0646839	-0.627934	-0.0638094	-0.0439172	-0.38717	0.0718365	0.453414	-0.188766	-0.111671	0.0193276	0.28111	Mm.30675	GO:0006355|GO:0006355|GO:0005622|GO:0005622|GO:0005634|GO:0005634|GO:0003676|GO:0003676|GO:0008270|GO:0046872	chr17	32556037	32557011	240064	ENSMUSG00000059000
1437920_at	Eph receptor A5	Epha5	2.50088	1.05982	1.60245	-0.0691829	-0.349325	-0.31539	-0.20902	0.114317	-0.0909634	-0.0916176	0.0636229	0.206807	-0.229486	-0.0409427	Mm.137991	GO:0006468|GO:0007169|GO:0016020|GO:0016021|GO:0000166|GO:0004672|GO:0004713|GO:0004872|GO:0005003|GO:0005524|GO:0016301|GO:0016740	chr5	85141516	85142036	13839
1437992_x_at	gap junction membrane channel protein alpha 1	Gja1	3.40319	3.87411	3.87504	1.56502	1.39411	1.5576	1.71124	0.85795	2.57879	2.87401	-1.41717	-0.714274	0.673735	1.45771	Mm.378921	GO:0001701|GO:0001764|GO:0001947|GO:0002070|GO:0007154|GO:0007267|GO:0007507|GO:0007512|GO:0008016|GO:0035050|GO:0043403|GO:0045844|GO:0048514|GO:0005921|GO:0005921|GO:0005922|GO:0016020|GO:0016021|GO:0016021|GO:0030054|GO:0030054|GO:0005243|GO:0005515	chr10	56078614	56078830	14609	ENSMUSG00000050953
1438134_at	protocadherin 10	Pcdh10	1.58491	1.64851	1.05215	-0.184092	0.230875	-0.174684	-0.270245	-0.0260873	-0.153087	0.100844	-0.0367355	0.0501232	-0.191593	0.178205	Mm.405171	GO:0007155|GO:0007155|GO:0007156|GO:0007156|GO:0005615|GO:0005887|GO:0016020|GO:0016020|GO:0016021|GO:0016021|GO:0005509|GO:0005515	chr3	45519256	45519905	18526
1438650_x_at	gap junction membrane channel protein alpha 1	Gja1	3.40483	3.70336	3.8518	1.53086	1.23744	1.49872	1.64458	0.8532	2.50632	2.88901	-1.32205	-0.650385	0.596461	1.37597	Mm.378921	GO:0001701|GO:0001764|GO:0001947|GO:0002070|GO:0007154|GO:0007267|GO:0007507|GO:0007512|GO:0008016|GO:0035050|GO:0043403|GO:0045844|GO:0048514|GO:0005921|GO:0005921|GO:0005922|GO:0016020|GO:0016021|GO:0016021|GO:0030054|GO:0030054|GO:0005243|GO:0005515	chr10	56078669	56078830	14609	ENSMUSG00000050953
1438945_x_at	gap junction membrane channel protein alpha 1	Gja1	3.55264	3.75783	3.90275	1.59046	1.11537	1.43291	1.9505	0.986425	2.57128	2.84543	-1.22556	-0.659138	0.509747	1.37495	Mm.378921	GO:0001701|GO:0001764|GO:0001947|GO:0002070|GO:0007154|GO:0007267|GO:0007507|GO:0007512|GO:0008016|GO:0035050|GO:0043403|GO:0045844|GO:0048514|GO:0005921|GO:0005921|GO:0005922|GO:0016020|GO:0016021|GO:0016021|GO:0030054|GO:0030054|GO:0005243|GO:0005515	chr10	56078554	56078830	14609	ENSMUSG00000050953
1438973_x_at	gap junction membrane channel protein alpha 1	Gja1	3.33785	3.73683	3.79613	1.5133	1.18836	1.41737	1.68764	0.94741	2.48055	2.81496	-1.2335	-0.678992	0.536366	1.37613	Mm.378921	GO:0001701|GO:0001764|GO:0001947|GO:0002070|GO:0007154|GO:0007267|GO:0007507|GO:0007512|GO:0008016|GO:0035050|GO:0043403|GO:0045844|GO:0048514|GO:0005921|GO:0005921|GO:0005922|GO:0016020|GO:0016021|GO:0016021|GO:0030054|GO:0030054|GO:0005243|GO:0005515	chr10	56078613	56078830	14609	ENSMUSG00000050953
1441890_x_at	transmembrane protein with EGF-like and two follistatin-like domains 1 /// similar to Transmembrane protein with EGF-like and two follistatin-like domains 1	LOC100045217 /// Tmeff1	3.33201	2.99138	3.01902	0.269818	-0.210075	-0.043448	0.365062	0.248997	0.030232	0.32569	-0.200805	-0.322202	0.408125	0.114882	Mm.422686	GO:0007275|GO:0016020|GO:0016021|GO:0004867	chr4	48683945	48684228	100045217 /// 230157	ENSMUSG00000028347
1442562_at	RIKEN cDNA D630040G17 gene	D630040G17Rik	1.46158	1.81386	1.56131	0.0996261	-0.360706	-0.371815	-0.0591893	-0.212169	-0.105056	0.013206	0.0180383	-0.131533	-0.178763	0.292258	Mm.48724	GO:0005622|GO:0003676|GO:0008270	chr8	82089139	82089839	622675	ENSMUSG00000071064
1445767_at	protein tyrosine phosphatase, receptor type, D	Ptprd	1.80454	2.5618	1.92605	0.241493	0.117816	0.299692	0.312877	-0.0322781	0.258128	0.0322804	0.0282822	0.0553389	0.0738959	-0.157516	Mm.462191	GO:0006470|GO:0007185|GO:0016311|GO:0005886|GO:0016020|GO:0016021|GO:0004721|GO:0004725|GO:0004872|GO:0016787|GO:0016791				19266
1448260_at	ubiquitin carboxy-terminal hydrolase L1	Uchl1	4.39149	3.97699	3.58654	-0.680167	0.128964	0.237463	-0.620783	-0.0533981	-0.358821	-0.0290613	-0.24848	0.0188007	-0.0268683	0.256549	Mm.29807	GO:0006511|GO:0006512|GO:0006512|GO:0006950|GO:0007409|GO:0007412|GO:0007628|GO:0007628|GO:0008283|GO:0016579|GO:0019896|GO:0042755|GO:0050905|GO:0005622|GO:0005737|GO:0005737|GO:0005829|GO:0030424|GO:0043025|GO:0004197|GO:0004221|GO:0004221|GO:0008233|GO:0008234|GO:0008242|GO:0016787|GO:0016874|GO:0043130|GO:0043130	chr5	66955373	66966369	22223	ENSMUSG00000029223
1448361_at	tetratricopeptide repeat domain 3	Ttc3	1.92498	2.41668	2.25695	0.0043602	0.407943	0.395957	-0.05161	-0.655685	0.534325	0.843361	-0.318554	-0.664394	0.124357	0.858592	Mm.213408	GO:0005488|GO:0005515|GO:0008270|GO:0046872	chr16	94479415	94578020	22129	ENSMUSG00000040785
1448432_at	phospholipase C, delta 1	Plcd1	2.26529	3.25566	2.63312	-0.116473	1.36885	1.20254	-0.662886	-0.683427	0.719357	0.915148	-0.379571	-0.591112	-0.0166345	0.987316	Mm.23963	GO:0001525|GO:0001890|GO:0006629|GO:0006629|GO:0007165|GO:0007165|GO:0007242|GO:0007242|GO:0016042|GO:0016042|GO:0005737|GO:0005829|GO:0004435|GO:0004435|GO:0004629|GO:0004629|GO:0004871|GO:0004871|GO:0005509|GO:0005509|GO:0016787|GO:0016787|GO:0046872	chr9	118920260	118942200	18799	ENSMUSG00000010660
1448501_at	tetraspanin 6	Tspan6	2.78975	2.94257	2.99419	-0.457638	-0.878998	-0.36983	-0.0358396	0.394888	0.703903	1.17128	-0.257631	-0.325273	0.00625706	0.576646	Mm.46701	GO:0043123|GO:0016020|GO:0016021|GO:0004871	chrX	129237419	129244761	56496	ENSMUSG00000067377
1449152_at	cyclin-dependent kinase inhibitor 2B (p15, inhibits CDK4)	Cdkn2b	1.77608	2.94666	1.93547	0.283295	0.59115	0.92328	0.0324192	-0.124433	0.033926	1.49212	-0.212965	-0.32021	-0.242852	0.776028	Mm.423094	GO:0006355|GO:0007049|GO:0045786|GO:0005634|GO:0005737|GO:0003677|GO:0003700|GO:0004861|GO:0016301	chr4	88777522	88782229	12579	ENSMUSG00000073802
1449202_at	sema domain, immunoglobulin domain (Ig), transmembrane domain (TM) and short cytoplasmic domain, (semaphorin) 4G	Sema4g	1.46739	3.02498	2.34075	0.398366	1.25807	0.891187	-0.127926	-0.389723	0.450558	-0.151112	-0.263307	-0.725764	0.860586	0.128485	Mm.34404	GO:0007275|GO:0007399|GO:0030154|GO:0005615|GO:0016020|GO:0016021|GO:0016021|GO:0004872	chr19	45042574	45056708	26456	ENSMUSG00000025207
1449315_at	odd Oz/ten-m homolog 3 (Drosophila)	Odz3	2.12388	2.07188	1.80113	-0.979102	-0.874618	-0.0982375	-0.219112	-0.615997	0.133725	0.951385	-0.475621	-0.638238	0.608014	0.505845	Mm.42191	GO:0005887|GO:0016020|GO:0016021	chr8	49726499	50173927	23965
1449353_at	zinc finger matrin type 3	Zmat3	1.0914	1.79542	1.49829	-1.32427	-1.3983	-0.859265	-0.547762	-0.598929	-0.420975	-0.0252876	-0.426456	-0.874143	0.455118	0.845478	Mm.35705	GO:0030308|GO:0005622|GO:0005634|GO:0003676|GO:0008270	chr3	32526344	32557169	22401
1449471_at	potassium large conductance calcium-activated channel, subfamily M, beta member 4 /// similar to calcium activated potassium channel beta 4 subunit	Kcnmb4 /// LOC100047870	2.17266	2.19039	2.17816	-0.83319	-1.35889	-0.870635	-1.14201	-1.2227	-1.17929	-0.976197	-0.396008	0.801594	-0.736863	0.331277	Mm.440652	GO:0001508|GO:0001508|GO:0005513|GO:0005513|GO:0006810|GO:0006811|GO:0006813|GO:0006813|GO:0019228|GO:0019228|GO:0005887|GO:0008076|GO:0008076|GO:0008076|GO:0016020|GO:0016021|GO:0005216|GO:0005267|GO:0005515|GO:0005515|GO:0015269|GO:0015269|GO:0015269	chr10	115821950	115878177	100047870 /// 58802	ENSMUSG00000054934
1449482_at	histone cluster 3, H2ba	Hist3h2ba	3.42099	3.69379	2.97991	0.366853	-0.520872	-0.12447	0.232762	0.219851	-0.0420485	-0.406447	-0.627259	0.275174	0.400161	-0.0480757	Mm.28022	GO:0006334|GO:0006334|GO:0007001|GO:0007001|GO:0000786|GO:0000786|GO:0005634|GO:0005634|GO:0005694|GO:0005694|GO:0003677|GO:0003677	chr11	58765105	58765727	78303	ENSMUSG00000056895
1449553_at	RIKEN cDNA 2610200G18 gene	2610200G18Rik	4.37443	4.54678	4.32473	-0.127766	-0.392737	0.0382881	-0.120198	0.0284553	-0.350466	0.107391	0.0790019	0.239574	-0.325262	0.00668526	Mm.423029	GO:0005615|GO:0016020|GO:0016021				67149
1450047_at	heparan sulfate 6-O-sulfotransferase 2	Hs6st2	2.44597	2.15395	1.99736	-0.987927	-0.783642	-1.01982	-0.603019	-1.03677	0.288837	0.460752	0.233533	0.684475	-0.916249	-0.00175858	Mm.252561	GO:0005615|GO:0016020|GO:0016021|GO:0016740	chrX	47631434	47926008	50786
1450387_s_at	adenylate kinase 3 alpha-like 1 /// similar to adenylate kinase 4	Ak3l1 /// LOC100047616	2.50848	3.05179	2.90798	-0.203093	-0.522513	-0.0430775	-0.126263	-0.374806	-0.85598	-0.138833	0.512753	0.0991068	-1.29014	0.678283	Mm.42040	GO:0006139|GO:0005739|GO:0005739|GO:0000166|GO:0004017|GO:0005524|GO:0005525|GO:0016301|GO:0016740|GO:0016776|GO:0019201	chr4	100917670	100965703	100047616 /// 11639	ENSMUSG00000028527
1451122_at	isopentenyl-diphosphate delta isomerase	Idi1	1.37108	1.63795	1.70648	-1.14466	-1.9311	-1.38049	-0.294604	-0.683355	-0.526073	-0.980865	0.0128021	-0.236024	-0.270611	0.493832	Mm.29847	GO:0006694|GO:0006694|GO:0006695|GO:0006695|GO:0008299|GO:0008299|GO:0008610|GO:0016117|GO:0016126|GO:0016126|GO:0005777|GO:0005777|GO:0000287|GO:0000287|GO:0004452|GO:0004452|GO:0016787|GO:0016853|GO:0016853|GO:0046872	chr13	8884922	8891697	319554
1451268_at	translocation associated membrane protein 1-like 1	Tram1l1	2.39395	1.95231	1.93195	-0.607014	-0.924755	-0.335253	-0.89111	-1.08667	0.104937	0.269796	-0.326511	0.261006	-1.26951	1.33502	Mm.165810	GO:0016020|GO:0016021|GO:0016021	chr3	124313089	124315278	229801	ENSMUSG00000044528
1451287_s_at	RIKEN cDNA 2810003C17 gene	2810003C17Rik	2.87099	3.13379	2.94462	0.696989	0.479727	0.0974183	0.22286	0.458182	-0.475351	-0.305381	-0.3362	1.11438	-0.34085	-0.437326	Mm.24838	GO:0005509|GO:0005509	chr2	31772270	31795450	108897	ENSMUSG00000001864
1451461_a_at	aldolase 3, C isoform	Aldoc	1.46206	2.21041	1.70874	-0.555386	-1.13828	-0.927685	0.144164	0.109396	-0.359817	-0.299408	-0.0878501	-0.642592	0.483521	0.246922	Mm.7729	GO:0006096|GO:0008152|GO:0005739|GO:0003824|GO:0004332|GO:0004332|GO:0005515|GO:0016829	chr11	78140254	78144056	11676	ENSMUSG00000017390
1451679_at	RIKEN cDNA 6530401D17 gene	6530401D17Rik	2.54096	2.00402	2.37909	-0.169521	-0.901	0.345036	0.38451	0.0171843	0.696634	0.890235	-0.394267	-0.418781	0.24166	0.571388	Mm.328305	GO:0006465|GO:0005783|GO:0005787|GO:0005792|GO:0016020|GO:0016021|GO:0008233|GO:0009003|GO:0016787	chrX	131379724	131381310	76219	ENSMUSG00000048355
1451769_s_at	protocadherin alpha 6 /// protocadherin alpha 7 /// protocadherin alpha 5 /// protocadherin alpha 11 /// protocadherin alpha 10 /// protocadherin alpha 1 /// protocadherin alpha 9 /// protocadherin alpha 3 /// protocadherin alpha 12 /// protocadherin alpha 2 /// protocadherin alpha 8 /// protocadherin alpha subfamily C, 1 /// protocadherin alpha subfamily C, 2	Pcdha1 /// Pcdha10 /// Pcdha11 /// Pcdha12 /// Pcdha2 /// Pcdha3 /// Pcdha5 /// Pcdha6 /// Pcdha7 /// Pcdha8 /// Pcdha9 /// Pcdhac1 /// Pcdhac2	3.4749	3.46044	2.19026	-0.12873	-0.0214462	-0.0433621	0.284763	-0.127809	-0.114024	0.0863395	-0.155036	-0.113153	-0.122181	0.39037	Mm.453213	GO:0007155|GO:0007155|GO:0007156|GO:0005624|GO:0005634|GO:0016020|GO:0016021|GO:0005509|GO:0005515|GO:0005515	chr18	37136685	37313631	116731 /// 12937 /// 12939 /// 12941 /// 12942 /// 12943 /// 192161 /// 192163 /// 192164 /// 353234 /// 353235 /// 353236 /// 353237	ENSMUSG00000007440
1452894_at	ELAV (embryonic lethal, abnormal vision, Drosophila)-like 4 (Hu antigen D)	Elavl4	4.73706	2.2106	2.24348	-0.0120468	-0.70683	-0.568108	0.0736256	-0.37016	-0.646593	-0.336285	0.239135	-0.0830402	-0.172725	0.0166311	Mm.3970	GO:0000166|GO:0003676|GO:0003723	chr4	109701656	109784766	15572	ENSMUSG00000028546
1452968_at	collagen triple helix repeat containing 1	Cthrc1	2.8101	2.93265	2.6388	1.37168	1.38508	2.03681	0.710887	0.987455	0.831332	0.960941	-0.516903	-0.485321	1.29589	-0.293664	Mm.41556	GO:0006817|GO:0005578|GO:0005737|GO:0005198	chr15	38907005	38917193	68588	ENSMUSG00000054196
1453002_at	SRY-box containing gene 11	Sox11	5.24073	5.09807	5.55055	-0.445692	-0.440943	-0.564165	-0.171492	-0.412719	0.909185	0.605878	0.114206	0.0484695	-0.230375	0.0676999	Mm.41702	GO:0006350|GO:0006355|GO:0005667|GO:0003677|GO:0003700	chr12	27920535	27922946	20666
1453107_s_at	forkhead box M1 /// phosphatidylethanolamine binding protein 1 /// RIKEN cDNA 4933413G19 gene	4933413G19Rik /// Foxm1 /// Pebp1	2.03895	2.84519	2.23219	0.220433	0.0188675	0.0785193	-0.211607	-0.394287	-0.0916471	-0.0460997	-0.051899	-0.00270748	-0.126624	0.181231	Mm.195898	GO:0001570|GO:0001889|GO:0006350|GO:0006355|GO:0008284|GO:0042127|GO:0045944|GO:0048240|GO:0005634|GO:0005667|GO:0005737|GO:0009986|GO:0000166|GO:0003677|GO:0003677|GO:0003700|GO:0003700|GO:0004866|GO:0004867|GO:0005515|GO:0005524|GO:0008289|GO:0043565	chr6	128341064	128341687	14235 /// 23980 /// 71149	ENSMUSG00000001517
1453125_at	SRY-box containing gene 11	Sox11	5.15937	5.33534	5.39757	0.315144	1.17318	1.24018	0.52856	-0.190259	2.08518	2.24763	-0.473528	-0.102232	0.182332	0.393428	Mm.41702	GO:0006350|GO:0006355|GO:0005667|GO:0003677|GO:0003700	chr12	27922537	27925447	20666
1453148_at	sema domain, immunoglobulin domain (Ig), short basic domain, secreted, (semaphorin) 3D /// hypothetical protein LOC100044160	LOC100044160 /// Sema3d	1.5805	1.46572	1.29592	-0.114456	0.231619	0.326932	0.173489	-0.0948477	0.081068	0.181919	0.0262847	-0.134787	0.0197668	0.0887356	Mm.89313	GO:0007275|GO:0007275|GO:0007399|GO:0007399|GO:0030154|GO:0016020|GO:0004872	chr5	12582176	12594945	100044160 /// 108151	ENSMUSG00000040254
1453328_at	RIKEN cDNA 2700008G24 gene	2700008G24Rik	1.09455	1.8174	1.61524	-0.355087	-0.0131783	-0.450604	-0.318949	-0.566946	0.0457912	-0.327376	-0.193661	-0.326962	0.0263419	0.49428	Mm.32071		chr14	62618487	62620290	72545
1454159_a_at	insulin-like growth factor binding protein 2	Igfbp2	2.39354	1.48932	1.95457	0.0616331	-0.943313	1.22986	-0.396918	0.12772	-0.729419	0.403642	-0.613158	-0.4046	-0.423129	1.44089	Mm.141936	GO:0001558|GO:0005576|GO:0005615|GO:0005615|GO:0005520|GO:0005520|GO:0019838	chr1	72757722	72785676	16008	ENSMUSG00000039323
1455160_at	RIKEN cDNA 2610203C20 gene	2610203C20Rik	1.82759	2.48584	2.99573	-0.658255	0.373824	0.677165	-0.325972	-0.991415	1.25094	1.32068	0.0844097	-0.381768	-0.684562	0.98192	Mm.38166		chr9	41342625	41343898	70455	ENSMUSG00000074415
1455182_at	kinesin family member 1B	Kif1b	1.39027	1.91392	1.75203	-0.974487	-0.96157	-0.425556	-0.633255	-0.65216	-0.43574	-0.175683	0.00290775	-0.181588	-0.66909	0.84777	Mm.402393	GO:0007017|GO:0007018|GO:0007018|GO:0007270|GO:0007274|GO:0008089|GO:0009790|GO:0030705|GO:0047497|GO:0005739|GO:0005739|GO:0005871|GO:0005874|GO:0005875|GO:0005875|GO:0030659|GO:0031410|GO:0000166|GO:0003774|GO:0003777|GO:0003777|GO:0005515|GO:0005524|GO:0008017|GO:0016887	chr4	148077527	148079792	16561	ENSMUSG00000063077
1455425_at	expressed sequence BB001228	BB001228	2.34232	1.87872	2.5704	-0.675204	-1.2676	-0.569852	-0.848642	-0.825587	-0.142206	0.109685	0.250101	0.177153	-1.15205	0.724795	Mm.17774		chr10	62199927	62200923	103503
1455447_at	RIKEN cDNA D430019H16 gene	D430019H16Rik	4.08593	3.63723	3.71809	-0.748216	-1.03201	0.166539	-0.2352	-0.532165	1.15218	2.05497	-0.532634	-0.264086	-0.367194	1.16391	Mm.2388		chr12	105892047	105894145	268595
1455592_at	vang-like 2 (van gogh, Drosophila)	Vangl2	1.8877	2.29463	2.19426	-0.542762	-0.135177	0.243084	-0.636641	-0.635976	0.306474	0.201779	0.162979	-0.479913	-0.597978	0.914913	Mm.36148	GO:0001736|GO:0001843|GO:0001843|GO:0001947|GO:0007275|GO:0035058|GO:0045176|GO:0045197|GO:0016020|GO:0016020|GO:0016021|GO:0016021|GO:0016021|GO:0016324|GO:0005515	chr1	173839264	173840401	93840	ENSMUSG00000026556
1456344_at	Tenascin C	Tnc	1.30809	1.95563	1.40751	0.22582	-0.0385885	-0.0195465	0.156139	0.177988	0.171512	0.300729	-0.0174775	-0.0299273	-0.0432029	0.0906067	Mm.454219	GO:0007155|GO:0007165|GO:0007528|GO:0005576|GO:0005578|GO:0005604|GO:0005615|GO:0001968|GO:0005102|GO:0005515				21923
LR values relative to Sca-1Neg average are indicated

## Sheet: UGE-only v Ramalho ESC #203
Probe Set ID	Gene Title	Gene Symbol	UGE1	UGE2	UGE3	SChi1	SChi3	SChi4	SClo1	SClo2	SClo4	SClo5	SCng1	SCng2	SCng4	SCng5	Unigene(Avadis)	GO(Avadis)	Chromosome Number(Avadis)	Chromosome Start Index(Avadis)	Chromosome End Index(Avadis)	Entrez Gene	Ensembl
1415800_at	gap junction membrane channel protein alpha 1	Gja1	3.63935	3.92536	3.95234	1.1165	1.1552	1.47301	1.60846	1.00162	2.6095	2.87198	-1.14046	-0.939317	0.724382	1.35539	Mm.378921	GO:0001701|GO:0001764|GO:0001947|GO:0002070|GO:0007154|GO:0007267|GO:0007507|GO:0007512|GO:0008016|GO:0035050|GO:0043403|GO:0045844|GO:0048514|GO:0005921|GO:0005921|GO:0005922|GO:0016020|GO:0016021|GO:0016021|GO:0030054|GO:0030054|GO:0005243|GO:0005515	chr10	56065687	56078838	14609	ENSMUSG00000050953
1415832_at	angiotensin II receptor, type 2	Agtr2	4.53394	1.34633	2.28705	-0.796323	-0.642302	-0.565921	-0.490408	-0.0484557	-0.624525	-0.183933	-0.0965862	-0.259181	-0.0348811	0.390648	Mm.2679	GO:0002033|GO:0002035|GO:0007165|GO:0007186|GO:0043524|GO:0016020|GO:0016021|GO:0016021|GO:0001584|GO:0004871|GO:0004872|GO:0004930|GO:0004945|GO:0004945|GO:0004945|GO:0004945|GO:0004947|GO:0045028	chrX	20641502	20646123	11609	ENSMUSG00000068122
1415860_at	karyopherin (importin) alpha 2 /// similar to nuclear pore-targeting complex component of 58 kDa /// similar to pendulin	Kpna2 /// LOC100039592 /// LOC100043906 /// LOC100046251	2.45521	2.73393	2.80659	0.125195	-0.196854	0.227577	0.639737	0.428482	0.224064	0.056407	-0.300667	-0.574745	0.785008	0.0904026	Mm.423000	GO:0006606|GO:0006606|GO:0006810|GO:0006886|GO:0015031|GO:0005634|GO:0005643|GO:0005737|GO:0005488|GO:0005515|GO:0008565|GO:0008565	chr4	10780867	10782861	100039592 /// 100043906 /// 100046251 /// 16647	ENSMUSG00000018362
1415925_a_at	nucleoporin 62	Nup62	1.59973	2.33592	2.04835	-0.612622	0.00641155	-0.00461864	-0.52345	-0.527513	0.343554	0.288224	-0.296057	-0.526498	-0.0454884	0.868041	Mm.2565	GO:0006605|GO:0006810|GO:0006810|GO:0006913|GO:0007166|GO:0008219|GO:0008285|GO:0008285|GO:0015031|GO:0016477|GO:0042059|GO:0043066|GO:0043072|GO:0043123|GO:0043407|GO:0045941|GO:0046580|GO:0051028|GO:0005634|GO:0005643|GO:0005643|GO:0005643|GO:0016021|GO	chr7	44684146	44699876	18226	ENSMUSG00000043858
1415926_at	nucleoporin 62	Nup62	1.32113	2.09008	1.88334	-1.07269	0.2638	-0.197972	-0.624994	-0.762973	0.4118	0.257374	-0.384541	-0.850071	0.308681	0.925934	Mm.2565	GO:0006605|GO:0006810|GO:0006810|GO:0006913|GO:0007166|GO:0008219|GO:0008285|GO:0008285|GO:0015031|GO:0016477|GO:0042059|GO:0043066|GO:0043072|GO:0043123|GO:0043407|GO:0045941|GO:0046580|GO:0051028|GO:0005634|GO:0005643|GO:0005643|GO:0005643|GO:0016021|GO	chr7	44684146	44699876	18226	ENSMUSG00000043858
1415993_at	squalene epoxidase	Sqle	0.957459	1.55881	1.46694	-1.37306	-1.79035	-1.22697	-0.420463	-0.625296	-1.07538	-0.927339	-0.131339	-0.619942	0.0838099	0.667471	Mm.296169	GO:0006118|GO:0008152|GO:0005615|GO:0005783|GO:0005792|GO:0016020|GO:0016021|GO:0016021|GO:0004506|GO:0016491	chr15	59144718	59160874	20775	ENSMUSG00000022351
1416042_s_at	nuclear autoantigenic sperm protein (histone-binding) /// similar to nuclear autoantigenic sperm protein; NASP	LOC100043974 /// Nasp	2.23717	2.66992	2.77426	-0.00843382	-0.0690942	0.367508	0.0782514	-0.285695	0.449097	0.603225	-0.177298	-0.387757	0.452079	0.112974	Mm.257181	GO:0000074|GO:0001824|GO:0006260|GO:0006260|GO:0006810|GO:0007049|GO:0007049|GO:0007264|GO:0007265|GO:0008283|GO:0015031|GO:0043486|GO:0005622|GO:0005624|GO:0005634|GO:0005737|GO:0000166|GO:0003924|GO:0005515|GO:0005525|GO:0042393|GO:0051879	chr4	116098983	116125861	100043974 /// 50927	ENSMUSG00000028693
1416076_at	cyclin B1, related sequence 1 /// cyclin B1 /// predicted gene, EG434175 /// similar to cyclin B1	Ccnb1 /// Ccnb1-rs1 /// EG434175 /// LOC667005	3.12611	2.77389	3.18913	-0.197944	-1.03718	-0.67027	-0.327487	0.89804	-0.564253	-1.0253	-0.320429	0.148067	0.38427	-0.211907	Mm.260114	GO:0000074|GO:0000074|GO:0000910|GO:0006468|GO:0006605|GO:0007049|GO:0007049|GO:0007067|GO:0007067|GO:0051301|GO:0005634|GO:0005634|GO:0005634|GO:0005634|GO:0005737|GO:0005515|GO:0016301|GO:0016538	chr14	7202621	7204467	12429 /// 268697 /// 434175 /// 667005	ENSMUSG00000041431 /// ENSMUSG00000043545
1416118_at	tripartite motif-containing 59	Trim59	3.56249	3.49289	3.80342	0.442664	-0.232101	0.581984	0.258276	-0.176347	0.548199	0.483549	0.211077	0.574136	-0.811447	0.0262342	Mm.176695	GO:0005622|GO:0016020|GO:0016021|GO:0005515|GO:0008270|GO:0046872	chr3	69123257	69131772	66949	ENSMUSG00000034317
1416135_at	apurinic/apyrimidinic endonuclease 1	Apex1	1.58597	2.07491	2.09543	-0.533615	-0.348202	-0.382439	-0.0380087	-0.0953398	-0.125911	-0.0163145	0.000162125	-0.436868	0.385071	0.0516357	Mm.203	GO:0006281|GO:0006974|GO:0030503|GO:0051101|GO:0005622|GO:0005634|GO:0005634|GO:0005634|GO:0005737|GO:0048471|GO:0048471|GO:0000287|GO:0003677|GO:0003677|GO:0003713|GO:0003713|GO:0003906|GO:0004518|GO:0004519|GO:0005515|GO:0005515|GO:0016491|GO:0016491|GO	chr14	49846931	49849090	11792	ENSMUSG00000035960
1416309_at	nucleolar and spindle associated protein 1	Nusap1	2.56457	2.71391	2.84574	-0.496428	-1.38795	-0.389723	-0.397532	-0.401229	-1.49818	-0.930833	-0.0400877	0.824508	-0.393583	-0.390836	Mm.290015	GO:0000070|GO:0000281|GO:0007076|GO:0040001|GO:0045840|GO:0005730|GO:0005876|GO:0008017	chr2	119310157	119342994	108907	ENSMUSG00000027306
1416492_at	cyclin E1	Ccne1	2.836	3.13642	3.15447	-0.456182	-0.101928	-0.26886	0.403735	-0.161097	-0.507643	-0.465193	0.0141044	-0.347994	0.423881	-0.0899911	Mm.16110	GO:0000074|GO:0000074|GO:0006270|GO:0006468|GO:0007049|GO:0051301|GO:0000307|GO:0005634|GO:0005634|GO:0005515|GO:0016301|GO:0016538|GO:0016538	chr7	37806740	37816272	12447	ENSMUSG00000002068
1416558_at	maternal embryonic leucine zipper kinase	Melk	3.15831	3.32398	3.47911	0.17865	-1.05658	-0.405118	0.334562	0.790709	-0.934903	-0.837476	-0.643349	0.300564	0.531965	-0.18918	Mm.268668	GO:0006468|GO:0005737|GO:0005737|GO:0000166|GO:0004672|GO:0004672|GO:0004674|GO:0004674|GO:0005524|GO:0016301|GO:0016740	chr4	44322002	44385802	17279	ENSMUSG00000035683
1416664_at	cell division cycle 20 homolog (S. cerevisiae)	Cdc20	3.09552	3.27146	3.44296	0.0709543	-0.446156	0.134336	0.0609989	0.488059	-0.356899	0.288285	-0.0248504	-0.0887113	-0.072226	0.185787	Mm.289747	GO:0006512|GO:0007049|GO:0007067|GO:0051301|GO:0005515	chr4	117930832	117935281	107995	ENSMUSG00000006398
1416761_at	hydroxysteroid 11-beta dehydrogenase 2	Hsd11b2	3.12979	0.388144	2.44225	0.3895	-0.30983	0.132281	0.421111	0.291251	1.32683	1.24768	0.0295038	0.00924301	0.142642	-0.181388	Mm.5079	GO:0008152|GO:0005615|GO:0005783|GO:0005792|GO:0016491	chr8	108407883	108413117	15484	ENSMUSG00000031891
1416798_a_at	expressed in non-metastatic cells 4, protein	Nme4	4.25294	3.44362	3.30563	0.160821	-0.0781732	-0.259054	-0.00168467	-0.0648532	-0.197157	-0.0514369	-0.03616	0.485194	-0.222407	-0.226626	Mm.41787	GO:0006183|GO:0006228|GO:0006241|GO:0009117|GO:0009209|GO:0005615|GO:0005739|GO:0000166|GO:0000287|GO:0004550|GO:0005524|GO:0016301|GO:0016740|GO:0046872	chr17	25819333	25823108	56520	ENSMUSG00000024177
1416988_at	mutS homolog 2 (E. coli)	Msh2	1.63356	2.37998	2.12846	-0.0606766	-0.608613	-0.24958	-0.132095	-0.0738859	-0.0813274	-0.121351	-0.0968189	-0.316984	0.0962067	0.317597	Mm.4619	GO:0001701|GO:0002204|GO:0006119|GO:0006164|GO:0006281|GO:0006281|GO:0006284|GO:0006298|GO:0006298|GO:0006298|GO:0006298|GO:0006298|GO:0006301|GO:0006301|GO:0006301|GO:0006915|GO:0006915|GO:0006928|GO:0006974|GO:0006974|GO:0007049|GO:0007050|GO:0008340|GO	chr17	87580833	87632039	17685	ENSMUSG00000024151
1417019_a_at	cell division cycle 6 homolog (S. cerevisiae)	Cdc6	2.5233	2.96456	2.80944	-0.249936	-0.850309	-0.228575	0.247798	0.00349617	-0.869103	-0.699689	0.181341	-0.118685	0.224823	-0.287478	Mm.20912	GO:0006260|GO:0007049|GO:0007067|GO:0051301|GO:0005737|GO:0005737|GO:0005819|GO:0000166|GO:0000166|GO:0003682|GO:0005515|GO:0005524|GO:0017111	chr11	98724240	98738233	23834	ENSMUSG00000017499
1417037_at	origin recognition complex, subunit 6-like (S. cerevisiae)	Orc6l	1.91277	2.36903	2.13425	0.285958	0.2134	0.370175	0.278185	0.159658	0.52913	0.500293	0.0822296	-0.439457	0.137863	0.219366	Mm.29709	GO:0006260|GO:0005664|GO:0003677|GO:0005515	chr8	88189747	88198575	56452	ENSMUSG00000031697
1417062_at	armadillo repeat containing 10	Armc10	1.66185	2.08738	2.00643	-0.254024	0.118073	-0.123115	-0.486022	-0.541612	0.261333	0.412858	-0.0557613	-0.323131	-0.144211	0.523104	Mm.260782	GO:0005615|GO:0005488	chr5	21157702	21174522	67211	ENSMUSG00000038525
1417155_at	v-myc myelocytomatosis viral related oncogene, neuroblastoma derived (avian)	Mycn	5.99246	6.36942	6.75195	1.21133	0.942632	1.71931	0.561657	0.534453	0.867114	1.13612	-0.0733175	0.690192	-1.02476	0.407886	Mm.16469	GO:0000074|GO:0006355|GO:0008284|GO:0009987|GO:0030324|GO:0045449|GO:0048754|GO:0005622|GO:0005634|GO:0005634|GO:0003677|GO:0003700|GO:0005515|GO:0030528	chr12	12962080	12967821	18109	ENSMUSG00000037169
1417261_at	mbt domain containing 1	Mbtd1	1.30835	2.55431	2.18313	-0.752449	0.407656	0.0416484	-0.633004	-0.45867	0.549572	0.357706	-0.466972	-0.577932	0.909071	0.135834	Mm.210334	GO:0045449|GO:0005634|GO:0008270	chr11	93728498	93763075	103537
1417299_at	NIMA (never in mitosis gene a)-related expressed kinase 2	Nek2	1.77016	2.15662	2.26052	-0.14949	0.0300922	-0.0744042	0.187519	0.240423	-0.389742	-0.0202289	-0.191753	-0.169531	0.275481	0.0858045	Mm.33773	GO:0000070|GO:0006468|GO:0007049|GO:0007067|GO:0007126|GO:0051301|GO:0000775|GO:0000794|GO:0000922|GO:0030496|GO:0000166|GO:0000287|GO:0004672|GO:0004674|GO:0005515|GO:0005524|GO:0016301|GO:0016740|GO:0046872	chr1	193522124	193533664	18005	ENSMUSG00000026622
1417319_at	poliovirus receptor-related 3	Pvrl3	2.52882	1.97339	2.77139	0.0253701	-0.00603819	0.112512	0.177277	-0.330481	1.16367	1.36631	-0.221472	0.160935	-0.373143	0.433679	Mm.440435	GO:0007155|GO:0007156|GO:0016337|GO:0005615|GO:0005886|GO:0005911|GO:0005913|GO:0016020|GO:0016021|GO:0043296|GO:0004872|GO:0005515|GO:0042803	chr16	46366179	46416233	58998
1417355_at	paternally expressed 3	Peg3	4.75179	5.11994	5.2035	-1.13851	-1.24078	-0.622764	-1.49086	-1.92636	-1.42922	-1.40113	-1.31156	1.36706	-1.36283	1.30733	Mm.389800	GO:0006915|GO:0005622|GO:0005737|GO:0003676|GO:0008270|GO:0046872	chr7	6308973	6334507	18616	ENSMUSG00000002265
1417356_at	paternally expressed 3	Peg3	2.13814	1.67691	2.42547	0.00146055	-0.183875	-0.119325	-0.186965	-0.172818	-0.179607	-0.163042	0.246402	0.128455	-0.2045	-0.170358	Mm.389800	GO:0006915|GO:0005622|GO:0005737|GO:0003676|GO:0008270|GO:0046872	chr7	6308973	6334507	18616	ENSMUSG00000002265
1417450_a_at	transforming, acidic coiled-coil containing protein 3	Tacc3	3.20126	3.05248	3.26208	0.51739	0.297682	0.929574	0.190425	0.339874	-0.0917706	0.063046	0.315269	-0.0200748	-0.0670609	-0.228134	Mm.379024	GO:0000074|GO:0006950|GO:0030097|GO:0042994|GO:0005737|GO:0005737|GO:0005813|GO:0005813|GO:0005515	chr5	33975517	33989054	21335	ENSMUSG00000037313
1417457_at	CDC28 protein kinase regulatory subunit 2 /// similar to Cyclin-dependent kinases regulatory subunit 2 (CKS-2)	Cks2 /// LOC100039474 /// LOC100044764	2.4735	2.72424	2.60574	1.06356	0.126517	0.88958	0.846495	0.394164	-0.0648136	0.0876255	-0.270064	-0.299457	0.871247	-0.301727	Mm.443327	GO:0000910|GO:0007049|GO:0007049|GO:0007127|GO:0051301|GO:0004693|GO:0016301|GO:0016538	chr4	122428051	122428642	100039474 /// 100044764 /// 66197
1417458_s_at	CDC28 protein kinase regulatory subunit 2 /// similar to Cyclin-dependent kinases regulatory subunit 2 (CKS-2)	Cks2 /// LOC100039474 /// LOC100044750 /// LOC100044764	2.40251	2.69317	2.39375	0.557565	-0.409789	0.213901	0.816089	0.562433	-0.320835	-0.209952	-0.0331621	-0.311243	0.669641	-0.325232	Mm.443327	GO:0000910|GO:0007049|GO:0007049|GO:0007127|GO:0051301|GO:0004693|GO:0016301|GO:0016538	chr4	122428051	122428642	100039474 /// 100044750 /// 100044764 /// 66197	ENSMUSG00000062248
1417541_at	helicase, lymphoid specific	Hells	3.08121	3.23617	3.4956	0.185753	-0.13458	0.133189	0.283722	0.0841217	0.0328531	-0.00106525	-0.042582	-0.00296164	-0.0343885	0.0799317	Mm.57223	GO:0001655|GO:0006306|GO:0006342|GO:0006346|GO:0006350|GO:0006355|GO:0006916|GO:0007049|GO:0007067|GO:0007275|GO:0007275|GO:0010216|GO:0030098|GO:0031508|GO:0046651|GO:0051301|GO:0000775|GO:0005634|GO:0005721|GO:0000166|GO:0003676|GO:0003676|GO:0003677|GO	chr19	38996097	39033479	15201	ENSMUSG00000025001
1417649_at	cyclin-dependent kinase inhibitor 1C (P57)	Cdkn1c	4.04381	4.19726	3.97445	0.304852	1.94834	1.93958	0.727539	0.0905666	2.13006	2.07306	-0.321901	0.318649	-0.271412	0.274665	Mm.168789	GO:0000122|GO:0007049|GO:0007050|GO:0042551|GO:0005634|GO:0005634|GO:0004860|GO:0004861|GO:0005515|GO:0016301	chr7	143267726	143270386	12577	ENSMUSG00000037664
1417845_at	claudin 6	Cldn6	5.64352	5.48987	5.58863	-0.174484	-0.0832667	-0.0360584	-0.269487	-0.305964	-0.280096	-0.28312	-0.203639	0.00363445	-0.235013	0.435017	Mm.86421	GO:0016338|GO:0005886|GO:0005923|GO:0005923|GO:0016020|GO:0016021|GO:0016021|GO:0030054|GO:0005198|GO:0005515|GO:0042802	chr17	23407296	23410066	54419	ENSMUSG00000023906
1418026_at	exonuclease 1	Exo1	1.86262	2.29605	2.23705	-0.120898	-0.836036	-0.644201	0.121921	0.156058	-0.543983	-0.659941	0.0483441	-0.368694	0.78957	-0.46922	Mm.283046	GO:0002455|GO:0006139|GO:0006281|GO:0006289|GO:0006298|GO:0006310|GO:0006955|GO:0006974|GO:0007126|GO:0016446|GO:0045190|GO:0005634|GO:0003677|GO:0003677|GO:0004518|GO:0004518|GO:0004519|GO:0004527|GO:0008409|GO:0016787|GO:0043566|GO:0045145|GO:0048256	chr1	177717468	177745968	26909	ENSMUSG00000039748
1418027_at	exonuclease 1	Exo1	1.81722	1.45426	1.55461	0.60807	-0.304278	-0.0230851	0.849683	-0.0765343	0.318529	0.197573	0.192245	0.0767736	0.0709114	-0.339931	Mm.283046	GO:0002455|GO:0006139|GO:0006281|GO:0006289|GO:0006298|GO:0006310|GO:0006955|GO:0006974|GO:0007126|GO:0016446|GO:0045190|GO:0005634|GO:0003677|GO:0003677|GO:0004518|GO:0004518|GO:0004519|GO:0004527|GO:0008409|GO:0016787|GO:0043566|GO:0045145|GO:0048256	chr1	177717468	177745968	26909	ENSMUSG00000039748
1418281_at	RAD51 homolog (S. cerevisiae)	Rad51	3.03215	3.21088	3.24373	-0.134763	-0.98001	-0.00153255	0.0526199	0.167814	-0.527614	-0.355848	0.296904	-0.102971	0.248619	-0.442552	Mm.457968	GO:0000724|GO:0000724|GO:0006259|GO:0006268|GO:0006281|GO:0006281|GO:0006974|GO:0006974|GO:0007126|GO:0007131|GO:0000793|GO:0000794|GO:0000795|GO:0005622|GO:0005634|GO:0005634|GO:0000150|GO:0000166|GO:0000166|GO:0003677|GO:0003684|GO:0003690|GO:0003697|GO	chr2	118804254	118827514	19361	ENSMUSG00000027323
1418334_at	DBF4 homolog (S. cerevisiae)	Dbf4	2.65296	3.25021	3.24793	-0.210115	-0.659421	0.160018	0.253402	0.229935	0.0654988	-0.136129	0.0302687	-0.087996	0.561487	-0.50376	Mm.292470	GO:0006260|GO:0007049|GO:0007089|GO:0007090|GO:0005622|GO:0005634|GO:0003676|GO:0004674|GO:0005515|GO:0008270|GO:0016301|GO:0046872	chr5	8402904	8428598	27214	ENSMUSG00000002297
1418401_a_at	dual specificity phosphatase 16	Dusp16	1.35211	2.43501	2.09463	-0.507746	-0.101002	-0.133276	-0.486152	-0.517435	0.432405	0.0301924	-0.131185	-0.397706	0.318995	0.209894	Mm.3994	GO:0000188|GO:0006470|GO:0016311|GO:0005634|GO:0005737|GO:0005515|GO:0008138|GO:0016301|GO:0016787|GO:0016791|GO:0016791|GO:0017017	chr6	134681134	134758258	70686	ENSMUSG00000030203
1418919_at	shugoshin-like 1 (S. pombe)	Sgol1	2.17251	2.61701	2.53178	-0.564011	-0.397877	-0.105643	0.236265	0.571125	-0.428403	-0.298757	0.060914	-0.350829	0.430088	-0.140173	Mm.153202	GO:0007049|GO:0007059|GO:0007067|GO:0045132|GO:0051301|GO:0000775|GO:0005634	chr17	53140627	53154241	72415	ENSMUSG00000023940
1419169_at	mitogen-activated protein kinase 6	Mapk6	1.84337	2.26959	2.44456	-0.163006	0.0475135	0.349399	0.301783	0.369545	0.881993	0.766601	-0.293729	-0.677711	0.815867	0.155573	Mm.18856	GO:0006468|GO:0007049|GO:0005737|GO:0000166|GO:0004672|GO:0004674|GO:0004707|GO:0005515|GO:0005524|GO:0016301|GO:0016740	chr9	75172691	75195907	50772	ENSMUSG00000042688
1419513_a_at	ect2 oncogene	Ect2	3.53291	3.17401	3.70523	0.533675	-0.45271	0.300599	0.393	0.31702	-0.75047	-0.204364	0.0848942	0.077466	-0.136925	-0.0254369	Mm.261453	GO:0000074|GO:0007242|GO:0009987|GO:0035023|GO:0043123|GO:0005622|GO:0004871|GO:0005085|GO:0005089|GO:0005515	chr3	27288294	27344909	13605	ENSMUSG00000027699
1419717_at	sema domain, immunoglobulin domain (Ig), short basic domain, secreted, (semaphorin) 3E /// hypothetical protein LOC100044162	LOC100044162 /// Sema3e	1.97218	2.12905	1.61689	-0.393198	-0.0269809	0.411526	0.188994	-0.312059	0.202137	0.38493	-0.231885	-0.148763	-0.106347	0.486996	Mm.134093	GO:0007275|GO:0007399|GO:0030154|GO:0005615	chr5	14031322	14260322	100044162 /// 20349
1419838_s_at	polo-like kinase 4 (Drosophila)	Plk4	2.66531	2.44117	2.96245	-0.11169	-1.35209	0.0687237	-0.275386	-0.34756	0.206335	-0.0675149	0.093132	0.120673	-0.401297	0.187492	Mm.3794	GO:0006468|GO:0000166|GO:0004672|GO:0004674|GO:0004713|GO:0004713|GO:0005515|GO:0005524|GO:0016301|GO:0016740	chr3	40913026	40913296	20873	ENSMUSG00000025758
1419943_s_at	cyclin B1	Ccnb1	2.90901	2.93501	3.1379	0.1577	-1.04597	-0.436404	0.494857	0.666297	-0.811088	-0.579292	-0.232344	0.140681	0.580225	-0.488563	Mm.260114	GO:0000074|GO:0000074|GO:0000910|GO:0006468|GO:0007049|GO:0007049|GO:0007067|GO:0007067|GO:0051301|GO:0005634|GO:0005634|GO:0005634|GO:0005634|GO:0005737|GO:0005515|GO:0016301|GO:0016538	chr14	7203517	7204091	268697	ENSMUSG00000041431
1420028_s_at	minichromosome maintenance deficient 3 (S. cerevisiae) /// similar to DNA replication licensing factor MCM3 (DNA polymerase alpha holoenzyme-associated protein P1) (P1-MCM3)	LOC100045677 /// Mcm3	3.06905	3.08276	3.10925	0.644695	-0.0275202	0.542445	0.345638	0.0769386	0.542083	0.516135	-0.0673747	-0.00901699	0.0667348	0.00965643	Mm.4502	GO:0006260|GO:0006270|GO:0006350|GO:0006355|GO:0007049|GO:0005634|GO:0000166|GO:0000166|GO:0003677|GO:0005524|GO:0008094|GO:0017111	chr1	20788113	20788646	100045677 /// 17215	ENSMUSG00000041859
1420477_at	nucleosome assembly protein 1-like 1	Nap1l1	2.40706	2.77592	2.80748	0.389262	0.170923	0.654088	-0.118842	-0.40641	0.758084	1.1631	-0.405738	-0.213048	0.0239248	0.594859	Mm.290407	GO:0006334|GO:0005634|GO:0005515	chr1	137048405	137049636	53605
1420565_at	homeo box A1	Hoxa1	1.94437	3.08942	1.99584	0.244867	0.376608	-0.309084	0.0837388	-0.299372	-0.26079	-0.140812	0.108861	0.208499	-0.264472	-0.0528898	Mm.197	GO:0006350|GO:0006355|GO:0006357|GO:0007275|GO:0007399|GO:0009952|GO:0030902|GO:0042472|GO:0045449|GO:0005634|GO:0005667|GO:0003677|GO:0003700|GO:0043565	chr6	52084947	52087898	15394	ENSMUSG00000029844
1420603_s_at	retinoic acid early transcript 1, alpha /// retinoic acid early transcript beta /// retinoic acid early transcript gamma /// retinoic acid early transcript delta /// retinoic acid early transcript 1E	Raet1a /// Raet1b /// Raet1c /// Raet1d /// Raet1e	1.74581	2.2877	1.57777	0.746668	0.626484	0.731046	0.546811	-0.0128407	0.408194	1.02645	0.303294	0.0448503	-0.110804	-0.23734	Mm.458004	GO:0002839|GO:0006955|GO:0019882|GO:0032729|GO:0032816|GO:0042271|GO:0043032|GO:0045429|GO:0016020|GO:0031362|GO:0046658|GO:0046658|GO:0046703|GO:0048503|GO:0048503	chr10	21848024	22063555	19368 /// 19369 /// 19370 /// 379043 /// 56554	ENSMUSG00000053219
1421534_at	deafness, autosomal dominant 5 homolog (human)	Dfna5h	1.81807	2.27237	2.2543	-0.43674	-0.81289	0.0458317	-0.240956	-0.504719	0.542449	0.541344	0.124678	0.366867	-1.13492	0.643376	Mm.248361	GO:0007605|GO:0035315	chr6	50129746	50132153	54722
1421830_at	adenylate kinase 3 alpha-like 1 /// similar to adenylate kinase 4	Ak3l1 /// LOC100047616	2.50921	3.08289	2.96181	-0.0651517	-0.117322	0.318422	0.0961809	-0.073523	-0.148278	0.284643	0.327053	-0.0586514	-0.966071	0.697669	Mm.42040	GO:0006139|GO:0005739|GO:0005739|GO:0000166|GO:0004017|GO:0005524|GO:0005525|GO:0016301|GO:0016740|GO:0016776|GO:0019201	chr4	100917670	100965703	100047616 /// 11639	ENSMUSG00000028527
1422252_a_at	cell division cycle 25 homolog C (S. pombe)	Cdc25c	2.31573	2.45964	2.32746	0.307745	-0.0653253	0.251253	-0.00246668	-0.0789933	-0.2275	-0.057147	-0.168522	-0.208201	0.140862	0.235861	Mm.286602	GO:0000087|GO:0006470|GO:0007049|GO:0007067|GO:0051301|GO:0005622|GO:0005634|GO:0005737|GO:0004721|GO:0004725|GO:0005515|GO:0016787	chr18	34858970	34877482	12532	ENSMUSG00000044201
1422430_at	fidgetin-like 1	Fignl1	3.62199	3.48188	3.79674	0.36681	0.0871863	0.624444	0.436901	0.131477	-0.412808	0.102105	0.329129	0.410499	-0.356445	-0.383183	Mm.236114	GO:0000166|GO:0000166|GO:0005524|GO:0017111	chr11	11700293	11706221	60530	ENSMUSG00000035455
1422439_a_at	cyclin-dependent kinase 4 /// similar to Cell division protein kinase 4 (Cyclin-dependent kinase 4) (PSK-J3) (CRK3)	Cdk4 /// LOC640611	2.74323	3.46304	3.32496	0.183089	0.610948	0.958035	0.00336266	-0.0922832	1.0373	1.18314	-1.09437	-0.399986	1.02643	0.467922	Mm.6839	GO:0000074|GO:0006468|GO:0006468|GO:0007049|GO:0007165|GO:0042127|GO:0051301|GO:0000307|GO:0005634|GO:0005634|GO:0005667|GO:0000166|GO:0004672|GO:0004672|GO:0004674|GO:0004693|GO:0005515|GO:0005524|GO:0016301|GO:0016301|GO:0016740	chr10	126466522	126470344	12567 /// 640611	ENSMUSG00000006728
1422440_at	cyclin-dependent kinase 4 /// similar to Cell division protein kinase 4 (Cyclin-dependent kinase 4) (PSK-J3) (CRK3)	Cdk4 /// LOC640611	2.12643	2.91224	2.83522	-0.572945	-0.265006	0.0694103	-0.25096	-0.19579	0.372523	0.575498	-0.105742	-0.811854	0.452518	0.46508	Mm.6839	GO:0000074|GO:0006468|GO:0006468|GO:0007049|GO:0007165|GO:0042127|GO:0051301|GO:0000307|GO:0005634|GO:0005634|GO:0005667|GO:0000166|GO:0004672|GO:0004672|GO:0004674|GO:0004693|GO:0005515|GO:0005524|GO:0016301|GO:0016301|GO:0016740	chr10	126466522	126470344	12567 /// 640611	ENSMUSG00000006728
1422441_x_at	cyclin-dependent kinase 4	Cdk4	1.98949	2.80551	2.75213	-0.516932	-0.0917912	0.2987	-0.173615	-0.340858	0.467688	0.652831	-0.295161	-0.729535	0.546812	0.477885	Mm.6839	GO:0000074|GO:0006468|GO:0006468|GO:0007049|GO:0007165|GO:0042127|GO:0051301|GO:0000307|GO:0005634|GO:0005634|GO:0005667|GO:0000166|GO:0004672|GO:0004672|GO:0004674|GO:0004693|GO:0005515|GO:0005524|GO:0016301|GO:0016301|GO:0016740	chr10	126466522	126470344	12567	ENSMUSG00000006728
1422460_at	MAD2 (mitotic arrest deficient, homolog)-like 1 (yeast)	Mad2l1	2.08173	2.53418	2.41655	0.0915918	-0.510506	-0.120958	0.127748	-0.0405712	0.433072	0.155966	-0.0295048	0.0670195	-0.0187054	-0.0188093	Mm.290830	GO:0000070|GO:0007049|GO:0007067|GO:0007094|GO:0007094|GO:0045841|GO:0051301|GO:0000775|GO:0000776|GO:0005816	chr6	66464980	66470686	56150	ENSMUSG00000029910
1422462_at	ubiquitin-conjugating enzyme E2T (putative)	Ube2t	2.00738	2.46153	2.13327	0.843691	-0.147832	0.509456	0.497132	0.343675	-0.420871	-0.441886	-0.216526	-0.137116	0.520115	-0.166473	Mm.284587	GO:0006464|GO:0006512|GO:0006512|GO:0004842|GO:0004842|GO:0016874|GO:0019787	chr1	136778975	136790590	67196	ENSMUSG00000026429
1422502_at	poly (ADP-ribose) polymerase family, member 1	Parp1	1.30695	1.80955	1.76824	-1.43494	-0.335996	-0.400678	-0.790248	-0.547688	-0.526541	-0.519921	-0.513248	-0.892087	0.641297	0.764042	Mm.277779	GO:0000723|GO:0006259|GO:0006281|GO:0006281|GO:0006284|GO:0006471|GO:0006974|GO:0040009|GO:0005622|GO:0005634|GO:0005634|GO:0003677|GO:0003950|GO:0005515|GO:0008270|GO:0016740|GO:0016757|GO:0046872|GO:0051287	chr1	182405579	182437929	11545	ENSMUSG00000026496
1422513_at	cyclin F	Ccnf	3.68416	4.10157	3.98389	0.423146	0.13132	0.274793	-0.210004	0.192878	0.266927	0.658988	-0.430149	0.430561	0.157738	-0.158148	Mm.77695	GO:0000074|GO:0000320|GO:0001890|GO:0007049|GO:0007067|GO:0051301|GO:0005634|GO:0005515|GO:0016538	chr17	23950807	23978947	12449
1422663_at	origin recognition complex, subunit 1-like (S.cereviaiae)	Orc1l	2.95388	3.06463	3.42899	-0.164955	-0.479147	-0.283688	0.392183	0.772345	-0.40697	-0.499003	-0.24873	-0.0283942	0.737086	-0.459962	Mm.294154	GO:0006260|GO:0006260|GO:0005634|GO:0000166|GO:0000166|GO:0003677|GO:0003677|GO:0005524|GO:0017111	chr4	108077385	108112765	18392	ENSMUSG00000028587
1422719_s_at	nucleoporin 50	Nup50	1.65462	2.01081	1.66392	0.127532	-0.168045	-0.089932	-0.0982766	0.278003	0.394277	0.0718617	0.125781	-0.0440993	0.270754	-0.352436	Mm.28379	GO:0001841|GO:0006605|GO:0006810|GO:0006913|GO:0015031|GO:0046907|GO:0051028|GO:0005643|GO:0005643|GO:0016021|GO:0019867|GO:0005487|GO:0005515|GO:0015288	chr15	84750900	84769560	18141	ENSMUSG00000016619
1422814_at	asp (abnormal spindle)-like, microcephaly associated (Drosophila)	Aspm	3.25233	3.55043	3.46376	0.561716	-0.439605	0.494866	0.0431294	0.302144	-0.594601	-0.411865	0.0161581	0.214222	-0.050911	-0.179469	Mm.168523	GO:0007049|GO:0007067|GO:0021873|GO:0045665|GO:0045769|GO:0051301|GO:0051661|GO:0000922|GO:0005737|GO:0005516	chr1	141297379	141310326	12316	ENSMUSG00000033952
1422851_at	high mobility group AT-hook 2	Hmga2	5.88871	4.90742	5.90579	0.723225	-0.106507	-0.545785	-0.0976744	0.666041	0.223742	-0.464807	-0.227181	-0.241416	0.252171	0.216426	Mm.157190	GO:0006323|GO:0006350|GO:0006355|GO:0007001|GO:0000228|GO:0000785|GO:0005634|GO:0005694|GO:0003677|GO:0005515	chr10	119764719	119880067	15364
1422979_at	suppressor of variegation 3-9 homolog 2 (Drosophila)	Suv39h2	1.92798	1.97221	2.08791	0.609208	0.252691	0.314368	0.00733709	0.323298	0.495208	0.418227	-0.0401764	0.128283	-0.0586057	-0.0294991	Mm.128273	GO:0006333|GO:0006333|GO:0006338|GO:0006350|GO:0006355|GO:0007049|GO:0007140|GO:0016568|GO:0030154|GO:0000781|GO:0000785|GO:0000785|GO:0005634|GO:0005694|GO:0005720|GO:0003682|GO:0003682|GO:0005515|GO:0008168|GO:0008168|GO:0008270|GO:0008276|GO:0016740|GO	chr2	3375469	3392241	64707	ENSMUSG00000026646
1423063_at	DNA methyltransferase 3A	Dnmt3a	1.72733	1.79067	1.82235	-0.589881	-0.818597	-0.857061	-0.621995	-0.845144	-0.608563	-0.492574	-0.0617056	-0.0771379	-0.535901	0.674745	Mm.5001	GO:0000122|GO:0006306|GO:0006306|GO:0006306|GO:0006346|GO:0006349|GO:0006350|GO:0006355|GO:0007283|GO:0000791|GO:0000792|GO:0005634|GO:0005634|GO:0005720|GO:0005737|GO:0005737|GO:0016363|GO:0003677|GO:0003677|GO:0003677|GO:0003682|GO:0003886|GO:0003886|GO	chr12	3835020	3914455	13435	ENSMUSG00000020661
1423065_at	DNA methyltransferase 3A	Dnmt3a	1.82191	2.22187	1.46327	-0.660154	-0.0613451	0.168064	-1.00598	-0.989414	0.626457	0.316298	-0.710628	-0.528203	-0.0803323	1.31916	Mm.5001	GO:0000122|GO:0006306|GO:0006306|GO:0006306|GO:0006346|GO:0006349|GO:0006350|GO:0006355|GO:0007283|GO:0000791|GO:0000792|GO:0005634|GO:0005634|GO:0005720|GO:0005737|GO:0005737|GO:0016363|GO:0003677|GO:0003677|GO:0003677|GO:0003682|GO:0003886|GO:0003886|GO	chr12	3835020	3914455	13435	ENSMUSG00000020661
1423747_a_at	pyruvate dehydrogenase kinase, isoenzyme 1	Pdk1	2.05945	2.58238	2.32367	0.871353	-0.0440674	0.616529	0.910316	0.290421	0.654107	0.345994	-0.0541534	-0.250644	0.121082	0.183717	Mm.34411	GO:0005975|GO:0006006|GO:0007165|GO:0007242|GO:0018106|GO:0005615|GO:0005739|GO:0005739|GO:0005739|GO:0005886|GO:0004673|GO:0004673|GO:0004740|GO:0005515|GO:0005524|GO:0005524|GO:0016301|GO:0016301|GO:0016740|GO:0016740	chr2	71674062	71702914	228026	ENSMUSG00000006494
1423748_at	pyruvate dehydrogenase kinase, isoenzyme 1	Pdk1	1.81996	2.92242	2.47847	-0.00381756	-0.279718	0.312613	-0.0137086	0.0702162	0.532715	0.435525	-0.136798	-0.450408	0.194163	0.393044	Mm.34411	GO:0005975|GO:0006006|GO:0007165|GO:0007242|GO:0018106|GO:0005615|GO:0005739|GO:0005739|GO:0005739|GO:0005886|GO:0004673|GO:0004673|GO:0004740|GO:0005515|GO:0005524|GO:0005524|GO:0016301|GO:0016301|GO:0016740|GO:0016740	chr2	71674062	71702914	228026	ENSMUSG00000006494
1423774_a_at	protein regulator of cytokinesis 1	Prc1	2.89915	2.90699	3.39734	-0.122501	-0.517748	0.523642	-0.076273	0.0553198	-0.0688276	0.448704	-0.0127091	-0.0660415	-0.18144	0.260189	Mm.227274	GO:0000910|GO:0007049|GO:0051301|GO:0005737|GO:0005819|GO:0005874	chr7	80167980	80189831	233406	ENSMUSG00000038943
1423775_s_at	protein regulator of cytokinesis 1	Prc1	3.15884	3.26903	3.77841	0.231445	-0.265595	0.644341	-0.0309978	0.310984	0.132917	0.385321	-0.0588021	0.0553699	-0.36771	0.371141	Mm.227274	GO:0000910|GO:0007049|GO:0051301|GO:0005737|GO:0005819|GO:0005874	chr7	80167980	80189831	233406	ENSMUSG00000038943
1424046_at	budding uninhibited by benzimidazoles 1 homolog (S. cerevisiae)	Bub1	3.29474	3.65238	3.76092	-0.163523	-0.664948	-0.0341363	-0.20145	-0.500016	-0.451715	-0.75292	0.0608215	0.204229	-0.188657	-0.0763931	Mm.2185	GO:0006468|GO:0007049|GO:0007067|GO:0051301|GO:0000775|GO:0000776|GO:0000166|GO:0004672|GO:0004674|GO:0005524|GO:0016301|GO:0016740	chr2	127492207	127523301	12235	ENSMUSG00000027379
1424143_a_at	chromatin licensing and DNA replication factor 1	Cdt1	1.84718	2.35109	1.92359	-0.397247	-0.715763	-0.0627937	-0.110781	-0.415674	-0.34125	-0.176609	-0.260144	0.0739136	-0.130153	0.316381	Mm.21873	GO:0000076|GO:0006260|GO:0007049|GO:0007090|GO:0030174|GO:0005634|GO:0005657|GO:0003677|GO:0003677|GO:0005515	chr8	125454104	125459226	67177	ENSMUSG00000006585
1424144_at	chromatin licensing and DNA replication factor 1	Cdt1	2.2793	2.88475	2.33637	-0.499159	0.0188742	0.0175385	-0.101329	-0.199853	-0.0527463	0.146015	-0.162562	-0.533278	0.168124	0.527717	Mm.21873	GO:0000076|GO:0006260|GO:0007049|GO:0007090|GO:0030174|GO:0005634|GO:0005657|GO:0003677|GO:0003677|GO:0005515	chr8	125454104	125459226	67177	ENSMUSG00000006585
1424321_at	replication factor C (activator 1) 4	Rfc4	1.72866	1.96678	1.92036	-0.151374	-0.714066	-0.345503	0.265314	0.102412	-0.00269938	0.144371	-0.00128984	-0.405756	0.341324	0.0657206	Mm.386835	GO:0006260|GO:0006260|GO:0005663|GO:0000166|GO:0000166|GO:0003677|GO:0005515|GO:0005524|GO:0005524|GO:0017111	chr16	23029277	23043025	106344	ENSMUSG00000022881
1424511_at	aurora kinase A	Aurka	2.73353	2.65634	2.6098	-0.148985	-0.36444	-0.295378	-0.269936	0.514093	-0.664438	-0.539786	-0.0286241	0.0366182	0.134426	-0.14242	Mm.249363	GO:0000278|GO:0006468|GO:0007049|GO:0031647|GO:0000166|GO:0004672|GO:0004674|GO:0005515|GO:0005524|GO:0016301|GO:0016740|GO:0031625	chr2	172047394	172060237	20878	ENSMUSG00000027496
1424629_at	breast cancer 1	Brca1	2.96213	3.44123	3.77708	0.0232878	-0.583585	0.16432	0.106672	-0.0108571	-0.5842	-0.338372	-0.2474	0.154523	0.207979	-0.115102	Mm.244975	GO:0005975|GO:0006260|GO:0006281|GO:0006633|GO:0006974|GO:0007049|GO:0007098|GO:0008610|GO:0008630|GO:0009048|GO:0043009|GO:0045717|GO:0045786|GO:0051298|GO:0000793|GO:0005622|GO:0005634|GO:0005737|GO:0005813|GO:0003677|GO:0003684|GO:0003723|GO:0004553|GO	chr11	101304853	101367969	12189
1424882_a_at	5'-nucleotidase domain containing 2	Nt5dc2	3.84577	3.66469	3.42168	-0.785755	-0.574923	-0.3368	-0.711166	-0.958252	0.295978	0.56956	-0.157212	-0.319847	-0.142614	0.619674	Mm.261681	GO:0008253	chr14	29960149	29968133	70021	ENSMUSG00000071547
1424971_at	coiled-coil domain containing 99	Ccdc99	1.98651	2.9031	2.57459	0.16046	-0.90375	-0.447608	0.274863	0.314484	-0.237179	-0.447933	0.269338	0.0173712	0.571301	-0.858009	Mm.194368		chr11	34652607	34677063	70385	ENSMUSG00000069910
1425350_a_at	myelin basic protein expression factor 2, repressor	Myef2	1.93772	2.1881	2.14969	-0.21376	-0.0332999	0.311436	-0.261432	-0.489823	0.434677	0.740463	0.212175	-0.096262	-0.577263	0.461349	Mm.18535	GO:0006350|GO:0000166|GO:0003676|GO:0003677|GO:0003723	chr2	124779189	124808316	17876
1425753_a_at	uracil DNA glycosylase	Ung	2.36449	2.61536	2.66148	-0.117424	-0.335898	-0.291385	0.390863	-0.0157118	-0.311535	-0.371611	-0.426209	-0.169302	0.674878	-0.0793667	Mm.1393	GO:0006281|GO:0006281|GO:0006284|GO:0006974|GO:0008152|GO:0016446|GO:0016447|GO:0016447|GO:0005634|GO:0005739|GO:0005739|GO:0004844|GO:0004844|GO:0004844|GO:0016787|GO:0016798|GO:0045437	chr5	114392991	114400315	22256	ENSMUSG00000029591
1425767_a_at	sine oculis-related homeobox 4 homolog (Drosophila)	Six4	2.59038	3.09118	2.81446	0.167676	0.873615	0.886448	0.98066	0.744966	1.26875	0.742549	-0.39719	-0.757162	1.03007	0.12428	Mm.249575	GO:0006355|GO:0007275|GO:0007519|GO:0042472|GO:0045449|GO:0045941|GO:0048538|GO:0048704|GO:0048856|GO:0051451|GO:0005634|GO:0005634|GO:0005737|GO:0003677|GO:0003677|GO:0003700|GO:0003700|GO:0043565	chr12	74019096	74032037	20474	ENSMUSG00000034460
1426002_a_at	cell division cycle 7 (S. cerevisiae)	Cdc7	1.73862	2.19965	2.23112	-0.907139	-0.871388	-0.579884	-0.483586	-0.715045	-0.12073	-0.437448	-0.0635715	-0.243093	0.386247	-0.0795832	Mm.20842	GO:0006468|GO:0007049|GO:0007283|GO:0007283|GO:0048137|GO:0051301|GO:0000166|GO:0004672|GO:0004674|GO:0004713|GO:0005524|GO:0016301|GO:0016740	chr5	107204623	107224733	12545	ENSMUSG00000029283
1426208_x_at	pleiomorphic adenoma gene-like 1	Plagl1	3.48227	2.50026	3.63225	1.55747	0.799333	1.65125	0.299829	0.00424004	0.711397	0.707616	0.250951	0.762758	-1.03308	0.0193739	Mm.287857	GO:0045944|GO:0005622|GO:0003676|GO:0003677|GO:0008270	chr10	12781032	12821892	22634
1426580_at	polo-like kinase 4 (Drosophila)	Plk4	1.71984	1.72169	2.04688	-0.472182	-0.760011	-0.137119	-0.278609	-0.171179	-0.231441	-0.323922	-0.024991	-0.528082	0.140009	0.413065	Mm.3794	GO:0006468|GO:0000166|GO:0004672|GO:0004674|GO:0004713|GO:0004713|GO:0005515|GO:0005524|GO:0016301|GO:0016740	chr3	40896589	40913432	20873	ENSMUSG00000025758
1426599_a_at	solute carrier family 2 (facilitated glucose transporter), member 1	Slc2a1	1.92888	3.14933	2.39984	0.670409	1.02092	0.939611	0.488075	-0.0295067	1.2703	0.919238	-0.312043	-0.853353	0.702432	0.462964	Mm.21002	GO:0006810|GO:0008643|GO:0005622|GO:0005737|GO:0005886|GO:0016020|GO:0016021|GO:0016021|GO:0016323|GO:0005215|GO:0005351|GO:0005355|GO:0005355|GO:0005515	chr4	118606730	118635262	20525	ENSMUSG00000028645
1426600_at	solute carrier family 2 (facilitated glucose transporter), member 1	Slc2a1	2.00388	2.78501	2.15781	-0.109442	0.143716	0.183562	-0.125203	0.0129128	0.524618	0.253431	0.12032	-0.193625	-0.0234904	0.0967951	Mm.21002	GO:0006810|GO:0008643|GO:0005622|GO:0005737|GO:0005886|GO:0016020|GO:0016021|GO:0016021|GO:0016323|GO:0005215|GO:0005351|GO:0005355|GO:0005355|GO:0005515	chr4	118606730	118635262	20525	ENSMUSG00000028645
1426649_at	transmembrane protein with EGF-like and two follistatin-like domains 1 /// similar to Transmembrane protein with EGF-like and two follistatin-like domains 1	LOC100045217 /// Tmeff1	3.63248	3.59411	3.81798	-0.567544	-0.529516	-0.207489	0.00556946	-0.0590086	0.0105119	0.402701	-0.348836	-0.590489	0.61341	0.325912	Mm.422686	GO:0007275|GO:0016020|GO:0016021|GO:0004867	chr4	48605965	48684231	100045217 /// 230157	ENSMUSG00000028347
1426652_at	minichromosome maintenance deficient 3 (S. cerevisiae) /// similar to DNA replication licensing factor MCM3 (DNA polymerase alpha holoenzyme-associated protein P1) (P1-MCM3)	LOC100045677 /// Mcm3	2.68514	2.66568	2.49344	-0.0457335	-0.400746	0.113188	-0.173729	-0.257626	-0.18884	-0.129191	0.229568	0.411887	-0.537688	-0.103767	Mm.4502	GO:0006260|GO:0006270|GO:0006350|GO:0006355|GO:0007049|GO:0005634|GO:0000166|GO:0000166|GO:0003677|GO:0005524|GO:0008094|GO:0017111	chr1	20787710	20805432	100045677 /// 17215	ENSMUSG00000041859
1427142_s_at	jumonji, AT rich interactive domain 1B (Rbp2 like)	Jarid1b	1.87195	3.26963	2.56902	0.0719285	-0.474581	0.35288	-0.306555	-0.466687	-0.0205741	0.469896	-0.272422	-0.994894	0.281679	0.985638	Mm.28995	GO:0006350|GO:0006355|GO:0016568|GO:0005622|GO:0005634|GO:0003677|GO:0005506|GO:0005515|GO:0005515|GO:0008270|GO:0016491|GO:0016702|GO:0046872	chr1	136418976	136449294	75605
1427229_at	3-hydroxy-3-methylglutaryl-Coenzyme A reductase	Hmgcr	2.10083	1.83318	2.11717	-0.542632	-0.8367	-0.513175	-0.255771	-0.0774178	-0.173704	-0.13614	0.128481	-0.408949	0.0465102	0.233958	Mm.316652	GO:0006629|GO:0006694|GO:0006695|GO:0006695|GO:0008542|GO:0008610|GO:0009058|GO:0009790|GO:0016126|GO:0043407|GO:0005777|GO:0005783|GO:0005789|GO:0005792|GO:0016020|GO:0016021|GO:0004420|GO:0004420|GO:0016491	chr13	97749515	97755623	15357	ENSMUSG00000021670
1427231_at	roundabout homolog 1 (Drosophila)	Robo1	3.8905	4.06608	3.91413	0.314171	0.288085	0.979995	0.557791	0.230894	1.08515	1.79592	-0.45318	-0.414332	0.428974	0.438539	Mm.310772	GO:0006935|GO:0007156|GO:0007275|GO:0007399|GO:0007411|GO:0007411|GO:0030154|GO:0050772|GO:0005615|GO:0009986|GO:0016020|GO:0016021|GO:0030673|GO:0004872|GO:0005515|GO:0042802|GO:0046982	chr16	72546577	72928780	19876
1428111_at	solute carrier family 38, member 4	Slc38a4	4.25292	3.8268	3.94123	-0.173391	-0.115462	0.494968	-0.369826	-0.234315	-0.0295444	0.997331	-0.0879607	0.757262	-0.266642	-0.402659	Mm.250980	GO:0006810|GO:0006811|GO:0006814|GO:0006865|GO:0006865|GO:0016020|GO:0016020|GO:0016021|GO:0005275|GO:0015171|GO:0015293|GO:0031402	chr15	96822845	96824413	69354	ENSMUSG00000022464
1428209_at	brain expressed gene 4	Bex4	2.30134	2.5934	2.49037	1.21971	0.0405531	-0.486894	1.0969	0.722239	0.683936	-0.452252	0.136095	-0.353944	0.834113	-0.616266	Mm.336245	GO:0005737	chrX	131485408	131486807	406217	ENSMUSG00000047844
1428265_at	protein phosphatase 2 (formerly 2A), regulatory subunit A (PR 65), beta isoform	Ppp2r1b	1.65246	2.27768	1.95841	-0.080143	-0.559043	-0.107594	-0.0334396	-0.0321455	0.0343733	0.131567	-0.157072	-0.312725	0.559354	-0.0895577	Mm.7726	GO:0005488	chr9	50618804	50633852	73699
1428301_at	hypothetical protein LOC544988 /// predicted gene, ENSMUSG00000068790 /// predicted gene, ENSMUSG00000063277 /// predicted gene, ENSMUSG00000057445 /// hypothetical LOC666442 /// hypothetical LOC666637 /// predicted gene, EG666684 /// predicted gene, EG66	EG666684 /// EG666772 /// ENSMUSG00000057445 /// ENSMUSG00000063277 /// ENSMUSG00000068790 /// LOC100036568 /// LOC100038847 /// LOC100039441 /// LOC100040671 /// LOC100040697 /// LOC100040779 /// LOC100040859 /// LOC100041012 /// LOC100041151 /// LOC1000	1.93754	3.30447	2.98333	0.156907	1.61711	1.40514	0.44274	-0.397992	2.12682	1.88543	-0.313969	-0.774586	0.264643	0.823914	Mm.443041		chr14	3731586	4291433	100036568 /// 100038847 /// 100039441 /// 100040671 /// 100040697 /// 100040779 /// 100040859 /// 100041012 /// 100041151 /// 100041195 /// 100041262 /// 100041283 /// 100041306 /// 100041374 /// 100041401 /// 100041470 /// 100041501 /// 100041515 /// 100	ENSMUSG00000056940 /// ENSMUSG00000063277 /// ENSMUSG00000068790 /// ENSMUSG00000071620 /// ENSMUSG00000072731 /// ENSMUSG00000072735 /// ENSMUSG00000072746 /// ENSMUSG00000072749 /// ENSMUSG00000072752
1428982_at	ATPase family, AAA domain containing 2B	Atad2b	1.4239	2.23991	2.19134	-0.213919	0.160793	0.141837	-0.249228	-0.716379	0.439443	0.477171	-0.154839	-0.508704	0.062047	0.601496	Mm.210966		chr12	5070792	5073418	320817	ENSMUSG00000020631
1429294_at	thyroid hormone receptor interactor 13	Trip13	3.63907	3.84823	3.94053	0.405932	0.206319	0.28515	0.255423	0.525932	0.0536885	0.25545	0.157557	0.354963	-0.276732	-0.235789	Mm.275095	GO:0000166|GO:0004872|GO:0005515|GO:0005524|GO:0017111|GO:0042802	chr13	74378442	74403786	69716	ENSMUSG00000021569
1429295_s_at	thyroid hormone receptor interactor 13	Trip13	3.26204	3.47335	3.63077	-0.0783863	-0.227731	0.368415	-0.0968661	0.072053	-0.163757	0.00128889	-0.42339	-0.216132	0.00504112	0.634481	Mm.275095	GO:0000166|GO:0004872|GO:0005515|GO:0005524|GO:0017111|GO:0042802	chr13	74378442	74403786	69716	ENSMUSG00000021569
1429400_at	chloride channel 5	Clcn5	2.54883	2.90803	2.77011	-0.334054	-0.255195	0.0318418	-0.0272207	0.0366454	0.114889	0.499205	-0.304165	-0.00387383	0.57079	-0.26275		GO:0006810|GO:0006811|GO:0006821|GO:0006897|GO:0016020|GO:0016021|GO:0005216|GO:0005244|GO:0005247|GO:0005254|GO:0031404	chrX	6310768	6312779	12728
1429658_a_at	structural maintenance of chromosomes 2	Smc2	3.07247	2.84557	2.72783	0.707496	1.0934	0.988599	0.383802	0.173283	0.828567	0.735346	0.208027	0.14341	-0.701807	0.350371	Mm.2999	GO:0006259|GO:0007049|GO:0007059|GO:0007067|GO:0007076|GO:0051276|GO:0051301|GO:0005694|GO:0005737|GO:0000166|GO:0005515|GO:0005515|GO:0005524|GO:0005524|GO:0016887	chr4	52460342	52488935	14211	ENSMUSG00000028312
1429660_s_at	structural maintenance of chromosomes 2	Smc2	2.6451	2.49413	2.23944	0.0831585	0.753348	0.817382	0.417215	-0.428684	0.93547	0.670472	-0.0949426	0.0530443	-0.409718	0.451616	Mm.2999	GO:0006259|GO:0007049|GO:0007059|GO:0007067|GO:0007076|GO:0051276|GO:0051301|GO:0005694|GO:0005737|GO:0000166|GO:0005515|GO:0005515|GO:0005524|GO:0005524|GO:0016887	chr4	52460342	52488935	14211	ENSMUSG00000028312
1429665_at	RIKEN cDNA 6230416J20 gene	6230416J20Rik	1.30939	1.52085	1.5945	-0.47729	0.0902977	-0.103037	-0.0896983	-0.288345	0.263295	-0.251047	0.0264091	0.0986605	-0.545525	0.420456	Mm.74730		chr4	86050085	86051706	230376	ENSMUSG00000038047
1430034_at	chaperonin subunit 4 (delta)	Cct4	1.92897	2.32367	2.17293	0.526564	-0.251582	0.558639	0.359294	0.107563	0.837093	0.519826	-0.152759	-0.34325	0.252561	0.243448	Mm.441628	GO:0006457|GO:0044267|GO:0005832|GO:0000166|GO:0005515|GO:0005524|GO:0051082	chr11	22904202	22906251	12464
1430128_a_at	receptor accessory protein 6	Reep6	2.03174	3.13611	2.36331	1.1483	1.14009	0.690515	0.236526	0.309249	0.325016	-0.395183	-0.401216	-0.372842	0.93214	-0.158081	Mm.28147	GO:0016020|GO:0016021|GO:0016021|GO:0005515	chr10	79733278	79739569	70335
1430139_at	helicase, lymphoid specific	Hells	2.48026	2.95986	3.00952	0.363142	0.160215	0.46743	-0.0103083	0.190474	0.285961	0.355169	0.0491171	0.262879	-0.344573	0.0325775	Mm.392920	GO:0001655|GO:0006306|GO:0006342|GO:0006346|GO:0006350|GO:0006355|GO:0006916|GO:0007049|GO:0007067|GO:0007275|GO:0010216|GO:0030098|GO:0031508|GO:0046651|GO:0051301|GO:0005634|GO:0005721|GO:0000166|GO:0003676|GO:0003677|GO:0003682|GO:0004386|GO:0005524|GO	chr19	39035044	39036608	15201
1430982_at	splicing factor, arginine/serine-rich 1 (ASF/SF2) /// similar to splicing factor, arginine/serine-rich 1 (splicing factor 2, alternate splicing factor)	LOC100048559 /// Sfrs1	1.7563	1.9695	2.13875	-0.736833	0.121083	-0.100061	-0.074676	-0.0303617	0.458387	0.0609055	0.158951	-0.911265	0.525031	0.227283	Mm.391719	GO:0000398|GO:0001701|GO:0006376|GO:0006376|GO:0006397|GO:0006397|GO:0006605|GO:0008380|GO:0008380|GO:0060048|GO:0005634|GO:0005634|GO:0005681|GO:0005737|GO:0000166|GO:0003676|GO:0003676|GO:0003723|GO:0003723|GO:0005515|GO:0031202	chr11	87863879	87867620	100048559 /// 110809	ENSMUSG00000018379
1431349_at	heterogeneous nuclear ribonucleoprotein A/B	Hnrpab	2.39388	2.44035	2.37527	0.269904	0.153953	0.299167	0.683442	0.922444	0.368775	0.388734	0.0336828	-1.32322	0.99138	0.298158	Mm.280842	GO:0001837|GO:0006350|GO:0006355|GO:0006396|GO:0043193|GO:0005634|GO:0005737|GO:0030529|GO:0000166|GO:0003676|GO:0003677|GO:0003700|GO:0003723|GO:0005515|GO:0043565	chr11	51442292	51450270	15384
1433581_at	RIKEN cDNA 1190002N15 gene /// hypothetical protein LOC100044725	1190002N15Rik /// LOC100044725	2.07281	2.77512	2.50769	-0.349818	-0.350587	0.228681	-0.124074	-0.800495	0.793039	0.951868	-0.0951977	-0.202083	-0.42246	0.719743	Mm.258746		chr9	94327215	94329138	100044725 /// 68861
1433845_x_at	dual specificity phosphatase 9	Dusp9	5.18453	5.20224	4.77427	-0.0969181	-0.230809	-0.341759	-0.0356145	-0.280193	-0.55406	-0.361763	0.243178	0.739066	-0.455463	-0.526782	Mm.16479	GO:0000188|GO:0006470|GO:0016311|GO:0005737|GO:0008138|GO:0016301|GO:0016791|GO:0017017|GO:0017017	chrX	69894338	69896232	75590	ENSMUSG00000031383
1433924_at	paternally expressed 3	Peg3	3.90988	4.12282	4.32504	-2.69212	-2.09092	-1.62512	-2.3683	-2.25211	-1.10393	-0.86899	0.531516	0.942636	-1.69328	0.219127		GO:0006915|GO:0005622|GO:0003676|GO:0008270|GO:0046872	chr7	6307977	6309019	18616
1433996_at	suppressor of variegation 3-9 homolog 2 (Drosophila)	Suv39h2	1.56207	1.37582	1.92074	-0.235502	-0.432592	-0.10304	-0.245564	-0.13209	0.158926	-0.0237865	0.283737	-0.0958786	-0.285503	0.0976458	Mm.128273	GO:0006333|GO:0006333|GO:0006338|GO:0006350|GO:0006355|GO:0007049|GO:0007140|GO:0016568|GO:0030154|GO:0000781|GO:0000785|GO:0000785|GO:0005634|GO:0005694|GO:0005720|GO:0003682|GO:0003682|GO:0005515|GO:0008168|GO:0008168|GO:0008270|GO:0008276|GO:0016740|GO	chr2	3374759	3375601	64707	ENSMUSG00000026646
1434079_s_at	minichromosome maintenance deficient 2 mitotin (S. cerevisiae)	Mcm2	2.10082	2.2366	2.25131	0.375094	-0.55969	0.0677176	0.4318	0.18294	-0.181776	-0.289325	-0.0308285	-0.0269003	0.134522	-0.0767956	Mm.16711	GO:0006260|GO:0006268|GO:0006270|GO:0006270|GO:0006334|GO:0006350|GO:0006355|GO:0007049|GO:0005634|GO:0005634|GO:0005664|GO:0000166|GO:0003677|GO:0003688|GO:0005515|GO:0005524|GO:0008094|GO:0008270|GO:0046872	chr6	88849092	88849659	17216
1434278_at	X-linked myotubular myopathy gene 1	Mtm1	2.59367	2.51681	3.28652	0.436801	0.723358	0.226381	0.231059	0.209934	0.0452209	-0.502167	0.366855	-0.244851	-0.206243	0.0842385	Mm.423278	GO:0016311|GO:0046716|GO:0046839|GO:0004437|GO:0004721|GO:0004725|GO:0016787|GO:0016791				17772
1434400_at	TGFB-induced factor 2	Tgif2	2.80651	3.39307	3.0058	0.194838	1.17815	1.11248	0.386133	-0.412145	2.14845	2.1785	-0.497987	-0.418869	0.243094	0.67376	Mm.315625	GO:0006350|GO:0006355|GO:0006355|GO:0045449|GO:0005634|GO:0005634|GO:0003677|GO:0003700|GO:0003700|GO:0043565	chr2	156546143	156547015	228839	ENSMUSG00000062175
1434437_x_at	ribonucleotide reductase M2	Rrm2	2.32483	2.10835	2.10769	0.00455666	-0.80453	-0.186594	0.434104	0.350135	-0.387622	-0.200789	-0.179103	-0.0166993	0.314101	-0.118299	Mm.99	GO:0006260|GO:0009186|GO:0009262|GO:0005737|GO:0004748|GO:0005506|GO:0005515|GO:0016491|GO:0046872|GO:0046914	chr12	25302965	25303224	20135	ENSMUSG00000020649
1434695_at	denticleless homolog (Drosophila)	Dtl	3.42941	3.64589	3.85795	-0.580415	-0.674714	-0.0335774	-0.177482	-0.29377	-0.348828	-0.333838	0.092114	0.0755572	-0.256844	0.0891719	Mm.189102	GO:0006260|GO:0006512|GO:0006974|GO:0005737	chr1	193238078	193238837	76843	ENSMUSG00000037474
1434748_at	cytoskeleton associated protein 2	Ckap2	1.99437	2.28628	2.32003	-0.937725	-0.772528	-0.29016	-0.343658	-0.0295887	-0.987623	-0.77128	-0.322902	-0.0240493	0.233354	0.113597	Mm.22448	GO:0006915|GO:0007049|GO:0005737|GO:0005874	chr8	23633733	23638880	80986	ENSMUSG00000037725
1434767_at	expressed sequence C79407	C79407	3.41979	3.68479	3.90048	0.419982	-0.17345	0.508005	0.129728	0.175871	-0.693461	-0.129561	0.038322	0.695836	-0.227117	-0.507042	Mm.21144	GO:0005634|GO:0003677	chr12	66051330	66067476	217653	ENSMUSG00000047534
1434859_at	uridine monophosphate synthetase	Umps	1.77406	1.74193	1.81238	-0.671851	-1.49149	-0.562307	-0.287569	-0.530026	0.0411348	-0.256797	0.100122	0.120346	-0.63501	0.414543	Mm.13145	GO:0006207|GO:0006221|GO:0008152|GO:0009116|GO:0003824|GO:0004588|GO:0004590|GO:0016740|GO:0016757|GO:0016829|GO:0016831	chr16	33874673	33875438	22247
1435690_at	RIKEN cDNA 2310008H09 gene	2310008H09Rik	1.22975	2.12783	1.8413	-0.64574	0.182125	-0.178092	-0.363199	-0.946894	0.11059	-0.107807	-0.342879	-0.643681	0.479133	0.507429	Mm.389948		chr7	118633365	118634087	66356
1436541_at	RIKEN cDNA 2310008H09 gene	2310008H09Rik	1.73757	2.20388	1.97394	-0.0946155	0.0691767	-0.15301	-0.322352	-0.382155	0.102619	-0.413025	-0.0958953	-0.616863	0.139836	0.572921	Mm.389948		chr7	118633747	118636328	66356	ENSMUSG00000030980
1437213_at	nudix (nucleoside diphosphate linked moiety X)-type motif 21	Nudt21	2.33048	3.33275	3.06711	1.17134	0.344454	0.782736	1.15366	1.18094	0.42459	2.01315	-0.464986	-0.673935	0.955209	0.183713		GO:0006379|GO:0006397|GO:0006397|GO:0005634|GO:0042382|GO:0003723|GO:0003723|GO:0005515|GO:0016787	chr8	96907036	96908220	68219	ENSMUSG00000031754
1437580_s_at	NIMA (never in mitosis gene a)-related expressed kinase 2	Nek2	2.45641	3.12783	3.1886	-0.232955	-0.879985	-0.154454	0.110758	0.189269	-0.463668	-0.234457	-0.271633	-0.13984	0.470869	-0.0593972	Mm.33773	GO:0000070|GO:0006468|GO:0007049|GO:0007067|GO:0007126|GO:0051301|GO:0000775|GO:0000794|GO:0000922|GO:0030496|GO:0000166|GO:0000287|GO:0004672|GO:0004674|GO:0005515|GO:0005524|GO:0016301|GO:0016740|GO:0046872	chr1	193532763	193533664	18005	ENSMUSG00000026622
1437611_x_at	kinesin family member 2C	Kif2c	3.7615	3.44175	3.70753	0.329417	-0.505266	0.14218	0.413012	0.226	-0.427087	-0.10675	0.108771	0.261278	-0.00759935	-0.362449	Mm.247651	GO:0007018|GO:0005634|GO:0005737|GO:0005874|GO:0005875|GO:0005875|GO:0000166|GO:0003774|GO:0003774|GO:0003777|GO:0005515|GO:0005524|GO:0005524	chr4	116657578	116657896	73804	ENSMUSG00000028678
1437992_x_at	gap junction membrane channel protein alpha 1	Gja1	3.40319	3.87411	3.87504	1.56502	1.39411	1.5576	1.71124	0.85795	2.57879	2.87401	-1.41717	-0.714274	0.673735	1.45771	Mm.378921	GO:0001701|GO:0001764|GO:0001947|GO:0002070|GO:0007154|GO:0007267|GO:0007507|GO:0007512|GO:0008016|GO:0035050|GO:0043403|GO:0045844|GO:0048514|GO:0005921|GO:0005921|GO:0005922|GO:0016020|GO:0016021|GO:0016021|GO:0030054|GO:0030054|GO:0005243|GO:0005515	chr10	56078614	56078830	14609	ENSMUSG00000050953
1438161_s_at	replication factor C (activator 1) 4	Rfc4	1.821	2.20356	1.91076	0.211208	-0.309149	-0.229744	0.315078	0.2064	0.289202	0.202811	-0.0782633	-0.626239	0.511738	0.192765	Mm.386835	GO:0006260|GO:0006260|GO:0005663|GO:0000166|GO:0000166|GO:0003677|GO:0005515|GO:0005524|GO:0005524|GO:0017111	chr16	23029283	23029639	106344	ENSMUSG00000022881
1438571_at	Budding uninhibited by benzimidazoles 1 homolog (S. cerevisiae)	Bub1	4.69517	4.67029	4.79405	0.0916209	0.457961	0.162541	-0.149568	-0.105546	-0.349985	-0.165523	0.0564871	-0.0288396	-0.143895	0.116247	Mm.2185	GO:0006468|GO:0007049|GO:0007067|GO:0051301|GO:0000775|GO:0000776|GO:0000166|GO:0004672|GO:0004674|GO:0005524|GO:0016301|GO:0016740	chr2	127160710	127492454	12235
1438650_x_at	gap junction membrane channel protein alpha 1	Gja1	3.40483	3.70336	3.8518	1.53086	1.23744	1.49872	1.64458	0.8532	2.50632	2.88901	-1.32205	-0.650385	0.596461	1.37597	Mm.378921	GO:0001701|GO:0001764|GO:0001947|GO:0002070|GO:0007154|GO:0007267|GO:0007507|GO:0007512|GO:0008016|GO:0035050|GO:0043403|GO:0045844|GO:0048514|GO:0005921|GO:0005921|GO:0005922|GO:0016020|GO:0016021|GO:0016021|GO:0030054|GO:0030054|GO:0005243|GO:0005515	chr10	56078669	56078830	14609	ENSMUSG00000050953
1438811_at	discs, large homolog 7 (Drosophila)	Dlg7	1.19253	1.53469	1.62496	-0.077426	-0.133474	0.156396	0.512831	0.244636	0.0657296	0.327222	-0.0620112	0.128253	-0.174033	0.10779	Mm.240543	GO:0000087|GO:0000087|GO:0007049|GO:0007267|GO:0005634|GO:0005634|GO:0005737|GO:0031616|GO:0031616|GO:0004721|GO:0004721|GO:0005515|GO:0005515	chr14	46311702	46312381	218977
1438945_x_at	gap junction membrane channel protein alpha 1	Gja1	3.55264	3.75783	3.90275	1.59046	1.11537	1.43291	1.9505	0.986425	2.57128	2.84543	-1.22556	-0.659138	0.509747	1.37495	Mm.378921	GO:0001701|GO:0001764|GO:0001947|GO:0002070|GO:0007154|GO:0007267|GO:0007507|GO:0007512|GO:0008016|GO:0035050|GO:0043403|GO:0045844|GO:0048514|GO:0005921|GO:0005921|GO:0005922|GO:0016020|GO:0016021|GO:0016021|GO:0030054|GO:0030054|GO:0005243|GO:0005515	chr10	56078554	56078830	14609	ENSMUSG00000050953
1438973_x_at	gap junction membrane channel protein alpha 1	Gja1	3.33785	3.73683	3.79613	1.5133	1.18836	1.41737	1.68764	0.94741	2.48055	2.81496	-1.2335	-0.678992	0.536366	1.37613	Mm.378921	GO:0001701|GO:0001764|GO:0001947|GO:0002070|GO:0007154|GO:0007267|GO:0007507|GO:0007512|GO:0008016|GO:0035050|GO:0043403|GO:0045844|GO:0048514|GO:0005921|GO:0005921|GO:0005922|GO:0016020|GO:0016021|GO:0016021|GO:0030054|GO:0030054|GO:0005243|GO:0005515	chr10	56078613	56078830	14609	ENSMUSG00000050953
1439148_a_at	phosphofructokinase, liver, B-type	Pfkl	2.25759	2.76951	2.38181	0.161901	-0.168268	-0.0708103	0.0596971	0.0256147	0.107629	-0.0404558	-0.311227	-0.515691	0.506299	0.32062	Mm.269649	GO:0006002|GO:0006002|GO:0006096|GO:0005737|GO:0005945|GO:0005945|GO:0000166|GO:0000287|GO:0003824|GO:0003872|GO:0003872|GO:0005524|GO:0016301|GO:0016740|GO:0046872	chr10	77391020	77391839	18641	ENSMUSG00000020277
1439208_at	checkpoint kinase 1 homolog (S. pombe)	Chek1	2.90641	2.93238	3.39939	0.6251	0.229917	0.354278	0.454947	0.304067	0.732667	0.25314	0.284851	0.0656929	0.187611	-0.538155	Mm.16753	GO:0000077|GO:0000077|GO:0000086|GO:0006281|GO:0006281|GO:0006468|GO:0006468|GO:0006974|GO:0006974|GO:0007049|GO:0005634|GO:0005657|GO:0005737|GO:0000166|GO:0004672|GO:0004672|GO:0004674|GO:0005515|GO:0005524|GO:0016301|GO:0016740	chr9	36458152	36459020	12649	ENSMUSG00000032113
1439266_a_at	polymerase (RNA) III (DNA directed) polypeptide K	Polr3k	2.31886	3.00254	2.45956	1.19707	-0.142047	0.201564	1.46374	1.17697	0.317512	0.392585	-0.108998	-1.37072	1.32951	0.1502	Mm.306482	GO:0006350|GO:0006354|GO:0006355|GO:0045449|GO:0003677|GO:0003702|GO:0003899|GO:0008270|GO:0016779|GO:0030528|GO:0046872	chr2	181797760	181797979	67005	ENSMUSG00000038628
1439377_x_at	cell division cycle 20 homolog (S. cerevisiae)	Cdc20	3.14102	3.20962	3.25141	0.480539	-1.08226	0.194569	0.511852	0.330136	-0.941172	-0.134938	-0.359358	-0.14077	0.376555	0.123573	Mm.289747	GO:0006512|GO:0007049|GO:0007067|GO:0051301|GO:0005515	chr4	117930833	117931472	107995	ENSMUSG00000006398
1439510_at	shugoshin-like 1 (S. pombe)	Sgol1	2.39111	2.3967	2.59319	0.469816	0.0854259	0.314009	0.207885	0.161864	0.276891	0.248396	0.239258	-0.0553565	-0.162653	-0.0212488	Mm.153202	GO:0007049|GO:0007059|GO:0007067|GO:0045132|GO:0051301|GO:0000775|GO:0005634	chr17	53139715	53140707	72415
1439520_at	denticleless homolog (Drosophila)	Dtl	1.39132	2.15275	2.39635	0.57357	0.189724	0.129762	0.184905	0.0473809	-0.228355	0.0475559	0.321203	0.121726	-0.0456357	-0.397293	Mm.189102	GO:0006260|GO:0006512|GO:0006974|GO:0005737				76843
1439740_s_at	uridine-cytidine kinase 2	Uck2	1.84168	2.59336	2.5067	0.251403	0.154559	0.20795	-0.0166936	-0.28834	0.366145	0.0617762	-0.177894	-0.671811	0.293609	0.556096	Mm.440156	GO:0009058|GO:0000166|GO:0004849|GO:0005524|GO:0016301|GO:0016740	chr1	169059566	169060079	80914
1439741_x_at	uridine-cytidine kinase 2	Uck2	1.65158	2.43744	2.32713	0.268673	0.00353336	0.0866628	0.00432873	-0.285688	0.312605	-0.0159116	-0.315552	-0.532834	0.306628	0.541757	Mm.440156	GO:0009058|GO:0000166|GO:0004849|GO:0005524|GO:0016301|GO:0016740	chr1	169059566	169060079	80914
1439753_x_at	sine oculis-related homeobox 4 homolog (Drosophila)	Six4	2.44375	2.48498	2.59253	0.69418	0.635361	0.383615	1.22349	0.39538	1.0998	0.959252	-0.0648265	-0.560737	0.963745	-0.338183	Mm.249575	GO:0006355|GO:0007275|GO:0007519|GO:0042472|GO:0045449|GO:0045941|GO:0048538|GO:0048704|GO:0048856|GO:0051451|GO:0005634|GO:0005634|GO:0005737|GO:0003677|GO:0003677|GO:0003700|GO:0003700|GO:0043565	chr12	74018439	74018867	20474
1441831_x_at	Chloride channel 5	Clcn5	2.02624	1.69364	1.84451	0.134962	-0.0758801	-0.129881	0.683066	-0.119654	0.212172	0.26811	-0.270554	0.00423527	0.367764	-0.101443	Mm.254370	GO:0006810|GO:0006811|GO:0006821|GO:0006897|GO:0016020|GO:0016021|GO:0005216|GO:0005244|GO:0005247|GO:0005254|GO:0031404	chrX	6310770	6310944	12728
1441890_x_at	transmembrane protein with EGF-like and two follistatin-like domains 1 /// similar to Transmembrane protein with EGF-like and two follistatin-like domains 1	LOC100045217 /// Tmeff1	3.33201	2.99138	3.01902	0.269818	-0.210075	-0.043448	0.365062	0.248997	0.030232	0.32569	-0.200805	-0.322202	0.408125	0.114882	Mm.422686	GO:0007275|GO:0016020|GO:0016021|GO:0004867	chr4	48683945	48684228	100045217 /// 230157	ENSMUSG00000028347
1441910_x_at	cyclin E1	Ccne1	5.39385	5.71569	6.07442	0.792695	-0.795343	-0.96256	-0.683116	1.43431	-1.41061	-1.36083	1.58178	1.78437	-1.75273	-1.61341	Mm.16110	GO:0000074|GO:0000074|GO:0006270|GO:0006468|GO:0007049|GO:0051301|GO:0000307|GO:0005634|GO:0005634|GO:0005515|GO:0016301|GO:0016538|GO:0016538	chr7	37806747	37807016	12447	ENSMUSG00000002068
1442226_at	sema domain, immunoglobulin domain (Ig), short basic domain, secreted, (semaphorin) 3E	Sema3e	1.49071	1.68943	1.30004	-0.626825	-0.825247	-0.549193	-0.50014	-0.841988	-0.199888	-0.385607	-0.24377	0.0592809	-0.543632	0.72812	Mm.134093	GO:0007275|GO:0007399|GO:0030154|GO:0005615	chr5	14261920	14262695	20349	ENSMUSG00000070937
1442594_at	Ttk protein kinase	Ttk	1.58718	2.46736	2.08185	-0.0271912	0.0872226	0.173034	-0.077611	0.552003	-0.0466471	-0.112665	0.258259	-0.229457	0.301244	-0.330046	Mm.1904	GO:0006468|GO:0000166|GO:0004672|GO:0004674|GO:0004713|GO:0005524|GO:0016301|GO:0016740	chr9	83641056	83641644	22137
1443807_x_at	cyclin F	Ccnf	3.40798	3.50247	3.31655	0.378314	0.512807	0.587547	0.458317	0.41889	0.0200863	-0.140794	0.0980983	0.301643	-0.214134	-0.185606	Mm.77695	GO:0000074|GO:0000320|GO:0001890|GO:0007049|GO:0007067|GO:0051301|GO:0005634|GO:0005515|GO:0016538	chr17	23950829	23951106	12449
1446196_at	high mobility group AT-hook 2	Hmga2	1.62196	2.30776	2.46642	0.358132	0.176191	0.287675	-0.128341	0.440497	-0.198709	0.0629845	0.0178385	0.118013	0.108699	-0.244552	Mm.157190	GO:0006323|GO:0006350|GO:0006355|GO:0007001|GO:0000228|GO:0000785|GO:0005634|GO:0005694|GO:0003677|GO:0005515	chr10	119777695	119778029	15364
1448126_at	teratocarcinoma expressed, serine rich	Tera	2.46004	2.47281	2.63474	0.558008	0.534832	0.364378	0.47826	0.459521	0.862085	0.367705	-0.0985589	-0.258214	0.669459	-0.312686	Mm.18637		chr14	118413464	118416070	56306	ENSMUSG00000039985 /// ENSMUSG00000063701
1448152_at	insulin-like growth factor 2	Igf2	4.61185	5.07407	4.69719	1.24435	0.659685	0.658396	-0.676463	-0.595968	-0.284454	-0.331049	-0.0815077	-0.345077	-0.638067	1.06465	Mm.3862	GO:0000074|GO:0008283|GO:0009887|GO:0005576|GO:0005615|GO:0005159|GO:0005179|GO:0005515|GO:0008083|GO:0018445	chr7	142460158	142471250	16002	ENSMUSG00000048583
1448191_at	polo-like kinase 1 (Drosophila)	Plk1	3.26725	3.20513	3.12033	0.61668	0.000978947	0.398417	-0.0679765	0.242432	-0.350453	-0.0534797	-0.297637	0.144516	0.385573	-0.232451	Mm.16525	GO:0006468|GO:0007049|GO:0005813|GO:0000166|GO:0004672|GO:0004674|GO:0005515|GO:0005524|GO:0016301|GO:0016740	chr5	35870575	35873115	18817	ENSMUSG00000030867
1448194_a_at	H19 fetal liver mRNA	H19	5.16471	5.15762	5.20189	-2.26499	-0.414056	-2.05964	-1.93542	-2.46829	-2.20334	-2.46339	-0.174222	0.570086	-0.78843	0.392567		GO:0005737|GO:0005844	chr7	142384920	142387499	14955	ENSMUSG00000000031
1448205_at	cyclin B1, related sequence 1 /// cyclin B1	Ccnb1 /// Ccnb1-rs1	4.44286	4.77892	4.87714	0.356026	-0.49544	0.107103	0.346503	0.65783	-0.559135	-0.347137	0.0533018	0.388296	-0.15674	-0.284858	Mm.260114	GO:0000074|GO:0000074|GO:0000910|GO:0006468|GO:0006605|GO:0007049|GO:0007049|GO:0007067|GO:0007067|GO:0051301|GO:0005634|GO:0005634|GO:0005634|GO:0005634|GO:0005737|GO:0005515|GO:0016301|GO:0016538	chr14	7202621	7204467	12429 /// 268697
1448226_at	ribonucleotide reductase M2	Rrm2	2.27036	1.91461	2.07816	-0.322446	-0.353882	-0.157558	0.327686	0.179234	-0.362015	-0.114998	-0.157079	-0.141974	0.49809	-0.199038	Mm.99	GO:0006260|GO:0009186|GO:0009262|GO:0005737|GO:0004748|GO:0005506|GO:0005515|GO:0016491|GO:0046872|GO:0046914	chr12	25297362	25303225	20135	ENSMUSG00000020649
1448314_at	cell division cycle 2 homolog A (S. pombe)	Cdc2a	3.00218	3.50782	3.31711	0.10771	-0.853848	0.284392	0.238558	0.451252	-0.913792	-0.310738	-0.20123	-0.392645	0.589469	0.00440788	Mm.281367	GO:0006468|GO:0006468|GO:0007049|GO:0007067|GO:0007095|GO:0051301|GO:0005634|GO:0000166|GO:0004672|GO:0004674|GO:0005515|GO:0005524|GO:0016301|GO:0016301|GO:0016740|GO:0030544	chr10	68733658	68748292	12534	ENSMUSG00000019942
1448441_at	CDC28 protein kinase 1b	Cks1b	1.94775	1.65685	1.59829	-0.759323	-1.86191	-1.01724	0.222305	0.684207	-0.914575	-0.39239	0.304226	-0.318173	0.534368	-0.520421	Mm.3049	GO:0007049|GO:0051301|GO:0016301|GO:0016538	chr3	89501398	89504310	54124	ENSMUSG00000028044
1448519_at	TEA domain family member 2	Tead2	1.74468	1.92282	1.89771	-1.59126	-2.14168	-1.22856	-0.616079	-0.708704	-1.46042	-1.27353	0.249959	-0.676365	-0.0621004	0.488506	Mm.3019	GO:0006350|GO:0006355|GO:0045944|GO:0005634|GO:0005667|GO:0003677|GO:0003677|GO:0003700|GO:0016563	chr7	45083794	45101678	21677	ENSMUSG00000030796
1448635_at	structural maintenance of chromosomes 2	Smc2	2.84075	2.85632	3.59787	0.0541253	-0.992693	-0.0837936	-0.231462	-0.120193	-0.468233	0.0421424	0.186585	0.16248	-0.410623	0.0615554	Mm.2999	GO:0006259|GO:0007049|GO:0007059|GO:0007067|GO:0007076|GO:0051276|GO:0051301|GO:0005694|GO:0005737|GO:0000166|GO:0005515|GO:0005515|GO:0005524|GO:0005524|GO:0016887	chr4	52482190	52509403	14211	ENSMUSG00000028312
1448641_at	mbt domain containing 1	Mbtd1	1.75483	2.61141	2.2958	-0.592382	0.387745	0.397554	-0.420262	-0.48016	0.736017	0.585093	-0.432446	-0.771728	0.799036	0.40514	Mm.210334	GO:0045449|GO:0005634|GO:0008270	chr11	93728498	93763075	103537	ENSMUSG00000059474
1448777_at	minichromosome maintenance deficient 2 mitotin (S. cerevisiae)	Mcm2	2.26388	2.56429	2.48216	-0.279972	-0.646476	-0.247579	-0.23877	-0.0758228	-0.338983	-0.409007	-0.156482	-0.26908	0.290086	0.135475	Mm.16711	GO:0006260|GO:0006268|GO:0006270|GO:0006270|GO:0006334|GO:0006350|GO:0006355|GO:0007049|GO:0005634|GO:0005634|GO:0005664|GO:0000166|GO:0003677|GO:0003688|GO:0005515|GO:0005524|GO:0008094|GO:0008270|GO:0046872	chr6	88849095	88864356	17216
1448889_at	solute carrier family 38, member 4	Slc38a4	6.39424	6.56846	6.68971	0.661114	-0.0614991	0.340034	0.512432	0.521321	0.0385094	0.104988	0.107241	0.437639	-0.262894	-0.281985	Mm.250980	GO:0006810|GO:0006811|GO:0006814|GO:0006865|GO:0006865|GO:0016020|GO:0016020|GO:0016021|GO:0005275|GO:0015171|GO:0015293|GO:0031402	chr15	96824493	96859247	69354	ENSMUSG00000022464
1448953_at	Bloom syndrome homolog (human)	Blm	2.44384	2.50649	2.57254	-0.468072	-0.149279	0.00482273	-0.233411	-0.359433	-0.218247	0.19564	-0.0445514	-0.150341	0.208555	-0.0136633	Mm.12932	GO:0006260|GO:0006281|GO:0006310|GO:0044237|GO:0051098|GO:0005622|GO:0005634|GO:0005657|GO:0000166|GO:0003676|GO:0003677|GO:0004386|GO:0005515|GO:0005524|GO:0008026|GO:0016787|GO:0016818	chr7	80328277	80408511	12144	ENSMUSG00000030528
1449060_at	kinesin family member 2C /// similar to Kinesin-like protein KIF2C (Mitotic centromere-associated kinesin) (MCAK)	Kif2c /// LOC631653	1.43014	1.46555	1.43139	0.0467796	-0.224505	-0.146271	0.180325	0.216216	-0.0563822	-0.363649	0.117886	0.090272	-0.00504065	-0.203116	Mm.247651	GO:0007018|GO:0005634|GO:0005737|GO:0005874|GO:0005875|GO:0005875|GO:0000166|GO:0003774|GO:0003774|GO:0003777|GO:0005515|GO:0005524|GO:0005524	chr4	116657571	116680519	631653 /// 73804	ENSMUSG00000028678
1449152_at	cyclin-dependent kinase inhibitor 2B (p15, inhibits CDK4)	Cdkn2b	1.77608	2.94666	1.93547	0.283295	0.59115	0.92328	0.0324192	-0.124433	0.033926	1.49212	-0.212965	-0.32021	-0.242852	0.776028	Mm.423094	GO:0006355|GO:0007049|GO:0045786|GO:0005634|GO:0005737|GO:0003677|GO:0003700|GO:0004861|GO:0016301	chr4	88777522	88782229	12579	ENSMUSG00000073802
1449171_at	Ttk protein kinase	Ttk	2.48556	2.86245	2.79088	0.207952	-0.211261	0.0987291	-0.191496	0.298749	-0.399201	-0.81232	0.124265	-0.142217	-0.0655417	0.0834932	Mm.1904	GO:0006468|GO:0000166|GO:0004672|GO:0004674|GO:0004713|GO:0005524|GO:0016301|GO:0016740	chr9	83632272	83669107	22137	ENSMUSG00000038379
1449207_a_at	kinesin family member 20A	Kif20a	3.46108	3.60139	3.53877	0.198543	-0.289789	0.389866	0.0921302	0.328352	-0.136245	0.104295	-0.249381	0.0543323	0.171612	0.0234361	Mm.258846	GO:0006810|GO:0007018|GO:0015031|GO:0051301|GO:0005874|GO:0005875|GO:0000166|GO:0003774|GO:0003777|GO:0005524	chr18	34749413	34757605	19348	ENSMUSG00000003779
1449210_at	insulin-like growth factor 2 mRNA binding protein 1	Igf2bp1	1.41632	1.76245	1.65539	0.0240736	-0.146535	-0.133274	0.0883069	-0.0930872	-0.33025	0.0895257	-0.122764	0.0866747	-0.257988	0.294076	Mm.399906	GO:0006417|GO:0005737|GO:0000166|GO:0003676|GO:0003676|GO:0003723	chr11	95777684	95822067	140486
1449353_at	zinc finger matrin type 3	Zmat3	1.0914	1.79542	1.49829	-1.32427	-1.3983	-0.859265	-0.547762	-0.598929	-0.420975	-0.0252876	-0.426456	-0.874143	0.455118	0.845478	Mm.35705	GO:0030308|GO:0005622|GO:0005634|GO:0003676|GO:0008270	chr3	32526344	32557169	22401
1449698_at	RIKEN cDNA C330027C09 gene	C330027C09Rik	1.53298	2.0109	2.37098	-0.536611	-0.0427694	-0.119071	-0.287734	-0.178284	0.0162559	0.0269265	-0.0237679	-0.423655	0.285468	0.161954	Mm.24491	GO:0005737|GO:0016020|GO:0016021|GO:0005488	chr16	48938315	48938875	224171	ENSMUSG00000033031
1449699_s_at	RIKEN cDNA C330027C09 gene	C330027C09Rik	2.02104	2.25732	2.41478	-0.24686	-0.102454	-0.227449	0.103739	0.127501	-0.206196	0.101375	-0.064507	-0.0838594	0.583457	-0.43509	Mm.24491	GO:0005737|GO:0016020|GO:0016021|GO:0005488	chr16	48938315	48938875	224171	ENSMUSG00000033031
1449705_x_at	minichromosome maintenance deficient 3 (S. cerevisiae) /// similar to DNA replication licensing factor MCM3 (DNA polymerase alpha holoenzyme-associated protein P1) (P1-MCM3)	LOC100045677 /// Mcm3	2.93553	3.02945	3.00695	0.622888	-0.250625	0.595092	0.417683	0.253276	0.162638	0.438121	0.153523	0.182183	-0.545013	0.209306	Mm.4502	GO:0006260|GO:0006270|GO:0006350|GO:0006355|GO:0007049|GO:0005634|GO:0000166|GO:0000166|GO:0003677|GO:0005524|GO:0008094|GO:0017111	chr1	20788113	20788646	100045677 /// 17215	ENSMUSG00000041859
1450112_a_at	growth arrest specific 2	Gas2	2.28627	1.39633	2.02836	-0.119788	-0.160013	-0.136001	-0.0730057	0.114928	0.637099	0.147335	-0.364651	-0.0386901	0.2426	0.160739	Mm.207360	GO:0006915|GO:0007049|GO:0007050|GO:0008360|GO:0005737|GO:0005856|GO:0016020	chr7	51747168	51862534	14453	ENSMUSG00000030498
1450269_a_at	phosphofructokinase, liver, B-type	Pfkl	2.31964	2.28821	2.36779	-0.0258894	-0.328053	-0.312293	-0.0414534	0.272892	-0.20265	-0.234445	0.0623293	-0.271404	0.130371	0.0787029	Mm.269649	GO:0006002|GO:0006002|GO:0006096|GO:0005737|GO:0005945|GO:0005945|GO:0000166|GO:0000287|GO:0003824|GO:0003872|GO:0003872|GO:0005524|GO:0016301|GO:0016740|GO:0046872	chr10	77391035	77412854	18641	ENSMUSG00000020277
1450387_s_at	adenylate kinase 3 alpha-like 1 /// similar to adenylate kinase 4	Ak3l1 /// LOC100047616	2.50848	3.05179	2.90798	-0.203093	-0.522513	-0.0430775	-0.126263	-0.374806	-0.85598	-0.138833	0.512753	0.0991068	-1.29014	0.678283	Mm.42040	GO:0006139|GO:0005739|GO:0005739|GO:0000166|GO:0004017|GO:0005524|GO:0005525|GO:0016301|GO:0016740|GO:0016776|GO:0019201	chr4	100917670	100965703	100047616 /// 11639	ENSMUSG00000028527
1450448_at	stanniocalcin 1	Stc1	2.49133	2.88408	3.11116	0.558724	0.710759	1.16322	0.547489	0.605085	0.761537	1.50759	0.20499	-0.324006	-0.458715	0.577731	Mm.20911	GO:0006468|GO:0006874|GO:0030320|GO:0005576|GO:0005615|GO:0004672|GO:0005179|GO:0005179|GO:0005524	chr14	67982587	67995058	20855	ENSMUSG00000014813
1450677_at	checkpoint kinase 1 homolog (S. pombe)	Chek1	2.37825	2.91043	2.85194	0.14285	0.270654	0.722989	0.581892	0.0689487	0.80018	0.933832	0.13621	-0.298601	0.404218	-0.241827	Mm.16753	GO:0000077|GO:0000077|GO:0000086|GO:0006281|GO:0006281|GO:0006468|GO:0006468|GO:0006974|GO:0006974|GO:0007049|GO:0005634|GO:0005657|GO:0005737|GO:0000166|GO:0004672|GO:0004672|GO:0004674|GO:0005515|GO:0005524|GO:0016301|GO:0016740	chr9	36458769	36476298	12649	ENSMUSG00000032113
1450780_s_at	high mobility group AT-hook 2	Hmga2	4.87989	4.23055	4.98467	0.665338	-0.196659	-0.215467	0.179522	0.119088	0.165992	-0.375015	-0.196458	0.106005	0.245075	-0.154621	Mm.157190	GO:0006323|GO:0006350|GO:0006355|GO:0007001|GO:0000228|GO:0000785|GO:0005634|GO:0005694|GO:0003677|GO:0005515	chr10	119764719	119880067	15364
1450781_at	high mobility group AT-hook 2	Hmga2	5.17343	4.8509	5.76033	0.603069	0.148854	-0.532166	0.0906424	0.0434585	0.491539	0.056922	0.0282474	-0.490336	0.313407	0.148681	Mm.157190	GO:0006323|GO:0006350|GO:0006355|GO:0007001|GO:0000228|GO:0000785|GO:0005634|GO:0005694|GO:0003677|GO:0005515	chr10	119764719	119880067	15364
1450990_at	glypican 3	Gpc3	1.97378	1.13921	1.46344	-1.33159	-1.75562	-0.643192	-0.891404	-0.911685	-1.22593	-1.46785	0.519067	0.0535889	-1.03068	0.458025	Mm.22515	GO:0001658|GO:0008285|GO:0009887|GO:0030513|GO:0045926|GO:0005578|GO:0005578|GO:0005615|GO:0005887|GO:0016020|GO:0048503	chrX	48517052	48858599	14734	ENSMUSG00000055653
1451064_a_at	phosphoserine aminotransferase 1	Psat1	1.88457	1.54293	2.3761	-0.849185	-0.523607	-0.0237246	0.0452461	0.2164	0.346463	0.471425	0.388123	-0.763827	0.435951	-0.0602493	Mm.289936	GO:0006564|GO:0008152|GO:0008652|GO:0003824|GO:0004648|GO:0008483|GO:0016740|GO:0030170	chr19	15972144	15992078	107272	ENSMUSG00000024640
1451122_at	isopentenyl-diphosphate delta isomerase	Idi1	1.37108	1.63795	1.70648	-1.14466	-1.9311	-1.38049	-0.294604	-0.683355	-0.526073	-0.980865	0.0128021	-0.236024	-0.270611	0.493832	Mm.29847	GO:0006694|GO:0006694|GO:0006695|GO:0006695|GO:0008299|GO:0008299|GO:0008610|GO:0016117|GO:0016126|GO:0016126|GO:0005777|GO:0005777|GO:0000287|GO:0000287|GO:0004452|GO:0004452|GO:0016787|GO:0016853|GO:0016853|GO:0046872	chr13	8884922	8891697	319554
1451191_at	cellular retinoic acid binding protein II	Crabp2	4.04016	3.91522	3.83691	0.0204959	-0.169369	0.409934	-0.152955	-0.0930295	0.636134	1.01376	0.153356	0.181731	-0.187222	-0.147864	Mm.4757	GO:0006810|GO:0035115|GO:0042573|GO:0005634|GO:0005737|GO:0005737|GO:0001972|GO:0005215|GO:0005488|GO:0008289|GO:0016918|GO:0030332	chr3	88034621	88039299	12904	ENSMUSG00000004885
1452210_at	DNA2 DNA replication helicase 2-like (yeast)	Dna2l	1.36482	1.35791	1.57191	-1.06035	-1.31232	-1.21314	-0.546423	-0.700131	-1.36065	-0.891255	0.377454	0.470253	-0.304176	-0.543531	Mm.21492	GO:0006260|GO:0000166|GO:0003677|GO:0004386|GO:0005524|GO:0016787	chr10	62352349	62369542	327762
1452459_at	asp (abnormal spindle)-like, microcephaly associated (Drosophila)	Aspm	3.26357	2.80811	2.3801	0.563765	-0.0984063	0.113408	0.490718	-0.0798435	-0.782921	-0.217882	-0.366412	0.217009	-0.273107	0.422509	Mm.168523	GO:0007049|GO:0007067|GO:0021873|GO:0045665|GO:0045769|GO:0051301|GO:0051661|GO:0000922|GO:0005737|GO:0005516	chr1	141294915	141297454	12316	ENSMUSG00000033952
1452731_x_at	predicted gene, ENSMUSG00000068790 /// predicted gene, ENSMUSG00000063277 /// predicted gene, ENSMUSG00000057445 /// hypothetical LOC666336 /// hypothetical LOC666442 /// hypothetical LOC666637 /// predicted gene, EG666684 /// predicted gene, EG666772 ///	EG666684 /// EG666772 /// EG666890 /// ENSMUSG00000057445 /// ENSMUSG00000063277 /// ENSMUSG00000068790 /// LOC100036568 /// LOC100039441 /// LOC100040671 /// LOC100040697 /// LOC100040767 /// LOC100040779 /// LOC100040852 /// LOC100040859 /// LOC10004088	2.20179	3.41929	3.18824	0.457058	1.72929	1.46735	0.611718	-0.0677805	2.21619	2.01384	-0.176447	-0.925896	0.365461	0.736881	Mm.443041		chr14	3731586	4291433	100036568 /// 100039441 /// 100040671 /// 100040697 /// 100040767 /// 100040779 /// 100040852 /// 100040859 /// 100040880 /// 100041012 /// 100041151 /// 100041162 /// 100041195 /// 100041262 /// 100041283 /// 100041306 /// 100041374 /// 100041401 /// 100	ENSMUSG00000063277 /// ENSMUSG00000068790 /// ENSMUSG00000071620 /// ENSMUSG00000072731 /// ENSMUSG00000072735 /// ENSMUSG00000072740 /// ENSMUSG00000072746 /// ENSMUSG00000072749 /// ENSMUSG00000072752
1452917_at	replication factor C (activator 1) 5	Rfc5	1.45999	2.07872	1.95001	-0.113831	-0.518551	-0.347048	-0.310048	-0.19574	-0.576172	-0.0769386	-0.250682	-0.175945	0.17648	0.250149	Mm.27997	GO:0006260|GO:0006281|GO:0005634|GO:0000166|GO:0005524|GO:0017111	chr5	117639866	117650070	72151	ENSMUSG00000029363
1453361_at	helicase, lymphoid specific	Hells	1.11441	2.08146	2.27249	0.836564	0.476168	0.729973	0.248803	-0.418151	-0.12723	0.222334	-0.232292	0.117654	0.336687	-0.222049		GO:0001655|GO:0006306|GO:0006342|GO:0006346|GO:0006350|GO:0006355|GO:0006916|GO:0007049|GO:0007067|GO:0007275|GO:0010216|GO:0030098|GO:0031508|GO:0046651|GO:0051301|GO:0005634|GO:0005721|GO:0000166|GO:0003676|GO:0003677|GO:0003682|GO:0004386|GO:0005524|GO	chr19	39014536	39015916	15201
1453753_at	denticleless homolog (Drosophila)	Dtl	1.08904	2.21609	2.10222	0.511737	0.562218	0.626249	0.188062	0.0956578	0.573402	0.224696	-0.329047	0.108893	0.212952	0.00720263		GO:0006260|GO:0006512|GO:0006974|GO:0005737	chr1	193261210	193276159	76843
1454159_a_at	insulin-like growth factor binding protein 2	Igfbp2	2.39354	1.48932	1.95457	0.0616331	-0.943313	1.22986	-0.396918	0.12772	-0.729419	0.403642	-0.613158	-0.4046	-0.423129	1.44089	Mm.141936	GO:0001558|GO:0005576|GO:0005615|GO:0005615|GO:0005520|GO:0005520|GO:0019838	chr1	72757722	72785676	16008	ENSMUSG00000039323
1454607_s_at	phosphoserine aminotransferase 1	Psat1	2.66654	2.51186	3.13152	0.498388	0.392342	0.997355	1.23743	0.664567	1.40309	1.47086	0.0309124	-1.75973	1.17505	0.553767	Mm.289936	GO:0006564|GO:0008152|GO:0008652|GO:0003824|GO:0004648|GO:0008483|GO:0016740|GO:0030170	chr19	15972142	15972420	107272	ENSMUSG00000024640
1454681_at	RNA binding motif protein 35A	Rbm35a	1.55192	2.41956	2.21851	-0.0618382	0.186171	-0.00135612	0.452766	0.500056	0.12056	-0.353358	0.00438118	-0.81218	1.13771	-0.329909	Mm.387719	GO:0000166|GO:0003676|GO:0003723	chr4	11259079	11313900	207920	ENSMUSG00000040728
1454737_at	dual specificity phosphatase 9	Dusp9	2.08467	2.1456	1.74495	0.00308275	-0.486948	0.1142	-0.00950813	-0.101424	-0.314239	0.0179214	0.147793	-0.074924	-0.422744	0.349875	Mm.16479	GO:0000188|GO:0006470|GO:0016311|GO:0005737|GO:0008138|GO:0016301|GO:0016791|GO:0017017|GO:0017017	chrX	69894338	69896232	75590	ENSMUSG00000031383
1454794_at	spastin	Spast	1.76222	1.99192	2.08546	-0.522161	-1.2276	-0.333431	-0.229448	-0.201132	-0.00168324	0.166286	-0.191089	-0.169756	0.130057	0.230786	Mm.19804	GO:0005634|GO:0005737|GO:0000166|GO:0005524|GO:0016887|GO:0017111	chr17	74293952	74296183	50850	ENSMUSG00000024068
1454960_at	MAD homolog 3 (Drosophila)	Smad3	1.92078	2.54153	2.22755	0.27301	0.540386	0.92734	-0.20112	-0.302869	0.473523	0.729781	-0.318129	-0.0924864	0.02318	0.387434	Mm.7320	GO:0000122|GO:0001707|GO:0006350|GO:0006355|GO:0006355|GO:0006366|GO:0006366|GO:0007179|GO:0007179|GO:0007182|GO:0007183|GO:0009887|GO:0016202|GO:0017015|GO:0042110|GO:0045893|GO:0045941|GO:0045944|GO:0048340|GO:0050678|GO:0050776|GO:0051098|GO:0005622|GO	chr9	63444772	63447704	17127	ENSMUSG00000032402
1455060_at	Ras-GTPase-activating protein SH3-domain binding protein 1	G3bp1	1.50742	1.50063	1.41101	-1.07785	-0.774068	-0.815227	-0.500701	-0.332929	-0.707774	-0.496238	-0.0632572	-0.416679	0.0503626	0.429574	Mm.39631	GO:0006810|GO:0005622|GO:0016020|GO:0000166|GO:0003676|GO:0003677|GO:0003723|GO:0004386|GO:0004518|GO:0004519|GO:0005524|GO:0016787	chr11	55346954	55348264	27041
1455223_at	insulin-like growth factor 2 mRNA binding protein 1	Igf2bp1	4.68802	5.03747	4.85405	-0.0551977	-0.156234	0.339282	-0.147862	-0.0250821	0.246696	-0.00973797	0.0960054	-0.148849	0.190245	-0.137403	Mm.460911	GO:0006417|GO:0000166|GO:0003676|GO:0003723	chr11	95773255	95775507	140486
1455730_at	discs, large homolog 7 (Drosophila)	Dlg7	2.24496	3.14424	2.71116	0.445336	-0.306077	0.321419	0.173995	0.134348	-0.191196	-0.189179	0.134606	0.166307	-0.128547	-0.172367	Mm.240543	GO:0000087|GO:0000087|GO:0007049|GO:0007267|GO:0005634|GO:0005634|GO:0005737|GO:0031616|GO:0031616|GO:0004721|GO:0004721|GO:0005515|GO:0005515	chr14	46309851	46340086	218977	ENSMUSG00000037544
1455834_x_at	transforming, acidic coiled-coil containing protein 3	Tacc3	2.43665	2.59666	2.72721	0.603241	-0.191247	0.414757	0.205512	-0.208018	-0.278718	-0.281248	-0.0941882	0.192404	-0.0355587	-0.0626564	Mm.379024	GO:0000074|GO:0006950|GO:0030097|GO:0042994|GO:0005737|GO:0005737|GO:0005813|GO:0005813|GO:0005515	chr5	33988355	33989052	21335	ENSMUSG00000037313
1455966_s_at	nudix (nucleoside diphosphate linked moiety X)-type motif 21	Nudt21	2.88909	3.95779	3.5107	2.01265	1.14054	1.70153	1.74672	1.50041	0.883382	2.6418	-0.672709	-0.766872	1.17221	0.267367		GO:0006379|GO:0006397|GO:0006397|GO:0005634|GO:0042382|GO:0003723|GO:0003723|GO:0005515|GO:0016787	chr8	96907036	96908220	68219	ENSMUSG00000031754
1456077_x_at	cell division cycle 25 homolog C (S. pombe)	Cdc25c	1.94893	2.52456	2.07137	0.485368	-0.285423	0.556362	0.0198278	0.600232	-0.367603	0.341297	-0.0892386	0.11497	0.0817866	-0.107518	Mm.286602	GO:0000087|GO:0006470|GO:0007049|GO:0007067|GO:0051301|GO:0005622|GO:0005634|GO:0005737|GO:0004721|GO:0004725|GO:0005515|GO:0016787				12532	ENSMUSG00000044201
1456344_at	Tenascin C	Tnc	1.30809	1.95563	1.40751	0.22582	-0.0385885	-0.0195465	0.156139	0.177988	0.171512	0.300729	-0.0174775	-0.0299273	-0.0432029	0.0906067	Mm.454219	GO:0007155|GO:0007165|GO:0007528|GO:0005576|GO:0005578|GO:0005604|GO:0005615|GO:0001968|GO:0005102|GO:0005515				21923
1457980_x_at	uridine-cytidine kinase 2	Uck2	2.46901	2.62184	2.39526	0.685103	0.175493	0.10279	0.743936	0.0172868	0.341101	0.166426	0.209483	-0.318238	-0.0240026	0.132757	Mm.440156	GO:0009058|GO:0000166|GO:0004849|GO:0005524|GO:0016301|GO:0016740	chr1	169059566	169059848	80914
1458374_at	expressed sequence C79407	C79407	2.75112	3.2075	3.05127	-0.159697	-0.271052	0.25115	-0.551572	-0.168655	-0.874243	0.0738769	0.00856876	0.0553589	0.0471816	-0.111108	Mm.21144	GO:0005634|GO:0003677	chr12	66072178	66077375	217653	ENSMUSG00000047534
1460324_at	DNA methyltransferase 3A	Dnmt3a	2.04911	2.23451	2.08582	-0.850331	-0.568828	-0.454812	-0.621582	-1.23897	-0.470019	-0.123768	-0.203621	-0.397695	-0.436346	1.03766	Mm.5001	GO:0000122|GO:0006306|GO:0006306|GO:0006306|GO:0006346|GO:0006349|GO:0006350|GO:0006355|GO:0007283|GO:0000791|GO:0000792|GO:0005634|GO:0005634|GO:0005720|GO:0005737|GO:0005737|GO:0016363|GO:0003677|GO:0003677|GO:0003677|GO:0003682|GO:0003886|GO:0003886|GO	chr12	3835020	3914455	13435	ENSMUSG00000020661
1460677_at	spermatogenesis associated, serine-rich 2	Spats2	2.18059	2.54931	2.44244	0.147328	-0.255869	0.319776	0.147822	-0.0747032	0.431806	0.703116	-0.377616	-0.28367	0.0914774	0.569807	Mm.276650	GO:0005737	chr15	98954617	99041248	72572	ENSMUSG00000051934
LR values relative to Sca-1Neg average are indicated

## Sheet: UGE-only v Ramalho HSC #64
Probe Set ID	Gene Title	Gene Symbol	UGE1	UGE2	UGE3	SChi1	SChi3	SChi4	SClo1	SClo2	SClo4	SClo5	SCng1	SCng2	SCng4	SCng5	Unigene(Avadis)	GO(Avadis)	Chromosome Number(Avadis)	Chromosome Start Index(Avadis)	Chromosome End Index(Avadis)	Entrez Gene	Ensembl
1415800_at	gap junction membrane channel protein alpha 1	Gja1	3.63935	3.92536	3.95234	1.1165	1.1552	1.47301	1.60846	1.00162	2.6095	2.87198	-1.14046	-0.939317	0.724382	1.35539	Mm.378921	GO:0001701|GO:0001764|GO:0001947|GO:0002070|GO:0007154|GO:0007267|GO:0007507|GO:0007512|GO:0008016|GO:0035050|GO:0043403|GO:0045844|GO:0048514|GO:0005921|GO:0005921|GO:0005922|GO:0016020|GO:0016021|GO:0016021|GO:0030054|GO:0030054|GO:0005243|GO:0005515	chr10	56065687	56078838	14609	ENSMUSG00000050953
1416022_at	fatty acid binding protein 5, epidermal	Fabp5	2.56335	2.94891	2.4941	0.552253	-0.338837	-0.0315962	1.40303	0.608172	1.25052	1.43131	-0.0727282	-0.423664	0.602509	-0.106115	Mm.741	GO:0006006|GO:0006629|GO:0006656|GO:0006810|GO:0015758|GO:0005737|GO:0005215|GO:0005488|GO:0008289	chr3	9995136	9999144	16592	ENSMUSG00000027533
1416988_at	mutS homolog 2 (E. coli)	Msh2	1.63356	2.37998	2.12846	-0.0606766	-0.608613	-0.24958	-0.132095	-0.0738859	-0.0813274	-0.121351	-0.0968189	-0.316984	0.0962067	0.317597	Mm.4619	GO:0001701|GO:0002204|GO:0006119|GO:0006164|GO:0006281|GO:0006281|GO:0006284|GO:0006298|GO:0006298|GO:0006298|GO:0006298|GO:0006298|GO:0006301|GO:0006301|GO:0006301|GO:0006915|GO:0006915|GO:0006928|GO:0006974|GO:0006974|GO:0007049|GO:0007050|GO:0008340|GO	chr17	87580833	87632039	17685	ENSMUSG00000024151
1417155_at	v-myc myelocytomatosis viral related oncogene, neuroblastoma derived (avian)	Mycn	5.99246	6.36942	6.75195	1.21133	0.942632	1.71931	0.561657	0.534453	0.867114	1.13612	-0.0733175	0.690192	-1.02476	0.407886	Mm.16469	GO:0000074|GO:0006355|GO:0008284|GO:0009987|GO:0030324|GO:0045449|GO:0048754|GO:0005622|GO:0005634|GO:0005634|GO:0003677|GO:0003700|GO:0005515|GO:0030528	chr12	12962080	12967821	18109	ENSMUSG00000037169
1417319_at	poliovirus receptor-related 3	Pvrl3	2.52882	1.97339	2.77139	0.0253701	-0.00603819	0.112512	0.177277	-0.330481	1.16367	1.36631	-0.221472	0.160935	-0.373143	0.433679	Mm.440435	GO:0007155|GO:0007156|GO:0016337|GO:0005615|GO:0005886|GO:0005911|GO:0005913|GO:0016020|GO:0016021|GO:0043296|GO:0004872|GO:0005515|GO:0042803	chr16	46366179	46416233	58998
1417336_a_at	synaptotagmin-like 4	Sytl4	1.93854	1.47934	1.11625	-0.588854	-0.926802	-0.714278	-0.0972977	0.25877	-0.740527	-0.0939956	-0.586956	-0.715642	0.914771	0.387826	Mm.38674	GO:0006886|GO:0006886|GO:0006887|GO:0016020|GO:0019897|GO:0030141|GO:0005515|GO:0005515|GO:0005543|GO:0008270|GO:0008270|GO:0017137|GO:0042043|GO:0046872	chrX	129282735	129328133	27359	ENSMUSG00000031255
1417649_at	cyclin-dependent kinase inhibitor 1C (P57)	Cdkn1c	4.04381	4.19726	3.97445	0.304852	1.94834	1.93958	0.727539	0.0905666	2.13006	2.07306	-0.321901	0.318649	-0.271412	0.274665	Mm.168789	GO:0000122|GO:0007049|GO:0007050|GO:0042551|GO:0005634|GO:0005634|GO:0004860|GO:0004861|GO:0005515|GO:0016301	chr7	143267726	143270386	12577	ENSMUSG00000037664
1418129_at	24-dehydrocholesterol reductase	Dhcr24	2.19408	2.89942	1.78584	0.0300102	-0.031332	0.331417	-0.0980296	-0.35048	-0.131994	-0.132949	-0.423388	-0.418606	0.732406	0.109588	Mm.133370	GO:0006118|GO:0006695|GO:0006695|GO:0006916|GO:0006979|GO:0008104|GO:0008203|GO:0009888|GO:0009888|GO:0016044|GO:0016125|GO:0030539|GO:0031639|GO:0042987|GO:0043154|GO:0043588|GO:0043588|GO:0005615|GO:0005634|GO:0005783|GO:0005783|GO:0005794|GO:0016021|GO	chr4	106058984	106085580	74754	ENSMUSG00000034926
1418301_at	interferon regulatory factor 6	Irf6	1.76142	3.00469	2.42246	0.0920896	0.76022	0.461412	0.34203	0.185457	0.902944	0.516742	-0.0207176	-0.739657	0.972226	-0.21185	Mm.305674	GO:0006350|GO:0006355|GO:0005622|GO:0005634|GO:0003677|GO:0003700	chr1	194853851	194872764	54139	ENSMUSG00000026638
1419638_at	ephrin B2	Efnb2	2.91318	3.43778	3.30321	0.941416	1.38129	1.45443	0.236225	-0.0583315	0.893037	0.748383	-0.0356998	-0.586418	-0.238133	0.860251	Mm.209813	GO:0001945|GO:0007275|GO:0007399|GO:0009887|GO:0030154|GO:0005886|GO:0016020|GO:0016021|GO:0016021|GO:0005515	chr8	8617208	8661208	13642	ENSMUSG00000001300
1419722_at	kallikrein related-peptidase 8	Klk8	2.62476	3.17116	2.57573	0.53364	0.0204844	0.470412	0.147293	0.234863	0.0129647	0.389698	-0.374512	0.375654	-0.298336	0.297193	Mm.458023	GO:0006508|GO:0050808|GO:0004252|GO:0008233|GO:0016787	chr7	43665618	43671865	259277	ENSMUSG00000064023
1421193_a_at	pre B-cell leukemia transcription factor 3 /// similar to PBX3a	LOC100047506 /// Pbx3	2.38766	2.82651	2.1486	-0.230388	-1.13409	-0.315345	-0.43654	-0.260082	-0.439536	-0.491201	-0.114165	-0.100943	-0.715878	0.930988	Mm.239941	GO:0006350|GO:0006355|GO:0007387|GO:0007388|GO:0007585|GO:0045449|GO:0005634|GO:0005634|GO:0005667|GO:0005667|GO:0003677|GO:0003700|GO:0005515|GO:0043565	chr2	33993917	34193952	100047506 /// 18516	ENSMUSG00000038718
1421830_at	adenylate kinase 3 alpha-like 1 /// similar to adenylate kinase 4	Ak3l1 /// LOC100047616	2.50921	3.08289	2.96181	-0.0651517	-0.117322	0.318422	0.0961809	-0.073523	-0.148278	0.284643	0.327053	-0.0586514	-0.966071	0.697669	Mm.42040	GO:0006139|GO:0005739|GO:0005739|GO:0000166|GO:0004017|GO:0005524|GO:0005525|GO:0016301|GO:0016740|GO:0016776|GO:0019201	chr4	100917670	100965703	100047616 /// 11639	ENSMUSG00000028527
1422462_at	ubiquitin-conjugating enzyme E2T (putative)	Ube2t	2.00738	2.46153	2.13327	0.843691	-0.147832	0.509456	0.497132	0.343675	-0.420871	-0.441886	-0.216526	-0.137116	0.520115	-0.166473	Mm.284587	GO:0006464|GO:0006512|GO:0006512|GO:0004842|GO:0004842|GO:0016874|GO:0019787	chr1	136778975	136790590	67196	ENSMUSG00000026429
1422552_at	reprimo, TP53 dependent G2 arrest mediator candidate	Rprm	5.37795	3.2441	5.28173	-0.474518	-0.536924	-0.0397429	0.121163	-0.143706	-0.57032	-0.358655	-0.110941	-0.211682	-0.0960774	0.418701	Mm.27086	GO:0007050|GO:0007346|GO:0005737|GO:0016021	chr2	53899484	53900938	67874
1423596_at	NIMA (never in mitosis gene a)-related expressed kinase 6	Nek6	2.23912	2.48914	2.21165	-0.439315	0.360742	0.109702	0.0634913	-0.111931	0.679992	1.12283	-0.346854	0.332253	-0.374617	0.389219	Mm.143818	GO:0006468|GO:0006468|GO:0006468|GO:0006915|GO:0007049|GO:0007059|GO:0007059|GO:0007067|GO:0030071|GO:0051301|GO:0005737|GO:0005737|GO:0000166|GO:0000287|GO:0000287|GO:0004672|GO:0004672|GO:0004674|GO:0004674|GO:0004674|GO:0004713|GO:0005524|GO:0005524|GO	chr2	38333735	38410050	59126	ENSMUSG00000026749
1423700_at	replication factor C (activator 1) 3	Rfc3	2.06058	2.2107	1.85254	0.355931	0.115276	0.125436	0.348102	-0.20668	0.48365	0.410703	-0.000537872	-0.290113	0.140652	0.149998	Mm.12553	GO:0006260|GO:0000166|GO:0000166|GO:0003677|GO:0005515|GO:0005524|GO:0017111	chr5	151911150	151919571	69263	ENSMUSG00000033970
1423747_a_at	pyruvate dehydrogenase kinase, isoenzyme 1	Pdk1	2.05945	2.58238	2.32367	0.871353	-0.0440674	0.616529	0.910316	0.290421	0.654107	0.345994	-0.0541534	-0.250644	0.121082	0.183717	Mm.34411	GO:0005975|GO:0006006|GO:0007165|GO:0007242|GO:0018106|GO:0005615|GO:0005739|GO:0005739|GO:0005739|GO:0005886|GO:0004673|GO:0004673|GO:0004740|GO:0005515|GO:0005524|GO:0005524|GO:0016301|GO:0016301|GO:0016740|GO:0016740	chr2	71674062	71702914	228026	ENSMUSG00000006494
1423748_at	pyruvate dehydrogenase kinase, isoenzyme 1	Pdk1	1.81996	2.92242	2.47847	-0.00381756	-0.279718	0.312613	-0.0137086	0.0702162	0.532715	0.435525	-0.136798	-0.450408	0.194163	0.393044	Mm.34411	GO:0005975|GO:0006006|GO:0007165|GO:0007242|GO:0018106|GO:0005615|GO:0005739|GO:0005739|GO:0005739|GO:0005886|GO:0004673|GO:0004673|GO:0004740|GO:0005515|GO:0005524|GO:0005524|GO:0016301|GO:0016301|GO:0016740|GO:0016740	chr2	71674062	71702914	228026	ENSMUSG00000006494
1424890_at	basonuclin 1	Bnc1	2.99524	3.63376	3.02615	-0.00971603	-0.0207305	0.23179	0.160205	0.0241055	-0.15163	-0.197116	-0.0904341	-0.0814824	0.201269	-0.0293522	Mm.243802	GO:0006350|GO:0006355|GO:0005622|GO:0005737|GO:0003676|GO:0003677|GO:0008270|GO:0046872	chr7	81840166	81865805	12173
1425458_a_at	growth factor receptor bound protein 10	Grb10	3.32733	3.71007	3.70944	0.227886	0.439395	1.32197	-0.171578	-0.419841	0.854525	1.22483	0.110581	0.0571861	-1.29686	1.12909	Mm.273117	GO:0007165|GO:0007165|GO:0007242|GO:0048009|GO:0005829|GO:0004872|GO:0005070|GO:0005515	chr11	11830510	11937397	14783	ENSMUSG00000020176
1426761_at	amine oxidase (flavin containing) domain 2 /// similar to amine oxidase (flavin containing) domain 2	Aof2 /// LOC100046934	1.78707	2.26902	2.37417	-0.287601	0.00177813	0.484795	-0.426917	-0.168823	0.522094	0.568522	-0.388365	-0.744206	0.562506	0.570065	Mm.28540	GO:0000122|GO:0001701|GO:0006118|GO:0006350|GO:0006355|GO:0008283|GO:0016568|GO:0021983|GO:0045944|GO:0046886|GO:0005667|GO:0003700|GO:0005515|GO:0008134|GO:0016491	chr4	135822672	135833577	100046934 /// 99982	ENSMUSG00000036940
1427142_s_at	jumonji, AT rich interactive domain 1B (Rbp2 like)	Jarid1b	1.87195	3.26963	2.56902	0.0719285	-0.474581	0.35288	-0.306555	-0.466687	-0.0205741	0.469896	-0.272422	-0.994894	0.281679	0.985638	Mm.28995	GO:0006350|GO:0006355|GO:0016568|GO:0005622|GO:0005634|GO:0003677|GO:0005506|GO:0005515|GO:0005515|GO:0008270|GO:0016491|GO:0016702|GO:0046872	chr1	136418976	136449294	75605
1428209_at	brain expressed gene 4	Bex4	2.30134	2.5934	2.49037	1.21971	0.0405531	-0.486894	1.0969	0.722239	0.683936	-0.452252	0.136095	-0.353944	0.834113	-0.616266	Mm.336245	GO:0005737	chrX	131485408	131486807	406217	ENSMUSG00000047844
1428265_at	protein phosphatase 2 (formerly 2A), regulatory subunit A (PR 65), beta isoform	Ppp2r1b	1.65246	2.27768	1.95841	-0.080143	-0.559043	-0.107594	-0.0334396	-0.0321455	0.0343733	0.131567	-0.157072	-0.312725	0.559354	-0.0895577	Mm.7726	GO:0005488	chr9	50618804	50633852	73699
1428301_at	hypothetical protein LOC544988 /// predicted gene, ENSMUSG00000068790 /// predicted gene, ENSMUSG00000063277 /// predicted gene, ENSMUSG00000057445 /// hypothetical LOC666442 /// hypothetical LOC666637 /// predicted gene, EG666684 /// predicted gene, EG66	EG666684 /// EG666772 /// ENSMUSG00000057445 /// ENSMUSG00000063277 /// ENSMUSG00000068790 /// LOC100036568 /// LOC100038847 /// LOC100039441 /// LOC100040671 /// LOC100040697 /// LOC100040779 /// LOC100040859 /// LOC100041012 /// LOC100041151 /// LOC1000	1.93754	3.30447	2.98333	0.156907	1.61711	1.40514	0.44274	-0.397992	2.12682	1.88543	-0.313969	-0.774586	0.264643	0.823914	Mm.443041		chr14	3731586	4291433	100036568 /// 100038847 /// 100039441 /// 100040671 /// 100040697 /// 100040779 /// 100040859 /// 100041012 /// 100041151 /// 100041195 /// 100041262 /// 100041283 /// 100041306 /// 100041374 /// 100041401 /// 100041470 /// 100041501 /// 100041515 /// 100	ENSMUSG00000056940 /// ENSMUSG00000063277 /// ENSMUSG00000068790 /// ENSMUSG00000071620 /// ENSMUSG00000072731 /// ENSMUSG00000072735 /// ENSMUSG00000072746 /// ENSMUSG00000072749 /// ENSMUSG00000072752
1428572_at	brain abundant, membrane attached signal protein 1 /// similar to 22 kDa neuronal tissue-enriched acidic protein	Basp1 /// LOC100045716	2.89496	2.62699	2.70769	-0.86494	-0.945414	-0.670645	-0.0979376	-0.921205	-0.83064	-0.288582	-0.0958462	0.599157	-0.438552	-0.0647602	Mm.29586	GO:0006355|GO:0005634|GO:0016020|GO:0042995|GO:0003677	chr15	25307867	25358428	100045716 /// 70350	ENSMUSG00000045763
1428983_at	scleraxis	Scx	1.3129	0.682767	1.8305	-0.742756	-0.776652	-0.665173	-0.594396	-0.0617347	-0.385164	-0.431659	-0.0810485	-0.162905	-0.564827	0.808781	Mm.322821	GO:0006350|GO:0006355|GO:0007275|GO:0045449|GO:0005634|GO:0003677|GO:0030528	chr15	76284706	76286723	20289	ENSMUSG00000034161
1429152_at	zinc finger with KRAB and SCAN domains 1	Zkscan1	1.25925	2.1379	1.63823	-0.254335	-0.919182	-0.479741	-0.193703	0.0173526	-0.219302	-0.368946	-0.414389	-0.326156	0.337913	0.402631	Mm.213114	GO:0006350|GO:0006355|GO:0006355|GO:0005622|GO:0005622|GO:0005634|GO:0005634|GO:0003676|GO:0003676|GO:0003677|GO:0003700|GO:0003700|GO:0008270|GO:0008270|GO:0046872	chr5	138332512	138335389	74570	ENSMUSG00000029729
1429205_at	myeloid/lymphoid or mixed lineage-leukemia translocation to 3 homolog (Drosophila)	Mllt3	1.75701	2.66056	2.46115	0.362562	0.306276	0.165504	-0.319918	-0.108083	0.993783	1.15472	-0.220444	-0.578023	0.0671015	0.731366	Mm.288898	GO:0006355|GO:0006355|GO:0007379|GO:0009952|GO:0009987|GO:0005634|GO:0005634	chr4	87241155	87243499	70122
1430128_a_at	receptor accessory protein 6	Reep6	2.03174	3.13611	2.36331	1.1483	1.14009	0.690515	0.236526	0.309249	0.325016	-0.395183	-0.401216	-0.372842	0.93214	-0.158081	Mm.28147	GO:0016020|GO:0016021|GO:0016021|GO:0005515	chr10	79733278	79739569	70335
1430164_a_at	growth factor receptor bound protein 10	Grb10	1.20215	2.51884	1.80209	0.0401239	1.43843	1.09941	0.0356426	-0.529791	1.17035	0.732873	-0.185591	-0.559421	-0.00566339	0.750674	Mm.273117	GO:0007165|GO:0007165|GO:0007242|GO:0048009|GO:0005829|GO:0004872|GO:0005070|GO:0005515	chr11	11867366	11937405	14783	ENSMUSG00000020176
1431089_at	cleavage and polyadenylation specific factor 2	Cpsf2	1.73547	1.93806	1.52355	-0.373168	-0.900491	-1.10677	-0.139942	-0.175969	-0.0759435	-0.120058	-0.3861	-0.285819	0.355714	0.316205	Mm.392985	GO:0006397|GO:0003723|GO:0016787	chr12	102405237	102406595	51786
1434400_at	TGFB-induced factor 2	Tgif2	2.80651	3.39307	3.0058	0.194838	1.17815	1.11248	0.386133	-0.412145	2.14845	2.1785	-0.497987	-0.418869	0.243094	0.67376	Mm.315625	GO:0006350|GO:0006355|GO:0006355|GO:0045449|GO:0005634|GO:0005634|GO:0003677|GO:0003700|GO:0003700|GO:0043565	chr2	156546143	156547015	228839	ENSMUSG00000062175
1434606_at	v-erb-b2 erythroblastic leukemia viral oncogene homolog 3 (avian)	Erbb3	1.31085	1.85881	1.82397	-0.00891685	-0.673319	-0.599173	0.00580883	0.0428286	-0.910181	-1.37821	-0.165097	-0.156063	0.519663	-0.198503	Mm.373043	GO:0000074|GO:0006468|GO:0007165|GO:0007169|GO:0007422|GO:0007507|GO:0009987|GO:0005622|GO:0016020|GO:0016021|GO:0016324|GO:0016328|GO:0000166|GO:0004672|GO:0004713|GO:0004714|GO:0004872|GO:0005515|GO:0005524|GO:0016301|GO:0016740|GO:0046982	chr10	127970477	127971053	13867
1434859_at	uridine monophosphate synthetase	Umps	1.77406	1.74193	1.81238	-0.671851	-1.49149	-0.562307	-0.287569	-0.530026	0.0411348	-0.256797	0.100122	0.120346	-0.63501	0.414543	Mm.13145	GO:0006207|GO:0006221|GO:0008152|GO:0009116|GO:0003824|GO:0004588|GO:0004590|GO:0016740|GO:0016757|GO:0016829|GO:0016831	chr16	33874673	33875438	22247
1435448_at	BCL2-like 11 (apoptosis facilitator)	Bcl2l11	1.77971	2.70138	2.34914	-0.573447	-0.58543	-0.418102	-0.722413	-0.487907	0.0769777	0.0434489	-0.162506	0.098958	-0.35815	0.421699	Mm.141083	GO:0006915|GO:0006915|GO:0042981|GO:0043065|GO:0043065|GO:0043065|GO:0016020|GO:0005515|GO:0008017	chr2	127851274	127853987	12125
1435449_at	BCL2-like 11 (apoptosis facilitator)	Bcl2l11	1.60489	2.19091	1.5783	-0.214045	-0.0345373	-0.322643	-0.365636	-0.54808	0.324254	0.0718017	-0.0997415	0.0409813	-0.368721	0.427482	Mm.141083	GO:0006915|GO:0006915|GO:0042981|GO:0043065|GO:0043065|GO:0043065|GO:0016020|GO:0005515|GO:0008017	chr2	127851274	127853987	12125	ENSMUSG00000027381
1437992_x_at	gap junction membrane channel protein alpha 1	Gja1	3.40319	3.87411	3.87504	1.56502	1.39411	1.5576	1.71124	0.85795	2.57879	2.87401	-1.41717	-0.714274	0.673735	1.45771	Mm.378921	GO:0001701|GO:0001764|GO:0001947|GO:0002070|GO:0007154|GO:0007267|GO:0007507|GO:0007512|GO:0008016|GO:0035050|GO:0043403|GO:0045844|GO:0048514|GO:0005921|GO:0005921|GO:0005922|GO:0016020|GO:0016021|GO:0016021|GO:0030054|GO:0030054|GO:0005243|GO:0005515	chr10	56078614	56078830	14609	ENSMUSG00000050953
1438650_x_at	gap junction membrane channel protein alpha 1	Gja1	3.40483	3.70336	3.8518	1.53086	1.23744	1.49872	1.64458	0.8532	2.50632	2.88901	-1.32205	-0.650385	0.596461	1.37597	Mm.378921	GO:0001701|GO:0001764|GO:0001947|GO:0002070|GO:0007154|GO:0007267|GO:0007507|GO:0007512|GO:0008016|GO:0035050|GO:0043403|GO:0045844|GO:0048514|GO:0005921|GO:0005921|GO:0005922|GO:0016020|GO:0016021|GO:0016021|GO:0030054|GO:0030054|GO:0005243|GO:0005515	chr10	56078669	56078830	14609	ENSMUSG00000050953
1438855_x_at	tumor necrosis factor, alpha-induced protein 2	Tnfaip2	2.72162	3.6552	3.13191	2.32302	1.56447	1.98437	1.19634	0.744441	1.71948	1.39244	0.7515	0.663504	-1.19533	-0.219674	Mm.255332	GO:0001525|GO:0007275|GO:0030154	chr12	111902558	111902825	21928	ENSMUSG00000021281
1438945_x_at	gap junction membrane channel protein alpha 1	Gja1	3.55264	3.75783	3.90275	1.59046	1.11537	1.43291	1.9505	0.986425	2.57128	2.84543	-1.22556	-0.659138	0.509747	1.37495	Mm.378921	GO:0001701|GO:0001764|GO:0001947|GO:0002070|GO:0007154|GO:0007267|GO:0007507|GO:0007512|GO:0008016|GO:0035050|GO:0043403|GO:0045844|GO:0048514|GO:0005921|GO:0005921|GO:0005922|GO:0016020|GO:0016021|GO:0016021|GO:0030054|GO:0030054|GO:0005243|GO:0005515	chr10	56078554	56078830	14609	ENSMUSG00000050953
1438973_x_at	gap junction membrane channel protein alpha 1	Gja1	3.33785	3.73683	3.79613	1.5133	1.18836	1.41737	1.68764	0.94741	2.48055	2.81496	-1.2335	-0.678992	0.536366	1.37613	Mm.378921	GO:0001701|GO:0001764|GO:0001947|GO:0002070|GO:0007154|GO:0007267|GO:0007507|GO:0007512|GO:0008016|GO:0035050|GO:0043403|GO:0045844|GO:0048514|GO:0005921|GO:0005921|GO:0005922|GO:0016020|GO:0016021|GO:0016021|GO:0030054|GO:0030054|GO:0005243|GO:0005515	chr10	56078613	56078830	14609	ENSMUSG00000050953
1439740_s_at	uridine-cytidine kinase 2	Uck2	1.84168	2.59336	2.5067	0.251403	0.154559	0.20795	-0.0166936	-0.28834	0.366145	0.0617762	-0.177894	-0.671811	0.293609	0.556096	Mm.440156	GO:0009058|GO:0000166|GO:0004849|GO:0005524|GO:0016301|GO:0016740	chr1	169059566	169060079	80914
1439741_x_at	uridine-cytidine kinase 2	Uck2	1.65158	2.43744	2.32713	0.268673	0.00353336	0.0866628	0.00432873	-0.285688	0.312605	-0.0159116	-0.315552	-0.532834	0.306628	0.541757	Mm.440156	GO:0009058|GO:0000166|GO:0004849|GO:0005524|GO:0016301|GO:0016740	chr1	169059566	169060079	80914
1447640_s_at	pre B-cell leukemia transcription factor 3 /// similar to PBX3a	LOC100047506 /// Pbx3	3.36613	3.79117	3.21993	-0.263916	-0.872143	0.332814	-0.982017	-1.15225	0.166672	0.00460482	0.0672951	0.023747	-1.5137	1.42266	Mm.239941	GO:0006350|GO:0006355|GO:0007387|GO:0007388|GO:0007585|GO:0045449|GO:0005634|GO:0005634|GO:0005667|GO:0005667|GO:0003677|GO:0003700|GO:0005515|GO:0043565	chr2	33993761	33994053	100047506 /// 18516	ENSMUSG00000038718
1448361_at	tetratricopeptide repeat domain 3	Ttc3	1.92498	2.41668	2.25695	0.0043602	0.407943	0.395957	-0.05161	-0.655685	0.534325	0.843361	-0.318554	-0.664394	0.124357	0.858592	Mm.213408	GO:0005488|GO:0005515|GO:0008270|GO:0046872	chr16	94479415	94578020	22129	ENSMUSG00000040785
1448519_at	TEA domain family member 2	Tead2	1.74468	1.92282	1.89771	-1.59126	-2.14168	-1.22856	-0.616079	-0.708704	-1.46042	-1.27353	0.249959	-0.676365	-0.0621004	0.488506	Mm.3019	GO:0006350|GO:0006355|GO:0045944|GO:0005634|GO:0005667|GO:0003677|GO:0003677|GO:0003700|GO:0016563	chr7	45083794	45101678	21677	ENSMUSG00000030796
1448671_at	similar to ubiquitin-conjugating enzyme UbcM2	LOC100047012	1.44829	1.27824	1.74076	-0.199883	-1.16362	0.033463	-0.292345	-0.0546832	-0.0242553	-0.0566845	0.145345	-0.180212	-0.262636	0.297503		GO:0001558|GO:0006464|GO:0006512|GO:0005634|GO:0005737|GO:0004842|GO:0005515|GO:0016874|GO:0019787	chr2	78669739	78722127	100047012
1449130_at	CD1d1 antigen	Cd1d1	2.77855	3.63804	3.30278	0.0456467	0.315959	0.917401	0.135371	-0.0918613	1.25952	1.60322	-0.172138	0.144978	-0.232017	0.259176	Mm.1894	GO:0001916|GO:0006955|GO:0019882|GO:0019882|GO:0045059|GO:0045078|GO:0045086|GO:0045404|GO:0045404|GO:0048006|GO:0048007|GO:0050776|GO:0051135|GO:0051138|GO:0005764|GO:0005769|GO:0005770|GO:0009897|GO:0016020|GO:0016021|GO:0016021|GO:0005515|GO:0030883|GO	chr3	87081753	87085368	12479	ENSMUSG00000028076
1449131_s_at	CD1d1 antigen	Cd1d1	2.45559	3.50461	3.0374	-0.489697	0.154261	0.731293	-0.443952	-0.613106	0.858138	1.31789	0.0441356	0.137765	-0.388669	0.20677	Mm.1894	GO:0001916|GO:0006955|GO:0019882|GO:0019882|GO:0045059|GO:0045078|GO:0045086|GO:0045404|GO:0045404|GO:0048006|GO:0048007|GO:0050776|GO:0051135|GO:0051138|GO:0005764|GO:0005769|GO:0005770|GO:0009897|GO:0016020|GO:0016021|GO:0016021|GO:0005515|GO:0030883|GO	chr3	87081753	87085368	12479	ENSMUSG00000028076
1449353_at	zinc finger matrin type 3	Zmat3	1.0914	1.79542	1.49829	-1.32427	-1.3983	-0.859265	-0.547762	-0.598929	-0.420975	-0.0252876	-0.426456	-0.874143	0.455118	0.845478	Mm.35705	GO:0030308|GO:0005622|GO:0005634|GO:0003676|GO:0008270	chr3	32526344	32557169	22401
1450112_a_at	growth arrest specific 2	Gas2	2.28627	1.39633	2.02836	-0.119788	-0.160013	-0.136001	-0.0730057	0.114928	0.637099	0.147335	-0.364651	-0.0386901	0.2426	0.160739	Mm.207360	GO:0006915|GO:0007049|GO:0007050|GO:0008360|GO:0005737|GO:0005856|GO:0016020	chr7	51747168	51862534	14453	ENSMUSG00000030498
1450387_s_at	adenylate kinase 3 alpha-like 1 /// similar to adenylate kinase 4	Ak3l1 /// LOC100047616	2.50848	3.05179	2.90798	-0.203093	-0.522513	-0.0430775	-0.126263	-0.374806	-0.85598	-0.138833	0.512753	0.0991068	-1.29014	0.678283	Mm.42040	GO:0006139|GO:0005739|GO:0005739|GO:0000166|GO:0004017|GO:0005524|GO:0005525|GO:0016301|GO:0016740|GO:0016776|GO:0019201	chr4	100917670	100965703	100047616 /// 11639	ENSMUSG00000028527
1451109_a_at	neural precursor cell expressed, developmentally down-regulted gene 4	Nedd4	2.02271	2.61095	2.45213	-0.618587	-0.509765	0.11432	-0.49436	-0.871892	0.506579	0.522599	-0.281204	-0.635677	-0.20827	1.12515	Mm.279923	GO:0006464|GO:0006512|GO:0000151|GO:0005622|GO:0005737|GO:0005829|GO:0004842|GO:0004842|GO:0004842|GO:0005515|GO:0005515|GO:0016874	chr9	72461093	72548417	17999	ENSMUSG00000032216
1451461_a_at	aldolase 3, C isoform	Aldoc	1.46206	2.21041	1.70874	-0.555386	-1.13828	-0.927685	0.144164	0.109396	-0.359817	-0.299408	-0.0878501	-0.642592	0.483521	0.246922	Mm.7729	GO:0006096|GO:0008152|GO:0005739|GO:0003824|GO:0004332|GO:0004332|GO:0005515|GO:0016829	chr11	78140254	78144056	11676	ENSMUSG00000017390
1451895_a_at	24-dehydrocholesterol reductase	Dhcr24	1.27673	1.74082	2.05438	-1.32804	-1.86138	-1.5936	-1.17427	-1.2106	-1.65719	-1.94771	-0.286118	-0.144504	-0.747933	1.17856	Mm.133370	GO:0006118|GO:0006695|GO:0006695|GO:0006916|GO:0006979|GO:0008104|GO:0008203|GO:0009888|GO:0009888|GO:0016044|GO:0016125|GO:0030539|GO:0031639|GO:0042987|GO:0043154|GO:0043588|GO:0043588|GO:0005615|GO:0005634|GO:0005783|GO:0005783|GO:0005794|GO:0016021|GO	chr4	106085642	106087040	74754	ENSMUSG00000034926
1452514_a_at	kit oncogene	Kit	2.15229	2.35378	2.58209	-0.780756	-1.12108	-0.998978	-0.852462	-0.874235	-0.550403	-0.347753	0.109874	0.129544	-0.940589	0.701172	Mm.247073	GO:0006468|GO:0006468|GO:0006935|GO:0007169|GO:0007243|GO:0007281|GO:0008284|GO:0009314|GO:0009987|GO:0016310|GO:0018108|GO:0019221|GO:0030097|GO:0030154|GO:0043406|GO:0043473|GO:0046777|GO:0048066|GO:0009897|GO:0016020|GO:0016021|GO:0016021|GO:0000166|GO	chr5	75930790	75938391	16590	ENSMUSG00000005672
1452731_x_at	predicted gene, ENSMUSG00000068790 /// predicted gene, ENSMUSG00000063277 /// predicted gene, ENSMUSG00000057445 /// hypothetical LOC666336 /// hypothetical LOC666442 /// hypothetical LOC666637 /// predicted gene, EG666684 /// predicted gene, EG666772 ///	EG666684 /// EG666772 /// EG666890 /// ENSMUSG00000057445 /// ENSMUSG00000063277 /// ENSMUSG00000068790 /// LOC100036568 /// LOC100039441 /// LOC100040671 /// LOC100040697 /// LOC100040767 /// LOC100040779 /// LOC100040852 /// LOC100040859 /// LOC10004088	2.20179	3.41929	3.18824	0.457058	1.72929	1.46735	0.611718	-0.0677805	2.21619	2.01384	-0.176447	-0.925896	0.365461	0.736881	Mm.443041		chr14	3731586	4291433	100036568 /// 100039441 /// 100040671 /// 100040697 /// 100040767 /// 100040779 /// 100040852 /// 100040859 /// 100040880 /// 100041012 /// 100041151 /// 100041162 /// 100041195 /// 100041262 /// 100041283 /// 100041306 /// 100041374 /// 100041401 /// 100	ENSMUSG00000063277 /// ENSMUSG00000068790 /// ENSMUSG00000071620 /// ENSMUSG00000072731 /// ENSMUSG00000072735 /// ENSMUSG00000072740 /// ENSMUSG00000072746 /// ENSMUSG00000072749 /// ENSMUSG00000072752
1453107_s_at	forkhead box M1 /// phosphatidylethanolamine binding protein 1 /// RIKEN cDNA 4933413G19 gene	4933413G19Rik /// Foxm1 /// Pebp1	2.03895	2.84519	2.23219	0.220433	0.0188675	0.0785193	-0.211607	-0.394287	-0.0916471	-0.0460997	-0.051899	-0.00270748	-0.126624	0.181231	Mm.195898	GO:0001570|GO:0001889|GO:0006350|GO:0006355|GO:0008284|GO:0042127|GO:0045944|GO:0048240|GO:0005634|GO:0005667|GO:0005737|GO:0009986|GO:0000166|GO:0003677|GO:0003677|GO:0003700|GO:0003700|GO:0004866|GO:0004867|GO:0005515|GO:0005524|GO:0008289|GO:0043565	chr6	128341064	128341687	14235 /// 23980 /// 71149	ENSMUSG00000001517
1454424_at	odd Oz/ten-m homolog 2 (Drosophila)	Odz2	1.2964	2.31463	2.19602	-0.430502	-0.779706	-1.07521	-0.901239	-0.371937	-1.29932	-1.05917	-0.0438795	0.370954	-1.15823	0.831153	Mm.439889	GO:0005887|GO:0016020|GO:0016021|GO:0016021	chr11	36519805	36521404	23964
1456005_a_at	BCL2-like 11 (apoptosis facilitator)	Bcl2l11	1.52974	2.37267	2.17091	0.178915	0.30804	0.100599	-0.0827599	-0.491785	0.367294	0.141924	-0.25948	0.157195	-0.476219	0.578506	Mm.141083	GO:0006915|GO:0006915|GO:0042981|GO:0043065|GO:0043065|GO:0043065|GO:0016020|GO:0005515|GO:0008017	chr2	127851628	127852670	12125	ENSMUSG00000027381
1456291_x_at	scleraxis	Scx	1.89042	1.18033	2.44232	-0.260598	-0.47123	-0.750345	-0.568966	-0.376358	-0.538663	-0.252137	0.113504	-0.21408	-0.959043	1.05962	Mm.322821	GO:0006350|GO:0006355|GO:0007275|GO:0045449|GO:0005634|GO:0003677|GO:0030528	chr15	76286449	76286723	20289	ENSMUSG00000034161
1457980_x_at	uridine-cytidine kinase 2	Uck2	2.46901	2.62184	2.39526	0.685103	0.175493	0.10279	0.743936	0.0172868	0.341101	0.166426	0.209483	-0.318238	-0.0240026	0.132757	Mm.440156	GO:0009058|GO:0000166|GO:0004849|GO:0005524|GO:0016301|GO:0016740	chr1	169059566	169059848	80914
LR values relative to Sca-1Neg average are indicated

## Sheet: UGE-only v Ramalho NSC #242
Probe Set ID	Gene Title	Gene Symbol	UGE1	UGE2	UGE3	SChi1	SChi3	SChi4	SClo1	SClo2	SClo4	SClo5	SCng1	SCng2	SCng4	SCng5	Unigene(Avadis)	GO(Avadis)	Chromosome Number(Avadis)	Chromosome Start Index(Avadis)	Chromosome End Index(Avadis)	Entrez Gene	Ensembl
1415810_at	ubiquitin-like, containing PHD and RING finger domains, 1	Uhrf1	3.54421	3.54409	3.7292	0.451163	-0.303948	0.288751	0.591332	0.44531	0.0730352	0.293509	-0.180923	-0.239579	0.0420237	0.378477	Mm.42196	GO:0006281|GO:0006350|GO:0006355|GO:0006355|GO:0006464|GO:0006512|GO:0006810|GO:0006974|GO:0007049|GO:0007275|GO:0008283|GO:0005634|GO:0003677|GO:0003677|GO:0005215|GO:0005515|GO:0008270|GO:0016874|GO:0046872	chr17	55937103	55957188	18140	ENSMUSG00000001228
1415860_at	karyopherin (importin) alpha 2 /// similar to nuclear pore-targeting complex component of 58 kDa /// similar to pendulin	Kpna2 /// LOC100039592 /// LOC100043906 /// LOC100046251	2.45521	2.73393	2.80659	0.125195	-0.196854	0.227577	0.639737	0.428482	0.224064	0.056407	-0.300667	-0.574745	0.785008	0.0904026	Mm.423000	GO:0006606|GO:0006606|GO:0006810|GO:0006886|GO:0015031|GO:0005634|GO:0005643|GO:0005737|GO:0005488|GO:0005515|GO:0008565|GO:0008565	chr4	10780867	10782861	100039592 /// 100043906 /// 100046251 /// 16647	ENSMUSG00000018362
1415878_at	ribonucleotide reductase M1	Rrm1	2.31691	2.14651	2.33934	0.271543	-0.503471	0.156504	0.327271	-0.00350761	-0.104596	0.104126	0.0698576	-0.0320311	-0.149866	0.112039	Mm.197486	GO:0006260|GO:0005737|GO:0005971|GO:0000166|GO:0003824|GO:0004748|GO:0005524|GO:0016491	chr7	102315526	102342886	20133	ENSMUSG00000030978
1415945_at	minichromosome maintenance deficient 5, cell division cycle 46 (S. cerevisiae)	Mcm5	2.68245	2.45609	2.63176	-0.206193	-0.625646	0.0378227	0.000997066	0.011672	-0.428415	-0.441849	0.24954	0.0269823	-0.0505056	-0.226017	Mm.5048	GO:0006260|GO:0006270|GO:0006350|GO:0006355|GO:0051301|GO:0005634|GO:0000166|GO:0003677|GO:0005524|GO:0008094	chr8	78005695	78024173	17218	ENSMUSG00000005410
1415993_at	squalene epoxidase	Sqle	0.957459	1.55881	1.46694	-1.37306	-1.79035	-1.22697	-0.420463	-0.625296	-1.07538	-0.927339	-0.131339	-0.619942	0.0838099	0.667471	Mm.296169	GO:0006118|GO:0008152|GO:0005615|GO:0005783|GO:0005792|GO:0016020|GO:0016021|GO:0016021|GO:0004506|GO:0016491	chr15	59144718	59160874	20775	ENSMUSG00000022351
1416030_a_at	minichromosome maintenance deficient 7 (S. cerevisiae)	Mcm7	2.45207	2.52897	2.55397	-0.0183902	0.363921	0.325319	-0.300395	0.0680866	0.519826	0.189999	-0.244962	-0.288413	0.27448	0.258894	Mm.378965	GO:0006260|GO:0006268|GO:0006270|GO:0006350|GO:0006355|GO:0007049|GO:0008283|GO:0005634|GO:0005634|GO:0000166|GO:0000166|GO:0003677|GO:0003678|GO:0003697|GO:0005515|GO:0005524|GO:0008094|GO:0017111	chr16	53903179	53905568	17220	ENSMUSG00000029730
1416042_s_at	nuclear autoantigenic sperm protein (histone-binding) /// similar to nuclear autoantigenic sperm protein; NASP	LOC100043974 /// Nasp	2.23717	2.66992	2.77426	-0.00843382	-0.0690942	0.367508	0.0782514	-0.285695	0.449097	0.603225	-0.177298	-0.387757	0.452079	0.112974	Mm.257181	GO:0000074|GO:0001824|GO:0006260|GO:0006260|GO:0006810|GO:0007049|GO:0007049|GO:0007264|GO:0007265|GO:0008283|GO:0015031|GO:0043486|GO:0005622|GO:0005624|GO:0005634|GO:0005737|GO:0000166|GO:0003924|GO:0005515|GO:0005525|GO:0042393|GO:0051879	chr4	116098983	116125861	100043974 /// 50927	ENSMUSG00000028693
1416076_at	cyclin B1, related sequence 1 /// cyclin B1 /// predicted gene, EG434175 /// similar to cyclin B1	Ccnb1 /// Ccnb1-rs1 /// EG434175 /// LOC667005	3.12611	2.77389	3.18913	-0.197944	-1.03718	-0.67027	-0.327487	0.89804	-0.564253	-1.0253	-0.320429	0.148067	0.38427	-0.211907	Mm.260114	GO:0000074|GO:0000074|GO:0000910|GO:0006468|GO:0006605|GO:0007049|GO:0007049|GO:0007067|GO:0007067|GO:0051301|GO:0005634|GO:0005634|GO:0005634|GO:0005634|GO:0005737|GO:0005515|GO:0016301|GO:0016538	chr14	7202621	7204467	12429 /// 268697 /// 434175 /// 667005	ENSMUSG00000041431 /// ENSMUSG00000043545
1416118_at	tripartite motif-containing 59	Trim59	3.56249	3.49289	3.80342	0.442664	-0.232101	0.581984	0.258276	-0.176347	0.548199	0.483549	0.211077	0.574136	-0.811447	0.0262342	Mm.176695	GO:0005622|GO:0016020|GO:0016021|GO:0005515|GO:0008270|GO:0046872	chr3	69123257	69131772	66949	ENSMUSG00000034317
1416135_at	apurinic/apyrimidinic endonuclease 1	Apex1	1.58597	2.07491	2.09543	-0.533615	-0.348202	-0.382439	-0.0380087	-0.0953398	-0.125911	-0.0163145	0.000162125	-0.436868	0.385071	0.0516357	Mm.203	GO:0006281|GO:0006974|GO:0030503|GO:0051101|GO:0005622|GO:0005634|GO:0005634|GO:0005634|GO:0005737|GO:0048471|GO:0048471|GO:0000287|GO:0003677|GO:0003677|GO:0003713|GO:0003713|GO:0003906|GO:0004518|GO:0004519|GO:0005515|GO:0005515|GO:0016491|GO:0016491|GO	chr14	49846931	49849090	11792	ENSMUSG00000035960
1416258_at	thymidine kinase 1	Tk1	2.24863	2.07115	2.05344	-0.204304	-1.02427	-0.332782	0.376025	0.801718	-1.28534	-0.7583	-0.0974498	0.0585327	0.659358	-0.62044	Mm.2661	GO:0006260|GO:0005737|GO:0000166|GO:0004797|GO:0004797|GO:0005524|GO:0016301|GO:0016740	chr8	129361763	129362932	21877	ENSMUSG00000025574
1416309_at	nucleolar and spindle associated protein 1	Nusap1	2.56457	2.71391	2.84574	-0.496428	-1.38795	-0.389723	-0.397532	-0.401229	-1.49818	-0.930833	-0.0400877	0.824508	-0.393583	-0.390836	Mm.290015	GO:0000070|GO:0000281|GO:0007076|GO:0040001|GO:0045840|GO:0005730|GO:0005876|GO:0008017	chr2	119310157	119342994	108907	ENSMUSG00000027306
1416410_at	platelet-activating factor acetylhydrolase, isoform 1b, alpha1 subunit	Pafah1b3	2.51309	3.1682	2.62066	0.756378	0.873613	0.505506	0.931168	0.648213	1.2907	0.985433	-0.0536842	-0.924274	1.15671	-0.178754	Mm.597	GO:0006629|GO:0007283|GO:0007283|GO:0016042|GO:0005737|GO:0005737|GO:0003847|GO:0005515|GO:0016787|GO:0016788	chr7	25003808	25006715	18476	ENSMUSG00000005447
1416444_at	elongation of very long chain fatty acids (FEN1/Elo2, SUR4/Elo3, yeast)-like 2	Elovl2	2.36204	1.22245	1.72216	0.00713587	-0.722566	-0.594648	-0.774769	-0.198788	-0.185282	-0.0876603	-0.198947	0.260206	-0.524535	0.463276	Mm.2567	GO:0000038|GO:0006633|GO:0008610|GO:0005783|GO:0005792|GO:0016020|GO:0016021|GO:0016021|GO:0016747	chr13	41193354	41231136	54326
1416457_at	dimethylarginine dimethylaminohydrolase 2	Ddah2	2.38165	2.12661	2.08734	0.0594387	0.214845	0.601452	-0.0308714	0.0262289	0.409502	0.665829	-0.109097	-0.172451	-0.0855036	0.367052	Mm.1457	GO:0006527|GO:0006527|GO:0006809|GO:0007263|GO:0003824|GO:0016403|GO:0016403|GO:0016787|GO:0016787	chr17	34667107	34670579	51793	ENSMUSG00000007039
1416463_at	cell cycle associated protein 1	Caprin1	1.25084	1.47303	1.46576	-0.853185	-1.66404	-1.14694	-0.369343	-0.486594	-0.962004	-0.387702	-0.0383811	-0.367934	0.165885	0.240429	Mm.427589	GO:0016020|GO:0048503	chr2	103565190	103597877	53872	ENSMUSG00000027184
1416544_at	enhancer of zeste homolog 2 (Drosophila)	Ezh2	2.89831	3.17832	3.30823	0.128978	0.131573	0.559498	0.144973	-0.218874	0.460027	0.196973	-0.0632887	-0.138258	0.247554	-0.0460091	Mm.246688	GO:0006350|GO:0006355|GO:0016571|GO:0051154|GO:0005634|GO:0005634|GO:0035098|GO:0045120|GO:0003677|GO:0003682|GO:0005515|GO:0042054|GO:0042054	chr6	47459719	47524623	14056	ENSMUSG00000029687
1416558_at	maternal embryonic leucine zipper kinase	Melk	3.15831	3.32398	3.47911	0.17865	-1.05658	-0.405118	0.334562	0.790709	-0.934903	-0.837476	-0.643349	0.300564	0.531965	-0.18918	Mm.268668	GO:0006468|GO:0005737|GO:0005737|GO:0000166|GO:0004672|GO:0004672|GO:0004674|GO:0004674|GO:0005524|GO:0016301|GO:0016740	chr4	44322002	44385802	17279	ENSMUSG00000035683
1416575_at	cell division cycle 45 homolog (S. cerevisiae)-like	Cdc45l	2.13983	2.13536	1.72049	0.0424395	-0.222753	-0.509868	-0.179919	-0.202576	-0.317996	-0.138665	0.0464563	-0.21938	-0.0359707	0.208893	Mm.1248	GO:0000074|GO:0006260|GO:0006270|GO:0007049|GO:0051301	chr16	18694021	18725535	12544	ENSMUSG00000000028
1416641_at	ligase I, DNA, ATP-dependent	Lig1	1.9234	2.51753	2.38316	0.457906	0.578084	0.748737	-0.0151777	-0.159527	0.339628	0.260339	-0.304879	-0.33101	0.233179	0.402709	Mm.288179	GO:0006260|GO:0006260|GO:0006281|GO:0006281|GO:0006310|GO:0006974|GO:0007049|GO:0051301|GO:0000166|GO:0003677|GO:0003910|GO:0005524|GO:0016874	chr7	12177461	12211605	16881	ENSMUSG00000056394
1416664_at	cell division cycle 20 homolog (S. cerevisiae)	Cdc20	3.09552	3.27146	3.44296	0.0709543	-0.446156	0.134336	0.0609989	0.488059	-0.356899	0.288285	-0.0248504	-0.0887113	-0.072226	0.185787	Mm.289747	GO:0006512|GO:0007049|GO:0007067|GO:0051301|GO:0005515	chr4	117930832	117935281	107995	ENSMUSG00000006398
1416746_at	H2A histone family, member X	H2afx	1.98546	2.26078	2.35699	-0.723455	-1.72107	-0.633259	-0.0813446	-0.116498	-0.744392	-0.628763	-0.168574	-0.565572	0.476476	0.25767	Mm.245931	GO:0000077|GO:0000724|GO:0006281|GO:0006281|GO:0006281|GO:0006310|GO:0006334|GO:0006974|GO:0007001|GO:0007049|GO:0007126|GO:0007283|GO:0000785|GO:0000786|GO:0005634|GO:0005634|GO:0005634|GO:0005657|GO:0005694|GO:0003677|GO:0003684|GO:0005515	chr9	44085701	44087072	15270	ENSMUSG00000049932
1416790_a_at	thymine DNA glycosylase /// similar to Thymine DNA glycosylase /// predicted gene, EG545124 /// similar to T:G mismatch-specific thymine-DNA glycosylase TDGb	EG545124 /// LOC434200 /// LOC624784 /// Tdg	2.06101	2.27603	2.24677	0.14056	-0.41213	-0.345995	0.170572	0.0243406	-0.308776	-0.0435047	-0.175053	-0.143121	0.120293	0.197883	Mm.284252	GO:0006281|GO:0006281|GO:0006298|GO:0006974|GO:0008152|GO:0005634|GO:0016605|GO:0016787|GO:0016798|GO:0016798|GO:0030983|GO:0032183	chr10	82059637	82080124	21665 /// 434200 /// 545124 /// 624784	ENSMUSG00000034674 /// ENSMUSG00000047347
1416798_a_at	expressed in non-metastatic cells 4, protein	Nme4	4.25294	3.44362	3.30563	0.160821	-0.0781732	-0.259054	-0.00168467	-0.0648532	-0.197157	-0.0514369	-0.03616	0.485194	-0.222407	-0.226626	Mm.41787	GO:0006183|GO:0006228|GO:0006241|GO:0009117|GO:0009209|GO:0005615|GO:0005739|GO:0000166|GO:0000287|GO:0004550|GO:0005524|GO:0016301|GO:0016740|GO:0046872	chr17	25819333	25823108	56520	ENSMUSG00000024177
1416802_a_at	cell division cycle associated 5	Cdca5	3.52275	3.83789	3.71863	-0.32659	-0.885838	-0.0777197	0.313403	0.209023	-0.519707	-0.454078	0.0856171	0.248762	0.311969	-0.646348	Mm.23526	GO:0000082|GO:0000082|GO:0007049|GO:0007067|GO:0007067|GO:0007076|GO:0007076|GO:0007080|GO:0007080|GO:0051301|GO:0051329|GO:0005634|GO:0005737|GO:0008278|GO:0005515	chr19	6084982	6091775	67849	ENSMUSG00000024791
1416872_at	tetraspanin 6	Tspan6	2.7925	3.03084	3.05087	-0.188592	-0.980784	-0.164208	0.107233	0.229125	0.531465	1.21434	-0.259335	-0.0826864	-0.154459	0.496481	Mm.46701	GO:0043123|GO:0016020|GO:0016021|GO:0004871	chrX	129237419	129244761	56496	ENSMUSG00000067377
1416969_at	G two S phase expressed protein 1	Gtse1	2.21287	2.16683	1.99144	0.949991	0.185286	0.282491	0.487957	0.611001	0.622028	0.429302	-0.115435	-0.457015	0.632612	-0.060164	Mm.20858	GO:0005737|GO:0005874	chr15	85687768	85704338	29870	ENSMUSG00000022385
1416988_at	mutS homolog 2 (E. coli)	Msh2	1.63356	2.37998	2.12846	-0.0606766	-0.608613	-0.24958	-0.132095	-0.0738859	-0.0813274	-0.121351	-0.0968189	-0.316984	0.0962067	0.317597	Mm.4619	GO:0001701|GO:0002204|GO:0006119|GO:0006164|GO:0006281|GO:0006281|GO:0006284|GO:0006298|GO:0006298|GO:0006298|GO:0006298|GO:0006298|GO:0006301|GO:0006301|GO:0006301|GO:0006915|GO:0006915|GO:0006928|GO:0006974|GO:0006974|GO:0007049|GO:0007050|GO:0008340|GO	chr17	87580833	87632039	17685	ENSMUSG00000024151
1417019_a_at	cell division cycle 6 homolog (S. cerevisiae)	Cdc6	2.5233	2.96456	2.80944	-0.249936	-0.850309	-0.228575	0.247798	0.00349617	-0.869103	-0.699689	0.181341	-0.118685	0.224823	-0.287478	Mm.20912	GO:0006260|GO:0007049|GO:0007067|GO:0051301|GO:0005737|GO:0005737|GO:0005819|GO:0000166|GO:0000166|GO:0003682|GO:0005515|GO:0005524|GO:0017111	chr11	98724240	98738233	23834	ENSMUSG00000017499
1417037_at	origin recognition complex, subunit 6-like (S. cerevisiae)	Orc6l	1.91277	2.36903	2.13425	0.285958	0.2134	0.370175	0.278185	0.159658	0.52913	0.500293	0.0822296	-0.439457	0.137863	0.219366	Mm.29709	GO:0006260|GO:0005664|GO:0003677|GO:0005515	chr8	88189747	88198575	56452	ENSMUSG00000031697
1417261_at	mbt domain containing 1	Mbtd1	1.30835	2.55431	2.18313	-0.752449	0.407656	0.0416484	-0.633004	-0.45867	0.549572	0.357706	-0.466972	-0.577932	0.909071	0.135834	Mm.210334	GO:0045449|GO:0005634|GO:0008270	chr11	93728498	93763075	103537
1417299_at	NIMA (never in mitosis gene a)-related expressed kinase 2	Nek2	1.77016	2.15662	2.26052	-0.14949	0.0300922	-0.0744042	0.187519	0.240423	-0.389742	-0.0202289	-0.191753	-0.169531	0.275481	0.0858045	Mm.33773	GO:0000070|GO:0006468|GO:0007049|GO:0007067|GO:0007126|GO:0051301|GO:0000775|GO:0000794|GO:0000922|GO:0030496|GO:0000166|GO:0000287|GO:0004672|GO:0004674|GO:0005515|GO:0005524|GO:0016301|GO:0016740|GO:0046872	chr1	193522124	193533664	18005	ENSMUSG00000026622
1417319_at	poliovirus receptor-related 3	Pvrl3	2.52882	1.97339	2.77139	0.0253701	-0.00603819	0.112512	0.177277	-0.330481	1.16367	1.36631	-0.221472	0.160935	-0.373143	0.433679	Mm.440435	GO:0007155|GO:0007156|GO:0016337|GO:0005615|GO:0005886|GO:0005911|GO:0005913|GO:0016020|GO:0016021|GO:0043296|GO:0004872|GO:0005515|GO:0042803	chr16	46366179	46416233	58998
1417336_a_at	synaptotagmin-like 4	Sytl4	1.93854	1.47934	1.11625	-0.588854	-0.926802	-0.714278	-0.0972977	0.25877	-0.740527	-0.0939956	-0.586956	-0.715642	0.914771	0.387826	Mm.38674	GO:0006886|GO:0006886|GO:0006887|GO:0016020|GO:0019897|GO:0030141|GO:0005515|GO:0005515|GO:0005543|GO:0008270|GO:0008270|GO:0017137|GO:0042043|GO:0046872	chrX	129282735	129328133	27359	ENSMUSG00000031255
1417445_at	NDC80 homolog, kinetochore complex component (S. cerevisiae)	Ndc80	2.32384	2.9063	2.94201	-0.311982	-0.255959	-0.336129	0.00249624	0.0445027	-0.909649	-0.550828	0.206131	0.127085	-0.0913238	-0.241892	Mm.225956	GO:0000089|GO:0007049|GO:0007067|GO:0051301|GO:0000775|GO:0000775|GO:0005634|GO:0005515|GO:0005515	chr17	71400958	71431714	67052	ENSMUSG00000024056
1417450_a_at	transforming, acidic coiled-coil containing protein 3	Tacc3	3.20126	3.05248	3.26208	0.51739	0.297682	0.929574	0.190425	0.339874	-0.0917706	0.063046	0.315269	-0.0200748	-0.0670609	-0.228134	Mm.379024	GO:0000074|GO:0006950|GO:0030097|GO:0042994|GO:0005737|GO:0005737|GO:0005813|GO:0005813|GO:0005515	chr5	33975517	33989054	21335	ENSMUSG00000037313
1417457_at	CDC28 protein kinase regulatory subunit 2 /// similar to Cyclin-dependent kinases regulatory subunit 2 (CKS-2)	Cks2 /// LOC100039474 /// LOC100044764	2.4735	2.72424	2.60574	1.06356	0.126517	0.88958	0.846495	0.394164	-0.0648136	0.0876255	-0.270064	-0.299457	0.871247	-0.301727	Mm.443327	GO:0000910|GO:0007049|GO:0007049|GO:0007127|GO:0051301|GO:0004693|GO:0016301|GO:0016538	chr4	122428051	122428642	100039474 /// 100044764 /// 66197
1417458_s_at	CDC28 protein kinase regulatory subunit 2 /// similar to Cyclin-dependent kinases regulatory subunit 2 (CKS-2)	Cks2 /// LOC100039474 /// LOC100044750 /// LOC100044764	2.40251	2.69317	2.39375	0.557565	-0.409789	0.213901	0.816089	0.562433	-0.320835	-0.209952	-0.0331621	-0.311243	0.669641	-0.325232	Mm.443327	GO:0000910|GO:0007049|GO:0007049|GO:0007127|GO:0051301|GO:0004693|GO:0016301|GO:0016538	chr4	122428051	122428642	100039474 /// 100044750 /// 100044764 /// 66197	ENSMUSG00000062248
1417541_at	helicase, lymphoid specific	Hells	3.08121	3.23617	3.4956	0.185753	-0.13458	0.133189	0.283722	0.0841217	0.0328531	-0.00106525	-0.042582	-0.00296164	-0.0343885	0.0799317	Mm.57223	GO:0001655|GO:0006306|GO:0006342|GO:0006346|GO:0006350|GO:0006355|GO:0006916|GO:0007049|GO:0007067|GO:0007275|GO:0007275|GO:0010216|GO:0030098|GO:0031508|GO:0046651|GO:0051301|GO:0000775|GO:0005634|GO:0005721|GO:0000166|GO:0003676|GO:0003676|GO:0003677|GO	chr19	38996097	39033479	15201	ENSMUSG00000025001
1417599_at	CD276 antigen	Cd276	2.74698	3.18483	2.7911	0.586626	1.09486	1.00719	0.40881	-0.359333	1.21348	1.09042	-0.650786	-0.292191	0.583647	0.35933	Mm.5356	GO:0030501|GO:0042130|GO:0042130|GO:0045077|GO:0045077|GO:0045085|GO:0045669|GO:0050728|GO:0050776|GO:0009897|GO:0016020|GO:0016021|GO:0016021|GO:0005102|GO:0005102	chr9	58322265	58353574	102657	ENSMUSG00000035914
1417910_at	cyclin A2	Ccna2	3.19439	3.36291	3.4333	0.0774569	-1.31687	0.301662	-0.15579	-0.118663	-1.29341	-0.777962	-0.443513	0.115661	0.00114536	0.326706	Mm.4189	GO:0000074|GO:0007049|GO:0007067|GO:0045941|GO:0045941|GO:0051301|GO:0001939|GO:0001940|GO:0005634|GO:0005634|GO:0005634|GO:0005737|GO:0005515|GO:0016538	chr3	36756397	36763699	12428	ENSMUSG00000027715
1417911_at	cyclin A2	Ccna2	2.7788	3.25316	3.22454	-0.0807095	-1.02664	-0.149719	0.00877857	0.193677	-1.04855	-0.957764	-0.134798	0.29727	-0.0763102	-0.0861626	Mm.4189	GO:0000074|GO:0007049|GO:0007067|GO:0045941|GO:0045941|GO:0051301|GO:0001939|GO:0001940|GO:0005634|GO:0005634|GO:0005634|GO:0005737|GO:0005515|GO:0016538	chr3	36756397	36763699	12428	ENSMUSG00000027715
1418026_at	exonuclease 1	Exo1	1.86262	2.29605	2.23705	-0.120898	-0.836036	-0.644201	0.121921	0.156058	-0.543983	-0.659941	0.0483441	-0.368694	0.78957	-0.46922	Mm.283046	GO:0002455|GO:0006139|GO:0006281|GO:0006289|GO:0006298|GO:0006310|GO:0006955|GO:0006974|GO:0007126|GO:0016446|GO:0045190|GO:0005634|GO:0003677|GO:0003677|GO:0004518|GO:0004518|GO:0004519|GO:0004527|GO:0008409|GO:0016787|GO:0043566|GO:0045145|GO:0048256	chr1	177717468	177745968	26909	ENSMUSG00000039748
1418027_at	exonuclease 1	Exo1	1.81722	1.45426	1.55461	0.60807	-0.304278	-0.0230851	0.849683	-0.0765343	0.318529	0.197573	0.192245	0.0767736	0.0709114	-0.339931	Mm.283046	GO:0002455|GO:0006139|GO:0006281|GO:0006289|GO:0006298|GO:0006310|GO:0006955|GO:0006974|GO:0007126|GO:0016446|GO:0045190|GO:0005634|GO:0003677|GO:0003677|GO:0004518|GO:0004518|GO:0004519|GO:0004527|GO:0008409|GO:0016787|GO:0043566|GO:0045145|GO:0048256	chr1	177717468	177745968	26909	ENSMUSG00000039748
1418264_at	centromere protein K	Cenpk	2.54405	3.25227	2.97187	0.120615	-0.315535	0.490187	0.211753	0.0191541	-0.334172	0.0888081	-0.374373	-0.257615	0.682782	-0.0507917	Mm.281498	GO:0045944|GO:0000775|GO:0005634|GO:0005694|GO:0005515	chr13	105349336	105369999	60411	ENSMUSG00000021714
1418281_at	RAD51 homolog (S. cerevisiae)	Rad51	3.03215	3.21088	3.24373	-0.134763	-0.98001	-0.00153255	0.0526199	0.167814	-0.527614	-0.355848	0.296904	-0.102971	0.248619	-0.442552	Mm.457968	GO:0000724|GO:0000724|GO:0006259|GO:0006268|GO:0006281|GO:0006281|GO:0006974|GO:0006974|GO:0007126|GO:0007131|GO:0000793|GO:0000794|GO:0000795|GO:0005622|GO:0005634|GO:0005634|GO:0000150|GO:0000166|GO:0000166|GO:0003677|GO:0003684|GO:0003690|GO:0003697|GO	chr2	118804254	118827514	19361	ENSMUSG00000027323
1418401_a_at	dual specificity phosphatase 16	Dusp16	1.35211	2.43501	2.09463	-0.507746	-0.101002	-0.133276	-0.486152	-0.517435	0.432405	0.0301924	-0.131185	-0.397706	0.318995	0.209894	Mm.3994	GO:0000188|GO:0006470|GO:0016311|GO:0005634|GO:0005737|GO:0005515|GO:0008138|GO:0016301|GO:0016787|GO:0016791|GO:0016791|GO:0017017	chr6	134681134	134758258	70686	ENSMUSG00000030203
1418599_at	procollagen, type XI, alpha 1	Col11a1	2.47145	2.39585	2.15537	-1.35128	-1.19381	0.0570779	-0.619772	-1.16209	-0.499551	0.280874	-0.56273	0.205373	-1.42793	1.78529	Mm.209715	GO:0001502|GO:0006029|GO:0006817|GO:0007155|GO:0030199|GO:0005578|GO:0005581|GO:0005737|GO:0005198|GO:0005201|GO:0030020	chr3	114022543	114212863	12814	ENSMUSG00000027966
1418919_at	shugoshin-like 1 (S. pombe)	Sgol1	2.17251	2.61701	2.53178	-0.564011	-0.397877	-0.105643	0.236265	0.571125	-0.428403	-0.298757	0.060914	-0.350829	0.430088	-0.140173	Mm.153202	GO:0007049|GO:0007059|GO:0007067|GO:0045132|GO:0051301|GO:0000775|GO:0005634	chr17	53140627	53154241	72415	ENSMUSG00000023940
1419152_at	RIKEN cDNA 2810417H13 gene	2810417H13Rik	3.52377	3.3275	3.48231	0.448403	-0.0108109	0.321125	0.210427	-0.00973892	-0.268093	0.118464	-0.23716	-0.10174	0.00883961	0.33006	Mm.351273	GO:0005739	chr9	65688242	65701272	68026	ENSMUSG00000040204
1419153_at	RIKEN cDNA 2810417H13 gene	2810417H13Rik	3.70125	3.84527	3.94743	0.425767	-0.374538	0.353919	0.318646	-0.0199771	-0.464617	0.0229506	0.169971	0.244471	-0.25633	-0.158113	Mm.351273	GO:0005739	chr9	65688242	65701272	68026	ENSMUSG00000040204
1419169_at	mitogen-activated protein kinase 6	Mapk6	1.84337	2.26959	2.44456	-0.163006	0.0475135	0.349399	0.301783	0.369545	0.881993	0.766601	-0.293729	-0.677711	0.815867	0.155573	Mm.18856	GO:0006468|GO:0007049|GO:0005737|GO:0000166|GO:0004672|GO:0004674|GO:0004707|GO:0005515|GO:0005524|GO:0016301|GO:0016740	chr9	75172691	75195907	50772	ENSMUSG00000042688
1419172_at	dihydrofolate reductase	Dhfr	2.2242	2.55814	2.50029	0.00143909	-0.18501	0.0522041	0.15726	-0.272385	-0.102066	0.397755	-0.0843134	-0.247325	0.021153	0.310485	Mm.23695	GO:0006545|GO:0006730|GO:0009165|GO:0004146|GO:0004146|GO:0016491|GO:0050661	chr13	93455695	93486520	13361	ENSMUSG00000021707
1419513_a_at	ect2 oncogene	Ect2	3.53291	3.17401	3.70523	0.533675	-0.45271	0.300599	0.393	0.31702	-0.75047	-0.204364	0.0848942	0.077466	-0.136925	-0.0254369	Mm.261453	GO:0000074|GO:0007242|GO:0009987|GO:0035023|GO:0043123|GO:0005622|GO:0004871|GO:0005085|GO:0005089|GO:0005515	chr3	27288294	27344909	13605	ENSMUSG00000027699
1419652_s_at	RIKEN cDNA 2610200G18 gene	2610200G18Rik	1.98704	2.04842	1.95528	-0.69091	-0.623622	-0.750917	-0.194186	0.127442	-0.211414	-0.405436	-0.0420456	-0.235182	0.292469	-0.0152416	Mm.458100	GO:0005615|GO:0016020|GO:0016021				67149
1419838_s_at	polo-like kinase 4 (Drosophila)	Plk4	2.66531	2.44117	2.96245	-0.11169	-1.35209	0.0687237	-0.275386	-0.34756	0.206335	-0.0675149	0.093132	0.120673	-0.401297	0.187492	Mm.3794	GO:0006468|GO:0000166|GO:0004672|GO:0004674|GO:0004713|GO:0004713|GO:0005515|GO:0005524|GO:0016301|GO:0016740	chr3	40913026	40913296	20873	ENSMUSG00000025758
1419943_s_at	cyclin B1	Ccnb1	2.90901	2.93501	3.1379	0.1577	-1.04597	-0.436404	0.494857	0.666297	-0.811088	-0.579292	-0.232344	0.140681	0.580225	-0.488563	Mm.260114	GO:0000074|GO:0000074|GO:0000910|GO:0006468|GO:0007049|GO:0007049|GO:0007067|GO:0007067|GO:0051301|GO:0005634|GO:0005634|GO:0005634|GO:0005634|GO:0005737|GO:0005515|GO:0016301|GO:0016538	chr14	7203517	7204091	268697	ENSMUSG00000041431
1420028_s_at	minichromosome maintenance deficient 3 (S. cerevisiae) /// similar to DNA replication licensing factor MCM3 (DNA polymerase alpha holoenzyme-associated protein P1) (P1-MCM3)	LOC100045677 /// Mcm3	3.06905	3.08276	3.10925	0.644695	-0.0275202	0.542445	0.345638	0.0769386	0.542083	0.516135	-0.0673747	-0.00901699	0.0667348	0.00965643	Mm.4502	GO:0006260|GO:0006270|GO:0006350|GO:0006355|GO:0007049|GO:0005634|GO:0000166|GO:0000166|GO:0003677|GO:0005524|GO:0008094|GO:0017111	chr1	20788113	20788646	100045677 /// 17215	ENSMUSG00000041859
1420477_at	nucleosome assembly protein 1-like 1	Nap1l1	2.40706	2.77592	2.80748	0.389262	0.170923	0.654088	-0.118842	-0.40641	0.758084	1.1631	-0.405738	-0.213048	0.0239248	0.594859	Mm.290407	GO:0006334|GO:0005634|GO:0005515	chr1	137048405	137049636	53605
1420603_s_at	retinoic acid early transcript 1, alpha /// retinoic acid early transcript beta /// retinoic acid early transcript gamma /// retinoic acid early transcript delta /// retinoic acid early transcript 1E	Raet1a /// Raet1b /// Raet1c /// Raet1d /// Raet1e	1.74581	2.2877	1.57777	0.746668	0.626484	0.731046	0.546811	-0.0128407	0.408194	1.02645	0.303294	0.0448503	-0.110804	-0.23734	Mm.458004	GO:0002839|GO:0006955|GO:0019882|GO:0032729|GO:0032816|GO:0042271|GO:0043032|GO:0045429|GO:0016020|GO:0031362|GO:0046658|GO:0046658|GO:0046703|GO:0048503|GO:0048503	chr10	21848024	22063555	19368 /// 19369 /// 19370 /// 379043 /// 56554	ENSMUSG00000053219
1421534_at	deafness, autosomal dominant 5 homolog (human)	Dfna5h	1.81807	2.27237	2.2543	-0.43674	-0.81289	0.0458317	-0.240956	-0.504719	0.542449	0.541344	0.124678	0.366867	-1.13492	0.643376	Mm.248361	GO:0007605|GO:0035315	chr6	50129746	50132153	54722
1422252_a_at	cell division cycle 25 homolog C (S. pombe)	Cdc25c	2.31573	2.45964	2.32746	0.307745	-0.0653253	0.251253	-0.00246668	-0.0789933	-0.2275	-0.057147	-0.168522	-0.208201	0.140862	0.235861	Mm.286602	GO:0000087|GO:0006470|GO:0007049|GO:0007067|GO:0051301|GO:0005622|GO:0005634|GO:0005737|GO:0004721|GO:0004725|GO:0005515|GO:0016787	chr18	34858970	34877482	12532	ENSMUSG00000044201
1422430_at	fidgetin-like 1	Fignl1	3.62199	3.48188	3.79674	0.36681	0.0871863	0.624444	0.436901	0.131477	-0.412808	0.102105	0.329129	0.410499	-0.356445	-0.383183	Mm.236114	GO:0000166|GO:0000166|GO:0005524|GO:0017111	chr11	11700293	11706221	60530	ENSMUSG00000035455
1422439_a_at	cyclin-dependent kinase 4 /// similar to Cell division protein kinase 4 (Cyclin-dependent kinase 4) (PSK-J3) (CRK3)	Cdk4 /// LOC640611	2.74323	3.46304	3.32496	0.183089	0.610948	0.958035	0.00336266	-0.0922832	1.0373	1.18314	-1.09437	-0.399986	1.02643	0.467922	Mm.6839	GO:0000074|GO:0006468|GO:0006468|GO:0007049|GO:0007165|GO:0042127|GO:0051301|GO:0000307|GO:0005634|GO:0005634|GO:0005667|GO:0000166|GO:0004672|GO:0004672|GO:0004674|GO:0004693|GO:0005515|GO:0005524|GO:0016301|GO:0016301|GO:0016740	chr10	126466522	126470344	12567 /// 640611	ENSMUSG00000006728
1422440_at	cyclin-dependent kinase 4 /// similar to Cell division protein kinase 4 (Cyclin-dependent kinase 4) (PSK-J3) (CRK3)	Cdk4 /// LOC640611	2.12643	2.91224	2.83522	-0.572945	-0.265006	0.0694103	-0.25096	-0.19579	0.372523	0.575498	-0.105742	-0.811854	0.452518	0.46508	Mm.6839	GO:0000074|GO:0006468|GO:0006468|GO:0007049|GO:0007165|GO:0042127|GO:0051301|GO:0000307|GO:0005634|GO:0005634|GO:0005667|GO:0000166|GO:0004672|GO:0004672|GO:0004674|GO:0004693|GO:0005515|GO:0005524|GO:0016301|GO:0016301|GO:0016740	chr10	126466522	126470344	12567 /// 640611	ENSMUSG00000006728
1422441_x_at	cyclin-dependent kinase 4	Cdk4	1.98949	2.80551	2.75213	-0.516932	-0.0917912	0.2987	-0.173615	-0.340858	0.467688	0.652831	-0.295161	-0.729535	0.546812	0.477885	Mm.6839	GO:0000074|GO:0006468|GO:0006468|GO:0007049|GO:0007165|GO:0042127|GO:0051301|GO:0000307|GO:0005634|GO:0005634|GO:0005667|GO:0000166|GO:0004672|GO:0004672|GO:0004674|GO:0004693|GO:0005515|GO:0005524|GO:0016301|GO:0016301|GO:0016740	chr10	126466522	126470344	12567	ENSMUSG00000006728
1422460_at	MAD2 (mitotic arrest deficient, homolog)-like 1 (yeast)	Mad2l1	2.08173	2.53418	2.41655	0.0915918	-0.510506	-0.120958	0.127748	-0.0405712	0.433072	0.155966	-0.0295048	0.0670195	-0.0187054	-0.0188093	Mm.290830	GO:0000070|GO:0007049|GO:0007067|GO:0007094|GO:0007094|GO:0045841|GO:0051301|GO:0000775|GO:0000776|GO:0005816	chr6	66464980	66470686	56150	ENSMUSG00000029910
1422462_at	ubiquitin-conjugating enzyme E2T (putative)	Ube2t	2.00738	2.46153	2.13327	0.843691	-0.147832	0.509456	0.497132	0.343675	-0.420871	-0.441886	-0.216526	-0.137116	0.520115	-0.166473	Mm.284587	GO:0006464|GO:0006512|GO:0006512|GO:0004842|GO:0004842|GO:0016874|GO:0019787	chr1	136778975	136790590	67196	ENSMUSG00000026429
1422513_at	cyclin F	Ccnf	3.68416	4.10157	3.98389	0.423146	0.13132	0.274793	-0.210004	0.192878	0.266927	0.658988	-0.430149	0.430561	0.157738	-0.158148	Mm.77695	GO:0000074|GO:0000320|GO:0001890|GO:0007049|GO:0007067|GO:0051301|GO:0005634|GO:0005515|GO:0016538	chr17	23950807	23978947	12449
1422552_at	reprimo, TP53 dependent G2 arrest mediator candidate	Rprm	5.37795	3.2441	5.28173	-0.474518	-0.536924	-0.0397429	0.121163	-0.143706	-0.57032	-0.358655	-0.110941	-0.211682	-0.0960774	0.418701	Mm.27086	GO:0007050|GO:0007346|GO:0005737|GO:0016021	chr2	53899484	53900938	67874
1422663_at	origin recognition complex, subunit 1-like (S.cereviaiae)	Orc1l	2.95388	3.06463	3.42899	-0.164955	-0.479147	-0.283688	0.392183	0.772345	-0.40697	-0.499003	-0.24873	-0.0283942	0.737086	-0.459962	Mm.294154	GO:0006260|GO:0006260|GO:0005634|GO:0000166|GO:0000166|GO:0003677|GO:0003677|GO:0005524|GO:0017111	chr4	108077385	108112765	18392	ENSMUSG00000028587
1422687_at	neuroblastoma ras oncogene	Nras	2.15776	3.08291	2.69872	0.235255	1.07807	1.28034	0.364826	-0.112405	1.2876	1.28964	-0.625185	-0.798205	0.834029	0.589362	Mm.400954	GO:0000074|GO:0007264|GO:0007265|GO:0009987|GO:0005622|GO:0005624|GO:0016020|GO:0000166|GO:0003924|GO:0005515|GO:0005525	chr3	103187289	103195759	18176
1422719_s_at	nucleoporin 50	Nup50	1.65462	2.01081	1.66392	0.127532	-0.168045	-0.089932	-0.0982766	0.278003	0.394277	0.0718617	0.125781	-0.0440993	0.270754	-0.352436	Mm.28379	GO:0001841|GO:0006605|GO:0006810|GO:0006913|GO:0015031|GO:0046907|GO:0051028|GO:0005643|GO:0005643|GO:0016021|GO:0019867|GO:0005487|GO:0005515|GO:0015288	chr15	84750900	84769560	18141	ENSMUSG00000016619
1422814_at	asp (abnormal spindle)-like, microcephaly associated (Drosophila)	Aspm	3.25233	3.55043	3.46376	0.561716	-0.439605	0.494866	0.0431294	0.302144	-0.594601	-0.411865	0.0161581	0.214222	-0.050911	-0.179469	Mm.168523	GO:0007049|GO:0007067|GO:0021873|GO:0045665|GO:0045769|GO:0051301|GO:0051661|GO:0000922|GO:0005737|GO:0005516	chr1	141297379	141310326	12316	ENSMUSG00000033952
1422979_at	suppressor of variegation 3-9 homolog 2 (Drosophila)	Suv39h2	1.92798	1.97221	2.08791	0.609208	0.252691	0.314368	0.00733709	0.323298	0.495208	0.418227	-0.0401764	0.128283	-0.0586057	-0.0294991	Mm.128273	GO:0006333|GO:0006333|GO:0006338|GO:0006350|GO:0006355|GO:0007049|GO:0007140|GO:0016568|GO:0030154|GO:0000781|GO:0000785|GO:0000785|GO:0005634|GO:0005694|GO:0005720|GO:0003682|GO:0003682|GO:0005515|GO:0008168|GO:0008168|GO:0008270|GO:0008276|GO:0016740|GO	chr2	3375469	3392241	64707	ENSMUSG00000026646
1423063_at	DNA methyltransferase 3A	Dnmt3a	1.72733	1.79067	1.82235	-0.589881	-0.818597	-0.857061	-0.621995	-0.845144	-0.608563	-0.492574	-0.0617056	-0.0771379	-0.535901	0.674745	Mm.5001	GO:0000122|GO:0006306|GO:0006306|GO:0006306|GO:0006346|GO:0006349|GO:0006350|GO:0006355|GO:0007283|GO:0000791|GO:0000792|GO:0005634|GO:0005634|GO:0005720|GO:0005737|GO:0005737|GO:0016363|GO:0003677|GO:0003677|GO:0003677|GO:0003682|GO:0003886|GO:0003886|GO	chr12	3835020	3914455	13435	ENSMUSG00000020661
1423065_at	DNA methyltransferase 3A	Dnmt3a	1.82191	2.22187	1.46327	-0.660154	-0.0613451	0.168064	-1.00598	-0.989414	0.626457	0.316298	-0.710628	-0.528203	-0.0803323	1.31916	Mm.5001	GO:0000122|GO:0006306|GO:0006306|GO:0006306|GO:0006346|GO:0006349|GO:0006350|GO:0006355|GO:0007283|GO:0000791|GO:0000792|GO:0005634|GO:0005634|GO:0005720|GO:0005737|GO:0005737|GO:0016363|GO:0003677|GO:0003677|GO:0003677|GO:0003682|GO:0003886|GO:0003886|GO	chr12	3835020	3914455	13435	ENSMUSG00000020661
1423092_at	inner centromere protein	Incenp	1.96498	2.01632	2.0331	-0.0253687	0.497472	0.443248	0.0671926	-0.0155945	-0.0187035	-0.183718	-0.106688	-0.128246	0.155281	0.0796523	Mm.29755	GO:0000910|GO:0000910|GO:0007049|GO:0007059|GO:0007059|GO:0007067|GO:0051301|GO:0000775|GO:0000775|GO:0000775|GO:0000795|GO:0000801|GO:0005721|GO:0005721|GO:0005819|GO:0005819|GO:0005874|GO:0030496|GO:0043234|GO:0043234|GO:0005515|GO:0005515	chr19	9939332	9966527	16319	ENSMUSG00000024660
1423596_at	NIMA (never in mitosis gene a)-related expressed kinase 6	Nek6	2.23912	2.48914	2.21165	-0.439315	0.360742	0.109702	0.0634913	-0.111931	0.679992	1.12283	-0.346854	0.332253	-0.374617	0.389219	Mm.143818	GO:0006468|GO:0006468|GO:0006468|GO:0006915|GO:0007049|GO:0007059|GO:0007059|GO:0007067|GO:0030071|GO:0051301|GO:0005737|GO:0005737|GO:0000166|GO:0000287|GO:0000287|GO:0004672|GO:0004672|GO:0004674|GO:0004674|GO:0004674|GO:0004713|GO:0005524|GO:0005524|GO	chr2	38333735	38410050	59126	ENSMUSG00000026749
1423700_at	replication factor C (activator 1) 3	Rfc3	2.06058	2.2107	1.85254	0.355931	0.115276	0.125436	0.348102	-0.20668	0.48365	0.410703	-0.000537872	-0.290113	0.140652	0.149998	Mm.12553	GO:0006260|GO:0000166|GO:0000166|GO:0003677|GO:0005515|GO:0005524|GO:0017111	chr5	151911150	151919571	69263	ENSMUSG00000033970
1423714_at	ASF1 anti-silencing function 1 homolog B (S. cerevisiae)	Asf1b	1.72005	2.3477	2.08348	0.161284	-0.38588	-0.0308013	0.133639	0.358686	0.112603	-0.441914	0.0808349	-0.0445218	0.331047	-0.367358	Mm.29680	GO:0006333|GO:0006334|GO:0006350|GO:0006355|GO:0006457|GO:0016568|GO:0000785|GO:0005634|GO:0042393	chr8	86845766	86860302	66929	ENSMUSG00000005470
1423774_a_at	protein regulator of cytokinesis 1	Prc1	2.89915	2.90699	3.39734	-0.122501	-0.517748	0.523642	-0.076273	0.0553198	-0.0688276	0.448704	-0.0127091	-0.0660415	-0.18144	0.260189	Mm.227274	GO:0000910|GO:0007049|GO:0051301|GO:0005737|GO:0005819|GO:0005874	chr7	80167980	80189831	233406	ENSMUSG00000038943
1423775_s_at	protein regulator of cytokinesis 1	Prc1	3.15884	3.26903	3.77841	0.231445	-0.265595	0.644341	-0.0309978	0.310984	0.132917	0.385321	-0.0588021	0.0553699	-0.36771	0.371141	Mm.227274	GO:0000910|GO:0007049|GO:0051301|GO:0005737|GO:0005819|GO:0005874	chr7	80167980	80189831	233406	ENSMUSG00000038943
1423813_at	kinesin family member 22	Kif22	1.79796	1.45169	1.38168	0.137921	-0.0713601	-0.303574	-0.0871573	0.169921	-0.571768	-0.701799	0.187473	0.377992	-0.050817	-0.514648	Mm.458209	GO:0007017|GO:0007018|GO:0000785|GO:0005622|GO:0005819|GO:0005871|GO:0005874|GO:0005875|GO:0000166|GO:0003677|GO:0003774|GO:0003777|GO:0005524|GO:0043565	chr7	126818876	126833609	110033	ENSMUSG00000030677
1423920_at	non-SMC condensin I complex, subunit H	Ncaph	2.01969	1.82246	2.23584	0.712375	-0.0807743	-0.102206	0.621454	0.792133	-0.360223	-0.59607	-0.208246	-0.24506	0.811565	-0.35826	Mm.29786	GO:0000278|GO:0007049|GO:0007067|GO:0007076|GO:0051301|GO:0005634|GO:0005737	chr2	126795266	126825385	215387	ENSMUSG00000034906
1424033_at	splicing factor, arginine/serine-rich 7	Sfrs7	2.01241	2.40919	2.63265	0.166556	1.07926	0.887519	0.220696	-0.267804	1.06287	0.791474	0.000935554	-0.283192	0.00414467	0.27811	Mm.292016	GO:0006397|GO:0008380|GO:0000166|GO:0003676|GO:0003676|GO:0003723|GO:0005515|GO:0008270|GO:0046872	chr17	80108399	80115628	225027	ENSMUSG00000024097
1424046_at	budding uninhibited by benzimidazoles 1 homolog (S. cerevisiae)	Bub1	3.29474	3.65238	3.76092	-0.163523	-0.664948	-0.0341363	-0.20145	-0.500016	-0.451715	-0.75292	0.0608215	0.204229	-0.188657	-0.0763931	Mm.2185	GO:0006468|GO:0007049|GO:0007067|GO:0051301|GO:0000775|GO:0000776|GO:0000166|GO:0004672|GO:0004674|GO:0005524|GO:0016301|GO:0016740	chr2	127492207	127523301	12235	ENSMUSG00000027379
1424143_a_at	chromatin licensing and DNA replication factor 1	Cdt1	1.84718	2.35109	1.92359	-0.397247	-0.715763	-0.0627937	-0.110781	-0.415674	-0.34125	-0.176609	-0.260144	0.0739136	-0.130153	0.316381	Mm.21873	GO:0000076|GO:0006260|GO:0007049|GO:0007090|GO:0030174|GO:0005634|GO:0005657|GO:0003677|GO:0003677|GO:0005515	chr8	125454104	125459226	67177	ENSMUSG00000006585
1424144_at	chromatin licensing and DNA replication factor 1	Cdt1	2.2793	2.88475	2.33637	-0.499159	0.0188742	0.0175385	-0.101329	-0.199853	-0.0527463	0.146015	-0.162562	-0.533278	0.168124	0.527717	Mm.21873	GO:0000076|GO:0006260|GO:0007049|GO:0007090|GO:0030174|GO:0005634|GO:0005657|GO:0003677|GO:0003677|GO:0005515	chr8	125454104	125459226	67177	ENSMUSG00000006585
1424278_a_at	baculoviral IAP repeat-containing 5	Birc5	3.294	3.10531	3.00696	0.25306	-1.11905	0.0543256	0.595085	0.195208	-1.19839	-0.826675	-0.0669794	0.234672	0.240548	-0.408238	Mm.8552	GO:0000086|GO:0000226|GO:0000910|GO:0006915|GO:0006916|GO:0006916|GO:0006916|GO:0006916|GO:0007049|GO:0007067|GO:0009790|GO:0031503|GO:0031536|GO:0031577|GO:0043154|GO:0043524|GO:0045931|GO:0051301|GO:0051301|GO:0051303|GO:0000775|GO:0000775|GO:0005622|GO	chr11	117665408	117671833	11799	ENSMUSG00000017716
1424321_at	replication factor C (activator 1) 4	Rfc4	1.72866	1.96678	1.92036	-0.151374	-0.714066	-0.345503	0.265314	0.102412	-0.00269938	0.144371	-0.00128984	-0.405756	0.341324	0.0657206	Mm.386835	GO:0006260|GO:0006260|GO:0005663|GO:0000166|GO:0000166|GO:0003677|GO:0005515|GO:0005524|GO:0005524|GO:0017111	chr16	23029277	23043025	106344	ENSMUSG00000022881
1424511_at	aurora kinase A	Aurka	2.73353	2.65634	2.6098	-0.148985	-0.36444	-0.295378	-0.269936	0.514093	-0.664438	-0.539786	-0.0286241	0.0366182	0.134426	-0.14242	Mm.249363	GO:0000278|GO:0006468|GO:0007049|GO:0031647|GO:0000166|GO:0004672|GO:0004674|GO:0005515|GO:0005524|GO:0016301|GO:0016740|GO:0031625	chr2	172047394	172060237	20878	ENSMUSG00000027496
1424629_at	breast cancer 1	Brca1	2.96213	3.44123	3.77708	0.0232878	-0.583585	0.16432	0.106672	-0.0108571	-0.5842	-0.338372	-0.2474	0.154523	0.207979	-0.115102	Mm.244975	GO:0005975|GO:0006260|GO:0006281|GO:0006633|GO:0006974|GO:0007049|GO:0007098|GO:0008610|GO:0008630|GO:0009048|GO:0043009|GO:0045717|GO:0045786|GO:0051298|GO:0000793|GO:0005622|GO:0005634|GO:0005737|GO:0005813|GO:0003677|GO:0003684|GO:0003723|GO:0004553|GO	chr11	101304853	101367969	12189
1424882_a_at	5'-nucleotidase domain containing 2	Nt5dc2	3.84577	3.66469	3.42168	-0.785755	-0.574923	-0.3368	-0.711166	-0.958252	0.295978	0.56956	-0.157212	-0.319847	-0.142614	0.619674	Mm.261681	GO:0008253	chr14	29960149	29968133	70021	ENSMUSG00000071547
1424971_at	coiled-coil domain containing 99	Ccdc99	1.98651	2.9031	2.57459	0.16046	-0.90375	-0.447608	0.274863	0.314484	-0.237179	-0.447933	0.269338	0.0173712	0.571301	-0.858009	Mm.194368		chr11	34652607	34677063	70385	ENSMUSG00000069910
1424991_s_at	thymidylate synthase /// thymidylate synthase, pseudogene	Tyms /// Tyms-ps	1.99123	2.58108	2.44873	0.192558	-0.438894	-0.151676	0.16711	0.126509	0.112677	0.0358477	-0.116924	-0.311743	0.27389	0.154776	Mm.391420	GO:0006231|GO:0009165|GO:0004799|GO:0008168|GO:0016740	chr5	30391751	30404379	22171 /// 22172	ENSMUSG00000025747
1425350_a_at	myelin basic protein expression factor 2, repressor	Myef2	1.93772	2.1881	2.14969	-0.21376	-0.0332999	0.311436	-0.261432	-0.489823	0.434677	0.740463	0.212175	-0.096262	-0.577263	0.461349	Mm.18535	GO:0006350|GO:0000166|GO:0003676|GO:0003677|GO:0003723	chr2	124779189	124808316	17876
1425452_s_at	protein tyrosine phosphatase, receptor type, J /// expressed sequence AW125753	AW125753 /// Ptprj	1.44658	2.39765	1.93455	0.393124	-0.0802307	-0.330774	-0.049284	-0.00986767	-0.517281	-1.44293	0.747554	-0.473725	0.0177517	-0.29158	Mm.330393	GO:0001570|GO:0006470|GO:0007185|GO:0007507|GO:0016311|GO:0005886|GO:0016020|GO:0016021|GO:0016021|GO:0004721|GO:0004725|GO:0004872|GO:0016787|GO:0016791	chr12	14173392	14174486	105005 /// 19271	ENSMUSG00000020607
1425753_a_at	uracil DNA glycosylase	Ung	2.36449	2.61536	2.66148	-0.117424	-0.335898	-0.291385	0.390863	-0.0157118	-0.311535	-0.371611	-0.426209	-0.169302	0.674878	-0.0793667	Mm.1393	GO:0006281|GO:0006281|GO:0006284|GO:0006974|GO:0008152|GO:0016446|GO:0016447|GO:0016447|GO:0005634|GO:0005739|GO:0005739|GO:0004844|GO:0004844|GO:0004844|GO:0016787|GO:0016798|GO:0045437	chr5	114392991	114400315	22256	ENSMUSG00000029591
1426002_a_at	cell division cycle 7 (S. cerevisiae)	Cdc7	1.73862	2.19965	2.23112	-0.907139	-0.871388	-0.579884	-0.483586	-0.715045	-0.12073	-0.437448	-0.0635715	-0.243093	0.386247	-0.0795832	Mm.20842	GO:0006468|GO:0007049|GO:0007283|GO:0007283|GO:0048137|GO:0051301|GO:0000166|GO:0004672|GO:0004674|GO:0004713|GO:0005524|GO:0016301|GO:0016740	chr5	107204623	107224733	12545	ENSMUSG00000029283
1426580_at	polo-like kinase 4 (Drosophila)	Plk4	1.71984	1.72169	2.04688	-0.472182	-0.760011	-0.137119	-0.278609	-0.171179	-0.231441	-0.323922	-0.024991	-0.528082	0.140009	0.413065	Mm.3794	GO:0006468|GO:0000166|GO:0004672|GO:0004674|GO:0004713|GO:0004713|GO:0005515|GO:0005524|GO:0016301|GO:0016740	chr3	40896589	40913432	20873	ENSMUSG00000025758
1426652_at	minichromosome maintenance deficient 3 (S. cerevisiae) /// similar to DNA replication licensing factor MCM3 (DNA polymerase alpha holoenzyme-associated protein P1) (P1-MCM3)	LOC100045677 /// Mcm3	2.68514	2.66568	2.49344	-0.0457335	-0.400746	0.113188	-0.173729	-0.257626	-0.18884	-0.129191	0.229568	0.411887	-0.537688	-0.103767	Mm.4502	GO:0006260|GO:0006270|GO:0006350|GO:0006355|GO:0007049|GO:0005634|GO:0000166|GO:0000166|GO:0003677|GO:0005524|GO:0008094|GO:0017111	chr1	20787710	20805432	100045677 /// 17215	ENSMUSG00000041859
1426817_at	antigen identified by monoclonal antibody Ki 67	Mki67	3.24679	3.69209	3.79397	-0.164999	-0.985962	0.185705	-0.114828	0.0766993	-0.980883	-0.368749	-0.285337	-0.167906	0.515421	-0.0621758	Mm.4078	GO:0007126|GO:0008283|GO:0000775|GO:0000793|GO:0005634|GO:0005730|GO:0005737	chr7	135528128	135554677	17345
1427141_at	RIKEN cDNA 2700099C18 gene	2700099C18Rik	0.897716	1.73259	1.68937	-0.0503783	-0.0917635	0.101977	-0.234905	-0.411062	-0.131815	-0.449086	-0.0169296	-0.333384	-0.0052495	0.355564	Mm.440259		chr17	95054246	95079246	77022
1427229_at	3-hydroxy-3-methylglutaryl-Coenzyme A reductase	Hmgcr	2.10083	1.83318	2.11717	-0.542632	-0.8367	-0.513175	-0.255771	-0.0774178	-0.173704	-0.13614	0.128481	-0.408949	0.0465102	0.233958	Mm.316652	GO:0006629|GO:0006694|GO:0006695|GO:0006695|GO:0008542|GO:0008610|GO:0009058|GO:0009790|GO:0016126|GO:0043407|GO:0005777|GO:0005783|GO:0005789|GO:0005792|GO:0016020|GO:0016021|GO:0004420|GO:0004420|GO:0016491	chr13	97749515	97755623	15357	ENSMUSG00000021670
1427231_at	roundabout homolog 1 (Drosophila)	Robo1	3.8905	4.06608	3.91413	0.314171	0.288085	0.979995	0.557791	0.230894	1.08515	1.79592	-0.45318	-0.414332	0.428974	0.438539	Mm.310772	GO:0006935|GO:0007156|GO:0007275|GO:0007399|GO:0007411|GO:0007411|GO:0030154|GO:0050772|GO:0005615|GO:0009986|GO:0016020|GO:0016021|GO:0030673|GO:0004872|GO:0005515|GO:0042802|GO:0046982	chr16	72546577	72928780	19876
1428265_at	protein phosphatase 2 (formerly 2A), regulatory subunit A (PR 65), beta isoform	Ppp2r1b	1.65246	2.27768	1.95841	-0.080143	-0.559043	-0.107594	-0.0334396	-0.0321455	0.0343733	0.131567	-0.157072	-0.312725	0.559354	-0.0895577	Mm.7726	GO:0005488	chr9	50618804	50633852	73699
1428480_at	cell division cycle associated 8	Cdca8	3.06694	2.50595	2.60751	-0.313741	-0.468723	0.0718584	0.355234	0.316337	-0.489154	-0.201405	0.263976	-0.303592	0.537844	-0.498228	Mm.28038	GO:0007049|GO:0007067|GO:0051301|GO:0000775|GO:0005694|GO:0005737|GO:0043234|GO:0005515	chr4	124420767	124439207	52276	ENSMUSG00000028873
1428481_s_at	cell division cycle associated 8	Cdca8	3.30502	3.51622	3.65433	-0.0970964	-1.0561	-0.471969	0.125806	0.289541	-1.09634	-0.773234	-0.205234	-0.136423	0.318851	0.0228047	Mm.28038	GO:0007049|GO:0007067|GO:0051301|GO:0000775|GO:0005694|GO:0005737|GO:0043234|GO:0005515	chr4	124420767	124439207	52276	ENSMUSG00000028873
1428982_at	ATPase family, AAA domain containing 2B	Atad2b	1.4239	2.23991	2.19134	-0.213919	0.160793	0.141837	-0.249228	-0.716379	0.439443	0.477171	-0.154839	-0.508704	0.062047	0.601496	Mm.210966		chr12	5070792	5073418	320817	ENSMUSG00000020631
1429051_s_at	SRY-box containing gene 11	Sox11	5.16849	5.04755	5.34517	-0.0160351	0.731418	0.375118	0.117662	0.120815	1.32393	1.00773	-0.15025	-0.192967	0.0994673	0.24375	Mm.41702	GO:0006350|GO:0006355|GO:0005667|GO:0003677|GO:0003700	chr12	27920535	27922946	20666
1429294_at	thyroid hormone receptor interactor 13	Trip13	3.63907	3.84823	3.94053	0.405932	0.206319	0.28515	0.255423	0.525932	0.0536885	0.25545	0.157557	0.354963	-0.276732	-0.235789	Mm.275095	GO:0000166|GO:0004872|GO:0005515|GO:0005524|GO:0017111|GO:0042802	chr13	74378442	74403786	69716	ENSMUSG00000021569
1429295_s_at	thyroid hormone receptor interactor 13	Trip13	3.26204	3.47335	3.63077	-0.0783863	-0.227731	0.368415	-0.0968661	0.072053	-0.163757	0.00128889	-0.42339	-0.216132	0.00504112	0.634481	Mm.275095	GO:0000166|GO:0004872|GO:0005515|GO:0005524|GO:0017111|GO:0042802	chr13	74378442	74403786	69716	ENSMUSG00000021569
1429372_at	SRY-box containing gene 11	Sox11	5.74009	5.4068	5.77325	0.527317	1.02649	0.293518	0.436708	-0.378935	1.22353	0.738815	-0.0272121	-0.170846	-0.374146	0.572205	Mm.41702	GO:0006350|GO:0006355|GO:0005667|GO:0003677|GO:0003700	chr12	27922537	27925447	20666
1429400_at	chloride channel 5	Clcn5	2.54883	2.90803	2.77011	-0.334054	-0.255195	0.0318418	-0.0272207	0.0366454	0.114889	0.499205	-0.304165	-0.00387383	0.57079	-0.26275		GO:0006810|GO:0006811|GO:0006821|GO:0006897|GO:0016020|GO:0016021|GO:0005216|GO:0005244|GO:0005247|GO:0005254|GO:0031404	chrX	6310768	6312779	12728
1429658_a_at	structural maintenance of chromosomes 2	Smc2	3.07247	2.84557	2.72783	0.707496	1.0934	0.988599	0.383802	0.173283	0.828567	0.735346	0.208027	0.14341	-0.701807	0.350371	Mm.2999	GO:0006259|GO:0007049|GO:0007059|GO:0007067|GO:0007076|GO:0051276|GO:0051301|GO:0005694|GO:0005737|GO:0000166|GO:0005515|GO:0005515|GO:0005524|GO:0005524|GO:0016887	chr4	52460342	52488935	14211	ENSMUSG00000028312
1429660_s_at	structural maintenance of chromosomes 2	Smc2	2.6451	2.49413	2.23944	0.0831585	0.753348	0.817382	0.417215	-0.428684	0.93547	0.670472	-0.0949426	0.0530443	-0.409718	0.451616	Mm.2999	GO:0006259|GO:0007049|GO:0007059|GO:0007067|GO:0007076|GO:0051276|GO:0051301|GO:0005694|GO:0005737|GO:0000166|GO:0005515|GO:0005515|GO:0005524|GO:0005524|GO:0016887	chr4	52460342	52488935	14211	ENSMUSG00000028312
1429665_at	RIKEN cDNA 6230416J20 gene	6230416J20Rik	1.30939	1.52085	1.5945	-0.47729	0.0902977	-0.103037	-0.0896983	-0.288345	0.263295	-0.251047	0.0264091	0.0986605	-0.545525	0.420456	Mm.74730		chr4	86050085	86051706	230376	ENSMUSG00000038047
1430034_at	chaperonin subunit 4 (delta)	Cct4	1.92897	2.32367	2.17293	0.526564	-0.251582	0.558639	0.359294	0.107563	0.837093	0.519826	-0.152759	-0.34325	0.252561	0.243448	Mm.441628	GO:0006457|GO:0044267|GO:0005832|GO:0000166|GO:0005515|GO:0005524|GO:0051082	chr11	22904202	22906251	12464
1430139_at	helicase, lymphoid specific	Hells	2.48026	2.95986	3.00952	0.363142	0.160215	0.46743	-0.0103083	0.190474	0.285961	0.355169	0.0491171	0.262879	-0.344573	0.0325775	Mm.392920	GO:0001655|GO:0006306|GO:0006342|GO:0006346|GO:0006350|GO:0006355|GO:0006916|GO:0007049|GO:0007067|GO:0007275|GO:0010216|GO:0030098|GO:0031508|GO:0046651|GO:0051301|GO:0005634|GO:0005721|GO:0000166|GO:0003676|GO:0003677|GO:0003682|GO:0004386|GO:0005524|GO	chr19	39035044	39036608	15201
1430982_at	splicing factor, arginine/serine-rich 1 (ASF/SF2) /// similar to splicing factor, arginine/serine-rich 1 (splicing factor 2, alternate splicing factor)	LOC100048559 /// Sfrs1	1.7563	1.9695	2.13875	-0.736833	0.121083	-0.100061	-0.074676	-0.0303617	0.458387	0.0609055	0.158951	-0.911265	0.525031	0.227283	Mm.391719	GO:0000398|GO:0001701|GO:0006376|GO:0006376|GO:0006397|GO:0006397|GO:0006605|GO:0008380|GO:0008380|GO:0060048|GO:0005634|GO:0005634|GO:0005681|GO:0005737|GO:0000166|GO:0003676|GO:0003676|GO:0003723|GO:0003723|GO:0005515|GO:0031202	chr11	87863879	87867620	100048559 /// 110809	ENSMUSG00000018379
1431089_at	cleavage and polyadenylation specific factor 2	Cpsf2	1.73547	1.93806	1.52355	-0.373168	-0.900491	-1.10677	-0.139942	-0.175969	-0.0759435	-0.120058	-0.3861	-0.285819	0.355714	0.316205	Mm.392985	GO:0006397|GO:0003723|GO:0016787	chr12	102405237	102406595	51786
1431225_at	SRY-box containing gene 11	Sox11	5.18749	5.56748	5.62749	0.198169	1.01723	0.800766	0.911929	0.648842	1.43274	1.79676	-0.100467	0.0502505	-0.160304	0.21052	Mm.457645	GO:0006350|GO:0006355|GO:0005667|GO:0003677|GO:0003700	chr12	27923315	27924787	20666
1431349_at	heterogeneous nuclear ribonucleoprotein A/B	Hnrpab	2.39388	2.44035	2.37527	0.269904	0.153953	0.299167	0.683442	0.922444	0.368775	0.388734	0.0336828	-1.32322	0.99138	0.298158	Mm.280842	GO:0001837|GO:0006350|GO:0006355|GO:0006396|GO:0043193|GO:0005634|GO:0005737|GO:0030529|GO:0000166|GO:0003676|GO:0003677|GO:0003700|GO:0003723|GO:0005515|GO:0043565	chr11	51442292	51450270	15384
1433581_at	RIKEN cDNA 1190002N15 gene /// hypothetical protein LOC100044725	1190002N15Rik /// LOC100044725	2.07281	2.77512	2.50769	-0.349818	-0.350587	0.228681	-0.124074	-0.800495	0.793039	0.951868	-0.0951977	-0.202083	-0.42246	0.719743	Mm.258746		chr9	94327215	94329138	100044725 /// 68861
1433845_x_at	dual specificity phosphatase 9	Dusp9	5.18453	5.20224	4.77427	-0.0969181	-0.230809	-0.341759	-0.0356145	-0.280193	-0.55406	-0.361763	0.243178	0.739066	-0.455463	-0.526782	Mm.16479	GO:0000188|GO:0006470|GO:0016311|GO:0005737|GO:0008138|GO:0016301|GO:0016791|GO:0017017|GO:0017017	chrX	69894338	69896232	75590	ENSMUSG00000031383
1433996_at	suppressor of variegation 3-9 homolog 2 (Drosophila)	Suv39h2	1.56207	1.37582	1.92074	-0.235502	-0.432592	-0.10304	-0.245564	-0.13209	0.158926	-0.0237865	0.283737	-0.0958786	-0.285503	0.0976458	Mm.128273	GO:0006333|GO:0006333|GO:0006338|GO:0006350|GO:0006355|GO:0007049|GO:0007140|GO:0016568|GO:0030154|GO:0000781|GO:0000785|GO:0000785|GO:0005634|GO:0005694|GO:0005720|GO:0003682|GO:0003682|GO:0005515|GO:0008168|GO:0008168|GO:0008270|GO:0008276|GO:0016740|GO	chr2	3374759	3375601	64707	ENSMUSG00000026646
1434079_s_at	minichromosome maintenance deficient 2 mitotin (S. cerevisiae)	Mcm2	2.10082	2.2366	2.25131	0.375094	-0.55969	0.0677176	0.4318	0.18294	-0.181776	-0.289325	-0.0308285	-0.0269003	0.134522	-0.0767956	Mm.16711	GO:0006260|GO:0006268|GO:0006270|GO:0006270|GO:0006334|GO:0006350|GO:0006355|GO:0007049|GO:0005634|GO:0005634|GO:0005664|GO:0000166|GO:0003677|GO:0003688|GO:0005515|GO:0005524|GO:0008094|GO:0008270|GO:0046872	chr6	88849092	88849659	17216
1434278_at	X-linked myotubular myopathy gene 1	Mtm1	2.59367	2.51681	3.28652	0.436801	0.723358	0.226381	0.231059	0.209934	0.0452209	-0.502167	0.366855	-0.244851	-0.206243	0.0842385	Mm.423278	GO:0016311|GO:0046716|GO:0046839|GO:0004437|GO:0004721|GO:0004725|GO:0016787|GO:0016791				17772
1434287_at	1-acylglycerol-3-phosphate O-acyltransferase 5 (lysophosphatidic acid acyltransferase, epsilon)	Agpat5	1.42294	2.54564	1.8842	-0.509429	-0.787351	-0.314494	-0.232538	-0.126192	0.466755	0.461874	-0.0751862	-0.448258	0.133838	0.389606	Mm.24117	GO:0008152|GO:0008654|GO:0005739|GO:0016020|GO:0016021|GO:0003841|GO:0003841|GO:0008415|GO:0016740	chr8	18881961	18883368	52123	ENSMUSG00000031467
1434400_at	TGFB-induced factor 2	Tgif2	2.80651	3.39307	3.0058	0.194838	1.17815	1.11248	0.386133	-0.412145	2.14845	2.1785	-0.497987	-0.418869	0.243094	0.67376	Mm.315625	GO:0006350|GO:0006355|GO:0006355|GO:0045449|GO:0005634|GO:0005634|GO:0003677|GO:0003700|GO:0003700|GO:0043565	chr2	156546143	156547015	228839	ENSMUSG00000062175
1434437_x_at	ribonucleotide reductase M2	Rrm2	2.32483	2.10835	2.10769	0.00455666	-0.80453	-0.186594	0.434104	0.350135	-0.387622	-0.200789	-0.179103	-0.0166993	0.314101	-0.118299	Mm.99	GO:0006260|GO:0009186|GO:0009262|GO:0005737|GO:0004748|GO:0005506|GO:0005515|GO:0016491|GO:0046872|GO:0046914	chr12	25302965	25303224	20135	ENSMUSG00000020649
1434695_at	denticleless homolog (Drosophila)	Dtl	3.42941	3.64589	3.85795	-0.580415	-0.674714	-0.0335774	-0.177482	-0.29377	-0.348828	-0.333838	0.092114	0.0755572	-0.256844	0.0891719	Mm.189102	GO:0006260|GO:0006512|GO:0006974|GO:0005737	chr1	193238078	193238837	76843	ENSMUSG00000037474
1434748_at	cytoskeleton associated protein 2	Ckap2	1.99437	2.28628	2.32003	-0.937725	-0.772528	-0.29016	-0.343658	-0.0295887	-0.987623	-0.77128	-0.322902	-0.0240493	0.233354	0.113597	Mm.22448	GO:0006915|GO:0007049|GO:0005737|GO:0005874	chr8	23633733	23638880	80986	ENSMUSG00000037725
1434767_at	expressed sequence C79407	C79407	3.41979	3.68479	3.90048	0.419982	-0.17345	0.508005	0.129728	0.175871	-0.693461	-0.129561	0.038322	0.695836	-0.227117	-0.507042	Mm.21144	GO:0005634|GO:0003677	chr12	66051330	66067476	217653	ENSMUSG00000047534
1434859_at	uridine monophosphate synthetase	Umps	1.77406	1.74193	1.81238	-0.671851	-1.49149	-0.562307	-0.287569	-0.530026	0.0411348	-0.256797	0.100122	0.120346	-0.63501	0.414543	Mm.13145	GO:0006207|GO:0006221|GO:0008152|GO:0009116|GO:0003824|GO:0004588|GO:0004590|GO:0016740|GO:0016757|GO:0016829|GO:0016831	chr16	33874673	33875438	22247
1435114_at	WD repeat and HMG-box DNA binding protein 1	Wdhd1	2.56348	3.27794	3.26822	0.252655	0.70374	0.621531	0.185065	0.101549	0.320045	0.00170088	-0.289949	-0.232168	0.4958	0.0263162	Mm.265615	GO:0006355|GO:0003677	chr14	46162811	46178026	218973
1435306_a_at	kinesin family member 11	Kif11	3.44656	3.12631	3.64984	-0.0209241	-0.528447	-0.0136747	0.177908	0.148425	-0.766662	-0.179935	-0.269182	0.237525	0.130326	-0.0986681	Mm.42203	GO:0007017|GO:0007018|GO:0007049|GO:0007067|GO:0007100|GO:0051300|GO:0051301|GO:0000922|GO:0005871|GO:0005874|GO:0005875|GO:0005875|GO:0005876|GO:0000166|GO:0003774|GO:0003774|GO:0003777|GO:0005524|GO:0005524	chr19	37486270	37486973	16551	ENSMUSG00000012443
1435690_at	RIKEN cDNA 2310008H09 gene	2310008H09Rik	1.22975	2.12783	1.8413	-0.64574	0.182125	-0.178092	-0.363199	-0.946894	0.11059	-0.107807	-0.342879	-0.643681	0.479133	0.507429	Mm.389948		chr7	118633365	118634087	66356
1435715_x_at	thymine DNA glycosylase /// similar to Thymine DNA glycosylase /// predicted gene, EG545124 /// similar to T:G mismatch-specific thymine-DNA glycosylase TDGb	EG545124 /// LOC434200 /// LOC624784 /// Tdg	1.92308	2.3492	2.26175	-0.0888844	-0.337744	-0.128553	0.0577517	-0.148849	-0.223729	0.155524	-0.321754	-0.362483	0.304918	0.379318	Mm.284252	GO:0006281|GO:0006281|GO:0006298|GO:0006974|GO:0008152|GO:0005634|GO:0016605|GO:0016787|GO:0016798|GO:0016798|GO:0030983|GO:0032183	chr10	41740959	41741277	21665 /// 434200 /// 545124 /// 624784	ENSMUSG00000034674 /// ENSMUSG00000047347
1436186_at	E2F transcription factor 8	E2f8	2.57492	2.75237	2.74316	0.395012	-0.345483	0.297658	0.231194	-0.0404291	-0.525735	-0.18603	0.129897	0.595513	-0.343098	-0.382311	Mm.240566	GO:0000074|GO:0006350|GO:0006355|GO:0008283|GO:0005634|GO:0005667|GO:0003677|GO:0003677|GO:0003700|GO:0042803	chr7	48734449	48738958	108961	ENSMUSG00000046179
1436541_at	RIKEN cDNA 2310008H09 gene	2310008H09Rik	1.73757	2.20388	1.97394	-0.0946155	0.0691767	-0.15301	-0.322352	-0.382155	0.102619	-0.413025	-0.0958953	-0.616863	0.139836	0.572921	Mm.389948		chr7	118633747	118636328	66356	ENSMUSG00000030980
1436790_a_at	SRY-box containing gene 11	Sox11	4.69603	4.65889	4.52389	0.588923	0.0752134	0.954714	0.766932	0.344245	0.887819	1.77834	0.0828695	0.249385	-0.226118	-0.106138	Mm.41702	GO:0001764|GO:0006325|GO:0006350|GO:0006355|GO:0006355|GO:0030900|GO:0005634|GO:0005667|GO:0016021|GO:0003677|GO:0003677|GO:0003677|GO:0003700|GO:0003700	chr12	27925916	27927423	20666
1436808_x_at	minichromosome maintenance deficient 5, cell division cycle 46 (S. cerevisiae)	Mcm5	2.89958	3.07545	3.17392	0.153342	-0.4373	-0.137381	0.14356	-0.0582695	-0.194709	-0.35172	-0.0893774	0.262512	-0.314918	0.141783	Mm.5048	GO:0006260|GO:0006270|GO:0006350|GO:0006355|GO:0051301|GO:0005634|GO:0000166|GO:0003677|GO:0005524|GO:0008094	chr8	78023516	78023817	17218	ENSMUSG00000005410
1436847_s_at	cell division cycle associated 8	Cdca8	2.9716	3.27119	3.32694	0.320457	-1.17423	-0.202772	0.438204	0.219623	-1.03375	-0.924416	-0.100497	0.0904331	0.124418	-0.114353	Mm.28038	GO:0007049|GO:0007067|GO:0051301|GO:0000775|GO:0005694|GO:0005737|GO:0043234|GO:0005515	chr4	124420768	124421175	52276	ENSMUSG00000028873
1437213_at	nudix (nucleoside diphosphate linked moiety X)-type motif 21	Nudt21	2.33048	3.33275	3.06711	1.17134	0.344454	0.782736	1.15366	1.18094	0.42459	2.01315	-0.464986	-0.673935	0.955209	0.183713		GO:0006379|GO:0006397|GO:0006397|GO:0005634|GO:0042382|GO:0003723|GO:0003723|GO:0005515|GO:0016787	chr8	96907036	96908220	68219	ENSMUSG00000031754
1437580_s_at	NIMA (never in mitosis gene a)-related expressed kinase 2	Nek2	2.45641	3.12783	3.1886	-0.232955	-0.879985	-0.154454	0.110758	0.189269	-0.463668	-0.234457	-0.271633	-0.13984	0.470869	-0.0593972	Mm.33773	GO:0000070|GO:0006468|GO:0007049|GO:0007067|GO:0007126|GO:0051301|GO:0000775|GO:0000794|GO:0000922|GO:0030496|GO:0000166|GO:0000287|GO:0004672|GO:0004674|GO:0005515|GO:0005524|GO:0016301|GO:0016740|GO:0046872	chr1	193532763	193533664	18005	ENSMUSG00000026622
1437611_x_at	kinesin family member 2C	Kif2c	3.7615	3.44175	3.70753	0.329417	-0.505266	0.14218	0.413012	0.226	-0.427087	-0.10675	0.108771	0.261278	-0.00759935	-0.362449	Mm.247651	GO:0007018|GO:0005634|GO:0005737|GO:0005874|GO:0005875|GO:0005875|GO:0000166|GO:0003774|GO:0003774|GO:0003777|GO:0005515|GO:0005524|GO:0005524	chr4	116657578	116657896	73804	ENSMUSG00000028678
1437716_x_at	kinesin family member 22	Kif22	2.71323	2.86693	2.87495	0.634044	0.444062	0.767639	0.608715	0.315716	-0.535863	-0.353395	-0.203452	-0.1981	0.332357	0.0691948	Mm.458209	GO:0007017|GO:0007018|GO:0000785|GO:0005622|GO:0005819|GO:0005871|GO:0005874|GO:0005875|GO:0000166|GO:0003677|GO:0003774|GO:0003777|GO:0005524|GO:0043565	chr7	126818876	126819264	110033	ENSMUSG00000030677
1437920_at	Eph receptor A5	Epha5	2.50088	1.05982	1.60245	-0.0691829	-0.349325	-0.31539	-0.20902	0.114317	-0.0909634	-0.0916176	0.0636229	0.206807	-0.229486	-0.0409427	Mm.137991	GO:0006468|GO:0007169|GO:0016020|GO:0016021|GO:0000166|GO:0004672|GO:0004713|GO:0004872|GO:0005003|GO:0005524|GO:0016301|GO:0016740	chr5	85141516	85142036	13839
1438161_s_at	replication factor C (activator 1) 4	Rfc4	1.821	2.20356	1.91076	0.211208	-0.309149	-0.229744	0.315078	0.2064	0.289202	0.202811	-0.0782633	-0.626239	0.511738	0.192765	Mm.386835	GO:0006260|GO:0006260|GO:0005663|GO:0000166|GO:0000166|GO:0003677|GO:0005515|GO:0005524|GO:0005524|GO:0017111	chr16	23029283	23029639	106344	ENSMUSG00000022881
1438571_at	Budding uninhibited by benzimidazoles 1 homolog (S. cerevisiae)	Bub1	4.69517	4.67029	4.79405	0.0916209	0.457961	0.162541	-0.149568	-0.105546	-0.349985	-0.165523	0.0564871	-0.0288396	-0.143895	0.116247	Mm.2185	GO:0006468|GO:0007049|GO:0007067|GO:0051301|GO:0000775|GO:0000776|GO:0000166|GO:0004672|GO:0004674|GO:0005524|GO:0016301|GO:0016740	chr2	127160710	127492454	12235
1438690_at	Thymidylate synthase	Tyms	0.777297	2.2651	1.59962	0.104003	0.764592	0.81176	0.2011	-0.137811	-0.0322571	0.208817	-0.192245	-0.0679503	0.34492	-0.0847249	Mm.268395	GO:0006231|GO:0009165|GO:0004799|GO:0008168|GO:0016740	chr10	87396896	87397495	22171
1438811_at	discs, large homolog 7 (Drosophila)	Dlg7	1.19253	1.53469	1.62496	-0.077426	-0.133474	0.156396	0.512831	0.244636	0.0657296	0.327222	-0.0620112	0.128253	-0.174033	0.10779	Mm.240543	GO:0000087|GO:0000087|GO:0007049|GO:0007267|GO:0005634|GO:0005634|GO:0005737|GO:0031616|GO:0031616|GO:0004721|GO:0004721|GO:0005515|GO:0005515	chr14	46311702	46312381	218977
1438988_x_at	hematological and neurological expressed sequence 1	Hn1	2.07636	2.63095	2.40122	0.543091	0.417256	0.38648	0.130285	-0.452314	0.468112	0.267331	-0.29174	0.00196934	0.227486	0.0622864	Mm.1775		chr11	115313444	115313660	15374	ENSMUSG00000020737
1439012_a_at	deoxycytidine kinase	Dck	2.93776	2.35694	2.94835	-0.605836	-1.45524	-0.831237	-0.204574	-0.392849	-0.47335	-0.487325	0.305745	0.328646	-0.690241	0.05585	Mm.298892	GO:0006139|GO:0000166|GO:0004137|GO:0005524|GO:0016301|GO:0016740|GO:0016773	chr5	89857567	89857842	13178	ENSMUSG00000029366
1439208_at	checkpoint kinase 1 homolog (S. pombe)	Chek1	2.90641	2.93238	3.39939	0.6251	0.229917	0.354278	0.454947	0.304067	0.732667	0.25314	0.284851	0.0656929	0.187611	-0.538155	Mm.16753	GO:0000077|GO:0000077|GO:0000086|GO:0006281|GO:0006281|GO:0006468|GO:0006468|GO:0006974|GO:0006974|GO:0007049|GO:0005634|GO:0005657|GO:0005737|GO:0000166|GO:0004672|GO:0004672|GO:0004674|GO:0005515|GO:0005524|GO:0016301|GO:0016740	chr9	36458152	36459020	12649	ENSMUSG00000032113
1439266_a_at	polymerase (RNA) III (DNA directed) polypeptide K	Polr3k	2.31886	3.00254	2.45956	1.19707	-0.142047	0.201564	1.46374	1.17697	0.317512	0.392585	-0.108998	-1.37072	1.32951	0.1502	Mm.306482	GO:0006350|GO:0006354|GO:0006355|GO:0045449|GO:0003677|GO:0003702|GO:0003899|GO:0008270|GO:0016779|GO:0030528|GO:0046872	chr2	181797760	181797979	67005	ENSMUSG00000038628
1439377_x_at	cell division cycle 20 homolog (S. cerevisiae)	Cdc20	3.14102	3.20962	3.25141	0.480539	-1.08226	0.194569	0.511852	0.330136	-0.941172	-0.134938	-0.359358	-0.14077	0.376555	0.123573	Mm.289747	GO:0006512|GO:0007049|GO:0007067|GO:0051301|GO:0005515	chr4	117930833	117931472	107995	ENSMUSG00000006398
1439436_x_at	inner centromere protein	Incenp	2.35933	2.59327	2.64047	0.68483	0.80548	0.774692	0.0894508	-0.284167	0.0538712	-0.0136423	-0.255659	0.0401001	0.0219116	0.193648	Mm.29755	GO:0000910|GO:0000910|GO:0007049|GO:0007059|GO:0007059|GO:0007067|GO:0051301|GO:0000775|GO:0000775|GO:0000775|GO:0000795|GO:0000801|GO:0005721|GO:0005721|GO:0005819|GO:0005819|GO:0005874|GO:0030496|GO:0043234|GO:0043234|GO:0005515|GO:0005515				16319	ENSMUSG00000024660
1439510_at	shugoshin-like 1 (S. pombe)	Sgol1	2.39111	2.3967	2.59319	0.469816	0.0854259	0.314009	0.207885	0.161864	0.276891	0.248396	0.239258	-0.0553565	-0.162653	-0.0212488	Mm.153202	GO:0007049|GO:0007059|GO:0007067|GO:0045132|GO:0051301|GO:0000775|GO:0005634	chr17	53139715	53140707	72415
1439520_at	denticleless homolog (Drosophila)	Dtl	1.39132	2.15275	2.39635	0.57357	0.189724	0.129762	0.184905	0.0473809	-0.228355	0.0475559	0.321203	0.121726	-0.0456357	-0.397293	Mm.189102	GO:0006260|GO:0006512|GO:0006974|GO:0005737				76843
1440487_at	deleted in colorectal carcinoma	Dcc	3.92661	3.11856	2.51869	-0.0313978	0.0763955	-0.0884819	-0.076076	-0.0461879	0.134838	0.296518	0.130756	0.0854015	-0.106778	-0.10938	Mm.167882	GO:0001764|GO:0006915|GO:0007049|GO:0007275|GO:0045786|GO:0005615|GO:0016020|GO:0016021|GO:0016021|GO:0030424|GO:0004872|GO:0005515	chr18	71379000	71380083	13176
1441572_at	deleted in colorectal carcinoma	Dcc	3.03809	2.4337	1.94834	0.34233	0.0457759	-0.0228229	0.0103955	0.187794	0.263928	-0.0969028	0.0313368	0.0316529	0.0171618	-0.0801511	Mm.167882	GO:0001764|GO:0006915|GO:0007049|GO:0007275|GO:0045786|GO:0005615|GO:0016020|GO:0016021|GO:0016021|GO:0030424|GO:0004872|GO:0005515	chr18	71380536	71381195	13176
1441831_x_at	Chloride channel 5	Clcn5	2.02624	1.69364	1.84451	0.134962	-0.0758801	-0.129881	0.683066	-0.119654	0.212172	0.26811	-0.270554	0.00423527	0.367764	-0.101443	Mm.254370	GO:0006810|GO:0006811|GO:0006821|GO:0006897|GO:0016020|GO:0016021|GO:0005216|GO:0005244|GO:0005247|GO:0005254|GO:0031404	chrX	6310770	6310944	12728
1442594_at	Ttk protein kinase	Ttk	1.58718	2.46736	2.08185	-0.0271912	0.0872226	0.173034	-0.077611	0.552003	-0.0466471	-0.112665	0.258259	-0.229457	0.301244	-0.330046	Mm.1904	GO:0006468|GO:0000166|GO:0004672|GO:0004674|GO:0004713|GO:0005524|GO:0016301|GO:0016740	chr9	83641056	83641644	22137
1443807_x_at	cyclin F	Ccnf	3.40798	3.50247	3.31655	0.378314	0.512807	0.587547	0.458317	0.41889	0.0200863	-0.140794	0.0980983	0.301643	-0.214134	-0.185606	Mm.77695	GO:0000074|GO:0000320|GO:0001890|GO:0007049|GO:0007067|GO:0051301|GO:0005634|GO:0005515|GO:0016538	chr17	23950829	23951106	12449
1444769_at	Testis expressed gene 9	Tex9	1.4207	1.17273	1.56812	-0.314053	-0.450464	0.138175	-0.208652	-0.628535	-0.311982	-0.439879	-0.0738444	-0.0790644	-0.152371	0.30528	Mm.14485		chr9	72259908	72260590	21778
1446516_at	B-cell CLL/lymphoma 7C	Bcl7c	2.02968	1.48539	1.68504	-0.489581	-0.379366	-0.0770526	-0.0990334	-0.142229	0.1612	0.318936	0.178979	0.217654	-0.434342	0.0377078	Mm.89667	GO:0006915	chr7	127452626	127453254	12055
1448016_at	spindle assembly 6 homolog (C. elegans)	Sass6	1.67882	2.06282	1.98492	0.19995	0.302766	0.146954	-0.300549	-0.312236	0.781966	0.511072	-0.0645499	0.00612021	-0.299926	0.358356	Mm.440836	GO:0007049|GO:0051298|GO:0005813	chr3	116621677	116622983	72776
1448126_at	teratocarcinoma expressed, serine rich	Tera	2.46004	2.47281	2.63474	0.558008	0.534832	0.364378	0.47826	0.459521	0.862085	0.367705	-0.0985589	-0.258214	0.669459	-0.312686	Mm.18637		chr14	118413464	118416070	56306	ENSMUSG00000039985 /// ENSMUSG00000063701
1448127_at	ribonucleotide reductase M1	Rrm1	2.06684	2.03744	2.39074	-0.0720615	-0.481567	-0.098536	-0.298265	0.00248146	-0.0219464	0.312746	-0.04352	0.0788636	-0.532126	0.496782	Mm.197486	GO:0006260|GO:0005737|GO:0005971|GO:0000166|GO:0003824|GO:0004748|GO:0005524|GO:0016491	chr7	102315526	102342886	20133	ENSMUSG00000030978
1448180_a_at	hematological and neurological expressed sequence 1	Hn1	2.23698	2.89703	2.53174	-0.151507	0.288556	0.0513153	-0.372138	-0.465804	0.210992	0.085392	-0.217678	0.000991821	0.128263	0.0884228	Mm.1775		chr11	115313439	115330477	15374	ENSMUSG00000020737
1448191_at	polo-like kinase 1 (Drosophila)	Plk1	3.26725	3.20513	3.12033	0.61668	0.000978947	0.398417	-0.0679765	0.242432	-0.350453	-0.0534797	-0.297637	0.144516	0.385573	-0.232451	Mm.16525	GO:0006468|GO:0007049|GO:0005813|GO:0000166|GO:0004672|GO:0004674|GO:0005515|GO:0005524|GO:0016301|GO:0016740	chr5	35870575	35873115	18817	ENSMUSG00000030867
1448194_a_at	H19 fetal liver mRNA	H19	5.16471	5.15762	5.20189	-2.26499	-0.414056	-2.05964	-1.93542	-2.46829	-2.20334	-2.46339	-0.174222	0.570086	-0.78843	0.392567		GO:0005737|GO:0005844	chr7	142384920	142387499	14955	ENSMUSG00000000031
1448205_at	cyclin B1, related sequence 1 /// cyclin B1	Ccnb1 /// Ccnb1-rs1	4.44286	4.77892	4.87714	0.356026	-0.49544	0.107103	0.346503	0.65783	-0.559135	-0.347137	0.0533018	0.388296	-0.15674	-0.284858	Mm.260114	GO:0000074|GO:0000074|GO:0000910|GO:0006468|GO:0006605|GO:0007049|GO:0007049|GO:0007067|GO:0007067|GO:0051301|GO:0005634|GO:0005634|GO:0005634|GO:0005634|GO:0005737|GO:0005515|GO:0016301|GO:0016538	chr14	7202621	7204467	12429 /// 268697
1448226_at	ribonucleotide reductase M2	Rrm2	2.27036	1.91461	2.07816	-0.322446	-0.353882	-0.157558	0.327686	0.179234	-0.362015	-0.114998	-0.157079	-0.141974	0.49809	-0.199038	Mm.99	GO:0006260|GO:0009186|GO:0009262|GO:0005737|GO:0004748|GO:0005506|GO:0005515|GO:0016491|GO:0046872|GO:0046914	chr12	25297362	25303225	20135	ENSMUSG00000020649
1448314_at	cell division cycle 2 homolog A (S. pombe)	Cdc2a	3.00218	3.50782	3.31711	0.10771	-0.853848	0.284392	0.238558	0.451252	-0.913792	-0.310738	-0.20123	-0.392645	0.589469	0.00440788	Mm.281367	GO:0006468|GO:0006468|GO:0007049|GO:0007067|GO:0007095|GO:0051301|GO:0005634|GO:0000166|GO:0004672|GO:0004674|GO:0005515|GO:0005524|GO:0016301|GO:0016301|GO:0016740|GO:0030544	chr10	68733658	68748292	12534	ENSMUSG00000019942
1448441_at	CDC28 protein kinase 1b	Cks1b	1.94775	1.65685	1.59829	-0.759323	-1.86191	-1.01724	0.222305	0.684207	-0.914575	-0.39239	0.304226	-0.318173	0.534368	-0.520421	Mm.3049	GO:0007049|GO:0051301|GO:0016301|GO:0016538	chr3	89501398	89504310	54124	ENSMUSG00000028044
1448462_at	thymine DNA glycosylase /// similar to Thymine DNA glycosylase /// predicted gene, EG545124 /// similar to T:G mismatch-specific thymine-DNA glycosylase TDGb	EG545124 /// LOC434200 /// LOC624784 /// Tdg	2.18219	2.5091	2.37946	-0.439623	-0.574399	-0.229058	-0.17326	-0.0108786	-0.255849	0.0169649	-0.208739	-0.529626	0.387589	0.350773	Mm.284252	GO:0006281|GO:0006281|GO:0006298|GO:0006974|GO:0008152|GO:0005634|GO:0016605|GO:0016787|GO:0016798|GO:0016798|GO:0030983|GO:0032183	chr10	82059637	82080124	21665 /// 434200 /// 545124 /// 624784	ENSMUSG00000034674 /// ENSMUSG00000047347
1448466_at	cell division cycle associated 5	Cdca5	2.37869	2.75137	2.69245	-0.409798	-0.65097	-0.521756	0.119958	0.408943	-0.709055	-0.583799	-0.110856	0.132394	0.192043	-0.213583	Mm.23526	GO:0000082|GO:0000082|GO:0007049|GO:0007067|GO:0007067|GO:0007076|GO:0007076|GO:0007080|GO:0007080|GO:0051301|GO:0051329|GO:0005634|GO:0005737|GO:0008278|GO:0005515	chr19	6084982	6091775	67849	ENSMUSG00000024791
1448501_at	tetraspanin 6	Tspan6	2.78975	2.94257	2.99419	-0.457638	-0.878998	-0.36983	-0.0358396	0.394888	0.703903	1.17128	-0.257631	-0.325273	0.00625706	0.576646	Mm.46701	GO:0043123|GO:0016020|GO:0016021|GO:0004871	chrX	129237419	129244761	56496	ENSMUSG00000067377
1448519_at	TEA domain family member 2	Tead2	1.74468	1.92282	1.89771	-1.59126	-2.14168	-1.22856	-0.616079	-0.708704	-1.46042	-1.27353	0.249959	-0.676365	-0.0621004	0.488506	Mm.3019	GO:0006350|GO:0006355|GO:0045944|GO:0005634|GO:0005667|GO:0003677|GO:0003677|GO:0003700|GO:0016563	chr7	45083794	45101678	21677	ENSMUSG00000030796
1448635_at	structural maintenance of chromosomes 2	Smc2	2.84075	2.85632	3.59787	0.0541253	-0.992693	-0.0837936	-0.231462	-0.120193	-0.468233	0.0421424	0.186585	0.16248	-0.410623	0.0615554	Mm.2999	GO:0006259|GO:0007049|GO:0007059|GO:0007067|GO:0007076|GO:0051276|GO:0051301|GO:0005694|GO:0005737|GO:0000166|GO:0005515|GO:0005515|GO:0005524|GO:0005524|GO:0016887	chr4	52482190	52509403	14211	ENSMUSG00000028312
1448641_at	mbt domain containing 1	Mbtd1	1.75483	2.61141	2.2958	-0.592382	0.387745	0.397554	-0.420262	-0.48016	0.736017	0.585093	-0.432446	-0.771728	0.799036	0.40514	Mm.210334	GO:0045449|GO:0005634|GO:0008270	chr11	93728498	93763075	103537	ENSMUSG00000059474
1448671_at	similar to ubiquitin-conjugating enzyme UbcM2	LOC100047012	1.44829	1.27824	1.74076	-0.199883	-1.16362	0.033463	-0.292345	-0.0546832	-0.0242553	-0.0566845	0.145345	-0.180212	-0.262636	0.297503		GO:0001558|GO:0006464|GO:0006512|GO:0005634|GO:0005737|GO:0004842|GO:0005515|GO:0016874|GO:0019787	chr2	78669739	78722127	100047012
1448743_at	synovial sarcoma, X breakpoint 2 interacting protein	Ssx2ip	1.2542	1.96605	1.74917	-0.950193	-1.0859	-0.954417	-0.0299711	-0.189033	-0.130744	-0.506612	-0.361757	-0.856221	0.81327	0.404709	Mm.200783	GO:0007155|GO:0030054|GO:0005515|GO:0005515	chr3	146342049	146377530	99167	ENSMUSG00000036825
1448777_at	minichromosome maintenance deficient 2 mitotin (S. cerevisiae)	Mcm2	2.26388	2.56429	2.48216	-0.279972	-0.646476	-0.247579	-0.23877	-0.0758228	-0.338983	-0.409007	-0.156482	-0.26908	0.290086	0.135475	Mm.16711	GO:0006260|GO:0006268|GO:0006270|GO:0006270|GO:0006334|GO:0006350|GO:0006355|GO:0007049|GO:0005634|GO:0005634|GO:0005664|GO:0000166|GO:0003677|GO:0003688|GO:0005515|GO:0005524|GO:0008094|GO:0008270|GO:0046872	chr6	88849095	88864356	17216
1448953_at	Bloom syndrome homolog (human)	Blm	2.44384	2.50649	2.57254	-0.468072	-0.149279	0.00482273	-0.233411	-0.359433	-0.218247	0.19564	-0.0445514	-0.150341	0.208555	-0.0136633	Mm.12932	GO:0006260|GO:0006281|GO:0006310|GO:0044237|GO:0051098|GO:0005622|GO:0005634|GO:0005657|GO:0000166|GO:0003676|GO:0003677|GO:0004386|GO:0005515|GO:0005524|GO:0008026|GO:0016787|GO:0016818	chr7	80328277	80408511	12144	ENSMUSG00000030528
1449060_at	kinesin family member 2C /// similar to Kinesin-like protein KIF2C (Mitotic centromere-associated kinesin) (MCAK)	Kif2c /// LOC631653	1.43014	1.46555	1.43139	0.0467796	-0.224505	-0.146271	0.180325	0.216216	-0.0563822	-0.363649	0.117886	0.090272	-0.00504065	-0.203116	Mm.247651	GO:0007018|GO:0005634|GO:0005737|GO:0005874|GO:0005875|GO:0005875|GO:0000166|GO:0003774|GO:0003774|GO:0003777|GO:0005515|GO:0005524|GO:0005524	chr4	116657571	116680519	631653 /// 73804	ENSMUSG00000028678
1449130_at	CD1d1 antigen	Cd1d1	2.77855	3.63804	3.30278	0.0456467	0.315959	0.917401	0.135371	-0.0918613	1.25952	1.60322	-0.172138	0.144978	-0.232017	0.259176	Mm.1894	GO:0001916|GO:0006955|GO:0019882|GO:0019882|GO:0045059|GO:0045078|GO:0045086|GO:0045404|GO:0045404|GO:0048006|GO:0048007|GO:0050776|GO:0051135|GO:0051138|GO:0005764|GO:0005769|GO:0005770|GO:0009897|GO:0016020|GO:0016021|GO:0016021|GO:0005515|GO:0030883|GO	chr3	87081753	87085368	12479	ENSMUSG00000028076
1449131_s_at	CD1d1 antigen	Cd1d1	2.45559	3.50461	3.0374	-0.489697	0.154261	0.731293	-0.443952	-0.613106	0.858138	1.31789	0.0441356	0.137765	-0.388669	0.20677	Mm.1894	GO:0001916|GO:0006955|GO:0019882|GO:0019882|GO:0045059|GO:0045078|GO:0045086|GO:0045404|GO:0045404|GO:0048006|GO:0048007|GO:0050776|GO:0051135|GO:0051138|GO:0005764|GO:0005769|GO:0005770|GO:0009897|GO:0016020|GO:0016021|GO:0016021|GO:0005515|GO:0030883|GO	chr3	87081753	87085368	12479	ENSMUSG00000028076
1449152_at	cyclin-dependent kinase inhibitor 2B (p15, inhibits CDK4)	Cdkn2b	1.77608	2.94666	1.93547	0.283295	0.59115	0.92328	0.0324192	-0.124433	0.033926	1.49212	-0.212965	-0.32021	-0.242852	0.776028	Mm.423094	GO:0006355|GO:0007049|GO:0045786|GO:0005634|GO:0005737|GO:0003677|GO:0003700|GO:0004861|GO:0016301	chr4	88777522	88782229	12579	ENSMUSG00000073802
1449154_at	procollagen, type XI, alpha 1	Col11a1	2.55935	1.88551	1.97052	-0.974781	-0.845171	-0.0159802	-0.803125	-0.849878	-0.155359	0.740169	-0.267825	0.0981693	-0.760911	0.930566	Mm.209715	GO:0001502|GO:0006029|GO:0006817|GO:0007155|GO:0030199|GO:0005578|GO:0005581|GO:0005737|GO:0005198|GO:0005201|GO:0030020	chr3	114022543	114212863	12814	ENSMUSG00000027966
1449171_at	Ttk protein kinase	Ttk	2.48556	2.86245	2.79088	0.207952	-0.211261	0.0987291	-0.191496	0.298749	-0.399201	-0.81232	0.124265	-0.142217	-0.0655417	0.0834932	Mm.1904	GO:0006468|GO:0000166|GO:0004672|GO:0004674|GO:0004713|GO:0005524|GO:0016301|GO:0016740	chr9	83632272	83669107	22137	ENSMUSG00000038379
1449176_a_at	deoxycytidine kinase	Dck	2.58591	2.20087	2.83252	-0.542714	-1.02824	-0.584806	-0.284918	-0.23862	-0.615132	-0.635691	0.468976	0.336525	-0.671405	-0.134096	Mm.298892	GO:0006139|GO:0000166|GO:0004137|GO:0005524|GO:0016301|GO:0016740|GO:0016773	chr5	89839804	89857806	13178	ENSMUSG00000029366
1449207_a_at	kinesin family member 20A	Kif20a	3.46108	3.60139	3.53877	0.198543	-0.289789	0.389866	0.0921302	0.328352	-0.136245	0.104295	-0.249381	0.0543323	0.171612	0.0234361	Mm.258846	GO:0006810|GO:0007018|GO:0015031|GO:0051301|GO:0005874|GO:0005875|GO:0000166|GO:0003774|GO:0003777|GO:0005524	chr18	34749413	34757605	19348	ENSMUSG00000003779
1449353_at	zinc finger matrin type 3	Zmat3	1.0914	1.79542	1.49829	-1.32427	-1.3983	-0.859265	-0.547762	-0.598929	-0.420975	-0.0252876	-0.426456	-0.874143	0.455118	0.845478	Mm.35705	GO:0030308|GO:0005622|GO:0005634|GO:0003676|GO:0008270	chr3	32526344	32557169	22401
1449553_at	RIKEN cDNA 2610200G18 gene	2610200G18Rik	4.37443	4.54678	4.32473	-0.127766	-0.392737	0.0382881	-0.120198	0.0284553	-0.350466	0.107391	0.0790019	0.239574	-0.325262	0.00668526	Mm.423029	GO:0005615|GO:0016020|GO:0016021				67149
1449698_at	RIKEN cDNA C330027C09 gene	C330027C09Rik	1.53298	2.0109	2.37098	-0.536611	-0.0427694	-0.119071	-0.287734	-0.178284	0.0162559	0.0269265	-0.0237679	-0.423655	0.285468	0.161954	Mm.24491	GO:0005737|GO:0016020|GO:0016021|GO:0005488	chr16	48938315	48938875	224171	ENSMUSG00000033031
1449699_s_at	RIKEN cDNA C330027C09 gene	C330027C09Rik	2.02104	2.25732	2.41478	-0.24686	-0.102454	-0.227449	0.103739	0.127501	-0.206196	0.101375	-0.064507	-0.0838594	0.583457	-0.43509	Mm.24491	GO:0005737|GO:0016020|GO:0016021|GO:0005488	chr16	48938315	48938875	224171	ENSMUSG00000033031
1449705_x_at	minichromosome maintenance deficient 3 (S. cerevisiae) /// similar to DNA replication licensing factor MCM3 (DNA polymerase alpha holoenzyme-associated protein P1) (P1-MCM3)	LOC100045677 /// Mcm3	2.93553	3.02945	3.00695	0.622888	-0.250625	0.595092	0.417683	0.253276	0.162638	0.438121	0.153523	0.182183	-0.545013	0.209306	Mm.4502	GO:0006260|GO:0006270|GO:0006350|GO:0006355|GO:0007049|GO:0005634|GO:0000166|GO:0000166|GO:0003677|GO:0005524|GO:0008094|GO:0017111	chr1	20788113	20788646	100045677 /// 17215	ENSMUSG00000041859
1450112_a_at	growth arrest specific 2	Gas2	2.28627	1.39633	2.02836	-0.119788	-0.160013	-0.136001	-0.0730057	0.114928	0.637099	0.147335	-0.364651	-0.0386901	0.2426	0.160739	Mm.207360	GO:0006915|GO:0007049|GO:0007050|GO:0008360|GO:0005737|GO:0005856|GO:0016020	chr7	51747168	51862534	14453	ENSMUSG00000030498
1450677_at	checkpoint kinase 1 homolog (S. pombe)	Chek1	2.37825	2.91043	2.85194	0.14285	0.270654	0.722989	0.581892	0.0689487	0.80018	0.933832	0.13621	-0.298601	0.404218	-0.241827	Mm.16753	GO:0000077|GO:0000077|GO:0000086|GO:0006281|GO:0006281|GO:0006468|GO:0006468|GO:0006974|GO:0006974|GO:0007049|GO:0005634|GO:0005657|GO:0005737|GO:0000166|GO:0004672|GO:0004672|GO:0004674|GO:0005515|GO:0005524|GO:0016301|GO:0016740	chr9	36458769	36476298	12649	ENSMUSG00000032113
1450692_at	kinesin family member 4	Kif4	2.51729	2.76203	2.6897	0.0102777	-0.45282	0.556419	0.0935669	-0.351258	-0.321669	-0.43106	-0.389599	0.243385	0.271773	-0.125559	Mm.383091	GO:0007017|GO:0007018|GO:0005871|GO:0005874|GO:0005875|GO:0000166|GO:0003677|GO:0003774|GO:0003777|GO:0005524	chrX	96828455	96929990	16571	ENSMUSG00000034311
1450842_a_at	centromere protein A	Cenpa	3.01101	2.90349	3.00209	-0.164833	-0.669122	-0.0793261	0.166685	0.0329533	-0.425934	-0.64448	-0.17967	-0.0195751	0.0257831	0.173462	Mm.290563	GO:0006334|GO:0007001|GO:0000775|GO:0000775|GO:0000786|GO:0000939|GO:0005634|GO:0005694|GO:0003677	chr5	30943482	30951363	12615	ENSMUSG00000029177
1450920_at	cyclin B2	Ccnb2	2.65786	3.24283	2.95401	-0.627735	-0.614732	-0.188103	-0.136545	-0.0225115	-0.813817	-0.374595	-0.24553	-0.251747	0.314619	0.182658	Mm.22592	GO:0000074|GO:0007049|GO:0007067|GO:0051301|GO:0005634|GO:0015630|GO:0005515|GO:0016538	chr9	70206851	70220736	12442	ENSMUSG00000032218
1451064_a_at	phosphoserine aminotransferase 1	Psat1	1.88457	1.54293	2.3761	-0.849185	-0.523607	-0.0237246	0.0452461	0.2164	0.346463	0.471425	0.388123	-0.763827	0.435951	-0.0602493	Mm.289936	GO:0006564|GO:0008152|GO:0008652|GO:0003824|GO:0004648|GO:0008483|GO:0016740|GO:0030170	chr19	15972144	15992078	107272	ENSMUSG00000024640
1451109_a_at	neural precursor cell expressed, developmentally down-regulted gene 4	Nedd4	2.02271	2.61095	2.45213	-0.618587	-0.509765	0.11432	-0.49436	-0.871892	0.506579	0.522599	-0.281204	-0.635677	-0.20827	1.12515	Mm.279923	GO:0006464|GO:0006512|GO:0000151|GO:0005622|GO:0005737|GO:0005829|GO:0004842|GO:0004842|GO:0004842|GO:0005515|GO:0005515|GO:0016874	chr9	72461093	72548417	17999	ENSMUSG00000032216
1451122_at	isopentenyl-diphosphate delta isomerase	Idi1	1.37108	1.63795	1.70648	-1.14466	-1.9311	-1.38049	-0.294604	-0.683355	-0.526073	-0.980865	0.0128021	-0.236024	-0.270611	0.493832	Mm.29847	GO:0006694|GO:0006694|GO:0006695|GO:0006695|GO:0008299|GO:0008299|GO:0008610|GO:0016117|GO:0016126|GO:0016126|GO:0005777|GO:0005777|GO:0000287|GO:0000287|GO:0004452|GO:0004452|GO:0016787|GO:0016853|GO:0016853|GO:0046872	chr13	8884922	8891697	319554
1451128_s_at	kinesin family member 22	Kif22	2.64764	2.70711	2.59921	-0.112707	0.337467	0.119659	-0.0909677	0.0706787	-0.779004	-0.714661	-0.0404539	-0.550189	0.482656	0.107987	Mm.458209	GO:0007017|GO:0007018|GO:0000785|GO:0005622|GO:0005819|GO:0005871|GO:0005874|GO:0005875|GO:0000166|GO:0003677|GO:0003774|GO:0003777|GO:0005524|GO:0043565	chr7	126818876	126833609	110033	ENSMUSG00000030677
1452040_a_at	cell division cycle associated 3	Cdca3	2.4483	2.79884	2.55162	0.777929	-0.560286	0.488959	0.944815	0.781507	-0.488808	-0.471843	-0.562507	0.0182819	0.712435	-0.16821	Mm.285723	GO:0006512|GO:0007049|GO:0007067|GO:0051301|GO:0005737	chr6	124795842	124799322	14793	ENSMUSG00000023505
1452073_at	RIKEN cDNA 6720460F02 gene	6720460F02Rik	3.16139	3.14999	2.76937	0.0667191	0.00115108	0.127867	-0.0712686	0.0127978	0.18992	0.219337	-0.118543	-0.16364	0.0710397	0.211143	Mm.33118		chr11	71858226	71863570	109212	ENSMUSG00000020808
1452210_at	DNA2 DNA replication helicase 2-like (yeast)	Dna2l	1.36482	1.35791	1.57191	-1.06035	-1.31232	-1.21314	-0.546423	-0.700131	-1.36065	-0.891255	0.377454	0.470253	-0.304176	-0.543531	Mm.21492	GO:0006260|GO:0000166|GO:0003677|GO:0004386|GO:0005524|GO:0016787	chr10	62352349	62369542	327762
1452314_at	kinesin family member 11	Kif11	3.01965	2.79179	3.30905	0.19369	-0.341764	-0.0633369	0.0291858	0.0284495	-0.379826	-0.286913	0.11783	0.398089	-0.510415	-0.00550652	Mm.42203	GO:0007017|GO:0007018|GO:0007049|GO:0007067|GO:0007100|GO:0051300|GO:0051301|GO:0000922|GO:0005871|GO:0005874|GO:0005875|GO:0005875|GO:0005876|GO:0000166|GO:0003774|GO:0003774|GO:0003777|GO:0005524|GO:0005524	chr19	37441529	37486973	16551	ENSMUSG00000012443
1452459_at	asp (abnormal spindle)-like, microcephaly associated (Drosophila)	Aspm	3.26357	2.80811	2.3801	0.563765	-0.0984063	0.113408	0.490718	-0.0798435	-0.782921	-0.217882	-0.366412	0.217009	-0.273107	0.422509	Mm.168523	GO:0007049|GO:0007067|GO:0021873|GO:0045665|GO:0045769|GO:0051301|GO:0051661|GO:0000922|GO:0005737|GO:0005516	chr1	141294915	141297454	12316	ENSMUSG00000033952
1452870_at	apoptotic peptidase activating factor 1	Apaf1	1.69109	2.43441	2.10071	-0.624598	0.0277247	0.549835	-0.265253	-0.504709	0.603874	0.887332	-0.0435543	-0.402791	-0.0598316	0.506177	Mm.220289	GO:0001843|GO:0006508|GO:0006915|GO:0006919|GO:0006952|GO:0007275|GO:0007420|GO:0030900|GO:0042981|GO:0005622|GO:0005625|GO:0005634|GO:0005737|GO:0005829|GO:0005829|GO:0016020|GO:0000166|GO:0004274|GO:0005515|GO:0005515|GO:0005524|GO:0008233|GO:0016505|GO	chr10	90419097	90420442	11783	ENSMUSG00000019979
1452917_at	replication factor C (activator 1) 5	Rfc5	1.45999	2.07872	1.95001	-0.113831	-0.518551	-0.347048	-0.310048	-0.19574	-0.576172	-0.0769386	-0.250682	-0.175945	0.17648	0.250149	Mm.27997	GO:0006260|GO:0006281|GO:0005634|GO:0000166|GO:0005524|GO:0017111	chr5	117639866	117650070	72151	ENSMUSG00000029363
1453002_at	SRY-box containing gene 11	Sox11	5.24073	5.09807	5.55055	-0.445692	-0.440943	-0.564165	-0.171492	-0.412719	0.909185	0.605878	0.114206	0.0484695	-0.230375	0.0676999	Mm.41702	GO:0006350|GO:0006355|GO:0005667|GO:0003677|GO:0003700	chr12	27920535	27922946	20666
1453107_s_at	forkhead box M1 /// phosphatidylethanolamine binding protein 1 /// RIKEN cDNA 4933413G19 gene	4933413G19Rik /// Foxm1 /// Pebp1	2.03895	2.84519	2.23219	0.220433	0.0188675	0.0785193	-0.211607	-0.394287	-0.0916471	-0.0460997	-0.051899	-0.00270748	-0.126624	0.181231	Mm.195898	GO:0001570|GO:0001889|GO:0006350|GO:0006355|GO:0008284|GO:0042127|GO:0045944|GO:0048240|GO:0005634|GO:0005667|GO:0005737|GO:0009986|GO:0000166|GO:0003677|GO:0003677|GO:0003700|GO:0003700|GO:0004866|GO:0004867|GO:0005515|GO:0005524|GO:0008289|GO:0043565	chr6	128341064	128341687	14235 /// 23980 /// 71149	ENSMUSG00000001517
1453125_at	SRY-box containing gene 11	Sox11	5.15937	5.33534	5.39757	0.315144	1.17318	1.24018	0.52856	-0.190259	2.08518	2.24763	-0.473528	-0.102232	0.182332	0.393428	Mm.41702	GO:0006350|GO:0006355|GO:0005667|GO:0003677|GO:0003700	chr12	27922537	27925447	20666
1453361_at	helicase, lymphoid specific	Hells	1.11441	2.08146	2.27249	0.836564	0.476168	0.729973	0.248803	-0.418151	-0.12723	0.222334	-0.232292	0.117654	0.336687	-0.222049		GO:0001655|GO:0006306|GO:0006342|GO:0006346|GO:0006350|GO:0006355|GO:0006916|GO:0007049|GO:0007067|GO:0007275|GO:0010216|GO:0030098|GO:0031508|GO:0046651|GO:0051301|GO:0005634|GO:0005721|GO:0000166|GO:0003676|GO:0003677|GO:0003682|GO:0004386|GO:0005524|GO	chr19	39014536	39015916	15201
1453748_a_at	kinesin family member 23	Kif23	1.64257	1.84801	1.81651	-0.114663	-0.00156641	0.201104	-0.10698	0.262747	-0.158589	0.033566	-0.179617	0.208787	-0.167455	0.138283	Mm.259374	GO:0007018|GO:0005874|GO:0005875|GO:0005875|GO:0000166|GO:0003774|GO:0003777|GO:0005524	chr9	61722846	61744780	71819	ENSMUSG00000032254
1453753_at	denticleless homolog (Drosophila)	Dtl	1.08904	2.21609	2.10222	0.511737	0.562218	0.626249	0.188062	0.0956578	0.573402	0.224696	-0.329047	0.108893	0.212952	0.00720263		GO:0006260|GO:0006512|GO:0006974|GO:0005737	chr1	193261210	193276159	76843
1454060_a_at	neuroblastoma ras oncogene	Nras	1.86837	2.48724	2.29004	-0.127106	0.350892	0.618854	0.213299	-0.0224571	0.706064	0.782187	-0.206551	-0.461136	0.558084	0.109604	Mm.400954	GO:0000074|GO:0006897|GO:0007264|GO:0007264|GO:0007265|GO:0007265|GO:0007569|GO:0008283|GO:0008284|GO:0008542|GO:0009987|GO:0030036|GO:0032228|GO:0035022|GO:0043524|GO:0043524|GO:0048169|GO:0048169|GO:0051146|GO:0005622|GO:0005624|GO:0016020|GO:0000166|GO	chr3	103187626	103196967	18176	ENSMUSG00000027852
1454159_a_at	insulin-like growth factor binding protein 2	Igfbp2	2.39354	1.48932	1.95457	0.0616331	-0.943313	1.22986	-0.396918	0.12772	-0.729419	0.403642	-0.613158	-0.4046	-0.423129	1.44089	Mm.141936	GO:0001558|GO:0005576|GO:0005615|GO:0005615|GO:0005520|GO:0005520|GO:0019838	chr1	72757722	72785676	16008	ENSMUSG00000039323
1454607_s_at	phosphoserine aminotransferase 1	Psat1	2.66654	2.51186	3.13152	0.498388	0.392342	0.997355	1.23743	0.664567	1.40309	1.47086	0.0309124	-1.75973	1.17505	0.553767	Mm.289936	GO:0006564|GO:0008152|GO:0008652|GO:0003824|GO:0004648|GO:0008483|GO:0016740|GO:0030170	chr19	15972142	15972420	107272	ENSMUSG00000024640
1454737_at	dual specificity phosphatase 9	Dusp9	2.08467	2.1456	1.74495	0.00308275	-0.486948	0.1142	-0.00950813	-0.101424	-0.314239	0.0179214	0.147793	-0.074924	-0.422744	0.349875	Mm.16479	GO:0000188|GO:0006470|GO:0016311|GO:0005737|GO:0008138|GO:0016301|GO:0016791|GO:0017017|GO:0017017	chrX	69894338	69896232	75590	ENSMUSG00000031383
1454794_at	spastin	Spast	1.76222	1.99192	2.08546	-0.522161	-1.2276	-0.333431	-0.229448	-0.201132	-0.00168324	0.166286	-0.191089	-0.169756	0.130057	0.230786	Mm.19804	GO:0005634|GO:0005737|GO:0000166|GO:0005524|GO:0016887|GO:0017111	chr17	74293952	74296183	50850	ENSMUSG00000024068
1454960_at	MAD homolog 3 (Drosophila)	Smad3	1.92078	2.54153	2.22755	0.27301	0.540386	0.92734	-0.20112	-0.302869	0.473523	0.729781	-0.318129	-0.0924864	0.02318	0.387434	Mm.7320	GO:0000122|GO:0001707|GO:0006350|GO:0006355|GO:0006355|GO:0006366|GO:0006366|GO:0007179|GO:0007179|GO:0007182|GO:0007183|GO:0009887|GO:0016202|GO:0017015|GO:0042110|GO:0045893|GO:0045941|GO:0045944|GO:0048340|GO:0050678|GO:0050776|GO:0051098|GO:0005622|GO	chr9	63444772	63447704	17127	ENSMUSG00000032402
1455060_at	Ras-GTPase-activating protein SH3-domain binding protein 1	G3bp1	1.50742	1.50063	1.41101	-1.07785	-0.774068	-0.815227	-0.500701	-0.332929	-0.707774	-0.496238	-0.0632572	-0.416679	0.0503626	0.429574	Mm.39631	GO:0006810|GO:0005622|GO:0016020|GO:0000166|GO:0003676|GO:0003677|GO:0003723|GO:0004386|GO:0004518|GO:0004519|GO:0005524|GO:0016787	chr11	55346954	55348264	27041
1455730_at	discs, large homolog 7 (Drosophila)	Dlg7	2.24496	3.14424	2.71116	0.445336	-0.306077	0.321419	0.173995	0.134348	-0.191196	-0.189179	0.134606	0.166307	-0.128547	-0.172367	Mm.240543	GO:0000087|GO:0000087|GO:0007049|GO:0007267|GO:0005634|GO:0005634|GO:0005737|GO:0031616|GO:0031616|GO:0004721|GO:0004721|GO:0005515|GO:0005515	chr14	46309851	46340086	218977	ENSMUSG00000037544
1455834_x_at	transforming, acidic coiled-coil containing protein 3	Tacc3	2.43665	2.59666	2.72721	0.603241	-0.191247	0.414757	0.205512	-0.208018	-0.278718	-0.281248	-0.0941882	0.192404	-0.0355587	-0.0626564	Mm.379024	GO:0000074|GO:0006950|GO:0030097|GO:0042994|GO:0005737|GO:0005737|GO:0005813|GO:0005813|GO:0005515	chr5	33988355	33989052	21335	ENSMUSG00000037313
1455966_s_at	nudix (nucleoside diphosphate linked moiety X)-type motif 21	Nudt21	2.88909	3.95779	3.5107	2.01265	1.14054	1.70153	1.74672	1.50041	0.883382	2.6418	-0.672709	-0.766872	1.17221	0.267367		GO:0006379|GO:0006397|GO:0006397|GO:0005634|GO:0042382|GO:0003723|GO:0003723|GO:0005515|GO:0016787	chr8	96907036	96908220	68219	ENSMUSG00000031754
1455990_at	kinesin family member 23	Kif23	3.13252	3.89379	3.63937	0.292206	0.845533	0.73156	-0.00873947	-0.379972	-0.0832758	0.0736327	-0.241879	-0.0977302	0.148181	0.191429	Mm.259374	GO:0007018|GO:0005874|GO:0005875|GO:0005875|GO:0000166|GO:0003774|GO:0003777|GO:0005524	chr9	61715282	61723597	71819	ENSMUSG00000032254
1456077_x_at	cell division cycle 25 homolog C (S. pombe)	Cdc25c	1.94893	2.52456	2.07137	0.485368	-0.285423	0.556362	0.0198278	0.600232	-0.367603	0.341297	-0.0892386	0.11497	0.0817866	-0.107518	Mm.286602	GO:0000087|GO:0006470|GO:0007049|GO:0007067|GO:0051301|GO:0005622|GO:0005634|GO:0005737|GO:0004721|GO:0004725|GO:0005515|GO:0016787				12532	ENSMUSG00000044201
1456344_at	Tenascin C	Tnc	1.30809	1.95563	1.40751	0.22582	-0.0385885	-0.0195465	0.156139	0.177988	0.171512	0.300729	-0.0174775	-0.0299273	-0.0432029	0.0906067	Mm.454219	GO:0007155|GO:0007165|GO:0007528|GO:0005576|GO:0005578|GO:0005604|GO:0005615|GO:0001968|GO:0005102|GO:0005515				21923
1456782_at	transcriptional adaptor 1 (HFI1 homolog, yeast) like	Tada1l	1.29914	1.99418	1.53748	-0.247665	-0.576955	-0.385897	-0.37578	-0.508438	-0.205364	-0.177747	-0.511336	-0.342904	0.412469	0.441771	Mm.456032		chr1	168230288	168230989	27878
1457001_at	centromere protein K	Cenpk	1.14175	2.30014	2.14582	0.191594	-0.259708	-0.182315	0.245372	-0.0399218	-0.345398	-0.342732	0.288008	0.35813	-0.179037	-0.467104	Mm.281498	GO:0045944|GO:0000775|GO:0005634|GO:0005694|GO:0005515	chr13	105365244	105365768	60411	ENSMUSG00000021714
1458374_at	expressed sequence C79407	C79407	2.75112	3.2075	3.05127	-0.159697	-0.271052	0.25115	-0.551572	-0.168655	-0.874243	0.0738769	0.00856876	0.0553589	0.0471816	-0.111108	Mm.21144	GO:0005634|GO:0003677	chr12	66072178	66077375	217653	ENSMUSG00000047534
1460324_at	DNA methyltransferase 3A	Dnmt3a	2.04911	2.23451	2.08582	-0.850331	-0.568828	-0.454812	-0.621582	-1.23897	-0.470019	-0.123768	-0.203621	-0.397695	-0.436346	1.03766	Mm.5001	GO:0000122|GO:0006306|GO:0006306|GO:0006306|GO:0006346|GO:0006349|GO:0006350|GO:0006355|GO:0007283|GO:0000791|GO:0000792|GO:0005634|GO:0005634|GO:0005720|GO:0005737|GO:0005737|GO:0016363|GO:0003677|GO:0003677|GO:0003677|GO:0003682|GO:0003886|GO:0003886|GO	chr12	3835020	3914455	13435	ENSMUSG00000020661
1460677_at	spermatogenesis associated, serine-rich 2	Spats2	2.18059	2.54931	2.44244	0.147328	-0.255869	0.319776	0.147822	-0.0747032	0.431806	0.703116	-0.377616	-0.28367	0.0914774	0.569807	Mm.276650	GO:0005737	chr15	98954617	99041248	72572	ENSMUSG00000051934
LR values relative to Sca-1Neg average are indicated

## Sheet: UGE-only v Fuchs #18
Probe Set ID	Gene Title	Gene Symbol	UGE1	UGE2	UGE3	SChi1	SChi3	SChi4	SClo1	SClo2	SClo4	SClo5	SCng1	SCng2	SCng4	SCng5	Unigene(Avadis)	GO(Avadis)	Chromosome Number(Avadis)	Chromosome Start Index(Avadis)	Chromosome End Index(Avadis)	Entrez Gene	Ensembl
1417355_at	paternally expressed 3	Peg3	4.75179	5.11994	5.2035	-1.13851	-1.24078	-0.622764	-1.49086	-1.92636	-1.42922	-1.40113	-1.31156	1.36706	-1.36283	1.30733	Mm.389800	GO:0006915|GO:0005622|GO:0005737|GO:0003676|GO:0008270|GO:0046872	chr7	6308973	6334507	18616	ENSMUSG00000002265
1417356_at	paternally expressed 3	Peg3	2.13814	1.67691	2.42547	0.00146055	-0.183875	-0.119325	-0.186965	-0.172818	-0.179607	-0.163042	0.246402	0.128455	-0.2045	-0.170358	Mm.389800	GO:0006915|GO:0005622|GO:0005737|GO:0003676|GO:0008270|GO:0046872	chr7	6308973	6334507	18616	ENSMUSG00000002265
1418209_a_at	profilin 2	Pfn2	1.92762	2.50457	2.26426	-0.236541	-0.101616	0.501597	0.117661	-0.588573	0.619364	0.880665	0.202436	-0.698244	-0.11163	0.607438	Mm.271744	GO:0007010|GO:0030036|GO:0030036|GO:0005737|GO:0005856|GO:0015629|GO:0003779|GO:0005515	chr3	57929828	57935686	18645	ENSMUSG00000027805
1418210_at	profilin 2	Pfn2	1.90583	2.41302	2.27218	-0.430159	-0.111602	0.360347	-0.0749311	-0.631737	0.613737	0.907802	0.282475	-0.610444	-0.193257	0.521227	Mm.271744	GO:0007010|GO:0030036|GO:0030036|GO:0005737|GO:0005856|GO:0015629|GO:0003779|GO:0005515	chr3	57929828	57935686	18645	ENSMUSG00000027805
1419638_at	ephrin B2	Efnb2	2.91318	3.43778	3.30321	0.941416	1.38129	1.45443	0.236225	-0.0583315	0.893037	0.748383	-0.0356998	-0.586418	-0.238133	0.860251	Mm.209813	GO:0001945|GO:0007275|GO:0007399|GO:0009887|GO:0030154|GO:0005886|GO:0016020|GO:0016021|GO:0016021|GO:0005515	chr8	8617208	8661208	13642	ENSMUSG00000001300
1419717_at	sema domain, immunoglobulin domain (Ig), short basic domain, secreted, (semaphorin) 3E /// hypothetical protein LOC100044162	LOC100044162 /// Sema3e	1.97218	2.12905	1.61689	-0.393198	-0.0269809	0.411526	0.188994	-0.312059	0.202137	0.38493	-0.231885	-0.148763	-0.106347	0.486996	Mm.134093	GO:0007275|GO:0007399|GO:0030154|GO:0005615	chr5	14031322	14260322	100044162 /// 20349
1421193_a_at	pre B-cell leukemia transcription factor 3 /// similar to PBX3a	LOC100047506 /// Pbx3	2.38766	2.82651	2.1486	-0.230388	-1.13409	-0.315345	-0.43654	-0.260082	-0.439536	-0.491201	-0.114165	-0.100943	-0.715878	0.930988	Mm.239941	GO:0006350|GO:0006355|GO:0007387|GO:0007388|GO:0007585|GO:0045449|GO:0005634|GO:0005634|GO:0005667|GO:0005667|GO:0003677|GO:0003700|GO:0005515|GO:0043565	chr2	33993917	34193952	100047506 /// 18516	ENSMUSG00000038718
1426766_at	RIKEN cDNA 6330403K07 gene	6330403K07Rik	3.55864	3.30707	3.25063	-1.72102	-0.178295	0.630667	-0.268644	-0.739978	2.4888	2.93982	-0.246887	-0.168844	-0.355569	0.771299	Mm.27768		chr11	70848144	70849708	103712	ENSMUSG00000018451
1428136_at	secreted frizzled-related protein 1	Sfrp1	3.42498	2.51549	2.88923	0.463729	0.0928659	1.77476	-0.498489	-0.657648	-0.126661	1.57462	-0.934436	0.154356	-0.839689	1.61977	Mm.281691	GO:0001756|GO:0007275|GO:0007275|GO:0009952|GO:0016055|GO:0030154|GO:0005615|GO:0016020|GO:0004888	chr8	24913921	24915179	20377	ENSMUSG00000031548
1428983_at	scleraxis	Scx	1.3129	0.682767	1.8305	-0.742756	-0.776652	-0.665173	-0.594396	-0.0617347	-0.385164	-0.431659	-0.0810485	-0.162905	-0.564827	0.808781	Mm.322821	GO:0006350|GO:0006355|GO:0007275|GO:0045449|GO:0005634|GO:0003677|GO:0030528	chr15	76284706	76286723	20289	ENSMUSG00000034161
1433924_at	paternally expressed 3	Peg3	3.90988	4.12282	4.32504	-2.69212	-2.09092	-1.62512	-2.3683	-2.25211	-1.10393	-0.86899	0.531516	0.942636	-1.69328	0.219127		GO:0006915|GO:0005622|GO:0003676|GO:0008270|GO:0046872	chr7	6307977	6309019	18616
1437122_at	B-cell leukemia/lymphoma 2 /// similar to Bcl2-like protein	Bcl2 /// LOC100046608	1.8485	3.04669	2.07127	-0.0412054	1.07434	0.467025	-0.519998	-0.937905	0.759448	0.867512	-0.43474	-0.341016	-0.273998	1.04975	Mm.257460	GO:0000074|GO:0001836|GO:0006915|GO:0006915|GO:0006916|GO:0006916|GO:0008284|GO:0009636|GO:0010039|GO:0031069|GO:0032848|GO:0035094|GO:0042981|GO:0043066|GO:0043473|GO:0043496|GO:0043497|GO:0043524|GO:0045069|GO:0046902|GO:0051607|GO:0051881|GO:0005737|GO	chr1	108368837	108370629	100046608 /// 12043	ENSMUSG00000057329
1442226_at	sema domain, immunoglobulin domain (Ig), short basic domain, secreted, (semaphorin) 3E	Sema3e	1.49071	1.68943	1.30004	-0.626825	-0.825247	-0.549193	-0.50014	-0.841988	-0.199888	-0.385607	-0.24377	0.0592809	-0.543632	0.72812	Mm.134093	GO:0007275|GO:0007399|GO:0030154|GO:0005615	chr5	14261920	14262695	20349	ENSMUSG00000070937
1447640_s_at	pre B-cell leukemia transcription factor 3 /// similar to PBX3a	LOC100047506 /// Pbx3	3.36613	3.79117	3.21993	-0.263916	-0.872143	0.332814	-0.982017	-1.15225	0.166672	0.00460482	0.0672951	0.023747	-1.5137	1.42266	Mm.239941	GO:0006350|GO:0006355|GO:0007387|GO:0007388|GO:0007585|GO:0045449|GO:0005634|GO:0005634|GO:0005667|GO:0005667|GO:0003677|GO:0003700|GO:0005515|GO:0043565	chr2	33993761	33994053	100047506 /// 18516	ENSMUSG00000038718
1454424_at	odd Oz/ten-m homolog 2 (Drosophila)	Odz2	1.2964	2.31463	2.19602	-0.430502	-0.779706	-1.07521	-0.901239	-0.371937	-1.29932	-1.05917	-0.0438795	0.370954	-1.15823	0.831153	Mm.439889	GO:0005887|GO:0016020|GO:0016021|GO:0016021	chr11	36519805	36521404	23964
1456291_x_at	scleraxis	Scx	1.89042	1.18033	2.44232	-0.260598	-0.47123	-0.750345	-0.568966	-0.376358	-0.538663	-0.252137	0.113504	-0.21408	-0.959043	1.05962	Mm.322821	GO:0006350|GO:0006355|GO:0007275|GO:0045449|GO:0005634|GO:0003677|GO:0030528	chr15	76286449	76286723	20289	ENSMUSG00000034161
1456344_at	Tenascin C	Tnc	1.30809	1.95563	1.40751	0.22582	-0.0385885	-0.0195465	0.156139	0.177988	0.171512	0.300729	-0.0174775	-0.0299273	-0.0432029	0.0906067	Mm.454219	GO:0007155|GO:0007165|GO:0007528|GO:0005576|GO:0005578|GO:0005604|GO:0005615|GO:0001968|GO:0005102|GO:0005515				21923
1457687_at	B-cell leukemia/lymphoma 2 /// similar to Bcl2-like protein	Bcl2 /// LOC100046608	2.2857	3.01213	2.46301	0.106823	0.101639	0.170704	-0.246995	-0.979658	0.708725	0.668797	-0.369575	0.0475206	-0.497408	0.819464	Mm.257460	GO:0000074|GO:0001836|GO:0006915|GO:0006915|GO:0006916|GO:0006916|GO:0008284|GO:0009636|GO:0010039|GO:0031069|GO:0032848|GO:0035094|GO:0042981|GO:0043066|GO:0043473|GO:0043496|GO:0043497|GO:0043524|GO:0045069|GO:0046902|GO:0051607|GO:0051881|GO:0005737|GO	chr1	108365743	108368911	100046608 /// 12043	ENSMUSG00000057329
LR values relative to Sca-1Neg average are indicated

## Sheet: UGE-only v Dabeva #24
Probe Set ID	Gene Title	Gene Symbol	UGE1	UGE2	UGE3	SChi1	SChi3	SChi4	SClo1	SClo2	SClo4	SClo5	SCng1	SCng2	SCng4	SCng5	Unigene(Avadis)	GO(Avadis)	Chromosome Number(Avadis)	Chromosome Start Index(Avadis)	Chromosome End Index(Avadis)	Entrez Gene	Ensembl
1416076_at	cyclin B1, related sequence 1 /// cyclin B1 /// predicted gene, EG434175 /// similar to cyclin B1	Ccnb1 /// Ccnb1-rs1 /// EG434175 /// LOC667005	3.12611	2.77389	3.18913	-0.197944	-1.03718	-0.67027	-0.327487	0.89804	-0.564253	-1.0253	-0.320429	0.148067	0.38427	-0.211907	Mm.260114	GO:0000074|GO:0000074|GO:0000910|GO:0006468|GO:0006605|GO:0007049|GO:0007049|GO:0007067|GO:0007067|GO:0051301|GO:0005634|GO:0005634|GO:0005634|GO:0005634|GO:0005737|GO:0005515|GO:0016301|GO:0016538	chr14	7202621	7204467	12429 /// 268697 /// 434175 /// 667005	ENSMUSG00000041431 /// ENSMUSG00000043545
1416184_s_at	high mobility group AT-hook 1	Hmga1	3.17759	3.67384	3.48589	0.767639	0.556254	0.164902	0.421328	0.396265	0.742747	0.426659	-0.503234	-0.149844	0.59609	0.0569892	Mm.4438	GO:0006323|GO:0006350|GO:0006355|GO:0007001|GO:0007169|GO:0007283|GO:0045941|GO:0000785|GO:0005634|GO:0005694|GO:0003677|GO:0003700|GO:0005515|GO:0008134|GO:0030374|GO:0042974|GO:0042975|GO:0046965	chr17	27284192	27291260	15361	ENSMUSG00000046711
1416299_at	Shc SH2-domain binding protein 1	Shcbp1	3.66832	4.15254	4.0924	0.608812	-1.18433	0.615586	0.461708	0.144079	-0.636702	-0.507052	0.00702715	0.0561709	0.363898	-0.427095	Mm.37801	GO:0005515|GO:0042169	chr8	4735975	4779537	20419	ENSMUSG00000022322
1417037_at	origin recognition complex, subunit 6-like (S. cerevisiae)	Orc6l	1.91277	2.36903	2.13425	0.285958	0.2134	0.370175	0.278185	0.159658	0.52913	0.500293	0.0822296	-0.439457	0.137863	0.219366	Mm.29709	GO:0006260|GO:0005664|GO:0003677|GO:0005515	chr8	88189747	88198575	56452	ENSMUSG00000031697
1417355_at	paternally expressed 3	Peg3	4.75179	5.11994	5.2035	-1.13851	-1.24078	-0.622764	-1.49086	-1.92636	-1.42922	-1.40113	-1.31156	1.36706	-1.36283	1.30733	Mm.389800	GO:0006915|GO:0005622|GO:0005737|GO:0003676|GO:0008270|GO:0046872	chr7	6308973	6334507	18616	ENSMUSG00000002265
1417356_at	paternally expressed 3	Peg3	2.13814	1.67691	2.42547	0.00146055	-0.183875	-0.119325	-0.186965	-0.172818	-0.179607	-0.163042	0.246402	0.128455	-0.2045	-0.170358	Mm.389800	GO:0006915|GO:0005622|GO:0005737|GO:0003676|GO:0008270|GO:0046872	chr7	6308973	6334507	18616	ENSMUSG00000002265
1419169_at	mitogen-activated protein kinase 6	Mapk6	1.84337	2.26959	2.44456	-0.163006	0.0475135	0.349399	0.301783	0.369545	0.881993	0.766601	-0.293729	-0.677711	0.815867	0.155573	Mm.18856	GO:0006468|GO:0007049|GO:0005737|GO:0000166|GO:0004672|GO:0004674|GO:0004707|GO:0005515|GO:0005524|GO:0016301|GO:0016740	chr9	75172691	75195907	50772	ENSMUSG00000042688
1419943_s_at	cyclin B1	Ccnb1	2.90901	2.93501	3.1379	0.1577	-1.04597	-0.436404	0.494857	0.666297	-0.811088	-0.579292	-0.232344	0.140681	0.580225	-0.488563	Mm.260114	GO:0000074|GO:0000074|GO:0000910|GO:0006468|GO:0007049|GO:0007049|GO:0007067|GO:0007067|GO:0051301|GO:0005634|GO:0005634|GO:0005634|GO:0005634|GO:0005737|GO:0005515|GO:0016301|GO:0016538	chr14	7203517	7204091	268697	ENSMUSG00000041431
1424033_at	splicing factor, arginine/serine-rich 7	Sfrs7	2.01241	2.40919	2.63265	0.166556	1.07926	0.887519	0.220696	-0.267804	1.06287	0.791474	0.000935554	-0.283192	0.00414467	0.27811	Mm.292016	GO:0006397|GO:0008380|GO:0000166|GO:0003676|GO:0003676|GO:0003723|GO:0005515|GO:0008270|GO:0046872	chr17	80108399	80115628	225027	ENSMUSG00000024097
1425840_a_at	sema domain, immunoglobulin domain (Ig), short basic domain, secreted, (semaphorin) 3 F	Sema3f	2.14014	3.07164	2.56601	0.977088	2.57368	1.90413	0.00720167	0.213126	1.17883	0.925828	-0.748998	-1.27251	0.878381	1.14313	Mm.12903	GO:0001755|GO:0007275|GO:0048843|GO:0050919|GO:0050919|GO:0005615|GO:0045499	chr9	107540518	107563657	20350	ENSMUSG00000034684
1428572_at	brain abundant, membrane attached signal protein 1 /// similar to 22 kDa neuronal tissue-enriched acidic protein	Basp1 /// LOC100045716	2.89496	2.62699	2.70769	-0.86494	-0.945414	-0.670645	-0.0979376	-0.921205	-0.83064	-0.288582	-0.0958462	0.599157	-0.438552	-0.0647602	Mm.29586	GO:0006355|GO:0005634|GO:0016020|GO:0042995|GO:0003677	chr15	25307867	25358428	100045716 /// 70350	ENSMUSG00000045763
1429234_s_at	septin 11	2008-09-11	1.84792	1.16382	1.56433	-1.0396	-1.27856	-0.491053	-0.734448	-0.719768	-0.72245	-0.383421	-0.0690823	0.0412521	-0.665643	0.693473	Mm.428571	GO:0007049|GO:0051301|GO:0000166|GO:0005525	chr5	94168648	94250260	52398
1429400_at	chloride channel 5	Clcn5	2.54883	2.90803	2.77011	-0.334054	-0.255195	0.0318418	-0.0272207	0.0366454	0.114889	0.499205	-0.304165	-0.00387383	0.57079	-0.26275		GO:0006810|GO:0006811|GO:0006821|GO:0006897|GO:0016020|GO:0016021|GO:0005216|GO:0005244|GO:0005247|GO:0005254|GO:0031404	chrX	6310768	6312779	12728
1430034_at	chaperonin subunit 4 (delta)	Cct4	1.92897	2.32367	2.17293	0.526564	-0.251582	0.558639	0.359294	0.107563	0.837093	0.519826	-0.152759	-0.34325	0.252561	0.243448	Mm.441628	GO:0006457|GO:0044267|GO:0005832|GO:0000166|GO:0005515|GO:0005524|GO:0051082	chr11	22904202	22906251	12464
1433924_at	paternally expressed 3	Peg3	3.90988	4.12282	4.32504	-2.69212	-2.09092	-1.62512	-2.3683	-2.25211	-1.10393	-0.86899	0.531516	0.942636	-1.69328	0.219127		GO:0006915|GO:0005622|GO:0003676|GO:0008270|GO:0046872	chr7	6307977	6309019	18616
1441831_x_at	Chloride channel 5	Clcn5	2.02624	1.69364	1.84451	0.134962	-0.0758801	-0.129881	0.683066	-0.119654	0.212172	0.26811	-0.270554	0.00423527	0.367764	-0.101443	Mm.254370	GO:0006810|GO:0006811|GO:0006821|GO:0006897|GO:0016020|GO:0016021|GO:0005216|GO:0005244|GO:0005247|GO:0005254|GO:0031404	chrX	6310770	6310944	12728
1448205_at	cyclin B1, related sequence 1 /// cyclin B1	Ccnb1 /// Ccnb1-rs1	4.44286	4.77892	4.87714	0.356026	-0.49544	0.107103	0.346503	0.65783	-0.559135	-0.347137	0.0533018	0.388296	-0.15674	-0.284858	Mm.260114	GO:0000074|GO:0000074|GO:0000910|GO:0006468|GO:0006605|GO:0007049|GO:0007049|GO:0007067|GO:0007067|GO:0051301|GO:0005634|GO:0005634|GO:0005634|GO:0005634|GO:0005737|GO:0005515|GO:0016301|GO:0016538	chr14	7202621	7204467	12429 /// 268697
1450990_at	glypican 3	Gpc3	1.97378	1.13921	1.46344	-1.33159	-1.75562	-0.643192	-0.891404	-0.911685	-1.22593	-1.46785	0.519067	0.0535889	-1.03068	0.458025	Mm.22515	GO:0001658|GO:0008285|GO:0009887|GO:0030513|GO:0045926|GO:0005578|GO:0005578|GO:0005615|GO:0005887|GO:0016020|GO:0048503	chrX	48517052	48858599	14734	ENSMUSG00000055653
1451064_a_at	phosphoserine aminotransferase 1	Psat1	1.88457	1.54293	2.3761	-0.849185	-0.523607	-0.0237246	0.0452461	0.2164	0.346463	0.471425	0.388123	-0.763827	0.435951	-0.0602493	Mm.289936	GO:0006564|GO:0008152|GO:0008652|GO:0003824|GO:0004648|GO:0008483|GO:0016740|GO:0030170	chr19	15972144	15992078	107272	ENSMUSG00000024640
1452287_at	Mus musculus, clone IMAGE:4527696, mRNA		2.89361	2.73338	3.10396	-0.762737	-0.928404	-0.547482	-0.418469	-0.789873	-0.27956	0.219536	0.0105891	-0.0699778	-0.712746	0.772137	Mm.391995		chr5	115715159	115716697
1452917_at	replication factor C (activator 1) 5	Rfc5	1.45999	2.07872	1.95001	-0.113831	-0.518551	-0.347048	-0.310048	-0.19574	-0.576172	-0.0769386	-0.250682	-0.175945	0.17648	0.250149	Mm.27997	GO:0006260|GO:0006281|GO:0005634|GO:0000166|GO:0005524|GO:0017111	chr5	117639866	117650070	72151	ENSMUSG00000029363
1454607_s_at	phosphoserine aminotransferase 1	Psat1	2.66654	2.51186	3.13152	0.498388	0.392342	0.997355	1.23743	0.664567	1.40309	1.47086	0.0309124	-1.75973	1.17505	0.553767	Mm.289936	GO:0006564|GO:0008152|GO:0008652|GO:0003824|GO:0004648|GO:0008483|GO:0016740|GO:0030170	chr19	15972142	15972420	107272	ENSMUSG00000024640
1456344_at	Tenascin C	Tnc	1.30809	1.95563	1.40751	0.22582	-0.0385885	-0.0195465	0.156139	0.177988	0.171512	0.300729	-0.0174775	-0.0299273	-0.0432029	0.0906067	Mm.454219	GO:0007155|GO:0007165|GO:0007528|GO:0005576|GO:0005578|GO:0005604|GO:0005615|GO:0001968|GO:0005102|GO:0005515				21923
1460205_at	dephospho-CoA kinase domain containing	Dcakd	1.81229	2.03409	1.93844	-0.691638	-0.512404	-0.316183	-0.514214	-0.558903	0.152699	0.140309	-0.12304	-0.371393	0.0851679	0.409265	Mm.277449	GO:0004140|GO:0005524|GO:0016301	chr11	102810136	102813638	68087	ENSMUSG00000020935
LR values relative to Sca-1Neg average are indicated

## Sheet: UGE+Sca-1Hi v Ivanova ESC #21
Probe Set ID	Gene Title	Gene Symbol	UGE1	UGE2	UGE3	SChi1	SChi3	SChi4	SClo1	SClo2	SClo4	SClo5	SCng1	SCng2	SCng4	SCng5	Unigene(Avadis)	GO(Avadis)	Chromosome Number(Avadis)	Chromosome Start Index(Avadis)	Chromosome End Index(Avadis)	Entrez Gene	Ensembl
1416514_a_at	fascin homolog 1, actin bundling protein (Strongylocentrotus purpuratus)	Fscn1	4.94119	4.78479	5.17967	2.57416	2.08012	3.21896	2.1991	1.36092	2.73835	3.72645	-0.264126	-0.292215	-0.524346	1.08069	Mm.289707	GO:0030175|GO:0003779|GO:0003779|GO:0030674|GO:0051015	chr5	143225503	143238323	14086	ENSMUSG00000029581
1417089_a_at	creatine kinase, mitochondrial 1, ubiquitous	Ckmt1	1.83205	2.23109	1.91469	3.57407	3.06295	2.71325	1.98133	1.70769	1.67744	0.638707	0.113535	-0.028338	0.618222	-0.703419	Mm.252145	GO:0005615|GO:0005739|GO:0005739|GO:0016020|GO:0000166|GO:0003824|GO:0004111|GO:0005524|GO:0016301|GO:0016740|GO:0016772	chr2	121049543	121055178	12716	ENSMUSG00000000308
1417129_a_at	myeloid ecotropic viral integration site-related gene 1	Mrg1	3.16842	3.89692	3.39255	1.58305	3.04773	2.62905	0.195705	-0.153132	2.14679	1.59288	0.130902	-0.323975	-1.04915	1.24222	Mm.247566	GO:0001654|GO:0006355|GO:0045449|GO:0005634|GO:0005634|GO:0003677|GO:0003677|GO:0003700|GO:0043565	chr2	115554509	115756460	17536	ENSMUSG00000027210
1417301_at	frizzled homolog 6 (Drosophila)	Fzd6	2.82882	3.40431	3.13371	1.64141	1.44409	1.90769	1.31435	1.0013	1.37756	1.35899	-0.335439	-0.563396	1.04027	-0.141431	Mm.4769	GO:0001736|GO:0001843|GO:0007165|GO:0007166|GO:0007186|GO:0007275|GO:0016055|GO:0042472|GO:0005615|GO:0016020|GO:0016021|GO:0016021|GO:0016327|GO:0045177|GO:0004871|GO:0004872|GO:0004926|GO:0004930	chr15	38836428	38868262	14368	ENSMUSG00000022297
1417732_at	annexin A8	Anxa8	3.82827	5.08771	4.16276	3.69258	4.36287	4.67418	0.805423	0.719081	2.24151	2.49397	0.135706	-0.256858	0.162446	-0.041296	Mm.3267	GO:0007596|GO:0005509|GO:0005544	chr14	32915080	32929663	11752	ENSMUSG00000021950
1418449_at	ladinin	Lad1	2.50283	3.47859	2.93139	2.00264	2.00055	1.87938	1.08575	0.889076	1.23646	0.5669	-0.116855	-0.763081	1.21713	-0.3372	Mm.36726	GO:0005578|GO:0005604	chr1	137634976	137649559	16763
1418761_at	insulin-like growth factor 2 mRNA binding protein 1	Igf2bp1	6.35012	6.60269	6.25671	0.81097	0.85191	0.774271	0.482554	0.345499	0.442861	0.557223	0.0131607	0.0347977	-0.162623	0.114665	Mm.294769	GO:0006417|GO:0005737|GO:0000166|GO:0003676|GO:0003676|GO:0003723	chr11	95777684	95822067	140486	ENSMUSG00000013415
1419639_at	ephrin B2	Efnb2	3.05773	3.19684	3.31473	1.54395	1.5978	1.74639	0.467596	0.0487642	0.89775	0.681546	0.0597706	-0.367167	-0.414476	0.72187	Mm.209813	GO:0001945|GO:0007275|GO:0007399|GO:0009887|GO:0030154|GO:0005886|GO:0016020|GO:0016021|GO:0016021|GO:0005515	chr8	8617208	8661208	13642	ENSMUSG00000001300
1421882_a_at	ELAV (embryonic lethal, abnormal vision, Drosophila)-like 2 (Hu antigen B)	Elavl2	5.25421	4.03823	3.91971	1.777	1.62056	1.78292	0.344107	0.277725	0.217054	0.0855789	0.222916	0.108695	-0.187946	-0.143664	Mm.318042	GO:0000166|GO:0003676|GO:0003723	chr4	90742733	90864072	15569	ENSMUSG00000008489
1421883_at	ELAV (embryonic lethal, abnormal vision, Drosophila)-like 2 (Hu antigen B)	Elavl2	4.98294	3.77815	3.20294	1.40229	0.460582	1.12564	0.167198	0.247636	-0.0306725	0.499314	0.0787826	0.0320473	-0.123319	0.0124898	Mm.318042	GO:0000166|GO:0003676|GO:0003723	chr4	90742733	90864072	15569	ENSMUSG00000008489
1423258_at	synaptotagmin IX	Syt9	4.01018	4.35231	3.94617	0.889737	0.544905	1.06984	0.696515	0.377901	1.02556	1.2599	-0.181718	-0.019455	-0.259044	0.460217	Mm.302793	GO:0006810|GO:0006810|GO:0008021|GO:0008021|GO:0016020|GO:0016020|GO:0016021|GO:0016021|GO:0030054|GO:0031410|GO:0045202|GO:0005215|GO:0005215|GO:0005509|GO:0005515|GO:0046872	chr7	107161966	107339833	60510
1423280_at	stathmin-like 2	Stmn2	5.46742	3.65858	3.68521	2.247	1.81696	2.25628	0.88371	0.73617	1.72517	1.60252	-0.164634	0.425607	-0.502163	0.24119	Mm.29580	GO:0007242|GO:0005737|GO:0016020|GO:0030426|GO:0042995|GO:0005515	chr3	8492458	8544680	20257	ENSMUSG00000027500
1423281_at	stathmin-like 2	Stmn2	5.33676	4.07435	3.48075	3.39517	2.55383	2.8294	1.10179	0.798666	1.95747	1.549	-0.0545759	-0.409547	-0.0072546	0.471378	Mm.29580	GO:0007242|GO:0005737|GO:0016020|GO:0030426|GO:0042995|GO:0005515	chr3	8492458	8544680	20257	ENSMUSG00000027500
1425789_s_at	annexin A8	Anxa8	2.73928	3.40659	2.83643	2.05136	2.69395	2.77702	0.391503	0.313354	0.883794	1.26348	0.0155492	0.104495	0.261524	-0.381568	Mm.3267	GO:0007596|GO:0005509|GO:0005544	chr14	32915116	32929101	11752	ENSMUSG00000021950
1429891_at	calcyphosine-like	Capsl	1.87424	2.89276	2.05481	3.76803	3.17791	3.51824	2.09855	1.63089	2.18476	1.31736	0.144256	-0.493748	0.904375	-0.554881	Mm.82143	GO:0005737|GO:0005509	chr15	9380752	9410764	75568	ENSMUSG00000039676
1433769_at	ALS2 C-terminal like	Als2cl	0.432274	1.60856	1.23767	2.89101	4.30366	3.92144	1.87261	0.930268	3.22495	2.21143	0.176771	-0.389593	0.0447116	0.16811	Mm.86338	GO:0007032|GO:0008104|GO:0016023|GO:0005515|GO:0005515|GO:0017112|GO:0017137|GO:0042802	chr9	110744266	110745346	235633	ENSMUSG00000044037
1437929_at	dapper homolog 2, antagonist of beta-catenin (xenopus)	Dact2	2.96381	3.1074	3.1417	1.34853	1.22578	1.0634	0.984573	0.889441	1.11378	0.491651	-0.245494	-0.335237	0.452337	0.128393	Mm.79993		chr17	13931709	13932429	240025	ENSMUSG00000048826
1440091_at	myeloid ecotropic viral integration site-related gene 1	Mrg1	2.19502	4.51399	3.92303	3.07095	4.90017	4.35383	1.16242	0.397368	3.05149	2.24867	-0.0587769	-0.585944	0.0843697	0.56035	Mm.247566	GO:0001654|GO:0006355|GO:0045449|GO:0005634|GO:0005634|GO:0003677|GO:0003677|GO:0003700|GO:0043565	chr2	115687510	115688152	17536
1449621_s_at	thrombospondin, type I, domain 1	Thsd1	0.832468	2.12655	1.24919	2.56272	2.60638	3.31411	1.59809	1.18238	2.11936	2.2917	-0.816487	0.0465541	0.245624	0.524308	Mm.32067	GO:0005615|GO:0016020|GO:0016021|GO:0016021	chr8	23724927	23725449	56229	ENSMUSG00000031480
1457632_s_at	myeloid ecotropic viral integration site-related gene 1	Mrg1	3.36195	3.55517	3.26311	2.45142	2.8769	3.23607	0.916965	0.09968	2.02104	2.04979	0.0989799	-0.354081	-0.962642	1.21774	Mm.247566	GO:0001654|GO:0006355|GO:0045449|GO:0005634|GO:0005634|GO:0003677|GO:0003677|GO:0003700|GO:0043565	chr2	115554515	115554840	17536	ENSMUSG00000027210
1460474_at	RIKEN cDNA 2610028L16 gene	2610028L16Rik	2.91655	4.35805	3.71095	1.80509	2.21813	1.95987	0.779033	1.25439	1.55269	0.941318	-0.396247	-0.307116	0.459606	0.243757			chr12	22297938	22298824	76368
LR values relative to Sca-1Neg average are indicated

## Sheet: UGE+Sca-1Hi v Ivanova HSC #13
Probe Set ID	Gene Title	Gene Symbol	UGE1	UGE2	UGE3	SChi1	SChi3	SChi4	SClo1	SClo2	SClo4	SClo5	SCng1	SCng2	SCng4	SCng5	Unigene(Avadis)	GO(Avadis)	Chromosome Number(Avadis)	Chromosome Start Index(Avadis)	Chromosome End Index(Avadis)	Entrez Gene	Ensembl
1417301_at	frizzled homolog 6 (Drosophila)	Fzd6	2.82882	3.40431	3.13371	1.64141	1.44409	1.90769	1.31435	1.0013	1.37756	1.35899	-0.335439	-0.563396	1.04027	-0.141431	Mm.4769	GO:0001736|GO:0001843|GO:0007165|GO:0007166|GO:0007186|GO:0007275|GO:0016055|GO:0042472|GO:0005615|GO:0016020|GO:0016021|GO:0016021|GO:0016327|GO:0045177|GO:0004871|GO:0004872|GO:0004926|GO:0004930	chr15	38836428	38868262	14368	ENSMUSG00000022297
1418761_at	insulin-like growth factor 2 mRNA binding protein 1	Igf2bp1	6.35012	6.60269	6.25671	0.81097	0.85191	0.774271	0.482554	0.345499	0.442861	0.557223	0.0131607	0.0347977	-0.162623	0.114665	Mm.294769	GO:0006417|GO:0005737|GO:0000166|GO:0003676|GO:0003676|GO:0003723	chr11	95777684	95822067	140486	ENSMUSG00000013415
1419639_at	ephrin B2	Efnb2	3.05773	3.19684	3.31473	1.54395	1.5978	1.74639	0.467596	0.0487642	0.89775	0.681546	0.0597706	-0.367167	-0.414476	0.72187	Mm.209813	GO:0001945|GO:0007275|GO:0007399|GO:0009887|GO:0030154|GO:0005886|GO:0016020|GO:0016021|GO:0016021|GO:0005515	chr8	8617208	8661208	13642	ENSMUSG00000001300
1427387_a_at	integrin beta 4	Itgb4	0.401663	1.38962	0.808662	2.0311	3.77071	3.321	0.952461	0.418178	2.41562	2.15879	-0.103109	-0.373966	0.142781	0.334293	Mm.213873	GO:0007154|GO:0007155|GO:0007155|GO:0007155|GO:0007160|GO:0007160|GO:0007229|GO:0007229|GO:0007275|GO:0046847|GO:0008305|GO:0008305|GO:0008305|GO:0009925|GO:0016021|GO:0016021|GO:0004872|GO:0004872|GO:0005488|GO:0005515	chr11	115790798	115824404	192897	ENSMUSG00000020758
1429891_at	calcyphosine-like	Capsl	1.87424	2.89276	2.05481	3.76803	3.17791	3.51824	2.09855	1.63089	2.18476	1.31736	0.144256	-0.493748	0.904375	-0.554881	Mm.82143	GO:0005737|GO:0005509	chr15	9380752	9410764	75568	ENSMUSG00000039676
1436359_at	ret proto-oncogene	Ret	4.46162	4.00364	3.68706	2.77908	1.95575	2.09106	1.33141	1.00357	1.85016	1.81481	0.25243	0.462399	0.0918694	-0.806698	Mm.57199	GO:0000074|GO:0000165|GO:0001657|GO:0001755|GO:0001838|GO:0001838|GO:0006468|GO:0007156|GO:0007399|GO:0009653|GO:0009987|GO:0042551|GO:0048484|GO:0005615|GO:0016020|GO:0016021|GO:0000166|GO:0004672|GO:0004713|GO:0004714|GO:0005509|GO:0005515|GO:0005524|GO	chr6	118117365	118118127	19713
1443260_at	myeloid ecotropic viral integration site 1	Meis1	0.965138	2.3365	2.12238	2.23695	3.69339	2.98169	1.05193	-0.00470114	2.06639	1.28726	-0.443634	-0.719776	1.10509	0.0583153	Mm.445192	GO:0006350|GO:0006355|GO:0006357|GO:0007275|GO:0045449|GO:0005634|GO:0005667|GO:0003677|GO:0003700|GO:0003705|GO:0005515|GO:0043565	chr11	18909786	18910414	17268
1449133_at	small proline-rich protein 1A	Sprr1a	4.3118	4.53545	4.29865	4.5149	4.33589	4.41162	2.68256	2.28171	1.86764	1.23365	0.302689	-0.0563669	0.831067	-1.07739	Mm.331191	GO:0031424|GO:0005737|GO:0005198	chr3	92569339	92571288	20753	ENSMUSG00000050359
1449586_at	plakophilin 1	Pkp1	3.33009	4.32673	3.8839	2.90079	3.19353	2.97202	2.32156	1.37478	3.16971	3.23501	-0.934958	-0.889914	1.19527	0.629602	Mm.4494	GO:0007155|GO:0005737|GO:0005856|GO:0030054|GO:0005198|GO:0005488|GO:0005515|GO:0005515	chr1	137687809	137735607	18772	ENSMUSG00000026413
1449621_s_at	thrombospondin, type I, domain 1	Thsd1	0.832468	2.12655	1.24919	2.56272	2.60638	3.31411	1.59809	1.18238	2.11936	2.2917	-0.816487	0.0465541	0.245624	0.524308	Mm.32067	GO:0005615|GO:0016020|GO:0016021|GO:0016021	chr8	23724927	23725449	56229	ENSMUSG00000031480
1453210_at	RIKEN cDNA 5730507C01 gene	5730507C01Rik	2.50698	3.16414	2.95529	0.862003	1.42071	0.989254	0.467325	0.325604	1.18825	0.666203	-0.0797043	-0.448143	0.143627	0.38422	Mm.352227	GO:0006355|GO:0005622|GO:0005634|GO:0003676|GO:0008270|GO:0046872	chr12	23983192	24558149	236366
1460474_at	RIKEN cDNA 2610028L16 gene	2610028L16Rik	2.91655	4.35805	3.71095	1.80509	2.21813	1.95987	0.779033	1.25439	1.55269	0.941318	-0.396247	-0.307116	0.459606	0.243757			chr12	22297938	22298824	76368
1460657_at	wingless related MMTV integration site 10a	Wnt10a	3.63981	4.3453	3.54706	2.21338	1.43701	2.2726	0.902686	0.504372	1.22069	1.40868	0.143184	-0.0903564	-0.121358	0.068531	Mm.5130	GO:0007165|GO:0007223|GO:0007267|GO:0007275|GO:0009887|GO:0016055|GO:0005576|GO:0005576|GO:0005578|GO:0005615|GO:0004871|GO:0005102	chr1	74724722	74737263	22409	ENSMUSG00000026167
LR values relative to Sca-1Neg average are indicated

[truncated: 20 more sheets: UGE+Sca-1Hi v Ivanova NSC #22, UGE+Sca-1Hi v Ramalho ESC #10, UGE+Sca-1Hi v Ramalho HSC #6, UGE+Sca-1Hi v Ramalho NSC #3, UGE+Sca-1Hi v Fuchs #3, UGE+Sca-1Hi v Dabeva #1, SChionly v Ivanova ESC #8, Sca-1Hi-only v Ivanova HSC #21, Sca-1Hi-only v Ivanova NSC #13, Sca-1Hi-only v Ramalho ESC #23, Sca-1Hi-only v Ramalho HSC #36, Sca-1Hi-only v Ramalho NSC #20, Sca-1Hi-only v Fuchs #2, Sca-1Hi-only v Dabeva #4, Sca-1Hi+Sca-1Lo v Ivanova ESC#3, Sca-1Hi+Sca-1Lo vIvanova HSC#12, Sca-1Hi+Sca-1Lo v Ivanova NSC#7, Sca-1Hi+Sca-1Lo v Ramalho ESC#4, Sca-1Hi+Sca-1Lo v Ramalho HSC#7, Sca-1Hi+Sca-1Lo v Ramalho NSC#3]
