# Supplementary material for: Molecular Signatures of Prostate Stem Cells Reveal Novel Signaling Pathways and Provide Insights into Prostate Cancer
Source: PLoS One. 2009 May 29;4(5):e5722. doi: 10.1371/journal.pone.0005722 (PMC2684642; doi:10.1371/journal.pone.0005722)
Supplement: Table S8 — Functional analysis of stem/progenitor clusters. A list of the genes associated with each of the enriched functional categories that were identified for each of the clusters. (0.23 MB XLS) [file pone.0005722.s009.xls]

## Sheet: Clusters Functional Analysis
UGE only cluster				UGE+Sca-1Hi cluster				Sca-1Hi only cluster
Functional category	cell cycle			Functional category	anatomical structure morphogenesis			Functional category	calcium ion binding
GO ID	0007049			GO ID	0009653			GO ID	0005509
Raw p-Value	1.4e-45			Raw p-Value	1.718e-09			Raw p-Value	3.279e-06
Corrected p-Value	0.001			Corrected p-Value	0.001			Corrected p-Value	0.002
Number of genes	108			Number of genes	24			Number of genes	21
Frequency in set	0.1028			Frequency in set	0.1148			Frequency in set	0.0709
Gene ID	Gene Symbol	Probe ID		Gene ID	Gene Symbol	Probe ID		Gene ID	Gene Symbol	Probe ID
66468	2810433K01Rik	1432179_x_at , 1450496_a_at		11658	Alcam	1446720_at , 1447040_at		70261	2010110P09Rik	1431130_at
77744	6720463M24Rik	1433807_at		56847	Aldh1a3	1427395_a_at		67938	2900073G15Rik	1456868_at
12316	Aspm	1422814_at , 1452459_at		12043	Bcl2	1440770_at , 1443837_x_at		11745	Anxa3	1460330_at
20878	Aurka	1424511_at		12614	Celsr1	1418925_at		216001	Cbara1	1443340_at
20877	Aurkb	1424128_x_at , 1451246_s_at		13640	Efna5	1436866_at , 1440052_at , 1446383_at		17064	Cd93	1419589_at
11799	Birc5	1424278_a_at		13642	Efnb2	1419639_at		13518	Dst	1446943_at , 1450119_at
12189	Brca1	1424629_at , 1443763_at		13845	Ephb3	1451550_at		216616	Efemp1	1427183_at
12235	Bub1	1424046_at , 1438571_at		14027	Evpl	1419133_at		106565	Egfl9	1420807_a_at , 1450005_x_at
12236	Bub1b	1416961_at , 1447362_at , 1447363_s_at		14368	Fzd6	1417301_at		170757	Eltd1	1444525_at
12428	Ccna2	1417910_at , 1417911_at		93842	Igsf9	1441420_at		14067	F5	1449269_at
268697	Ccnb1	1419943_s_at		192897	Itgb4	1427387_a_at		14115	Fbln2	1423407_a_at
12442	Ccnb2	1450920_at		16682	Krt4	1418735_at		22038	LOC331000	1457824_at
12447	Ccne1	1416492_at , 1441910_x_at		16687	Krt6a	1422784_at		14425	LOC620893	1427749_at
12448	Ccne2	1422535_at		18514	Pbx1	1440954_at		15235	Mst1	1418267_at
12449	Ccnf	1422513_at , 1443807_x_at		19016	Pparg	1420715_a_at		216459	Myl6b	1430661_at
107995	Cdc20	1416664_at , 1439377_x_at		19041	Ppl	1460732_a_at		18599	Padi1	1419323_at
12532	Cdc25c	1422252_a_at		19211	Pten	1441593_at		18602	Padi4 /// LOC670543	1422760_at
12534	Cdc2a	1448314_at		19876	Robo1	1443042_at		19227	Pthlh	1422324_a_at
12544	Cdc45l	1416575_at		12394	Runx1	1422864_at		20194	S100a10	1439348_at
23834	Cdc6	1417019_a_at		20753	Sprr1a	1449133_at		21824	Thbd	1448529_at
12545	Cdc7	1426002_a_at		21844	Tiam1	1418057_at , 1444373_at		63873	Trpv4	1417545_at
108912	Cdca2	1455983_at		21853	Timeless	1417586_at
14793	Cdca3	1452040_a_at		57257	Vav3	1448600_s_at
67849	Cdca5	1416802_a_at , 1448466_at		22409	Wnt10a	1460657_at		Functional category	organ development
52276	Cdca8	1428480_at , 1428481_s_at , 1436847_s_at						GO ID	0048513
12567	Cdk4	1422441_x_at , 1422439_a_at , 1422440_at						Raw p-Value	3.021e-05
12577	Cdkn1c	1417649_at		Functional category	multicellular organismal development			Corrected p-Value	0.012
12579	Cdkn2b	1449152_at		GO ID	0007275			Number of genes	25
72391	Cdkn3	1430574_at		Raw p-Value	2.017e-09			Frequency in set	0.0844
67177	Cdt1	1424143_a_at , 1424144_at		Corrected p-Value	0.001
26886	Cenph	1422016_a_at		Number of genes	34			Gene ID	Gene Symbol	Probe ID
74107	Cep55	1452242_at		Frequency in set	0.1626			11482	Acvrl1	1451604_a_at
110749	Chaf1b	1423877_at						12169	Bmx	1422084_at
12649	Chek1	1439208_at , 1450677_at		Gene ID	Gene Symbol	Probe ID		20315	Cxcl12	1417574_at
80986	Ckap2	1434748_at		11658	Alcam	1446720_at , 1447040_at		13614	Edn1	1451924_a_at
54124	Cks1b	1448441_at		56847	Aldh1a3	1427395_a_at		13713	Elk3	1442986_at
269582	Clspn	1456280_at		208618	BC026657	1432901_at , 1446172_at		108655	Foxp1	1446280_at
56710	Dbc1	1417318_at		14025	Bcl11a	1456632_at		15902	Id2	1453596_at
27214	Dbf4	1418334_at		12043	Bcl2	1440770_at , 1443837_x_at		319146	Ifnz	1427216_at
13176	Dcc	1440487_at		12614	Celsr1	1418925_at		12224	Klf5	1451739_at
218977	Dlg7	1438811_at , 1455730_at		93837	Dach2	1458012_at		22038	LOC331000	1457824_at
13557	E2f3	1434564_at		13640	Efna5	1436866_at , 1440052_at , 1446383_at		16776	Lama5	1459614_at
13605	Ect2	1419513_a_at		13642	Efnb2	1419639_at		16854	Lgals3	1445626_at
13867	Erbb3	1434606_at		13845	Ephb3	1451550_at		16909	Lmo2	1454086_a_at
71988	Esco2	1428304_at		14027	Evpl	1419133_at		216459	Myl6b	1430661_at
105988	Espl1	1433862_at		15218	Foxn1	1456815_at		11819	Nr2f2	1444229_at
26909	Exo1	1418026_at , 1418027_at		14368	Fzd6	1417301_at		18514	Pbx1	1440037_at
67141	Fbxo5	1429499_at		93842	Igsf9	1441420_at		18854	Pml	1459137_at
14180	Fgf9	1438718_at		192897	Itgb4	1427387_a_at		19227	Pthlh	1422324_a_at
15270	H2afx	1416746_at		16682	Krt4	1418735_at		12394	Runx1	1452531_at
15201	Hells	1417541_at , 1430139_at , 1453361_at		16687	Krt6a	1422784_at		20760	Sprr2f	1449833_at
15258	Hipk2	1456022_at		16848	Lfng	1420643_at		21380	Tbx1	1425779_a_at
16002	Igf2	1448152_at		16854	Lgals3	1426808_at		21956	Tnnt2	1440424_at
16319	Incenp	1423092_at , 1439436_x_at		16971	Lrp1	1442849_at		22061	Trp63	1459581_at
16551	Kif11	1435306_a_at , 1452314_at		17268	Meis1	1440431_at , 1443260_at , 1459512_at		22341	Vegfc	1439766_x_at
208628	Kntc1	1435575_at		17536	Mrg1	1417129_a_at , 1439915_at , 1440091_at , 1443561_at , 1443926_at , 1445638_at , 1446176_at , 1457632_s_at , 1459301_at		22371	Vwf	1435386_at
67052	Kntc2	1417445_at		17772	Mtm1	1454904_at
16881	Lig1	1416641_at		18514	Pbx1	1440954_at
56150	Mad2l1	1422460_at		19041	Ppl	1460732_a_at		Functional category	cellular developmental process
50772	Mapk6	1419169_at		19211	Pten	1441593_at		GO ID	0048869
17216	Mcm2	1434079_s_at , 1448777_at		19726	Rfx3	1441253_at		Raw p-Value	5.525e-05
17215	Mcm3 /// LOC671904	1420028_s_at , 1426652_at		19876	Robo1	1443042_at		Corrected p-Value	0.025
17219	Mcm6	1416251_at		12394	Runx1	1422864_at		Number of genes	32
17220	Mcm7	1416030_a_at		55948	Sfn	1448612_at		Frequency in set	0.1081
17242	Mdk	1416006_at		20753	Sprr1a	1449133_at
17345	Mki67 /// LOC638774	1426817_at		21844	Tiam1	1418057_at , 1444373_at		Gene ID	Gene Symbol	Probe ID
17685	Msh2	1416988_at		21853	Timeless	1417586_at		71712	1200002N14Rik	1424524_at
213582	Mtap9	1440231_at		22409	Wnt10a	1460657_at		11554	Adrb1	1423420_at
17863	Myb	1421317_x_at , 1450194_a_at						17951	Birc1e	1421525_a_at
16918	Mycl1	1434777_at						12227	Btg2	1416250_at
18109	Mycn	1417155_at		Functional category	protein heterodimerization activity			12363	Casp4	1449591_at
77579	Myh10	1452740_at		GO ID	0046982			12759	Clu	1418626_a_at
50927	Nasp	1416042_s_at		Raw p-Value	8.519e-07			23790	Coro1c	1442972_at
68298	Ncapd2	1423847_at		Corrected p-Value	0.001			20315	Cxcl12	1417574_at
76044	Ncapg2	1417926_at		Number of genes	6			13614	Edn1	1451924_a_at
215387	Ncaph	1423920_at		Frequency in set	0.0287			108655	Foxp1	1446280_at
18003	Nedd9	1422818_at , 1437132_x_at						15081	H3f3b	1430357_at
18005	Nek2	1417299_at , 1437580_s_at		Gene ID	Gene Symbol	Probe ID		15077	Hist2h3c1 /// Hist1h3f /// Hist1h3d /// Hist1h3b /// Hist1h3e /// Hist2h3b	1431231_at
59126	Nek6 /// LOC674247	1423596_at		12043	Bcl2	1440770_at , 1443837_x_at		15902	Id2	1453596_at
18176	Nras	1454060_a_at		16682	Krt4	1418735_at		319146	Ifnz	1427216_at
381318	Nsl1	1455852_at		18514	Pbx1	1440954_at		54352	Irx5	1421072_at
66977	Nuf2	1430811_a_at		19876	Robo1	1443042_at		22038	LOC331000	1457824_at
108907	Nusap1	1416309_at		238266	Syt16	1434429_at		16776	Lama5	1459614_at
18426	Ovol1	1419051_at , 1419052_at		21853	Timeless	1417586_at		16909	Lmo2	1454086_a_at
93737	Pard6g	1420851_at						11819	Nr2f2	1444229_at
18817	Plk1	1448191_at						18514	Pbx1	1440037_at
233406	Prc1	1423774_a_at , 1423775_s_at		Functional category	phospholipid binding			21946	Pglyrp1	1449184_at
26934	Racgap1	1421546_a_at , 1451358_a_at		GO ID	0005543			21664	Phlda1	1418835_at
19361	Rad51	1418281_at		Raw p-Value	1.807e-06			18854	Pml	1459137_at
100088	Rcc1	1416962_at		Corrected p-Value	0.001			19227	Pthlh	1422324_a_at
108911	Rcc2	1426897_at , 1452226_at		Number of genes	9			12394	Runx1	1452531_at
67874	Rprm	1422552_at		Frequency in set	0.043			20760	Sprr2f	1449833_at
72776	Sass6	1448016_at						21380	Tbx1	1425779_a_at
52398	2011-09-12	1429234_s_at		Gene ID	Gene Symbol	Probe ID		21956	Tnnt2	1440424_at
24050	2011-09-04	1439833_at		11647	Akp2	1423611_at		217169	Tns4	1444254_at
72415	Sgol1	1418919_at , 1439510_at		11752	Anxa8	1417732_at , 1425789_s_at		22061	Trp63	1459581_at
68549	Sgol2	1437370_at		13640	Efna5	1436866_at , 1440052_at , 1446383_at		22341	Vegfc	1439766_x_at
27401	Skp2	1418969_at , 1436000_a_at , 1437033_a_at , 1460247_a_at		71951	Gpc2	1429293_at		22436	Xdh	1451006_at
14211	Smc2	1429658_a_at , 1429660_s_at , 1448635_at		68311	Lypd2	1453509_at
54141	Spag5	1433892_at , 1433893_s_at		72434	Lypd3	1417942_at
20937	Suv39h1	1427382_a_at		56047	Msln	1460238_at		Functional category	anatomical structure morphogenesis
64707	Suv39h2	1422979_at , 1433996_at		238266	Syt16	1434429_at		GO ID	0009653
21335	Tacc3	1417450_a_at , 1455834_x_at		21844	Tiam1	1418057_at , 1444373_at		Raw p-Value	9.585e-05
71924	Tube1	1431873_a_at						Corrected p-Value	0.035
68612	Ube2c	1452954_at						Number of genes	21
18140	Uhrf1	1415810_at		Functional category	morphogenesis of an epithelium			Frequency in set	0.0709
22431	Wt1	1425995_s_at		GO ID	0002009
52696	Zwint	1429786_a_at		Raw p-Value	2.812e-06			Gene ID	Gene Symbol	Probe ID
				Corrected p-Value	0.002			11482	Acvrl1	1451604_a_at
				Number of genes	7			106952	Centd3	1419833_s_at
Functional category	M phase			Frequency in set	0.0334			20315	Cxcl12	1417574_at
GO ID	0000279							13614	Edn1	1451924_a_at
Raw p-Value	2.19079e-35			Gene ID	Gene Symbol	Probe ID		13713	Elk3	1442986_at
Corrected p-Value	0.001			56847	Aldh1a3	1427395_a_at		12224	Klf5	1451739_at
Number of genes	53			12614	Celsr1	1418925_at		16776	Lama5	1459614_at
Frequency in set	0.0504			14368	Fzd6	1417301_at		11819	Nr2f2	1444229_at
				16682	Krt4	1418735_at		18514	Pbx1	1440037_at
Gene ID	Gene Symbol	Probe ID		16687	Krt6a	1422784_at		18854	Pml	1459137_at
66468	2810433K01Rik	1432179_x_at , 1450496_a_at		19016	Pparg	1420715_a_at		19227	Pthlh	1422324_a_at
77744	6720463M24Rik	1433807_at		21853	Timeless	1417586_at		12394	Runx1	1452531_at
12316	Aspm	1422814_at , 1452459_at						58172	Sertad2	1444645_at
20877	Aurkb	1424128_x_at , 1451246_s_at						58234	Shank3	1419137_at
11799	Birc5	1424278_a_at		Functional category	cellular developmental process			20760	Sprr2f	1449833_at
12235	Bub1	1424046_at , 1438571_at		GO ID	0048869			21380	Tbx1	1425779_a_at
12236	Bub1b	1416961_at , 1447362_at , 1447363_s_at		Raw p-Value	2.437e-05			21956	Tnnt2	1440424_at
12428	Ccna2	1417910_at , 1417911_at		Corrected p-Value	0.01			22061	Trp63	1459581_at
268697	Ccnb1	1419943_s_at		Number of genes	25			22341	Vegfc	1439766_x_at
12442	Ccnb2	1450920_at		Frequency in set	0.1196			22371	Vwf	1435386_at
12449	Ccnf	1422513_at , 1443807_x_at						22436	Xdh	1451006_at
107995	Cdc20	1416664_at , 1439377_x_at		Gene ID	Gene Symbol	Probe ID
12532	Cdc25c	1422252_a_at		11658	Alcam	1446720_at , 1447040_at
12534	Cdc2a	1448314_at		56847	Aldh1a3	1427395_a_at
23834	Cdc6	1417019_a_at		14025	Bcl11a	1456632_at
108912	Cdca2	1455983_at		12043	Bcl2	1440770_at , 1443837_x_at
14793	Cdca3	1452040_a_at		80797	Clca1 /// Clca2	1437578_at
67849	Cdca5	1416802_a_at , 1448466_at		13640	Efna5	1436866_at , 1440052_at , 1446383_at
52276	Cdca8	1428480_at , 1428481_s_at , 1436847_s_at		13642	Efnb2	1419639_at
26886	Cenph	1422016_a_at		13845	Ephb3	1451550_at
74107	Cep55	1452242_at		14027	Evpl	1419133_at
105988	Espl1	1433862_at		15218	Foxn1	1456815_at
26909	Exo1	1418026_at , 1418027_at		93842	Igsf9	1441420_at
67141	Fbxo5	1429499_at		16682	Krt4	1418735_at
15270	H2afx	1416746_at		16687	Krt6a	1422784_at
15201	Hells	1417541_at , 1430139_at , 1453361_at		319165	MGC73635	1438009_at
16319	Incenp	1423092_at , 1439436_x_at		18514	Pbx1	1440954_at
16551	Kif11	1435306_a_at , 1452314_at		19016	Pparg	1420715_a_at
208628	Kntc1	1435575_at		19041	Ppl	1460732_a_at
67052	Kntc2	1417445_at		19211	Pten	1441593_at
56150	Mad2l1	1422460_at		19876	Robo1	1443042_at
17345	Mki67 /// LOC638774	1426817_at		12394	Runx1	1422864_at
213582	Mtap9	1440231_at		55948	Sfn	1448612_at
77579	Myh10	1452740_at		20753	Sprr1a	1449133_at
68298	Ncapd2	1423847_at		240725	Sulf1	1457402_at
76044	Ncapg2	1417926_at		21844	Tiam1	1418057_at , 1444373_at
215387	Ncaph	1423920_at		217169	Tns4	1439347_at
18003	Nedd9	1422818_at , 1437132_x_at
18005	Nek2	1417299_at , 1437580_s_at
59126	Nek6 /// LOC674247	1423596_at
381318	Nsl1	1455852_at
66977	Nuf2	1430811_a_at
108907	Nusap1	1416309_at
18426	Ovol1	1419051_at , 1419052_at
19361	Rad51	1418281_at
100088	Rcc1	1416962_at
108911	Rcc2	1426897_at , 1452226_at
72415	Sgol1	1418919_at , 1439510_at
14211	Smc2	1429658_a_at , 1429660_s_at , 1448635_at
54141	Spag5	1433892_at , 1433893_s_at
64707	Suv39h2	1422979_at , 1433996_at
68612	Ube2c	1452954_at
52696	Zwint	1429786_a_at
Functional category	DNA metabolic process
GO ID	0006259
Raw p-Value	4.5196e-24
Corrected p-Value	0.001
Number of genes	69
Frequency in set	0.0657
Gene ID	Gene Symbol	Probe ID
272551	4833427B12Rik	1428713_s_at , 1452881_at
209334	5830483C08Rik	1436654_at
99982	Aof2	1426761_at
11792	Apex1	1416135_at
66929	Asf1b	1423714_at
20877	Aurkb	1424128_x_at , 1451246_s_at
12144	Blm	1448953_at
12189	Brca1	1424629_at , 1443763_at
12416	Cbx2	1434116_at
12447	Ccne1	1416492_at , 1441910_x_at
12448	Ccne2	1422535_at
12544	Cdc45l	1416575_at
23834	Cdc6	1417019_a_at
67177	Cdt1	1424143_a_at , 1424144_at
12615	Cenpa	1450842_a_at
110749	Chaf1b	1423877_at
12649	Chek1	1439208_at , 1450677_at
269582	Clspn	1456280_at
27214	Dbf4	1418334_at
327762	Dna2l	1452210_at
13435	Dnmt3a	1423063_at , 1423065_at , 1460324_at
76843	Dtl	1434695_at , 1453753_at
268465	Eme1	1435054_at
26909	Exo1	1418026_at , 1418027_at
14056	Ezh2	1416544_at
237211	Fancb	1437780_at
69270	Gins1	1452598_at , 1457981_x_at
15270	H2afx	1416746_at
404634	H2afy2	1426363_x_at , 1421612_a_at
67552	H2afy3	1450307_x_at
15201	Hells	1417541_at , 1430139_at , 1453361_at
78303	Hist3h2ba	1449482_at
15364	Hmga2	1422851_at , 1446196_at , 1450780_s_at , 1450781_at
15354	Hmgb3	1416155_at
75605	Jarid1b	1427142_s_at
16881	Lig1	1416641_at
17216	Mcm2	1434079_s_at , 1448777_at
17215	Mcm3 /// LOC671904	1420028_s_at , 1426652_at
17218	Mcm5	1415945_at , 1436808_x_at
17219	Mcm6	1416251_at
17220	Mcm7	1416030_a_at
17685	Msh2	1416988_at
53605	Nap1l1	1420477_at
50927	Nasp	1416042_s_at
18392	Orc1l	1422663_at
56452	Orc6l	1417037_at
11545	Parp1	1422502_at
18973	Pole	1448650_a_at
19361	Rad51	1418281_at
19362	Rad51ap1	1417938_at , 1448899_s_at
19363	Rad51l1	1447108_at
19366	Rad54l	1450862_at
69263	Rfc3	1423700_at
106344	Rfc4	1424321_at , 1438161_s_at
72151	Rfc5	1452917_at
20133	Rrm1	1415878_at , 1448127_at
20135	Rrm2	1434437_x_at , 1448226_at
20588	Smarcc1	1423416_at , 1423417_at
57376	Smarce1	1422676_at
14211	Smc2	1429658_a_at , 1429660_s_at , 1448635_at
20937	Suv39h1	1427382_a_at
64707	Suv39h2	1422979_at , 1433996_at
21665	Tdg /// EG545124 /// LOC624784 /// LOC670176 /// LOC672659	1416790_a_at , 1435715_x_at , 1448462_at
21877	Tk1	1416258_at
21973	Top2a	1454694_a_at
18140	Uhrf1	1415810_at
22256	Ung	1425753_a_at
107823	Whsc1	1436036_at
74335	Xrcc3	1437623_x_at
Functional category	DNA replication
GO ID	0006260
Raw p-Value	6.47888e-22
Corrected p-Value	0.001
Number of genes	32
Frequency in set	0.0305
Gene ID	Gene Symbol	Probe ID
272551	4833427B12Rik	1428713_s_at , 1452881_at
12144	Blm	1448953_at
12189	Brca1	1424629_at , 1443763_at
12447	Ccne1	1416492_at , 1441910_x_at
12448	Ccne2	1422535_at
12544	Cdc45l	1416575_at
23834	Cdc6	1417019_a_at
67177	Cdt1	1424143_a_at , 1424144_at
110749	Chaf1b	1423877_at
269582	Clspn	1456280_at
27214	Dbf4	1418334_at
327762	Dna2l	1452210_at
76843	Dtl	1434695_at , 1453753_at
69270	Gins1	1452598_at , 1457981_x_at
16881	Lig1	1416641_at
17216	Mcm2	1434079_s_at , 1448777_at
17215	Mcm3 /// LOC671904	1420028_s_at , 1426652_at
17218	Mcm5	1415945_at , 1436808_x_at
17219	Mcm6	1416251_at
17220	Mcm7	1416030_a_at
17685	Msh2	1416988_at
50927	Nasp	1416042_s_at
18392	Orc1l	1422663_at
56452	Orc6l	1417037_at
18973	Pole	1448650_a_at
69263	Rfc3	1423700_at
106344	Rfc4	1424321_at , 1438161_s_at
72151	Rfc5	1452917_at
20133	Rrm1	1415878_at , 1448127_at
20135	Rrm2	1434437_x_at , 1448226_at
21665	Tdg /// EG545124 /// LOC624784 /// LOC670176 /// LOC672659	1416790_a_at , 1435715_x_at , 1448462_at
21877	Tk1	1416258_at
Functional category	ATP binding
GO ID	0005524
Raw p-Value	5.71874e-17
Corrected p-Value	0.001
Number of genes	91
Frequency in set	0.0867
Gene ID	Gene Symbol	Probe ID
11481	Acvr2b	1419140_at
11639	Ak3l1	1421830_at , 1450387_s_at
11783	Apaf1	1452870_at
70472	Atad2	1436174_at
20878	Aurka	1424511_at
20877	Aurkb	1424128_x_at , 1451246_s_at
333789	B3bp	1434394_at
269152	BC056349	1440990_at
12144	Blm	1448953_at
12235	Bub1	1424046_at , 1438571_at
12236	Bub1b	1416961_at , 1447362_at , 1447363_s_at
237877	C130052G03Rik	1435597_at
12287	Cacna1b	1436602_x_at , 1439612_at , 1460608_at
215303	Camk1g	1424633_at
12464	Cct4	1430034_at
12534	Cdc2a	1448314_at
23834	Cdc6	1417019_a_at
12545	Cdc7	1426002_a_at
12567	Cdk4	1422441_x_at , 1422439_a_at , 1422440_at
229841	Cenpe	1435005_at , 1439040_at
12638	Cftr	1420579_s_at
12649	Chek1	1439208_at , 1450677_at
214901	Chtf18	1452098_at
13178	Dck	1439012_a_at , 1449176_a_at
327762	Dna2l	1452210_at
226419	Dyrk3	1424229_at
13839	Epha5	1437920_at
13841	Epha7	1443485_at , 1451991_at , 1452380_at
13844	Ephb2	1425015_at , 1425016_at
13867	Erbb3	1434606_at
60530	Fignl1	1422430_at
15201	Hells	1417541_at , 1430139_at , 1453361_at
15258	Hipk2	1456022_at
26559	Hunk /// LOC630567	1418260_at
16551	Kif11	1435306_a_at , 1452314_at
228421	Kif18a	1424107_at
16561	Kif1b	1455182_at
19348	Kif20a	1449207_a_at
110033	Kif22	1423813_at , 1437716_x_at , 1451128_s_at
71819	Kif23	1453748_a_at , 1455990_at
73804	Kif2c	1437611_x_at , 1449060_at
16571	Kif4	1450692_at
16590	Kit	1452514_a_at , 1459588_at
16881	Lig1	1416641_at
338372	Map3k9	1455684_at
26414	Mapk10	1437195_x_at
50772	Mapk6	1419169_at
102626	Mapkapk3	1434815_a_at
67121	Mastl	1423524_at , 1423525_at , 1444725_at
17216	Mcm2	1434079_s_at , 1448777_at
17215	Mcm3 /// LOC671904	1420028_s_at , 1426652_at
17218	Mcm5	1415945_at , 1436808_x_at
17219	Mcm6	1416251_at
17220	Mcm7	1416030_a_at
17279	Melk	1416558_at
17685	Msh2	1416988_at
77579	Myh10	1452740_at
18005	Nek2	1417299_at , 1437580_s_at
59126	Nek6 /// LOC674247	1423596_at
56520	Nme4	1416798_a_at
27206	Nrk	1450078_at , 1450079_at
76826	Nubpl	1429278_at
18392	Orc1l	1422663_at
75735	Pank1	1418715_at
269224	Pask	1450993_at
52033	Pbk	1448627_s_at
228026	Pdk1	1423747_a_at , 1423748_at
18641	Pfkl	1439148_a_at , 1450269_a_at
18817	Plk1	1448191_at
20873	Plk4	1419838_s_at , 1426580_at
109242	Prnp	1446507_at
27041	RP23-336J1.4	1455060_at
19361	Rad51	1418281_at
19363	Rad51l1	1447108_at
19366	Rad54l	1450862_at
69263	Rfc3	1423700_at
106344	Rfc4	1424321_at , 1438161_s_at
72151	Rfc5	1452917_at
67071	Rps6ka6	1429759_at , 1429760_at
20133	Rrm1	1415878_at , 1448127_at
104175	Sbk1	1423978_at , 1451190_a_at
14211	Smc2	1429658_a_at , 1429660_s_at , 1448635_at
50850	Spast	1454794_at
20855	Stc1	1450448_at
21877	Tk1	1416258_at
21973	Top2a	1454694_a_at
69716	Trip13	1429294_at , 1429295_s_at
74044	Ttf2	1428522_at , 1452818_at
22137	Ttk	1442594_at , 1449171_at
22174	Tyro3	1425248_a_at
74335	Xrcc3	1437623_x_at
Functional category	multicellular organismal development
GO ID	0007275
Raw p-Value	4.08507e-16
Corrected p-Value	0.001
Number of genes	120
Frequency in set	0.1143
Gene ID	Gene Symbol	Probe ID
14025	2410127E16Rik /// Bcl11a	1457072_at
17126	7120426M23Rik	1442062_at
11481	Acvr2b	1419140_at
11658	Alcam	1426301_at , 1437466_at , 1437467_at
19378	Aldh1a2	1422789_at
56847	Aldh1a3	1417642_at , 1448789_at
11783	Apaf1	1452870_at
11864	Arnt2	1434028_at
12316	Aspm	1422814_at , 1452459_at
108105	B3gnt5	1420994_at
12043	Bcl2	1437122_at , 1457687_at
11799	Birc5	1424278_a_at
12449	Ccnf	1422513_at , 1443807_x_at
12479	Cd1d1	1449130_at , 1449131_s_at
102657	Cd276	1417599_at
12577	Cdkn1c	1417649_at
108000	Cenpf	1427161_at , 1458447_at
12814	Col11a1	1418599_at , 1449154_at
12904	Crabp2	1451191_at
18163	Ctnnd2	1422592_at
13052	Cxadr	1453282_at
93837	Dach2	1449823_at
56320	Dbn1	1426024_a_at
13176	Dcc	1440487_at
13193	Dcx	1418139_at
74754	Dhcr24	1418129_at , 1451895_a_at
13393	Dlx3	1450475_at
226419	Dyrk3	1424229_at
171211	Edaradd	1437800_at
13612	Edil3	1433474_at
13642	Efnb2	1419638_at
13841	Epha7	1443485_at , 1451991_at , 1452380_at
13844	Ephb2	1425015_at , 1425016_at
13867	Erbb3	1434606_at
14028	Evx1	1421627_at
26909	Exo1	1418026_at , 1418027_at
14056	Ezh2	1416544_at
14119	Fbn2	1454830_at , 1422831_at
14180	Fgf9	1438718_at
15376	Foxa2	1422833_at
114142	Foxp2	1440108_at
242022	Frem2	1457038_at
14432	Gap43	1423537_at
14585	Gfra1	1439015_at , 1450440_at
69270	Gins1	1452598_at , 1457981_x_at
14609	Gja1	1415800_at , 1437992_x_at , 1438650_x_at , 1438945_x_at , 1438973_x_at
14623	Gjb6	1448397_at
14634	Gli3	1455154_at , 1456067_at
14734	Gpc3	1443240_at , 1446525_at , 1450990_at
242443	Grin3a	1436575_at
57080	Gtf2ird1	1451899_a_at
15201	Hells	1417541_at , 1430139_at , 1453361_at
15203	Heph	1448696_at
15258	Hipk2	1456022_at
15354	Hmgb3	1416155_at
15357	Hmgcr	1427229_at
15394	Hoxa1	1420565_at
15429	Hoxd1	1420573_at
16002	Igf2	1448152_at
93842	Igsf9	1420518_a_at
16392	Isl1	1450723_at
16561	Kif1b	1455182_at
16590	Kit	1452514_a_at , 1459588_at
16664	Krt14	1460347_at
16667	Krt17	1423227_at
16687	Krt6a	1422783_a_at
20677	LOC672274	1433575_at , 1419155_a_at , 1419156_at
16869	Lhx1	1450428_at
16939	Lor	1420183_at , 1448745_s_at
17242	Mdk	1416006_at
70122	Mllt3	1429205_at
17685	Msh2	1416988_at
17702	Msx2	1438351_at , 1449559_at
17772	Mtm1	1434278_at
18109	Mycn	1417155_at
77579	Myh10	1452740_at
50927	Nasp	1416042_s_at
76044	Ncapg2	1417926_at
18040	Nefm	1422520_at
18111	Nnat	1423506_a_at
18189	Nrxn1	1454691_at
18191	Nrxn3	1433788_at
18141	Nup50	1422719_s_at
18426	Ovol1	1419051_at , 1419052_at
18511	Pax9	1442229_at
18516	Pbx3	1421193_a_at , 1440154_at , 1442270_at , 1447640_s_at
18799	Plcd1	1416675_s_at , 1448432_at
18844	Plxna1	1428623_at
71592	Pogk	1447864_s_at
26934	Racgap1	1421546_a_at , 1451358_a_at
218772	Rarb	1454906_at
19876	Robo1	1427231_at , 1459453_at
268902	Robo2	1458229_at
20289	Scx	1428983_at , 1456291_x_at
20348	Sema3c	1429348_at
108151	Sema3d	1429459_at , 1453148_at
20349	Sema3e	1419717_at
20350	Sema3f	1425840_a_at
26456	Sema4g	1449202_at
20377	Sfrp1	1428136_at
110809	Sfrs1	1430982_at
20474	Six4	1425767_a_at , 1439753_x_at
20563	Slit2	1424659_at , 1440650_at , 1442322_at , 1458140_at
17127	Smad3	1454960_at
20588	Smarcc1	1423416_at , 1423417_at
21335	Tacc3	1417450_a_at , 1455834_x_at
21816	Tgm1	1451416_a_at
21853	Timeless	1417587_at
230157	Tmeff1	1426649_at , 1441890_x_at
21928	Tnfaip2	1438855_x_at
21973	Top2a	1454694_a_at
22223	Uchl1	1448260_at
18140	Uhrf1	1415810_at
22253	Unc5c	1419592_at , 1439174_at , 1449522_at
22256	Ung	1425753_a_at
93840	Vangl2	1436118_at , 1455592_at
22420	Wnt6	1419708_at , 1435980_x_at
22422	Wnt7b	1420892_at
22431	Wt1	1425995_s_at
22701	Zfp41	1454927_at
Functional category	DNA binding
GO ID	0003677
Raw p-Value	6.16027e-15
Corrected p-Value	0.001
Number of genes	111
Frequency in set	0.1057
Gene ID	Gene Symbol	Probe ID
75317	4930547N16Rik	1435773_at
209334	5830483C08Rik	1436654_at
17126	7120426M23Rik	1442062_at
52024	Ankrd22	1453239_a_at
11792	Apex1	1416135_at
11864	Arnt2	1434028_at
20877	Aurkb	1424128_x_at , 1451246_s_at
70350	Basp1	1428572_at
12144	Blm	1448953_at
12173	Bnc1	1424890_at
12189	Brca1	1424629_at , 1443763_at
217653	C79407	1434767_at , 1458374_at
12416	Cbx2	1434116_at
12579	Cdkn2b	1449152_at
67177	Cdt1	1424143_a_at , 1424144_at
12615	Cenpa	1450842_a_at
269582	Clspn	1456280_at
432508	Cpsf6	1428234_at
93837	Dach2	1449823_at
13393	Dlx3	1450475_at
327762	Dna2l	1452210_at
13435	Dnmt3a	1423063_at , 1423065_at , 1460324_at
13557	E2f3	1434564_at
52679	E2f7	1437187_at
108961	E2f8	1436186_at
14028	Evx1	1421627_at
26909	Exo1	1418026_at , 1418027_at
14056	Ezh2	1416544_at
14284	Fosl2 /// LOC634417	1437247_at
15376	Foxa2	1422833_at
114142	Foxp2	1440108_at
14634	Gli3	1455154_at , 1456067_at
57080	Gtf2ird1	1451899_a_at
15270	H2afx	1416746_at
404634	H2afy2	1426363_x_at , 1421612_a_at
67552	H2afy3	1450307_x_at
15201	Hells	1417541_at , 1430139_at , 1453361_at
53417	Hif3a	1425428_at , 1446708_at
15258	Hipk2	1456022_at
78303	Hist3h2ba	1449482_at
15364	Hmga2	1422851_at , 1446196_at , 1450780_s_at , 1450781_at
15354	Hmgb3	1416155_at
15384	Hnrpab	1431349_at
15394	Hoxa1	1420565_at
15429	Hoxd1	1420573_at
16392	Isl1	1450723_at
75605	Jarid1b	1427142_s_at
16469	Jrk	1418409_at
110033	Kif22	1423813_at , 1437716_x_at , 1451128_s_at
16571	Kif4	1450692_at
20677	LOC672274	1433575_at , 1419155_a_at , 1419156_at
16869	Lhx1	1450428_at
16881	Lig1	1416641_at
17216	Mcm2	1434079_s_at , 1448777_at
17215	Mcm3 /// LOC671904	1420028_s_at , 1426652_at
17218	Mcm5	1415945_at , 1436808_x_at
17219	Mcm6	1416251_at
17220	Mcm7	1416030_a_at
17685	Msh2	1416988_at
17702	Msx2	1438351_at , 1449559_at
17863	Myb	1421317_x_at , 1450194_a_at
16918	Mycl1	1434777_at
18109	Mycn	1417155_at
17876	Myef2	1425350_a_at
18025	Nfe2l3	1417520_at
18392	Orc1l	1422663_at
56452	Orc6l	1417037_at
18426	Ovol1	1419051_at , 1419052_at
11545	Parp1	1422502_at
18511	Pax9	1442229_at
18516	Pbx3	1421193_a_at , 1440154_at , 1442270_at , 1447640_s_at
22634	Plagl1	1426208_x_at
54711	Plagl2	1417517_at , 1417519_at
71592	Pogk	1447864_s_at
18973	Pole	1448650_a_at
67005	Polr3k	1439266_a_at
27041	RP23-336J1.4	1455060_at
19361	Rad51	1418281_at
19362	Rad51ap1	1417938_at , 1448899_s_at
19363	Rad51l1	1447108_at
19366	Rad54l	1450862_at
218772	Rarb	1454906_at
100088	Rcc1	1416962_at
69263	Rfc3	1423700_at
106344	Rfc4	1424321_at , 1438161_s_at
20289	Scx	1428983_at , 1456291_x_at
20474	Six4	1425767_a_at , 1439753_x_at
17127	Smad3	1454960_at
20588	Smarcc1	1423416_at , 1423417_at
57376	Smarce1	1422676_at
20666	Sox11	1429051_s_at , 1429372_at , 1431225_at , 1436790_a_at , 1453002_at , 1453125_at
20667	Sox12	1439754_at
83395	Sp6	1437788_at
21423	Tcfe2a	1426297_at , 1427764_a_at
21665	Tdg /// EG545124 /// LOC624784 /// LOC670176 /// LOC672659	1416790_a_at , 1435715_x_at , 1448462_at
21677	Tead2	1448519_at
228839	Tgif2	1434400_at
21853	Timeless	1417587_at
21973	Top2a	1454694_a_at
74044	Ttf2	1428522_at , 1452818_at
18140	Uhrf1	1415810_at
218973	Wdhd1	1435114_at
107823	Whsc1	1436036_at
22431	Wt1	1425995_s_at
74335	Xrcc3	1437623_x_at
80892	Zfhx4	1437556_at
101095	Zfp282	1424297_at
22701	Zfp41	1454927_at
98403	Zfp451	1455943_at , 1456415_at
22775	Zik1	1433946_at
74570	Zkscan1	1429152_at
Functional category	intracellular organelle part
GO ID	0044446
Raw p-Value	5.6637e-13
Corrected p-Value	0.001
Number of genes	120
Frequency in set	0.1143
Gene ID	Gene Symbol	Probe ID
72155	2610510J17Rik	1452305_s_at
17126	7120426M23Rik	1442062_at
69928	Apitd1	1453067_at
11864	Arnt2	1434028_at
66929	Asf1b	1423714_at
12316	Aspm	1422814_at , 1452459_at
20877	Aurkb	1424128_x_at , 1451246_s_at
269152	BC056349	1440990_at
71911	Bdh1	1426959_at
11799	Birc5	1424278_a_at
12144	Blm	1448953_at
171543	Bmf	1454880_s_at
12189	Brca1	1424629_at , 1443763_at
12235	Bub1	1424046_at , 1438571_at
12236	Bub1b	1416961_at , 1447362_at , 1447363_s_at
12416	Cbx2	1434116_at
23834	Cdc6	1417019_a_at
52276	Cdca8	1428480_at , 1428481_s_at , 1436847_s_at
12567	Cdk4	1422441_x_at , 1422439_a_at , 1422440_at
12615	Cenpa	1450842_a_at
229841	Cenpe	1435005_at , 1439040_at
108000	Cenpf	1427161_at , 1458447_at
26886	Cenph	1422016_a_at
102920	Cenpi	1436723_at
60411	Cenpk	1418264_at , 1457001_at
66336	Cenpp	1429095_at , 1432361_a_at
12649	Chek1	1439208_at , 1450677_at
80986	Ckap2	1434748_at
13193	Dcx	1418139_at
13393	Dlx3	1450475_at
110084	Dnahc1	1434594_at
13435	Dnmt3a	1423063_at , 1423065_at , 1460324_at
13557	E2f3	1434564_at
78798	Eml4	1447838_x_at
14056	Ezh2	1416544_at
14263	Fmo5	1421709_a_at , 1450332_s_at
14634	Gli3	1455154_at , 1456067_at
29870	Gtse1	1416969_at
15270	H2afx	1416746_at
404634	H2afy2	1426363_x_at , 1421612_a_at
67552	H2afy3	1450307_x_at
15201	Hells	1417541_at , 1430139_at , 1453361_at
15258	Hipk2	1456022_at
78303	Hist3h2ba	1449482_at
15364	Hmga2	1422851_at , 1446196_at , 1450780_s_at , 1450781_at
15354	Hmgb3	1416155_at
15357	Hmgcr	1427229_at
15382	Hnrpa1	1423531_a_at
15394	Hoxa1	1420565_at
15429	Hoxd1	1420573_at
16319	Incenp	1423092_at , 1439436_x_at
16469	Jrk	1418409_at
16551	Kif11	1435306_a_at , 1452314_at
228421	Kif18a	1424107_at
16561	Kif1b	1455182_at
19348	Kif20a	1449207_a_at
110033	Kif22	1423813_at , 1437716_x_at , 1451128_s_at
71819	Kif23	1453748_a_at , 1455990_at
73804	Kif2c	1437611_x_at , 1449060_at
16571	Kif4	1450692_at
67052	Kntc2	1417445_at
16647	Kpna2 /// LOC670551 /// LOC671639	1415860_at
16678	Krt1	1422481_at
16664	Krt14	1460347_at
16667	Krt17	1423227_at
16687	Krt6a	1422783_a_at
109052	Krt75	1427378_at
20677	LOC672274	1433575_at , 1419155_a_at , 1419156_at
16869	Lhx1	1450428_at
16906	Lmnb1	1423521_at
56150	Mad2l1	1422460_at
17216	Mcm2	1434079_s_at , 1448777_at
17345	Mki67 /// LOC638774	1426817_at
71876	Mlf1ip	1428518_at
17685	Msh2	1416988_at
17702	Msx2	1438351_at , 1449559_at
213582	Mtap9	1440231_at
77579	Myh10	1452740_at
18040	Nefm	1422520_at
18005	Nek2	1417299_at , 1437580_s_at
66977	Nuf2	1430811_a_at
18141	Nup50	1422719_s_at
18226	Nup62	1415925_a_at , 1415926_at
108907	Nusap1	1416309_at
56452	Orc6l	1417037_at
72333	Palld	1440635_at
18511	Pax9	1442229_at
18516	Pbx3	1421193_a_at , 1440154_at , 1442270_at , 1447640_s_at
233406	Prc1	1423774_a_at , 1423775_s_at
109242	Prnp	1446507_at
19361	Rad51	1418281_at
108911	Rcc2	1426897_at , 1452226_at
106344	Rfc4	1424321_at , 1438161_s_at
110809	Sfrs1	1430982_at
72415	Sgol1	1418919_at , 1439510_at
68549	Sgol2	1437370_at
50799	Slc25a13	1449481_at
53945	Slc40a1	1417061_at , 1448566_at
20588	Smarcc1	1423416_at , 1423417_at
57376	Smarce1	1422676_at
20666	Sox11	1429051_s_at , 1429372_at , 1431225_at , 1436790_a_at , 1453002_at , 1453125_at
20667	Sox12	1439754_at
54141	Spag5	1433892_at , 1433893_s_at
20937	Suv39h1	1427382_a_at
64707	Suv39h2	1422979_at , 1433996_at
110058	Syt17	1433909_at
21335	Tacc3	1417450_a_at , 1455834_x_at
21423	Tcfe2a	1426297_at , 1427764_a_at
21665	Tdg /// EG545124 /// LOC624784 /// LOC670176 /// LOC672659	1416790_a_at , 1435715_x_at , 1448462_at
21677	Tead2	1448519_at
72787	Tmem48	1433813_at
21973	Top2a	1454694_a_at
72119	Tpx2	1428104_at , 1428105_at
74044	Ttf2	1428522_at , 1452818_at
73710	Tubb2b	1452679_at
22154	Tubb5	1416256_a_at
71924	Tube1	1431873_a_at
101095	Zfp282	1424297_at
68014	Zwilch	1416757_at
52696	Zwint	1429786_a_at
Functional category	anatomical structure morphogenesis
GO ID	0009653
Raw p-Value	2.01187e-11
Corrected p-Value	0.001
Number of genes	68
Frequency in set	0.0648
Gene ID	Gene Symbol	Probe ID
17126	7120426M23Rik	1442062_at
11481	Acvr2b	1419140_at
11658	Alcam	1426301_at , 1437466_at , 1437467_at
19378	Aldh1a2	1422789_at
56847	Aldh1a3	1417642_at , 1448789_at
11783	Apaf1	1452870_at
12043	Bcl2	1437122_at , 1457687_at
12449	Ccnf	1422513_at , 1443807_x_at
12904	Crabp2	1451191_at
13193	Dcx	1418139_at
171211	Edaradd	1437800_at
13642	Efnb2	1419638_at
13841	Epha7	1443485_at , 1451991_at , 1452380_at
13844	Ephb2	1425015_at , 1425016_at
14119	Fbn2	1454830_at , 1422831_at
14180	Fgf9	1438718_at
14268	Fn1	1437218_at
15376	Foxa2	1422833_at
231470	Fras1	1439019_at , 1440765_at
242022	Frem2	1457038_at
14432	Gap43	1423537_at
14585	Gfra1	1439015_at , 1450440_at
14609	Gja1	1415800_at , 1437992_x_at , 1438650_x_at , 1438945_x_at , 1438973_x_at
14623	Gjb6	1448397_at
14634	Gli3	1455154_at , 1456067_at
14734	Gpc3	1443240_at , 1446525_at , 1450990_at
242443	Grin3a	1436575_at
15394	Hoxa1	1420565_at
15429	Hoxd1	1420573_at
16002	Igf2	1448152_at
16008	Igfbp2	1454159_a_at
93842	Igsf9	1420518_a_at
16392	Isl1	1450723_at
16664	Krt14	1460347_at
16667	Krt17	1423227_at
16687	Krt6a	1422783_a_at
16869	Lhx1	1450428_at
16939	Lor	1420183_at , 1448745_s_at
17702	Msx2	1438351_at , 1449559_at
18109	Mycn	1417155_at
77579	Myh10	1452740_at
18003	Nedd9	1422818_at , 1437132_x_at
18040	Nefm	1422520_at
50490	Nox4	1451827_a_at
18141	Nup50	1422719_s_at
18511	Pax9	1442229_at
18799	Plcd1	1416675_s_at , 1448432_at
218772	Rarb	1454906_at
19876	Robo1	1427231_at , 1459453_at
268902	Robo2	1458229_at
20348	Sema3c	1429348_at
20350	Sema3f	1425840_a_at
20474	Six4	1425767_a_at , 1439753_x_at
20563	Slit2	1424659_at , 1440650_at , 1442322_at , 1458140_at
17127	Smad3	1454960_at
20588	Smarcc1	1423416_at , 1423417_at
21816	Tgm1	1451416_a_at
21853	Timeless	1417587_at
21928	Tnfaip2	1438855_x_at
71924	Tube1	1431873_a_at
22193	Ube2e3	1448671_at
22223	Uchl1	1448260_at
93840	Vangl2	1436118_at , 1455592_at
57257	Vav3	1417122_at
22420	Wnt6	1419708_at , 1435980_x_at
22422	Wnt7b	1420892_at
22431	Wt1	1425995_s_at
22401	Zmat3	1449353_at
Functional category	response to DNA damage stimulus
GO ID	0006974
Raw p-Value	3.94094e-11
Corrected p-Value	0.001
Number of genes	28
Frequency in set	0.0267
Gene ID	Gene Symbol	Probe ID
209334	5830483C08Rik	1436654_at
11792	Apex1	1416135_at
12144	Blm	1448953_at
12189	Brca1	1424629_at , 1443763_at
12534	Cdc2a	1448314_at
110749	Chaf1b	1423877_at
12649	Chek1	1439208_at , 1450677_at
269582	Clspn	1456280_at
76843	Dtl	1434695_at , 1453753_at
268465	Eme1	1435054_at
26909	Exo1	1418026_at , 1418027_at
237211	Fancb	1437780_at
15270	H2afx	1416746_at
15258	Hipk2	1456022_at
16881	Lig1	1416641_at
17319	Mif	1416335_at
17685	Msh2	1416988_at
11545	Parp1	1422502_at
18973	Pole	1448650_a_at
19361	Rad51	1418281_at
19362	Rad51ap1	1417938_at , 1448899_s_at
19363	Rad51l1	1447108_at
19366	Rad54l	1450862_at
72151	Rfc5	1452917_at
21665	Tdg /// EG545124 /// LOC624784 /// LOC670176 /// LOC672659	1416790_a_at , 1435715_x_at , 1448462_at
18140	Uhrf1	1415810_at
22256	Ung	1425753_a_at
74335	Xrcc3	1437623_x_at
Functional category	cytoskeletal part
GO ID	0044430
Raw p-Value	5.08276e-11
Corrected p-Value	0.001
Number of genes	43
Frequency in set	0.0409
Gene ID	Gene Symbol	Probe ID
12316	Aspm	1422814_at , 1452459_at
269152	BC056349	1440990_at
171543	Bmf	1454880_s_at
12189	Brca1	1424629_at , 1443763_at
23834	Cdc6	1417019_a_at
229841	Cenpe	1435005_at , 1439040_at
80986	Ckap2	1434748_at
13193	Dcx	1418139_at
110084	Dnahc1	1434594_at
78798	Eml4	1447838_x_at
29870	Gtse1	1416969_at
16319	Incenp	1423092_at , 1439436_x_at
16551	Kif11	1435306_a_at , 1452314_at
228421	Kif18a	1424107_at
16561	Kif1b	1455182_at
19348	Kif20a	1449207_a_at
110033	Kif22	1423813_at , 1437716_x_at , 1451128_s_at
71819	Kif23	1453748_a_at , 1455990_at
73804	Kif2c	1437611_x_at , 1449060_at
16571	Kif4	1450692_at
16678	Krt1	1422481_at
16664	Krt14	1460347_at
16667	Krt17	1423227_at
16687	Krt6a	1422783_a_at
109052	Krt75	1427378_at
16906	Lmnb1	1423521_at
56150	Mad2l1	1422460_at
213582	Mtap9	1440231_at
77579	Myh10	1452740_at
18040	Nefm	1422520_at
18005	Nek2	1417299_at , 1437580_s_at
108907	Nusap1	1416309_at
72333	Palld	1440635_at
233406	Prc1	1423774_a_at , 1423775_s_at
109242	Prnp	1446507_at
108911	Rcc2	1426897_at , 1452226_at
54141	Spag5	1433892_at , 1433893_s_at
21335	Tacc3	1417450_a_at , 1455834_x_at
72119	Tpx2	1428104_at , 1428105_at
73710	Tubb2b	1452679_at
22154	Tubb5	1416256_a_at
71924	Tube1	1431873_a_at
101095	Zfp282	1424297_at
Functional category	organelle organization and biogenesis
GO ID	0006996
Raw p-Value	3.97283e-10
Corrected p-Value	0.001
Number of genes	63
Frequency in set	0.06
Gene ID	Gene Symbol	Probe ID
99982	Aof2	1426761_at
66929	Asf1b	1423714_at
12043	Bcl2	1437122_at , 1457687_at
11799	Birc5	1424278_a_at
12189	Brca1	1424629_at , 1443763_at
12416	Cbx2	1434116_at
12615	Cenpa	1450842_a_at
229841	Cenpe	1435005_at , 1439040_at
26886	Cenph	1422016_a_at
13052	Cxadr	1453282_at
56320	Dbn1	1426024_a_at
110084	Dnahc1	1434594_at
13435	Dnmt3a	1423063_at , 1423065_at , 1460324_at
13823	Epb4.1l3	1419062_at , 1426010_a_at , 1440595_at
105988	Espl1	1433862_at
14056	Ezh2	1416544_at
15270	H2afx	1416746_at
404634	H2afy2	1426363_x_at , 1421612_a_at
67552	H2afy3	1450307_x_at
15201	Hells	1417541_at , 1430139_at , 1453361_at
78303	Hist3h2ba	1449482_at
15364	Hmga2	1422851_at , 1446196_at , 1450780_s_at , 1450781_at
75605	Jarid1b	1427142_s_at
16551	Kif11	1435306_a_at , 1452314_at
228421	Kif18a	1424107_at
16561	Kif1b	1455182_at
19348	Kif20a	1449207_a_at
110033	Kif22	1423813_at , 1437716_x_at , 1451128_s_at
73804	Kif2c	1437611_x_at , 1449060_at
16571	Kif4	1450692_at
16678	Krt1	1422481_at
16664	Krt14	1460347_at
16667	Krt17	1423227_at
16687	Krt6a	1422783_a_at
56150	Mad2l1	1422460_at
17216	Mcm2	1434079_s_at , 1448777_at
77579	Myh10	1452740_at
53605	Nap1l1	1420477_at
50927	Nasp	1416042_s_at
68298	Ncapd2	1423847_at
76044	Ncapg2	1417926_at
215387	Ncaph	1423920_at
18040	Nefm	1422520_at
18005	Nek2	1417299_at , 1437580_s_at
66977	Nuf2	1430811_a_at
108907	Nusap1	1416309_at
11545	Parp1	1422502_at
26875	Pclo	1419392_at
18645	Pfn2	1418209_a_at , 1418210_at
109242	Prnp	1446507_at
20588	Smarcc1	1423416_at , 1423417_at
57376	Smarce1	1422676_at
14211	Smc2	1429658_a_at , 1429660_s_at , 1448635_at
20937	Suv39h1	1427382_a_at
64707	Suv39h2	1422979_at , 1433996_at
21973	Top2a	1454694_a_at
72119	Tpx2	1428104_at , 1428105_at
73710	Tubb2b	1452679_at
22154	Tubb5	1416256_a_at
71924	Tube1	1431873_a_at
22223	Uchl1	1448260_at
107823	Whsc1	1436036_at
101095	Zfp282	1424297_at
Functional category	chromosome organization and biogenesis
GO ID	0051276
Raw p-Value	9.79264e-10
Corrected p-Value	0.001
Number of genes	31
Frequency in set	0.0295
Gene ID	Gene Symbol	Probe ID
99982	Aof2	1426761_at
66929	Asf1b	1423714_at
12416	Cbx2	1434116_at
12615	Cenpa	1450842_a_at
26886	Cenph	1422016_a_at
13435	Dnmt3a	1423063_at , 1423065_at , 1460324_at
14056	Ezh2	1416544_at
15270	H2afx	1416746_at
404634	H2afy2	1426363_x_at , 1421612_a_at
67552	H2afy3	1450307_x_at
15201	Hells	1417541_at , 1430139_at , 1453361_at
78303	Hist3h2ba	1449482_at
15364	Hmga2	1422851_at , 1446196_at , 1450780_s_at , 1450781_at
75605	Jarid1b	1427142_s_at
56150	Mad2l1	1422460_at
17216	Mcm2	1434079_s_at , 1448777_at
53605	Nap1l1	1420477_at
50927	Nasp	1416042_s_at
68298	Ncapd2	1423847_at
76044	Ncapg2	1417926_at
215387	Ncaph	1423920_at
18005	Nek2	1417299_at , 1437580_s_at
108907	Nusap1	1416309_at
11545	Parp1	1422502_at
20588	Smarcc1	1423416_at , 1423417_at
57376	Smarce1	1422676_at
14211	Smc2	1429658_a_at , 1429660_s_at , 1448635_at
20937	Suv39h1	1427382_a_at
64707	Suv39h2	1422979_at , 1433996_at
21973	Top2a	1454694_a_at
107823	Whsc1	1436036_at
Functional category	embryonic development
GO ID	0009790
Raw p-Value	5.75705e-09
Corrected p-Value	0.001
Number of genes	34
Frequency in set	0.0324
Gene ID	Gene Symbol	Probe ID
17126	7120426M23Rik	1442062_at
11481	Acvr2b	1419140_at
19378	Aldh1a2	1422789_at
56847	Aldh1a3	1417642_at , 1448789_at
11783	Apaf1	1452870_at
11864	Arnt2	1434028_at
11799	Birc5	1424278_a_at
12904	Crabp2	1451191_at
14119	Fbn2	1454830_at , 1422831_at
14180	Fgf9	1438718_at
114142	Foxp2	1440108_at
69270	Gins1	1452598_at , 1457981_x_at
14609	Gja1	1415800_at , 1437992_x_at , 1438650_x_at , 1438945_x_at , 1438973_x_at
14623	Gjb6	1448397_at
14634	Gli3	1455154_at , 1456067_at
15357	Hmgcr	1427229_at
15394	Hoxa1	1420565_at
16561	Kif1b	1455182_at
16869	Lhx1	1450428_at
70122	Mllt3	1429205_at
17685	Msh2	1416988_at
17702	Msx2	1438351_at , 1449559_at
77579	Myh10	1452740_at
50927	Nasp	1416042_s_at
76044	Ncapg2	1417926_at
18141	Nup50	1422719_s_at
26934	Racgap1	1421546_a_at , 1451358_a_at
218772	Rarb	1454906_at
20377	Sfrp1	1428136_at
110809	Sfrs1	1430982_at
20474	Six4	1425767_a_at , 1439753_x_at
17127	Smad3	1454960_at
21973	Top2a	1454694_a_at
93840	Vangl2	1436118_at , 1455592_at
Functional category	kinase activity
GO ID	0016301
Raw p-Value	7.04369e-09
Corrected p-Value	0.001
Number of genes	56
Frequency in set	0.0533
Gene ID	Gene Symbol	Probe ID
11481	Acvr2b	1419140_at
11639	Ak3l1	1421830_at , 1450387_s_at
11864	Arnt2	1434028_at
20878	Aurka	1424511_at
20877	Aurkb	1424128_x_at , 1451246_s_at
333789	B3bp	1434394_at
12235	Bub1	1424046_at , 1438571_at
12236	Bub1b	1416961_at , 1447362_at , 1447363_s_at
215303	Camk1g	1424633_at
268697	Ccnb1	1419943_s_at
12447	Ccne1	1416492_at , 1441910_x_at
12534	Cdc2a	1448314_at
12545	Cdc7	1426002_a_at
12567	Cdk4	1422441_x_at , 1422439_a_at , 1422440_at
12577	Cdkn1c	1417649_at
12579	Cdkn2b	1449152_at
72391	Cdkn3	1430574_at
12649	Chek1	1439208_at , 1450677_at
54124	Cks1b	1448441_at
27214	Dbf4	1418334_at
68087	Dcakd	1460205_at
13178	Dck	1439012_a_at , 1449176_a_at
70686	Dusp16	1418401_a_at
75590	Dusp9	1433845_x_at , 1454737_at
226419	Dyrk3	1424229_at
13839	Epha5	1437920_at
13841	Epha7	1443485_at , 1451991_at , 1452380_at
13844	Ephb2	1425015_at , 1425016_at
13867	Erbb3	1434606_at
15258	Hipk2	1456022_at
26559	Hunk /// LOC630567	1418260_at
16590	Kit	1452514_a_at , 1459588_at
338372	Map3k9	1455684_at
26414	Mapk10	1437195_x_at
50772	Mapk6	1419169_at
102626	Mapkapk3	1434815_a_at
67121	Mastl	1423524_at , 1423525_at , 1444725_at
17279	Melk	1416558_at
18005	Nek2	1417299_at , 1437580_s_at
59126	Nek6 /// LOC674247	1423596_at
56520	Nme4	1416798_a_at
27206	Nrk	1450078_at , 1450079_at
75735	Pank1	1418715_at
269224	Pask	1450993_at
52033	Pbk	1448627_s_at
228026	Pdk1	1423747_a_at , 1423748_at
18641	Pfkl	1439148_a_at , 1450269_a_at
18817	Plk1	1448191_at
20873	Plk4	1419838_s_at , 1426580_at
67071	Rps6ka6	1429759_at , 1429760_at
104175	Sbk1	1423978_at , 1451190_a_at
27401	Skp2	1418969_at , 1436000_a_at , 1437033_a_at , 1460247_a_at
20855	Stc1	1450448_at
21877	Tk1	1416258_at
22137	Ttk	1442594_at , 1449171_at
22174	Tyro3	1425248_a_at
Functional category	cellular developmental process
GO ID	0048869
Raw p-Value	7.90315e-08
Corrected p-Value	0.001
Number of genes	91
Frequency in set	0.0867
Gene ID	Gene Symbol	Probe ID
14025	2410127E16Rik /// Bcl11a	1457072_at
17126	7120426M23Rik	1442062_at
11609	Agtr2	1415832_at
11658	Alcam	1426301_at , 1437466_at , 1437467_at
19378	Aldh1a2	1422789_at
56847	Aldh1a3	1417642_at , 1448789_at
11783	Apaf1	1452870_at
66929	Asf1b	1423714_at
12316	Aspm	1422814_at , 1452459_at
207785	BC035295	1434532_at
12043	Bcl2	1437122_at , 1457687_at
12125	Bcl2l11	1435448_at , 1435449_at , 1456005_a_at
12055	Bcl7c	1446516_at
11799	Birc5	1424278_a_at
171543	Bmf	1454880_s_at
12189	Brca1	1424629_at , 1443763_at
12236	Bub1b	1416961_at , 1447362_at , 1447363_s_at
12479	Cd1d1	1449130_at , 1449131_s_at
102657	Cd276	1417599_at
12577	Cdkn1c	1417649_at
12615	Cenpa	1450842_a_at
80986	Ckap2	1434748_at
56320	Dbn1	1426024_a_at
13176	Dcc	1440487_at
13193	Dcx	1418139_at
13435	Dnmt3a	1423063_at , 1423065_at , 1460324_at
226419	Dyrk3	1424229_at
171211	Edaradd	1437800_at
13642	Efnb2	1419638_at
13841	Epha7	1443485_at , 1451991_at , 1452380_at
13844	Ephb2	1425015_at , 1425016_at
14056	Ezh2	1416544_at
67141	Fbxo5	1429499_at
14180	Fgf9	1438718_at
14268	Fn1	1437218_at
15376	Foxa2	1422833_at
14432	Gap43	1423537_at
14609	Gja1	1415800_at , 1437992_x_at , 1438650_x_at , 1438945_x_at , 1438973_x_at
14634	Gli3	1455154_at , 1456067_at
242443	Grin3a	1436575_at
15270	H2afx	1416746_at
404634	H2afy2	1426363_x_at , 1421612_a_at
15201	Hells	1417541_at , 1430139_at , 1453361_at
15203	Heph	1448696_at
15258	Hipk2	1456022_at
78303	Hist3h2ba	1449482_at
15354	Hmgb3	1416155_at
15384	Hnrpab	1431349_at
93842	Igsf9	1420518_a_at
16392	Isl1	1450723_at
16590	Kit	1452514_a_at , 1459588_at
16667	Krt17	1423227_at
16687	Krt6a	1422783_a_at
16939	Lor	1420183_at , 1448745_s_at
17216	Mcm2	1434079_s_at , 1448777_at
17242	Mdk	1416006_at
17685	Msh2	1416988_at
77579	Myh10	1452740_at
53605	Nap1l1	1420477_at
18040	Nefm	1422520_at
59126	Nek6 /// LOC674247	1423596_at
18616	Peg3	1417355_at , 1417356_at , 1433924_at
54711	Plagl2	1417517_at , 1417519_at
26934	Racgap1	1421546_a_at , 1451358_a_at
218772	Rarb	1454906_at
19876	Robo1	1427231_at , 1459453_at
268902	Robo2	1458229_at
20348	Sema3c	1429348_at
108151	Sema3d	1429459_at , 1453148_at
20349	Sema3e	1419717_at
20350	Sema3f	1425840_a_at
26456	Sema4g	1449202_at
20377	Sfrp1	1428136_at
110809	Sfrs1	1430982_at
30954	Siva1	1418377_a_at
20474	Six4	1425767_a_at , 1439753_x_at
27401	Skp2	1418969_at , 1436000_a_at , 1437033_a_at , 1460247_a_at
20563	Slit2	1424659_at , 1440650_at , 1442322_at , 1458140_at
17127	Smad3	1454960_at
240725	Sulf1	1436319_at
20937	Suv39h1	1427382_a_at
64707	Suv39h2	1422979_at , 1433996_at
21816	Tgm1	1451416_a_at
21928	Tnfaip2	1438855_x_at
72119	Tpx2	1428104_at , 1428105_at
22154	Tubb5	1416256_a_at
22223	Uchl1	1448260_at
22253	Unc5c	1419592_at , 1439174_at , 1449522_at
22422	Wnt7b	1420892_at
22431	Wt1	1425995_s_at
22701	Zfp41	1454927_at
Functional category	DNA recombination
GO ID	0006310
Raw p-Value	4.16965e-07
Corrected p-Value	0.001
Number of genes	12
Frequency in set	0.0114
Gene ID	Gene Symbol	Probe ID
12144	Blm	1448953_at
268465	Eme1	1435054_at
26909	Exo1	1418026_at , 1418027_at
15270	H2afx	1416746_at
16881	Lig1	1416641_at
17685	Msh2	1416988_at
19361	Rad51	1418281_at
19362	Rad51ap1	1417938_at , 1448899_s_at
19363	Rad51l1	1447108_at
19366	Rad54l	1450862_at
22256	Ung	1425753_a_at
74335	Xrcc3	1437623_x_at
Functional category	phosphorus metabolic process
GO ID	0006793
Raw p-Value	2.05636e-07
Corrected p-Value	0.001
Number of genes	48
Frequency in set	0.0457
Gene ID	Gene Symbol	Probe ID
17126	7120426M23Rik	1442062_at
11481	Acvr2b	1419140_at
20878	Aurka	1424511_at
20877	Aurkb	1424128_x_at , 1451246_s_at
12235	Bub1	1424046_at , 1438571_at
12236	Bub1b	1416961_at , 1447362_at , 1447363_s_at
215303	Camk1g	1424633_at
268697	Ccnb1	1419943_s_at
12447	Ccne1	1416492_at , 1441910_x_at
218294	Cdc14b	1429418_at , 1437070_at
12532	Cdc25c	1422252_a_at
12534	Cdc2a	1448314_at
12545	Cdc7	1426002_a_at
12567	Cdk4	1422441_x_at , 1422439_a_at , 1422440_at
12649	Chek1	1439208_at , 1450677_at
72685	Dnajc6	1433596_at
319520	Dusp4	1428834_at
226419	Dyrk3	1424229_at
13839	Epha5	1437920_at
13841	Epha7	1443485_at , 1451991_at , 1452380_at
13844	Ephb2	1425015_at , 1425016_at
13867	Erbb3	1434606_at
15258	Hipk2	1456022_at
26559	Hunk /// LOC630567	1418260_at
16590	Kit	1452514_a_at , 1459588_at
338372	Map3k9	1455684_at
26414	Mapk10	1437195_x_at
50772	Mapk6	1419169_at
102626	Mapkapk3	1434815_a_at
67121	Mastl	1423524_at , 1423525_at , 1444725_at
17279	Melk	1416558_at
17685	Msh2	1416988_at
17772	Mtm1	1434278_at
18005	Nek2	1417299_at , 1437580_s_at
59126	Nek6 /// LOC674247	1423596_at
27206	Nrk	1450078_at , 1450079_at
269224	Pask	1450993_at
52033	Pbk	1448627_s_at
228026	Pdk1	1423747_a_at , 1423748_at
18817	Plk1	1448191_at
20873	Plk4	1419838_s_at , 1426580_at
19266	Ptprd	1445767_at
67071	Rps6ka6	1429759_at , 1429760_at
104175	Sbk1	1423978_at , 1451190_a_at
17127	Smad3	1454960_at
20855	Stc1	1450448_at
22137	Ttk	1442594_at , 1449171_at
22174	Tyro3	1425248_a_at
Functional category	cell proliferation
GO ID	0008283
Raw p-Value	1.52968e-07
Corrected p-Value	0.001
Number of genes	33
Frequency in set	0.0314
Gene ID	Gene Symbol	Probe ID
19378	Aldh1a2	1422789_at
12043	Bcl2	1437122_at , 1457687_at
102657	Cd276	1417599_at
66953	Cdca7	1428069_at
12567	Cdk4	1422441_x_at , 1422439_a_at , 1422440_at
114570	Crip3	1451410_a_at
13557	E2f3	1434564_at
52679	E2f7	1437187_at
108961	E2f8	1436186_at
14180	Fgf9	1438718_at
114142	Foxp2	1440108_at
69270	Gins1	1452598_at , 1457981_x_at
14634	Gli3	1455154_at , 1456067_at
14734	Gpc3	1443240_at , 1446525_at , 1450990_at
15201	Hells	1417541_at , 1430139_at , 1453361_at
15258	Hipk2	1456022_at
16002	Igf2	1448152_at
16590	Kit	1452514_a_at , 1459588_at
17220	Mcm7	1416030_a_at
17242	Mdk	1416006_at
17319	Mif	1416335_at
17345	Mki67 /// LOC638774	1426817_at
18109	Mycn	1417155_at
77579	Myh10	1452740_at
50927	Nasp	1416042_s_at
76044	Ncapg2	1417926_at
50490	Nox4	1451827_a_at
18226	Nup62	1415925_a_at , 1415926_at
26934	Racgap1	1421546_a_at , 1451358_a_at
17127	Smad3	1454960_at
68612	Ube2c	1452954_at
22223	Uchl1	1448260_at
18140	Uhrf1	1415810_at
