# Supplementary material for: Molecular Signatures of Prostate Stem Cells Reveal Novel Signaling Pathways and Provide Insights into Prostate Cancer
Source: PLoS One. 2009 May 29;4(5):e5722. doi: 10.1371/journal.pone.0005722 (PMC2684642; doi:10.1371/journal.pone.0005722)
Supplement: Table S9 — Self-renewal genes that are up-regulated in UGE cells. A list of genes whose elevated expression is associated with NSC self-renewal [19] was compared with the list of significantly over-expressed genes in UGE cells. The table represents those genes that were mutually expressed. (0.10 MB XLS) [file pone.0005722.s010.xls]

## Sheet: UGE UpReg Self-Renewal Genes
Probe Set ID	Unigene(Avadis)	GO(Avadis)	Gene Title	Gene Symbol	UGE1	UGE2	UGE3	SChi1	SChi3	SChi4	SClo1	SClo2	SClo4	SClo5	SCng1	SCng2	SCng4	SCng5	Chromosome Number(Avadis)	Chromosome Start Index(Avadis)	Chromosome End Index(Avadis)	Entrez Gene	Ensembl
1415810_at	Mm.42196	GO:0006281|GO:0006350|GO:0006355|GO:0006355|GO:0006464|GO:0006512|GO:0006810|GO:0006974|GO:0007049|GO:0007275|GO:0008283|GO:0005634|GO:0003677|GO:0003677|GO:0005215|GO:0005515|GO:0008270|GO:0016874|GO:0046872	ubiquitin-like, containing PHD and RING finger domains, 1	Uhrf1	3.54421	3.54409	3.7292	0.451163	-0.303948	0.288751	0.591332	0.44531	0.0730352	0.293509	-0.180923	-0.239579	0.0420237	0.378477	chr17	55937103	55957188	18140	ENSMUSG00000001228
1415860_at	Mm.423000	GO:0006606|GO:0006606|GO:0006810|GO:0006886|GO:0015031|GO:0005634|GO:0005643|GO:0005737|GO:0005488|GO:0005515|GO:0008565|GO:0008565	karyopherin (importin) alpha 2 /// similar to nuclear pore-targeting complex component of 58 kDa /// similar to pendulin	Kpna2 /// LOC100039592 /// LOC100043906 /// LOC100046251	2.45521	2.73393	2.80659	0.125195	-0.196854	0.227577	0.639737	0.428482	0.224064	0.056407	-0.300667	-0.574745	0.785008	0.0904026	chr4	10780867	10782861	100039592 /// 100043906 /// 100046251 /// 16647	ENSMUSG00000018362
1415878_at	Mm.197486	GO:0006260|GO:0005737|GO:0005971|GO:0000166|GO:0003824|GO:0004748|GO:0005524|GO:0016491	ribonucleotide reductase M1	Rrm1	2.31691	2.14651	2.33934	0.271543	-0.503471	0.156504	0.327271	-0.00350761	-0.104596	0.104126	0.0698576	-0.0320311	-0.149866	0.112039	chr7	102315526	102342886	20133	ENSMUSG00000030978
1415945_at	Mm.5048	GO:0006260|GO:0006270|GO:0006350|GO:0006355|GO:0051301|GO:0005634|GO:0000166|GO:0003677|GO:0005524|GO:0008094	minichromosome maintenance deficient 5, cell division cycle 46 (S. cerevisiae)	Mcm5	2.68245	2.45609	2.63176	-0.206193	-0.625646	0.0378227	0.000997066	0.011672	-0.428415	-0.441849	0.24954	0.0269823	-0.0505056	-0.226017	chr8	78005695	78024173	17218	ENSMUSG00000005410
1416030_a_at	Mm.378965	GO:0006260|GO:0006268|GO:0006270|GO:0006350|GO:0006355|GO:0007049|GO:0008283|GO:0005634|GO:0005634|GO:0000166|GO:0000166|GO:0003677|GO:0003678|GO:0003697|GO:0005515|GO:0005524|GO:0008094|GO:0017111	minichromosome maintenance deficient 7 (S. cerevisiae)	Mcm7	2.45207	2.52897	2.55397	-0.0183902	0.363921	0.325319	-0.300395	0.0680866	0.519826	0.189999	-0.244962	-0.288413	0.27448	0.258894	chr16	53903179	53905568	17220	ENSMUSG00000029730
1416042_s_at	Mm.257181	GO:0000074|GO:0001824|GO:0006260|GO:0006260|GO:0006810|GO:0007049|GO:0007049|GO:0007264|GO:0007265|GO:0008283|GO:0015031|GO:0043486|GO:0005622|GO:0005624|GO:0005634|GO:0005737|GO:0000166|GO:0003924|GO:0005515|GO:0005525|GO:0042393|GO:0051879	nuclear autoantigenic sperm protein (histone-binding) /// similar to nuclear autoantigenic sperm protein; NASP	LOC100043974 /// Nasp	2.23717	2.66992	2.77426	-0.00843382	-0.0690942	0.367508	0.0782514	-0.285695	0.449097	0.603225	-0.177298	-0.387757	0.452079	0.112974	chr4	116098983	116125861	100043974 /// 50927	ENSMUSG00000028693
1416076_at	Mm.260114	GO:0000074|GO:0000074|GO:0000910|GO:0006468|GO:0006605|GO:0007049|GO:0007049|GO:0007067|GO:0007067|GO:0051301|GO:0005634|GO:0005634|GO:0005634|GO:0005634|GO:0005737|GO:0005515|GO:0016301|GO:0016538	cyclin B1, related sequence 1 /// cyclin B1 /// predicted gene, EG434175 /// similar to cyclin B1	Ccnb1 /// Ccnb1-rs1 /// EG434175 /// LOC667005	3.12611	2.77389	3.18913	-0.197944	-1.03718	-0.67027	-0.327487	0.89804	-0.564253	-1.0253	-0.320429	0.148067	0.38427	-0.211907	chr14	7202621	7204467	12429 /// 268697 /// 434175 /// 667005	ENSMUSG00000041431 /// ENSMUSG00000043545
1416118_at	Mm.176695	GO:0005622|GO:0016020|GO:0016021|GO:0005515|GO:0008270|GO:0046872	tripartite motif-containing 59	Trim59	3.56249	3.49289	3.80342	0.442664	-0.232101	0.581984	0.258276	-0.176347	0.548199	0.483549	0.211077	0.574136	-0.811447	0.0262342	chr3	69123257	69131772	66949	ENSMUSG00000034317
1416251_at	Mm.4933	GO:0006260|GO:0006268|GO:0006270|GO:0006350|GO:0006355|GO:0007049|GO:0005634|GO:0005634|GO:0000166|GO:0003677|GO:0003678|GO:0003697|GO:0005515|GO:0005524|GO:0008094|GO:0042802	minichromosome maintenance deficient 6 (MIS5 homolog, S. pombe) (S. cerevisiae)	Mcm6	2.47525	2.99576	2.97521	0.46146	0.735421	0.659185	0.136338	-0.000765801	0.787497	0.578366	-0.146966	-0.405224	0.0290003	0.523191	chr1	130159141	130187245	17219	ENSMUSG00000026355
1416258_at	Mm.2661	GO:0006260|GO:0005737|GO:0000166|GO:0004797|GO:0004797|GO:0005524|GO:0016301|GO:0016740	thymidine kinase 1	Tk1	2.24863	2.07115	2.05344	-0.204304	-1.02427	-0.332782	0.376025	0.801718	-1.28534	-0.7583	-0.0974498	0.0585327	0.659358	-0.62044	chr8	129361763	129362932	21877	ENSMUSG00000025574
1416299_at	Mm.37801	GO:0005515|GO:0042169	Shc SH2-domain binding protein 1	Shcbp1	3.66832	4.15254	4.0924	0.608812	-1.18433	0.615586	0.461708	0.144079	-0.636702	-0.507052	0.00702715	0.0561709	0.363898	-0.427095	chr8	4735975	4779537	20419	ENSMUSG00000022322
1416309_at	Mm.290015	GO:0000070|GO:0000281|GO:0007076|GO:0040001|GO:0045840|GO:0005730|GO:0005876|GO:0008017	nucleolar and spindle associated protein 1	Nusap1	2.56457	2.71391	2.84574	-0.496428	-1.38795	-0.389723	-0.397532	-0.401229	-1.49818	-0.930833	-0.0400877	0.824508	-0.393583	-0.390836	chr2	119310157	119342994	108907	ENSMUSG00000027306
1416492_at	Mm.16110	GO:0000074|GO:0000074|GO:0006270|GO:0006468|GO:0007049|GO:0051301|GO:0000307|GO:0005634|GO:0005634|GO:0005515|GO:0016301|GO:0016538|GO:0016538	cyclin E1	Ccne1	2.836	3.13642	3.15447	-0.456182	-0.101928	-0.26886	0.403735	-0.161097	-0.507643	-0.465193	0.0141044	-0.347994	0.423881	-0.0899911	chr7	37806740	37816272	12447	ENSMUSG00000002068
1416544_at	Mm.246688	GO:0006350|GO:0006355|GO:0016571|GO:0051154|GO:0005634|GO:0005634|GO:0035098|GO:0045120|GO:0003677|GO:0003682|GO:0005515|GO:0042054|GO:0042054	enhancer of zeste homolog 2 (Drosophila)	Ezh2	2.89831	3.17832	3.30823	0.128978	0.131573	0.559498	0.144973	-0.218874	0.460027	0.196973	-0.0632887	-0.138258	0.247554	-0.0460091	chr6	47459719	47524623	14056	ENSMUSG00000029687
1416558_at	Mm.268668	GO:0006468|GO:0005737|GO:0005737|GO:0000166|GO:0004672|GO:0004672|GO:0004674|GO:0004674|GO:0005524|GO:0016301|GO:0016740	maternal embryonic leucine zipper kinase	Melk	3.15831	3.32398	3.47911	0.17865	-1.05658	-0.405118	0.334562	0.790709	-0.934903	-0.837476	-0.643349	0.300564	0.531965	-0.18918	chr4	44322002	44385802	17279	ENSMUSG00000035683
1416575_at	Mm.1248	GO:0000074|GO:0006260|GO:0006270|GO:0007049|GO:0051301	cell division cycle 45 homolog (S. cerevisiae)-like	Cdc45l	2.13983	2.13536	1.72049	0.0424395	-0.222753	-0.509868	-0.179919	-0.202576	-0.317996	-0.138665	0.0464563	-0.21938	-0.0359707	0.208893	chr16	18694021	18725535	12544	ENSMUSG00000000028
1416641_at	Mm.288179	GO:0006260|GO:0006260|GO:0006281|GO:0006281|GO:0006310|GO:0006974|GO:0007049|GO:0051301|GO:0000166|GO:0003677|GO:0003910|GO:0005524|GO:0016874	ligase I, DNA, ATP-dependent	Lig1	1.9234	2.51753	2.38316	0.457906	0.578084	0.748737	-0.0151777	-0.159527	0.339628	0.260339	-0.304879	-0.33101	0.233179	0.402709	chr7	12177461	12211605	16881	ENSMUSG00000056394
1416664_at	Mm.289747	GO:0006512|GO:0007049|GO:0007067|GO:0051301|GO:0005515	cell division cycle 20 homolog (S. cerevisiae)	Cdc20	3.09552	3.27146	3.44296	0.0709543	-0.446156	0.134336	0.0609989	0.488059	-0.356899	0.288285	-0.0248504	-0.0887113	-0.072226	0.185787	chr4	117930832	117935281	107995	ENSMUSG00000006398
1416746_at	Mm.245931	GO:0000077|GO:0000724|GO:0006281|GO:0006281|GO:0006281|GO:0006310|GO:0006334|GO:0006974|GO:0007001|GO:0007049|GO:0007126|GO:0007283|GO:0000785|GO:0000786|GO:0005634|GO:0005634|GO:0005634|GO:0005657|GO:0005694|GO:0003677|GO:0003684|GO:0005515	H2A histone family, member X	H2afx	1.98546	2.26078	2.35699	-0.723455	-1.72107	-0.633259	-0.0813446	-0.116498	-0.744392	-0.628763	-0.168574	-0.565572	0.476476	0.25767	chr9	44085701	44087072	15270	ENSMUSG00000049932
1416757_at	Mm.335237	GO:0000776	Zwilch, kinetochore associated, homolog (Drosophila)	Zwilch	1.76032	2.70665	2.67574	0.447383	0.591761	1.1068	0.177001	-0.131222	0.225907	0.312922	0.0680323	-0.254953	0.169279	0.0176401	chr9	63935149	63970937	68014	ENSMUSG00000032400
1416802_a_at	Mm.23526	GO:0000082|GO:0000082|GO:0007049|GO:0007067|GO:0007067|GO:0007076|GO:0007076|GO:0007080|GO:0007080|GO:0051301|GO:0051329|GO:0005634|GO:0005737|GO:0008278|GO:0005515	cell division cycle associated 5	Cdca5	3.52275	3.83789	3.71863	-0.32659	-0.885838	-0.0777197	0.313403	0.209023	-0.519707	-0.454078	0.0856171	0.248762	0.311969	-0.646348	chr19	6084982	6091775	67849	ENSMUSG00000024791
1417019_a_at	Mm.20912	GO:0006260|GO:0007049|GO:0007067|GO:0051301|GO:0005737|GO:0005737|GO:0005819|GO:0000166|GO:0000166|GO:0003682|GO:0005515|GO:0005524|GO:0017111	cell division cycle 6 homolog (S. cerevisiae)	Cdc6	2.5233	2.96456	2.80944	-0.249936	-0.850309	-0.228575	0.247798	0.00349617	-0.869103	-0.699689	0.181341	-0.118685	0.224823	-0.287478	chr11	98724240	98738233	23834	ENSMUSG00000017499
1417122_at	Mm.282257	GO:0006906|GO:0007229|GO:0007242|GO:0007264|GO:0016477|GO:0030031|GO:0030032|GO:0035023|GO:0043087|GO:0043552|GO:0045785|GO:0005622|GO:0005737|GO:0005886|GO:0005085|GO:0005085|GO:0005089|GO:0005089|GO:0005154|GO:0008270|GO:0019992|GO:0030676|GO:0046872	vav 3 oncogene	Vav3	2.29464	2.95176	2.9062	0.41354	1.2268	1.56005	0.579509	0.251291	2.34231	2.41876	-0.377394	-0.270941	0.516751	0.131584	chr3	109468708	109813749	57257	ENSMUSG00000033721
1417299_at	Mm.33773	GO:0000070|GO:0006468|GO:0007049|GO:0007067|GO:0007126|GO:0051301|GO:0000775|GO:0000794|GO:0000922|GO:0030496|GO:0000166|GO:0000287|GO:0004672|GO:0004674|GO:0005515|GO:0005524|GO:0016301|GO:0016740|GO:0046872	NIMA (never in mitosis gene a)-related expressed kinase 2	Nek2	1.77016	2.15662	2.26052	-0.14949	0.0300922	-0.0744042	0.187519	0.240423	-0.389742	-0.0202289	-0.191753	-0.169531	0.275481	0.0858045	chr1	193522124	193533664	18005	ENSMUSG00000026622
1417450_a_at	Mm.379024	GO:0000074|GO:0006950|GO:0030097|GO:0042994|GO:0005737|GO:0005737|GO:0005813|GO:0005813|GO:0005515	transforming, acidic coiled-coil containing protein 3	Tacc3	3.20126	3.05248	3.26208	0.51739	0.297682	0.929574	0.190425	0.339874	-0.0917706	0.063046	0.315269	-0.0200748	-0.0670609	-0.228134	chr5	33975517	33989054	21335	ENSMUSG00000037313
1417457_at	Mm.443327	GO:0000910|GO:0007049|GO:0007049|GO:0007127|GO:0051301|GO:0004693|GO:0016301|GO:0016538	CDC28 protein kinase regulatory subunit 2 /// similar to Cyclin-dependent kinases regulatory subunit 2 (CKS-2)	Cks2 /// LOC100039474 /// LOC100044764	2.4735	2.72424	2.60574	1.06356	0.126517	0.88958	0.846495	0.394164	-0.0648136	0.0876255	-0.270064	-0.299457	0.871247	-0.301727	chr4	122428051	122428642	100039474 /// 100044764 /// 66197
1417458_s_at	Mm.443327	GO:0000910|GO:0007049|GO:0007049|GO:0007127|GO:0051301|GO:0004693|GO:0016301|GO:0016538	CDC28 protein kinase regulatory subunit 2 /// similar to Cyclin-dependent kinases regulatory subunit 2 (CKS-2)	Cks2 /// LOC100039474 /// LOC100044750 /// LOC100044764	2.40251	2.69317	2.39375	0.557565	-0.409789	0.213901	0.816089	0.562433	-0.320835	-0.209952	-0.0331621	-0.311243	0.669641	-0.325232	chr4	122428051	122428642	100039474 /// 100044750 /// 100044764 /// 66197	ENSMUSG00000062248
1417541_at	Mm.57223	GO:0001655|GO:0006306|GO:0006342|GO:0006346|GO:0006350|GO:0006355|GO:0006916|GO:0007049|GO:0007067|GO:0007275|GO:0007275|GO:0010216|GO:0030098|GO:0031508|GO:0046651|GO:0051301|GO:0000775|GO:0005634|GO:0005721|GO:0000166|GO:0003676|GO:0003676|GO:0003677|GO:0003677|GO:0003682|GO:0004386|GO:0005524|GO:0008026|GO:0016787	helicase, lymphoid specific	Hells	3.08121	3.23617	3.4956	0.185753	-0.13458	0.133189	0.283722	0.0841217	0.0328531	-0.00106525	-0.042582	-0.00296164	-0.0343885	0.0799317	chr19	38996097	39033479	15201	ENSMUSG00000025001
1417910_at	Mm.4189	GO:0000074|GO:0007049|GO:0007067|GO:0045941|GO:0045941|GO:0051301|GO:0001939|GO:0001940|GO:0005634|GO:0005634|GO:0005634|GO:0005737|GO:0005515|GO:0016538	cyclin A2	Ccna2	3.19439	3.36291	3.4333	0.0774569	-1.31687	0.301662	-0.15579	-0.118663	-1.29341	-0.777962	-0.443513	0.115661	0.00114536	0.326706	chr3	36756397	36763699	12428	ENSMUSG00000027715
1417911_at	Mm.4189	GO:0000074|GO:0007049|GO:0007067|GO:0045941|GO:0045941|GO:0051301|GO:0001939|GO:0001940|GO:0005634|GO:0005634|GO:0005634|GO:0005737|GO:0005515|GO:0016538	cyclin A2	Ccna2	2.7788	3.25316	3.22454	-0.0807095	-1.02664	-0.149719	0.00877857	0.193677	-1.04855	-0.957764	-0.134798	0.29727	-0.0763102	-0.0861626	chr3	36756397	36763699	12428	ENSMUSG00000027715
1417938_at	Mm.204634	GO:0006281|GO:0006310|GO:0006974|GO:0005634|GO:0003677|GO:0003690|GO:0003697|GO:0003723|GO:0003723	RAD51 associated protein 1	Rad51ap1	2.45619	2.71792	2.90517	-0.347361	-0.627026	0.0070076	0.0640578	-0.521841	-0.988211	-0.420804	-0.143343	0.166672	-0.154122	0.130793	chr6	126888666	126905206	19362
1418026_at	Mm.283046	GO:0002455|GO:0006139|GO:0006281|GO:0006289|GO:0006298|GO:0006310|GO:0006955|GO:0006974|GO:0007126|GO:0016446|GO:0045190|GO:0005634|GO:0003677|GO:0003677|GO:0004518|GO:0004518|GO:0004519|GO:0004527|GO:0008409|GO:0016787|GO:0043566|GO:0045145|GO:0048256	exonuclease 1	Exo1	1.86262	2.29605	2.23705	-0.120898	-0.836036	-0.644201	0.121921	0.156058	-0.543983	-0.659941	0.0483441	-0.368694	0.78957	-0.46922	chr1	177717468	177745968	26909	ENSMUSG00000039748
1418027_at	Mm.283046	GO:0002455|GO:0006139|GO:0006281|GO:0006289|GO:0006298|GO:0006310|GO:0006955|GO:0006974|GO:0007126|GO:0016446|GO:0045190|GO:0005634|GO:0003677|GO:0003677|GO:0004518|GO:0004518|GO:0004519|GO:0004527|GO:0008409|GO:0016787|GO:0043566|GO:0045145|GO:0048256	exonuclease 1	Exo1	1.81722	1.45426	1.55461	0.60807	-0.304278	-0.0230851	0.849683	-0.0765343	0.318529	0.197573	0.192245	0.0767736	0.0709114	-0.339931	chr1	177717468	177745968	26909	ENSMUSG00000039748
1418969_at	Mm.35584	GO:0000074|GO:0000082|GO:0006511|GO:0006512|GO:0008634|GO:0000151|GO:0016301	S-phase kinase-associated protein 2 (p45)	Skp2	2.9695	3.13722	3.14168	-0.26263	-0.204099	0.0682125	-0.16153	-0.431534	0.34874	0.208668	-0.042932	0.019465	-0.378676	0.402143	chr15	9038864	9067247	27401
1419152_at	Mm.351273	GO:0005739	RIKEN cDNA 2810417H13 gene	2810417H13Rik	3.52377	3.3275	3.48231	0.448403	-0.0108109	0.321125	0.210427	-0.00973892	-0.268093	0.118464	-0.23716	-0.10174	0.00883961	0.33006	chr9	65688242	65701272	68026	ENSMUSG00000040204
1419153_at	Mm.351273	GO:0005739	RIKEN cDNA 2810417H13 gene	2810417H13Rik	3.70125	3.84527	3.94743	0.425767	-0.374538	0.353919	0.318646	-0.0199771	-0.464617	0.0229506	0.169971	0.244471	-0.25633	-0.158113	chr9	65688242	65701272	68026	ENSMUSG00000040204
1419172_at	Mm.23695	GO:0006545|GO:0006730|GO:0009165|GO:0004146|GO:0004146|GO:0016491|GO:0050661	dihydrofolate reductase	Dhfr	2.2242	2.55814	2.50029	0.00143909	-0.18501	0.0522041	0.15726	-0.272385	-0.102066	0.397755	-0.0843134	-0.247325	0.021153	0.310485	chr13	93455695	93486520	13361	ENSMUSG00000021707
1419513_a_at	Mm.261453	GO:0000074|GO:0007242|GO:0009987|GO:0035023|GO:0043123|GO:0005622|GO:0004871|GO:0005085|GO:0005089|GO:0005515	ect2 oncogene	Ect2	3.53291	3.17401	3.70523	0.533675	-0.45271	0.300599	0.393	0.31702	-0.75047	-0.204364	0.0848942	0.077466	-0.136925	-0.0254369	chr3	27288294	27344909	13605	ENSMUSG00000027699
1419838_s_at	Mm.3794	GO:0006468|GO:0000166|GO:0004672|GO:0004674|GO:0004713|GO:0004713|GO:0005515|GO:0005524|GO:0016301|GO:0016740	polo-like kinase 4 (Drosophila)	Plk4	2.66531	2.44117	2.96245	-0.11169	-1.35209	0.0687237	-0.275386	-0.34756	0.206335	-0.0675149	0.093132	0.120673	-0.401297	0.187492	chr3	40913026	40913296	20873	ENSMUSG00000025758
1419943_s_at	Mm.260114	GO:0000074|GO:0000074|GO:0000910|GO:0006468|GO:0007049|GO:0007049|GO:0007067|GO:0007067|GO:0051301|GO:0005634|GO:0005634|GO:0005634|GO:0005634|GO:0005737|GO:0005515|GO:0016301|GO:0016538	cyclin B1	Ccnb1	2.90901	2.93501	3.1379	0.1577	-1.04597	-0.436404	0.494857	0.666297	-0.811088	-0.579292	-0.232344	0.140681	0.580225	-0.488563	chr14	7203517	7204091	268697	ENSMUSG00000041431
1420028_s_at	Mm.4502	GO:0006260|GO:0006270|GO:0006350|GO:0006355|GO:0007049|GO:0005634|GO:0000166|GO:0000166|GO:0003677|GO:0005524|GO:0008094|GO:0017111	minichromosome maintenance deficient 3 (S. cerevisiae) /// similar to DNA replication licensing factor MCM3 (DNA polymerase alpha holoenzyme-associated protein P1) (P1-MCM3)	LOC100045677 /// Mcm3	3.06905	3.08276	3.10925	0.644695	-0.0275202	0.542445	0.345638	0.0769386	0.542083	0.516135	-0.0673747	-0.00901699	0.0667348	0.00965643	chr1	20788113	20788646	100045677 /// 17215	ENSMUSG00000041859
1420081_s_at	Mm.252695	GO:0005515	DNA segment, Chr 2, ERATO Doi 750, expressed	D2Ertd750e	2.21082	2.65537	2.47335	-0.51926	-1.24942	-0.668114	-0.209517	-0.586276	-0.576407	-0.690503	-0.192639	-0.515299	0.617862	0.0900774	chr2	118525592	118526041	51944	ENSMUSG00000027331
1420183_at	Mm.1121	GO:0018149|GO:0030216|GO:0031424|GO:0001533|GO:0009898|GO:0005198|GO:0005200|GO:0030280|GO:0030674	Loricrin	Lor	4.54808	4.85802	4.1194	1.1869	2.76567	1.7749	1.79852	0.823578	2.21167	2.24043	-0.816602	-1.35018	1.14992	1.01686	chr3	92166199	92166503	16939
1420477_at	Mm.290407	GO:0006334|GO:0005634|GO:0005515	nucleosome assembly protein 1-like 1	Nap1l1	2.40706	2.77592	2.80748	0.389262	0.170923	0.654088	-0.118842	-0.40641	0.758084	1.1631	-0.405738	-0.213048	0.0239248	0.594859	chr1	137048405	137049636	53605
1421546_a_at	Mm.273804	GO:0000910|GO:0000910|GO:0000915|GO:0000915|GO:0006118|GO:0007049|GO:0007108|GO:0007108|GO:0007165|GO:0007242|GO:0007242|GO:0007283|GO:0007283|GO:0007405|GO:0009790|GO:0051301|GO:0005622|GO:0005634|GO:0005634|GO:0005737|GO:0005096|GO:0005096|GO:0005506|GO:0005515|GO:0005515|GO:0008270|GO:0009055|GO:0019992|GO:0043014|GO:0043014|GO:0043015|GO:0043015|GO:0046872|GO:0048487|GO:0048487	Rac GTPase-activating protein 1	Racgap1	3.06536	3.26204	3.47739	-0.125082	-0.532554	0.441551	-0.145284	0.131595	-0.552974	-0.0175471	0.290413	0.157327	-0.424041	-0.0237002	chr15	99448558	99479634	26934	ENSMUSG00000023015
1422016_a_at	Mm.273502	GO:0007059|GO:0007067|GO:0051383|GO:0000775|GO:0000776|GO:0000776|GO:0005634|GO:0005694|GO:0005515|GO:0005515|GO:0043515	centromere protein H	Cenph	2.55447	2.70196	2.43094	-0.283445	0.236588	0.162401	0.559007	0.292949	-0.0351505	-0.282759	0.0404539	0.15047	0.0697055	-0.260628	chr13	101859942	101876156	26886	ENSMUSG00000045273
1422460_at	Mm.290830	GO:0000070|GO:0007049|GO:0007067|GO:0007094|GO:0007094|GO:0045841|GO:0051301|GO:0000775|GO:0000776|GO:0005816	MAD2 (mitotic arrest deficient, homolog)-like 1 (yeast)	Mad2l1	2.08173	2.53418	2.41655	0.0915918	-0.510506	-0.120958	0.127748	-0.0405712	0.433072	0.155966	-0.0295048	0.0670195	-0.0187054	-0.0188093	chr6	66464980	66470686	56150	ENSMUSG00000029910
1422535_at	Mm.35867	GO:0000074|GO:0000074|GO:0006270|GO:0007049|GO:0051301|GO:0005634|GO:0016538	cyclin E2	Ccne2	2.7982	2.38306	2.98258	0.133374	-0.318451	0.470783	0.390417	0.334716	-0.130306	-0.224636	0.0361271	0.200684	-0.123575	-0.113235	chr4	11118911	11131926	12448	ENSMUSG00000028212
1422628_at	Mm.1643	GO:0008233	RIKEN cDNA 4632417K18 gene	4632417K18Rik	2.00843	2.10427	1.84793	-0.348877	0.00970554	0.0858383	-0.421427	-0.430521	-0.393055	-0.0811295	0.1476	0.925904	-0.861786	-0.211716	chr19	12640558	12656820	107373	ENSMUSG00000024691
1423092_at	Mm.29755	GO:0000910|GO:0000910|GO:0007049|GO:0007059|GO:0007059|GO:0007067|GO:0051301|GO:0000775|GO:0000775|GO:0000775|GO:0000795|GO:0000801|GO:0005721|GO:0005721|GO:0005819|GO:0005819|GO:0005874|GO:0030496|GO:0043234|GO:0043234|GO:0005515|GO:0005515	inner centromere protein	Incenp	1.96498	2.01632	2.0331	-0.0253687	0.497472	0.443248	0.0671926	-0.0155945	-0.0187035	-0.183718	-0.106688	-0.128246	0.155281	0.0796523	chr19	9939332	9966527	16319	ENSMUSG00000024660
1423463_a_at	Mm.252695	GO:0005515	DNA segment, Chr 2, ERATO Doi 750, expressed	D2Ertd750e	1.87735	1.87858	1.9991	-0.240595	-0.424335	-0.296783	-0.118624	-0.0780892	-0.448606	-0.553511	-0.240831	-0.242361	0.214036	0.269155	chr2	118505408	118527059	51944	ENSMUSG00000027331
1423700_at	Mm.12553	GO:0006260|GO:0000166|GO:0000166|GO:0003677|GO:0005515|GO:0005524|GO:0017111	replication factor C (activator 1) 3	Rfc3	2.06058	2.2107	1.85254	0.355931	0.115276	0.125436	0.348102	-0.20668	0.48365	0.410703	-0.000537872	-0.290113	0.140652	0.149998	chr5	151911150	151919571	69263	ENSMUSG00000033970
1423774_a_at	Mm.227274	GO:0000910|GO:0007049|GO:0051301|GO:0005737|GO:0005819|GO:0005874	protein regulator of cytokinesis 1	Prc1	2.89915	2.90699	3.39734	-0.122501	-0.517748	0.523642	-0.076273	0.0553198	-0.0688276	0.448704	-0.0127091	-0.0660415	-0.18144	0.260189	chr7	80167980	80189831	233406	ENSMUSG00000038943
1423775_s_at	Mm.227274	GO:0000910|GO:0007049|GO:0051301|GO:0005737|GO:0005819|GO:0005874	protein regulator of cytokinesis 1	Prc1	3.15884	3.26903	3.77841	0.231445	-0.265595	0.644341	-0.0309978	0.310984	0.132917	0.385321	-0.0588021	0.0553699	-0.36771	0.371141	chr7	80167980	80189831	233406	ENSMUSG00000038943
1423813_at	Mm.458209	GO:0007017|GO:0007018|GO:0000785|GO:0005622|GO:0005819|GO:0005871|GO:0005874|GO:0005875|GO:0000166|GO:0003677|GO:0003774|GO:0003777|GO:0005524|GO:0043565	kinesin family member 22	Kif22	1.79796	1.45169	1.38168	0.137921	-0.0713601	-0.303574	-0.0871573	0.169921	-0.571768	-0.701799	0.187473	0.377992	-0.050817	-0.514648	chr7	126818876	126833609	110033	ENSMUSG00000030677
1424046_at	Mm.2185	GO:0006468|GO:0007049|GO:0007067|GO:0051301|GO:0000775|GO:0000776|GO:0000166|GO:0004672|GO:0004674|GO:0005524|GO:0016301|GO:0016740	budding uninhibited by benzimidazoles 1 homolog (S. cerevisiae)	Bub1	3.29474	3.65238	3.76092	-0.163523	-0.664948	-0.0341363	-0.20145	-0.500016	-0.451715	-0.75292	0.0608215	0.204229	-0.188657	-0.0763931	chr2	127492207	127523301	12235	ENSMUSG00000027379
1424107_at	Mm.274086	GO:0006810|GO:0007018|GO:0015031|GO:0005874|GO:0005875|GO:0000166|GO:0003774|GO:0003777|GO:0005524	kinesin family member 18A	Kif18a	2.32599	2.578	2.78911	-0.0362577	-0.0938158	0.300638	0.365843	0.284476	0.664303	0.536814	0.0395641	0.0151472	-0.200048	0.145336	chr2	109081578	109142587	228421	ENSMUSG00000027115
1424128_x_at	Mm.3488	GO:0006306|GO:0006468|GO:0007049|GO:0007067|GO:0051301|GO:0000775|GO:0005694|GO:0000166|GO:0003677|GO:0004672|GO:0004674|GO:0005515|GO:0005524|GO:0008170|GO:0016301|GO:0016740	aurora kinase B	Aurkb	2.78436	3.55532	3.30336	-0.386939	-0.413976	0.129519	-0.066093	0.508548	-0.483002	-0.553248	0.211237	0.0846114	-0.290069	-0.00577927	chr11	68861837	68867846	20877	ENSMUSG00000020897
1424278_a_at	Mm.8552	GO:0000086|GO:0000226|GO:0000910|GO:0006915|GO:0006916|GO:0006916|GO:0006916|GO:0006916|GO:0007049|GO:0007067|GO:0009790|GO:0031503|GO:0031536|GO:0031577|GO:0043154|GO:0043524|GO:0045931|GO:0051301|GO:0051301|GO:0051303|GO:0000775|GO:0000775|GO:0005622|GO:0005694|GO:0005737|GO:0005737|GO:0005737|GO:0005814|GO:0005829|GO:0005876|GO:0005881|GO:0030496|GO:0031021|GO:0043234|GO:0004866|GO:0004869|GO:…	baculoviral IAP repeat-containing 5	Birc5	3.294	3.10531	3.00696	0.25306	-1.11905	0.0543256	0.595085	0.195208	-1.19839	-0.826675	-0.0669794	0.234672	0.240548	-0.408238	chr11	117665408	117671833	11799	ENSMUSG00000017716
1424511_at	Mm.249363	GO:0000278|GO:0006468|GO:0007049|GO:0031647|GO:0000166|GO:0004672|GO:0004674|GO:0005515|GO:0005524|GO:0016301|GO:0016740|GO:0031625	aurora kinase A	Aurka	2.73353	2.65634	2.6098	-0.148985	-0.36444	-0.295378	-0.269936	0.514093	-0.664438	-0.539786	-0.0286241	0.0366182	0.134426	-0.14242	chr2	172047394	172060237	20878	ENSMUSG00000027496
1424991_s_at	Mm.391420	GO:0006231|GO:0009165|GO:0004799|GO:0008168|GO:0016740	thymidylate synthase /// thymidylate synthase, pseudogene	Tyms /// Tyms-ps	1.99123	2.58108	2.44873	0.192558	-0.438894	-0.151676	0.16711	0.126509	0.112677	0.0358477	-0.116924	-0.311743	0.27389	0.154776	chr5	30391751	30404379	22171 /// 22172	ENSMUSG00000025747
1425753_a_at	Mm.1393	GO:0006281|GO:0006281|GO:0006284|GO:0006974|GO:0008152|GO:0016446|GO:0016447|GO:0016447|GO:0005634|GO:0005739|GO:0005739|GO:0004844|GO:0004844|GO:0004844|GO:0016787|GO:0016798|GO:0045437	uracil DNA glycosylase	Ung	2.36449	2.61536	2.66148	-0.117424	-0.335898	-0.291385	0.390863	-0.0157118	-0.311535	-0.371611	-0.426209	-0.169302	0.674878	-0.0793667	chr5	114392991	114400315	22256	ENSMUSG00000029591
1426580_at	Mm.3794	GO:0006468|GO:0000166|GO:0004672|GO:0004674|GO:0004713|GO:0004713|GO:0005515|GO:0005524|GO:0016301|GO:0016740	polo-like kinase 4 (Drosophila)	Plk4	1.71984	1.72169	2.04688	-0.472182	-0.760011	-0.137119	-0.278609	-0.171179	-0.231441	-0.323922	-0.024991	-0.528082	0.140009	0.413065	chr3	40896589	40913432	20873	ENSMUSG00000025758
1426652_at	Mm.4502	GO:0006260|GO:0006270|GO:0006350|GO:0006355|GO:0007049|GO:0005634|GO:0000166|GO:0000166|GO:0003677|GO:0005524|GO:0008094|GO:0017111	minichromosome maintenance deficient 3 (S. cerevisiae) /// similar to DNA replication licensing factor MCM3 (DNA polymerase alpha holoenzyme-associated protein P1) (P1-MCM3)	LOC100045677 /// Mcm3	2.68514	2.66568	2.49344	-0.0457335	-0.400746	0.113188	-0.173729	-0.257626	-0.18884	-0.129191	0.229568	0.411887	-0.537688	-0.103767	chr1	20787710	20805432	100045677 /// 17215	ENSMUSG00000041859
1426817_at	Mm.4078	GO:0007126|GO:0008283|GO:0000775|GO:0000793|GO:0005634|GO:0005730|GO:0005737	antigen identified by monoclonal antibody Ki 67	Mki67	3.24679	3.69209	3.79397	-0.164999	-0.985962	0.185705	-0.114828	0.0766993	-0.980883	-0.368749	-0.285337	-0.167906	0.515421	-0.0621758	chr7	135528128	135554677	17345
1427147_at	Mm.120919		RIKEN cDNA F730047E07 gene	F730047E07Rik	1.80769	2.37752	2.27234	0.132005	0.260283	0.361107	0.171855	0.0446401	0.308992	-0.268991	-0.00969839	0.111336	-0.0898552	-0.0117826	chr4	24665015	24693580	212377	ENSMUSG00000045751
1427161_at	Mm.129746	GO:0000085|GO:0000087|GO:0000278|GO:0007059|GO:0016202|GO:0016481|GO:0051310|GO:0000775|GO:0000776|GO:0000922|GO:0000940|GO:0005634|GO:0005634|GO:0005635|GO:0005737|GO:0016363|GO:0045120|GO:0005515|GO:0008022|GO:0008134|GO:0042803|GO:0045502|GO:0046982	centromere protein F	Cenpf	3.29876	3.49493	3.72552	0.092021	-0.643884	0.448539	-0.0161443	0.106471	-0.917569	-0.418306	-0.372931	0.0222163	0.288288	0.062427	chr1	191341894	191360861	108000	ENSMUSG00000026605
1428069_at	Mm.270676	GO:0006350|GO:0006355|GO:0042127|GO:0005634	cell division cycle associated 7	Cdca7	1.86492	1.86167	2.53337	-0.439202	-0.668857	0.0991349	-0.145953	-0.879736	1.05861	0.781499	0.013103	-0.736089	0.0107598	0.712227	chr2	72277025	72287731	66953	ENSMUSG00000055612
1428304_at	Mm.249280	GO:0006281|GO:0007049|GO:0008270|GO:0008415|GO:0016740|GO:0046872	establishment of cohesion 1 homolog 2 (S. cerevisiae)	Esco2	1.88694	1.8556	2.16183	-0.08812	-0.453915	-0.376541	-0.356544	-0.01967	-0.327718	-0.233769	0.0251393	0.0653434	0.29403	-0.384514	chr14	64772782	64785327	71988	ENSMUSG00000022034
1428480_at	Mm.28038	GO:0007049|GO:0007067|GO:0051301|GO:0000775|GO:0005694|GO:0005737|GO:0043234|GO:0005515	cell division cycle associated 8	Cdca8	3.06694	2.50595	2.60751	-0.313741	-0.468723	0.0718584	0.355234	0.316337	-0.489154	-0.201405	0.263976	-0.303592	0.537844	-0.498228	chr4	124420767	124439207	52276	ENSMUSG00000028873
1428481_s_at	Mm.28038	GO:0007049|GO:0007067|GO:0051301|GO:0000775|GO:0005694|GO:0005737|GO:0043234|GO:0005515	cell division cycle associated 8	Cdca8	3.30502	3.51622	3.65433	-0.0970964	-1.0561	-0.471969	0.125806	0.289541	-1.09634	-0.773234	-0.205234	-0.136423	0.318851	0.0228047	chr4	124420767	124439207	52276	ENSMUSG00000028873
1428518_at	Mm.22108	GO:0006350|GO:0006355|GO:0000775|GO:0005634|GO:0005694|GO:0005737|GO:0005737|GO:0005515	myeloid leukemia factor 1 interacting protein	Mlf1ip	1.61027	2.00247	1.91872	-0.0663128	-0.436705	0.0839224	-0.237642	0.214642	-0.619247	-0.50731	-0.269954	0.0326076	0.0941434	0.143204	chr8	48050846	48078267	71876	ENSMUSG00000031629
1428834_at	Mm.392187	GO:0006470|GO:0016311|GO:0004721|GO:0004725|GO:0008138|GO:0016787|GO:0016791|GO:0017017	dual specificity phosphatase 4	Dusp4	1.79046	1.69348	2.05382	0.37069	-0.569168	-0.864558	-0.49678	-0.334165	-0.64609	-1.09016	0.413852	0.252757	-1.10229	0.43568	chr8	36288310	36290469	319520
1429294_at	Mm.275095	GO:0000166|GO:0004872|GO:0005515|GO:0005524|GO:0017111|GO:0042802	thyroid hormone receptor interactor 13	Trip13	3.63907	3.84823	3.94053	0.405932	0.206319	0.28515	0.255423	0.525932	0.0536885	0.25545	0.157557	0.354963	-0.276732	-0.235789	chr13	74378442	74403786	69716	ENSMUSG00000021569
1429295_s_at	Mm.275095	GO:0000166|GO:0004872|GO:0005515|GO:0005524|GO:0017111|GO:0042802	thyroid hormone receptor interactor 13	Trip13	3.26204	3.47335	3.63077	-0.0783863	-0.227731	0.368415	-0.0968661	0.072053	-0.163757	0.00128889	-0.42339	-0.216132	0.00504112	0.634481	chr13	74378442	74403786	69716	ENSMUSG00000021569
1430139_at	Mm.392920	GO:0001655|GO:0006306|GO:0006342|GO:0006346|GO:0006350|GO:0006355|GO:0006916|GO:0007049|GO:0007067|GO:0007275|GO:0010216|GO:0030098|GO:0031508|GO:0046651|GO:0051301|GO:0005634|GO:0005721|GO:0000166|GO:0003676|GO:0003677|GO:0003682|GO:0004386|GO:0005524|GO:0008026|GO:0016787	helicase, lymphoid specific	Hells	2.48026	2.95986	3.00952	0.363142	0.160215	0.46743	-0.0103083	0.190474	0.285961	0.355169	0.0491171	0.262879	-0.344573	0.0325775	chr19	39035044	39036608	15201
1433862_at	Mm.288324	GO:0000070|GO:0000074|GO:0000212|GO:0006508|GO:0007059|GO:0007127|GO:0045143|GO:0005634|GO:0005737|GO:0005813|GO:0005515|GO:0008233|GO:0008234|GO:0016787	extra spindle poles-like 1 (S. cerevisiae)	Espl1	1.92864	2.90789	2.66814	0.0804215	0.956567	1.24603	-0.405217	-0.380935	-0.143812	0.359437	-0.244201	0.275696	-0.0416188	0.0101242	chr15	102148674	102152390	105988	ENSMUSG00000058290
1433892_at	Mm.24250	GO:0006508|GO:0007049|GO:0007067|GO:0051301|GO:0000776|GO:0005737|GO:0005819|GO:0005874|GO:0005876|GO:0008017|GO:0008237	sperm associated antigen 5	Spag5	1.9297	2.47314	2.04708	-0.231525	0.000244141	-0.0520802	-0.0239191	0.0417261	-0.352104	-0.118886	-0.0577354	-0.161198	-0.108935	0.327868	chr11	78121364	78138649	54141	ENSMUSG00000002055
1433893_s_at	Mm.24250	GO:0006508|GO:0007049|GO:0007067|GO:0051301|GO:0000776|GO:0005737|GO:0005819|GO:0005874|GO:0005876|GO:0008017|GO:0008237	sperm associated antigen 5	Spag5	2.48504	3.06296	2.786	-0.306432	-0.469625	0.24475	-0.681072	-0.349145	-0.562396	-0.848573	-0.0276589	-0.441082	0.118168	0.350573	chr11	78121364	78138649	54141	ENSMUSG00000002055
1434240_at	Mm.26468		RIKEN cDNA 4632434I11 gene	4632434I11Rik	2.51801	2.71718	2.62808	0.168269	-0.732572	0.28225	0.312145	-0.247144	-0.318357	-0.0375791	-0.202277	0.239908	0.102189	-0.139821	chr7	92732716	92733360	74041	ENSMUSG00000030641
1434437_x_at	Mm.99	GO:0006260|GO:0009186|GO:0009262|GO:0005737|GO:0004748|GO:0005506|GO:0005515|GO:0016491|GO:0046872|GO:0046914	ribonucleotide reductase M2	Rrm2	2.32483	2.10835	2.10769	0.00455666	-0.80453	-0.186594	0.434104	0.350135	-0.387622	-0.200789	-0.179103	-0.0166993	0.314101	-0.118299	chr12	25302965	25303224	20135	ENSMUSG00000020649
1434748_at	Mm.22448	GO:0006915|GO:0007049|GO:0005737|GO:0005874	cytoskeleton associated protein 2	Ckap2	1.99437	2.28628	2.32003	-0.937725	-0.772528	-0.29016	-0.343658	-0.0295887	-0.987623	-0.77128	-0.322902	-0.0240493	0.233354	0.113597	chr8	23633733	23638880	80986	ENSMUSG00000037725
1434767_at	Mm.21144	GO:0005634|GO:0003677	expressed sequence C79407	C79407	3.41979	3.68479	3.90048	0.419982	-0.17345	0.508005	0.129728	0.175871	-0.693461	-0.129561	0.038322	0.695836	-0.227117	-0.507042	chr12	66051330	66067476	217653	ENSMUSG00000047534
1435005_at	Mm.161470	GO:0007018|GO:0008608|GO:0000775|GO:0000776|GO:0005874|GO:0005875|GO:0005875|GO:0000166|GO:0003774|GO:0003777|GO:0005524	centromere protein E	Cenpe	3.11411	3.58649	3.56306	0.275497	-0.405993	0.484528	0.0678472	0.384969	-0.367985	-0.081223	-0.246201	-0.205405	0.0390167	0.412589	chr3	135203338	135210927	229841
1435114_at	Mm.265615	GO:0006355|GO:0003677	WD repeat and HMG-box DNA binding protein 1	Wdhd1	2.56348	3.27794	3.26822	0.252655	0.70374	0.621531	0.185065	0.101549	0.320045	0.00170088	-0.289949	-0.232168	0.4958	0.0263162	chr14	46162811	46178026	218973
1435306_a_at	Mm.42203	GO:0007017|GO:0007018|GO:0007049|GO:0007067|GO:0007100|GO:0051300|GO:0051301|GO:0000922|GO:0005871|GO:0005874|GO:0005875|GO:0005875|GO:0005876|GO:0000166|GO:0003774|GO:0003774|GO:0003777|GO:0005524|GO:0005524	kinesin family member 11	Kif11	3.44656	3.12631	3.64984	-0.0209241	-0.528447	-0.0136747	0.177908	0.148425	-0.766662	-0.179935	-0.269182	0.237525	0.130326	-0.0986681	chr19	37486270	37486973	16551	ENSMUSG00000012443
1436000_a_at	Mm.35584	GO:0000074|GO:0000082|GO:0006511|GO:0006512|GO:0008634|GO:0000151|GO:0016301	S-phase kinase-associated protein 2 (p45)	Skp2	3.47219	3.16355	3.47346	-0.118611	0.0929327	0.500613	0.113404	-0.416259	0.502324	0.35783	0.0129862	-0.424699	-0.220906	0.632618	chr15	9038868	9039579	27401
1436725_at	Mm.331567	GO:0035023|GO:0005622|GO:0005085|GO:0005089	RIKEN cDNA E130306D19 gene	E130306D19Rik	0.799979	1.40876	1.1398	-0.728235	-0.790549	-0.313219	-0.605673	-0.483817	-0.380076	-0.363896	-0.139038	-0.309555	-0.181933	0.630526	chr4	43517237	43518500	230098	ENSMUSG00000051517
1436808_x_at	Mm.5048	GO:0006260|GO:0006270|GO:0006350|GO:0006355|GO:0051301|GO:0005634|GO:0000166|GO:0003677|GO:0005524|GO:0008094	minichromosome maintenance deficient 5, cell division cycle 46 (S. cerevisiae)	Mcm5	2.89958	3.07545	3.17392	0.153342	-0.4373	-0.137381	0.14356	-0.0582695	-0.194709	-0.35172	-0.0893774	0.262512	-0.314918	0.141783	chr8	78023516	78023817	17218	ENSMUSG00000005410
1436847_s_at	Mm.28038	GO:0007049|GO:0007067|GO:0051301|GO:0000775|GO:0005694|GO:0005737|GO:0043234|GO:0005515	cell division cycle associated 8	Cdca8	2.9716	3.27119	3.32694	0.320457	-1.17423	-0.202772	0.438204	0.219623	-1.03375	-0.924416	-0.100497	0.0904331	0.124418	-0.114353	chr4	124420768	124421175	52276	ENSMUSG00000028873
1437033_a_at	Mm.35584	GO:0000074|GO:0000082|GO:0006511|GO:0006512|GO:0008634|GO:0000151|GO:0016301	S-phase kinase-associated protein 2 (p45)	Skp2	3.1282	2.60729	3.12141	-0.308931	-0.618843	-0.135873	-0.422604	-0.316391	-0.0445485	-0.183206	-0.0800042	-0.147129	-0.127384	0.354517	chr15	9038868	9039305	27401
1437187_at	Mm.11747	GO:0000074|GO:0006350|GO:0006355|GO:0008285|GO:0045449|GO:0005634|GO:0005667|GO:0003677|GO:0003700|GO:0003700|GO:0016564	E2F transcription factor 7 /// similar to E2F transcription factor 7	E2f7 /// LOC639365	3.38154	3.5576	3.70384	0.965557	0.11185	0.431588	-0.118662	0.0473599	-0.565157	-0.572076	-0.421871	0.0187755	0.0776644	0.325431	chr10	110150441	110191509	52679 /// 639365
1437580_s_at	Mm.33773	GO:0000070|GO:0006468|GO:0007049|GO:0007067|GO:0007126|GO:0051301|GO:0000775|GO:0000794|GO:0000922|GO:0030496|GO:0000166|GO:0000287|GO:0004672|GO:0004674|GO:0005515|GO:0005524|GO:0016301|GO:0016740|GO:0046872	NIMA (never in mitosis gene a)-related expressed kinase 2	Nek2	2.45641	3.12783	3.1886	-0.232955	-0.879985	-0.154454	0.110758	0.189269	-0.463668	-0.234457	-0.271633	-0.13984	0.470869	-0.0593972	chr1	193532763	193533664	18005	ENSMUSG00000026622
1437611_x_at	Mm.247651	GO:0007018|GO:0005634|GO:0005737|GO:0005874|GO:0005875|GO:0005875|GO:0000166|GO:0003774|GO:0003774|GO:0003777|GO:0005515|GO:0005524|GO:0005524	kinesin family member 2C	Kif2c	3.7615	3.44175	3.70753	0.329417	-0.505266	0.14218	0.413012	0.226	-0.427087	-0.10675	0.108771	0.261278	-0.00759935	-0.362449	chr4	116657578	116657896	73804	ENSMUSG00000028678
1437623_x_at	Mm.19082	GO:0006259|GO:0006281|GO:0006310|GO:0006974|GO:0000166|GO:0003677|GO:0005524|GO:0008094	X-ray repair complementing defective repair in Chinese hamster cells 3	Xrcc3	1.03185	1.75127	1.47802	0.0828857	0.0277047	-0.160287	0.205442	-0.0498066	-0.333771	-0.645232	-0.293314	-0.254642	0.415514	0.132443	chr12	112251000	112251208	74335	ENSMUSG00000021287
1437716_x_at	Mm.458209	GO:0007017|GO:0007018|GO:0000785|GO:0005622|GO:0005819|GO:0005871|GO:0005874|GO:0005875|GO:0000166|GO:0003677|GO:0003774|GO:0003777|GO:0005524|GO:0043565	kinesin family member 22	Kif22	2.71323	2.86693	2.87495	0.634044	0.444062	0.767639	0.608715	0.315716	-0.535863	-0.353395	-0.203452	-0.1981	0.332357	0.0691948	chr7	126818876	126819264	110033	ENSMUSG00000030677
1438434_at	Mm.45753	GO:0007165|GO:0005622|GO:0005096	Rho GTPase activating protein 11A	Arhgap11a	2.55486	2.71492	2.90679	-0.0161395	-0.565412	0.0188351	-0.161874	-0.40791	-0.490288	-0.660315	-0.0379205	0.0501838	-0.0286913	0.016427	chr2	113632330	113634040	228482	ENSMUSG00000041219
1438571_at	Mm.2185	GO:0006468|GO:0007049|GO:0007067|GO:0051301|GO:0000775|GO:0000776|GO:0000166|GO:0004672|GO:0004674|GO:0005524|GO:0016301|GO:0016740	Budding uninhibited by benzimidazoles 1 homolog (S. cerevisiae)	Bub1	4.69517	4.67029	4.79405	0.0916209	0.457961	0.162541	-0.149568	-0.105546	-0.349985	-0.165523	0.0564871	-0.0288396	-0.143895	0.116247	chr2	127160710	127492454	12235
1438690_at	Mm.268395	GO:0006231|GO:0009165|GO:0004799|GO:0008168|GO:0016740	Thymidylate synthase	Tyms	0.777297	2.2651	1.59962	0.104003	0.764592	0.81176	0.2011	-0.137811	-0.0322571	0.208817	-0.192245	-0.0679503	0.34492	-0.0847249	chr10	87396896	87397495	22171
1438811_at	Mm.240543	GO:0000087|GO:0000087|GO:0007049|GO:0007267|GO:0005634|GO:0005634|GO:0005737|GO:0031616|GO:0031616|GO:0004721|GO:0004721|GO:0005515|GO:0005515	discs, large homolog 7 (Drosophila)	Dlg7	1.19253	1.53469	1.62496	-0.077426	-0.133474	0.156396	0.512831	0.244636	0.0657296	0.327222	-0.0620112	0.128253	-0.174033	0.10779	chr14	46311702	46312381	218977
1439040_at	Mm.161470	GO:0007018|GO:0008608|GO:0000775|GO:0000776|GO:0005874|GO:0005875|GO:0005875|GO:0000166|GO:0003774|GO:0003777|GO:0005524	centromere protein E	Cenpe	2.69919	2.95207	2.55324	-0.0763068	-0.162991	0.278039	-0.0696611	-0.380064	-0.12594	-0.451833	-0.111051	-0.104896	-0.150597	0.366542	chr3	135162414	135172520	229841	ENSMUSG00000045328
1439377_x_at	Mm.289747	GO:0006512|GO:0007049|GO:0007067|GO:0051301|GO:0005515	cell division cycle 20 homolog (S. cerevisiae)	Cdc20	3.14102	3.20962	3.25141	0.480539	-1.08226	0.194569	0.511852	0.330136	-0.941172	-0.134938	-0.359358	-0.14077	0.376555	0.123573	chr4	117930833	117931472	107995	ENSMUSG00000006398
1439436_x_at	Mm.29755	GO:0000910|GO:0000910|GO:0007049|GO:0007059|GO:0007059|GO:0007067|GO:0051301|GO:0000775|GO:0000775|GO:0000775|GO:0000795|GO:0000801|GO:0005721|GO:0005721|GO:0005819|GO:0005819|GO:0005874|GO:0030496|GO:0043234|GO:0043234|GO:0005515|GO:0005515	inner centromere protein	Incenp	2.35933	2.59327	2.64047	0.68483	0.80548	0.774692	0.0894508	-0.284167	0.0538712	-0.0136423	-0.255659	0.0401001	0.0219116	0.193648				16319	ENSMUSG00000024660
1439562_at	Mm.120919		RIKEN cDNA F730047E07 gene	F730047E07Rik	1.77667	2.14936	1.95846	0.112552	0.159121	-0.170248	0.3386	-0.177845	-0.0550098	0.104136	0.162912	0.243892	-0.0150318	-0.39177	chr4	24587092	24594040	212377
1439695_a_at	Mm.278471	GO:0007018|GO:0007049|GO:0007067|GO:0051301|GO:0005737|GO:0005874|GO:0005875|GO:0000166|GO:0003774|GO:0003777|GO:0005524	M-phase phosphoprotein 1	Mphosph1	2.4605	2.95676	2.86412	0.0910797	0.747717	0.544231	0.0536509	-0.221939	0.291384	0.0101414	-0.163065	-0.196543	-0.0682349	0.427845	chr19	35038725	35041740	240641	ENSMUSG00000024795
1441910_x_at	Mm.16110	GO:0000074|GO:0000074|GO:0006270|GO:0006468|GO:0007049|GO:0051301|GO:0000307|GO:0005634|GO:0005634|GO:0005515|GO:0016301|GO:0016538|GO:0016538	cyclin E1	Ccne1	5.39385	5.71569	6.07442	0.792695	-0.795343	-0.96256	-0.683116	1.43431	-1.41061	-1.36083	1.58178	1.78437	-1.75273	-1.61341	chr7	37806747	37807016	12447	ENSMUSG00000002068
1442280_at	Mm.252695	GO:0005515	DNA segment, Chr 2, ERATO Doi 750, expressed	D2Ertd750e	1.77951	2.02503	2.10145	0.134849	-0.561083	-0.186524	0.241379	-0.0779681	-0.565137	-0.499262	0.00856781	0.271772	-0.294407	0.0140672	chr2	118526972	118527620	51944
1442594_at	Mm.1904	GO:0006468|GO:0000166|GO:0004672|GO:0004674|GO:0004713|GO:0005524|GO:0016301|GO:0016740	Ttk protein kinase	Ttk	1.58718	2.46736	2.08185	-0.0271912	0.0872226	0.173034	-0.077611	0.552003	-0.0466471	-0.112665	0.258259	-0.229457	0.301244	-0.330046	chr9	83641056	83641644	22137
1448127_at	Mm.197486	GO:0006260|GO:0005737|GO:0005971|GO:0000166|GO:0003824|GO:0004748|GO:0005524|GO:0016491	ribonucleotide reductase M1	Rrm1	2.06684	2.03744	2.39074	-0.0720615	-0.481567	-0.098536	-0.298265	0.00248146	-0.0219464	0.312746	-0.04352	0.0788636	-0.532126	0.496782	chr7	102315526	102342886	20133	ENSMUSG00000030978
1448205_at	Mm.260114	GO:0000074|GO:0000074|GO:0000910|GO:0006468|GO:0006605|GO:0007049|GO:0007049|GO:0007067|GO:0007067|GO:0051301|GO:0005634|GO:0005634|GO:0005634|GO:0005634|GO:0005737|GO:0005515|GO:0016301|GO:0016538	cyclin B1, related sequence 1 /// cyclin B1	Ccnb1 /// Ccnb1-rs1	4.44286	4.77892	4.87714	0.356026	-0.49544	0.107103	0.346503	0.65783	-0.559135	-0.347137	0.0533018	0.388296	-0.15674	-0.284858	chr14	7202621	7204467	12429 /// 268697
1448226_at	Mm.99	GO:0006260|GO:0009186|GO:0009262|GO:0005737|GO:0004748|GO:0005506|GO:0005515|GO:0016491|GO:0046872|GO:0046914	ribonucleotide reductase M2	Rrm2	2.27036	1.91461	2.07816	-0.322446	-0.353882	-0.157558	0.327686	0.179234	-0.362015	-0.114998	-0.157079	-0.141974	0.49809	-0.199038	chr12	25297362	25303225	20135	ENSMUSG00000020649
1448314_at	Mm.281367	GO:0006468|GO:0006468|GO:0007049|GO:0007067|GO:0007095|GO:0051301|GO:0005634|GO:0000166|GO:0004672|GO:0004674|GO:0005515|GO:0005524|GO:0016301|GO:0016301|GO:0016740|GO:0030544	cell division cycle 2 homolog A (S. pombe)	Cdc2a	3.00218	3.50782	3.31711	0.10771	-0.853848	0.284392	0.238558	0.451252	-0.913792	-0.310738	-0.20123	-0.392645	0.589469	0.00440788	chr10	68733658	68748292	12534	ENSMUSG00000019942
1448466_at	Mm.23526	GO:0000082|GO:0000082|GO:0007049|GO:0007067|GO:0007067|GO:0007076|GO:0007076|GO:0007080|GO:0007080|GO:0051301|GO:0051329|GO:0005634|GO:0005737|GO:0008278|GO:0005515	cell division cycle associated 5	Cdca5	2.37869	2.75137	2.69245	-0.409798	-0.65097	-0.521756	0.119958	0.408943	-0.709055	-0.583799	-0.110856	0.132394	0.192043	-0.213583	chr19	6084982	6091775	67849	ENSMUSG00000024791
1448627_s_at	Mm.24337	GO:0006468|GO:0006468|GO:0018105|GO:0018107|GO:0000166|GO:0004672|GO:0004672|GO:0004674|GO:0004674|GO:0004674|GO:0005515|GO:0005515|GO:0005524|GO:0016301|GO:0016740	PDZ binding kinase	Pbk	2.38211	2.55748	2.71654	-0.314879	-1.24895	-0.405104	0.133904	0.411706	-1.33522	-1.08129	-0.27776	0.0180416	0.40166	-0.141941	chr14	64759946	64771932	52033	ENSMUSG00000022033
1448745_s_at	Mm.1121	GO:0018149|GO:0030216|GO:0031424|GO:0001533|GO:0009898|GO:0005198|GO:0005200|GO:0030280|GO:0030674	loricrin	Lor	4.89854	5.29924	5.11268	0.842782	2.91487	1.32634	1.32264	0.753648	1.9114	1.98245	-0.681047	-1.20398	1.4417	0.443323	chr3	92166199	92169061	16939	ENSMUSG00000043165
1448899_s_at	Mm.204634	GO:0006281|GO:0006310|GO:0006974|GO:0005634|GO:0003677|GO:0003690|GO:0003697|GO:0003723|GO:0003723	RAD51 associated protein 1	Rad51ap1	2.71657	3.13887	3.14567	0.286531	0.176532	0.327457	0.163999	-0.134805	-0.0149126	0.0336928	-0.151516	-0.0238819	0.0759416	0.0994558	chr6	126888666	126905206	19362
1449060_at	Mm.247651	GO:0007018|GO:0005634|GO:0005737|GO:0005874|GO:0005875|GO:0005875|GO:0000166|GO:0003774|GO:0003774|GO:0003777|GO:0005515|GO:0005524|GO:0005524	kinesin family member 2C /// similar to Kinesin-like protein KIF2C (Mitotic centromere-associated kinesin) (MCAK)	Kif2c /// LOC631653	1.43014	1.46555	1.43139	0.0467796	-0.224505	-0.146271	0.180325	0.216216	-0.0563822	-0.363649	0.117886	0.090272	-0.00504065	-0.203116	chr4	116657571	116680519	631653 /// 73804	ENSMUSG00000028678
1449171_at	Mm.1904	GO:0006468|GO:0000166|GO:0004672|GO:0004674|GO:0004713|GO:0005524|GO:0016301|GO:0016740	Ttk protein kinase	Ttk	2.48556	2.86245	2.79088	0.207952	-0.211261	0.0987291	-0.191496	0.298749	-0.399201	-0.81232	0.124265	-0.142217	-0.0655417	0.0834932	chr9	83632272	83669107	22137	ENSMUSG00000038379
1449207_a_at	Mm.258846	GO:0006810|GO:0007018|GO:0015031|GO:0051301|GO:0005874|GO:0005875|GO:0000166|GO:0003774|GO:0003777|GO:0005524	kinesin family member 20A	Kif20a	3.46108	3.60139	3.53877	0.198543	-0.289789	0.389866	0.0921302	0.328352	-0.136245	0.104295	-0.249381	0.0543323	0.171612	0.0234361	chr18	34749413	34757605	19348	ENSMUSG00000003779
1449612_x_at	Mm.278471	GO:0007018|GO:0007049|GO:0007067|GO:0051301|GO:0005737|GO:0005874|GO:0005875|GO:0000166|GO:0003774|GO:0003777|GO:0005524	M-phase phosphoprotein 1	Mphosph1	1.79459	2.49231	2.45683	0.0868216	0.460611	0.404384	-0.117681	-0.397484	-0.0230188	-0.220912	-0.21901	-0.314513	0.0493455	0.484179	chr19	35041143	35041749	240641	ENSMUSG00000024795
1449698_at	Mm.24491	GO:0005737|GO:0016020|GO:0016021|GO:0005488	RIKEN cDNA C330027C09 gene	C330027C09Rik	1.53298	2.0109	2.37098	-0.536611	-0.0427694	-0.119071	-0.287734	-0.178284	0.0162559	0.0269265	-0.0237679	-0.423655	0.285468	0.161954	chr16	48938315	48938875	224171	ENSMUSG00000033031
1449699_s_at	Mm.24491	GO:0005737|GO:0016020|GO:0016021|GO:0005488	RIKEN cDNA C330027C09 gene	C330027C09Rik	2.02104	2.25732	2.41478	-0.24686	-0.102454	-0.227449	0.103739	0.127501	-0.206196	0.101375	-0.064507	-0.0838594	0.583457	-0.43509	chr16	48938315	48938875	224171	ENSMUSG00000033031
1449705_x_at	Mm.4502	GO:0006260|GO:0006270|GO:0006350|GO:0006355|GO:0007049|GO:0005634|GO:0000166|GO:0000166|GO:0003677|GO:0005524|GO:0008094|GO:0017111	minichromosome maintenance deficient 3 (S. cerevisiae) /// similar to DNA replication licensing factor MCM3 (DNA polymerase alpha holoenzyme-associated protein P1) (P1-MCM3)	LOC100045677 /// Mcm3	2.93553	3.02945	3.00695	0.622888	-0.250625	0.595092	0.417683	0.253276	0.162638	0.438121	0.153523	0.182183	-0.545013	0.209306	chr1	20788113	20788646	100045677 /// 17215	ENSMUSG00000041859
1450692_at	Mm.383091	GO:0007017|GO:0007018|GO:0005871|GO:0005874|GO:0005875|GO:0000166|GO:0003677|GO:0003774|GO:0003777|GO:0005524	kinesin family member 4	Kif4	2.51729	2.76203	2.6897	0.0102777	-0.45282	0.556419	0.0935669	-0.351258	-0.321669	-0.43106	-0.389599	0.243385	0.271773	-0.125559	chrX	96828455	96929990	16571	ENSMUSG00000034311
1450842_a_at	Mm.290563	GO:0006334|GO:0007001|GO:0000775|GO:0000775|GO:0000786|GO:0000939|GO:0005634|GO:0005694|GO:0003677	centromere protein A	Cenpa	3.01101	2.90349	3.00209	-0.164833	-0.669122	-0.0793261	0.166685	0.0329533	-0.425934	-0.64448	-0.17967	-0.0195751	0.0257831	0.173462	chr5	30943482	30951363	12615	ENSMUSG00000029177
1450920_at	Mm.22592	GO:0000074|GO:0007049|GO:0007067|GO:0051301|GO:0005634|GO:0015630|GO:0005515|GO:0016538	cyclin B2	Ccnb2	2.65786	3.24283	2.95401	-0.627735	-0.614732	-0.188103	-0.136545	-0.0225115	-0.813817	-0.374595	-0.24553	-0.251747	0.314619	0.182658	chr9	70206851	70220736	12442	ENSMUSG00000032218
1451128_s_at	Mm.458209	GO:0007017|GO:0007018|GO:0000785|GO:0005622|GO:0005819|GO:0005871|GO:0005874|GO:0005875|GO:0000166|GO:0003677|GO:0003774|GO:0003777|GO:0005524|GO:0043565	kinesin family member 22	Kif22	2.64764	2.70711	2.59921	-0.112707	0.337467	0.119659	-0.0909677	0.0706787	-0.779004	-0.714661	-0.0404539	-0.550189	0.482656	0.107987	chr7	126818876	126833609	110033	ENSMUSG00000030677
1451246_s_at	Mm.3488	GO:0006306|GO:0006468|GO:0007049|GO:0007067|GO:0051301|GO:0000775|GO:0005694|GO:0000166|GO:0003677|GO:0004672|GO:0004674|GO:0005515|GO:0005524|GO:0008170|GO:0016301|GO:0016740	aurora kinase B	Aurkb	3.23095	3.75084	3.63484	0.251149	-0.321352	0.0487547	0.101961	0.195442	-0.527319	0.184218	-0.301119	-0.0536103	0.201738	0.152992	chr11	68861837	68867846	20877	ENSMUSG00000020897
1451358_a_at	Mm.273804	GO:0000910|GO:0000910|GO:0000915|GO:0000915|GO:0006118|GO:0007049|GO:0007108|GO:0007108|GO:0007165|GO:0007242|GO:0007242|GO:0007283|GO:0007283|GO:0007405|GO:0009790|GO:0051301|GO:0005622|GO:0005634|GO:0005634|GO:0005737|GO:0005096|GO:0005096|GO:0005506|GO:0005515|GO:0005515|GO:0008270|GO:0009055|GO:0019992|GO:0043014|GO:0043014|GO:0043015|GO:0043015|GO:0046872|GO:0048487|GO:0048487	Rac GTPase-activating protein 1	Racgap1	1.34055	1.66049	1.47735	-0.291628	-0.868379	-0.278629	-0.037312	0.0206289	-0.364102	-0.838371	-0.12916	-0.0413809	0.211045	-0.040504	chr15	99448496	99479665	26934	ENSMUSG00000023015
1452040_a_at	Mm.285723	GO:0006512|GO:0007049|GO:0007067|GO:0051301|GO:0005737	cell division cycle associated 3	Cdca3	2.4483	2.79884	2.55162	0.777929	-0.560286	0.488959	0.944815	0.781507	-0.488808	-0.471843	-0.562507	0.0182819	0.712435	-0.16821	chr6	124795842	124799322	14793	ENSMUSG00000023505
1452073_at	Mm.33118		RIKEN cDNA 6720460F02 gene	6720460F02Rik	3.16139	3.14999	2.76937	0.0667191	0.00115108	0.127867	-0.0712686	0.0127978	0.18992	0.219337	-0.118543	-0.16364	0.0710397	0.211143	chr11	71858226	71863570	109212	ENSMUSG00000020808
1452098_at	Mm.102540	GO:0000166|GO:0005524|GO:0017111	CTF18, chromosome transmission fidelity factor 18 homolog (S. cerevisiae)	Chtf18	1.55239	1.86209	1.56975	0.0147605	0.0386596	-0.0367789	-0.0360785	0.310761	0.197634	-0.608111	-0.158409	-0.224566	-0.0941205	0.477096	chr17	25446525	25455019	214901	ENSMUSG00000019214
1452314_at	Mm.42203	GO:0007017|GO:0007018|GO:0007049|GO:0007067|GO:0007100|GO:0051300|GO:0051301|GO:0000922|GO:0005871|GO:0005874|GO:0005875|GO:0005875|GO:0005876|GO:0000166|GO:0003774|GO:0003774|GO:0003777|GO:0005524|GO:0005524	kinesin family member 11	Kif11	3.01965	2.79179	3.30905	0.19369	-0.341764	-0.0633369	0.0291858	0.0284495	-0.379826	-0.286913	0.11783	0.398089	-0.510415	-0.00550652	chr19	37441529	37486973	16551	ENSMUSG00000012443
1452917_at	Mm.27997	GO:0006260|GO:0006281|GO:0005634|GO:0000166|GO:0005524|GO:0017111	replication factor C (activator 1) 5	Rfc5	1.45999	2.07872	1.95001	-0.113831	-0.518551	-0.347048	-0.310048	-0.19574	-0.576172	-0.0769386	-0.250682	-0.175945	0.17648	0.250149	chr5	117639866	117650070	72151	ENSMUSG00000029363
1452954_at	Mm.89830	GO:0000910|GO:0006464|GO:0006511|GO:0006512|GO:0007049|GO:0007049|GO:0007067|GO:0007067|GO:0008054|GO:0008284|GO:0051301|GO:0004842|GO:0004842|GO:0016874|GO:0019787	ubiquitin-conjugating enzyme E2C	Ube2c	2.57257	2.26978	2.3784	-0.253815	-1.98014	-1.015	-0.130342	-0.236123	-1.5424	-1.80926	0.153742	0.532638	-0.330626	-0.355756	chr2	164461133	164464106	68612	ENSMUSG00000001403
1453053_at	Mm.251779		RIKEN cDNA 2610036L11 gene	2610036L11Rik	1.93113	2.24958	1.88284	-0.335157	-0.694631	0.0027523	0.337486	0.0358415	-0.0172501	0.471825	0.133256	-0.363603	0.523953	-0.293607	chr10	29885787	29889956	66311
1453361_at		GO:0001655|GO:0006306|GO:0006342|GO:0006346|GO:0006350|GO:0006355|GO:0006916|GO:0007049|GO:0007067|GO:0007275|GO:0010216|GO:0030098|GO:0031508|GO:0046651|GO:0051301|GO:0005634|GO:0005721|GO:0000166|GO:0003676|GO:0003677|GO:0003682|GO:0004386|GO:0005524|GO:0008026|GO:0016787	helicase, lymphoid specific	Hells	1.11441	2.08146	2.27249	0.836564	0.476168	0.729973	0.248803	-0.418151	-0.12723	0.222334	-0.232292	0.117654	0.336687	-0.222049	chr19	39014536	39015916	15201
1453748_a_at	Mm.259374	GO:0007018|GO:0005874|GO:0005875|GO:0005875|GO:0000166|GO:0003774|GO:0003777|GO:0005524	kinesin family member 23	Kif23	1.64257	1.84801	1.81651	-0.114663	-0.00156641	0.201104	-0.10698	0.262747	-0.158589	0.033566	-0.179617	0.208787	-0.167455	0.138283	chr9	61722846	61744780	71819	ENSMUSG00000032254
1454694_a_at	Mm.4237	GO:0006259|GO:0006265|GO:0006265|GO:0007059|GO:0007059|GO:0030261|GO:0040016|GO:0045944|GO:0000793|GO:0005634|GO:0005634|GO:0005694|GO:0005730|GO:0000166|GO:0003677|GO:0003916|GO:0003918|GO:0003918|GO:0003918|GO:0005524|GO:0016853	topoisomerase (DNA) II alpha	Top2a	3.50294	3.74405	3.89424	-0.00716972	-1.17224	0.173089	-0.238758	0.0248528	-1.08681	-0.714325	-0.250285	-0.164732	0.226073	0.188944	chr11	98809036	98811814	21973	ENSMUSG00000020914
1455730_at	Mm.240543	GO:0000087|GO:0000087|GO:0007049|GO:0007267|GO:0005634|GO:0005634|GO:0005737|GO:0031616|GO:0031616|GO:0004721|GO:0004721|GO:0005515|GO:0005515	discs, large homolog 7 (Drosophila)	Dlg7	2.24496	3.14424	2.71116	0.445336	-0.306077	0.321419	0.173995	0.134348	-0.191196	-0.189179	0.134606	0.166307	-0.128547	-0.172367	chr14	46309851	46340086	218977	ENSMUSG00000037544
1455834_x_at	Mm.379024	GO:0000074|GO:0006950|GO:0030097|GO:0042994|GO:0005737|GO:0005737|GO:0005813|GO:0005813|GO:0005515	transforming, acidic coiled-coil containing protein 3	Tacc3	2.43665	2.59666	2.72721	0.603241	-0.191247	0.414757	0.205512	-0.208018	-0.278718	-0.281248	-0.0941882	0.192404	-0.0355587	-0.0626564	chr5	33988355	33989052	21335	ENSMUSG00000037313
1455983_at	Mm.33831	GO:0007049|GO:0007067|GO:0051301	cell division cycle associated 2	Cdca2	1.7119	2.37683	2.10342	-0.443198	0.432211	0.550719	-0.430764	-0.265133	0.611287	0.491654	-0.0720782	-0.236494	0.273544	0.035027	chr14	66629667	66668984	108912	ENSMUSG00000048922
1455990_at	Mm.259374	GO:0007018|GO:0005874|GO:0005875|GO:0005875|GO:0000166|GO:0003774|GO:0003777|GO:0005524	kinesin family member 23	Kif23	3.13252	3.89379	3.63937	0.292206	0.845533	0.73156	-0.00873947	-0.379972	-0.0832758	0.0736327	-0.241879	-0.0977302	0.148181	0.191429	chr9	61715282	61723597	71819	ENSMUSG00000032254
1456344_at	Mm.454219	GO:0007155|GO:0007165|GO:0007528|GO:0005576|GO:0005578|GO:0005604|GO:0005615|GO:0001968|GO:0005102|GO:0005515	Tenascin C	Tnc	1.30809	1.95563	1.40751	0.22582	-0.0385885	-0.0195465	0.156139	0.177988	0.171512	0.300729	-0.0174775	-0.0299273	-0.0432029	0.0906067				21923
1458374_at	Mm.21144	GO:0005634|GO:0003677	expressed sequence C79407	C79407	2.75112	3.2075	3.05127	-0.159697	-0.271052	0.25115	-0.551572	-0.168655	-0.874243	0.0738769	0.00856876	0.0553589	0.0471816	-0.111108	chr12	66072178	66077375	217653	ENSMUSG00000047534
1458447_at	Mm.129746	GO:0000085|GO:0000087|GO:0000278|GO:0007059|GO:0016202|GO:0016481|GO:0051310|GO:0000775|GO:0000776|GO:0000922|GO:0000940|GO:0005634|GO:0005634|GO:0005635|GO:0005737|GO:0016363|GO:0045120|GO:0005515|GO:0008022|GO:0008134|GO:0042803|GO:0045502|GO:0046982	centromere protein F	Cenpf	3.35879	1.98991	1.8316	0.657338	0.0129471	0.524482	-0.828769	0.272068	-0.629948	-1.15453	0.670014	0.937432	-1.57063	-0.0368199	chr1	191379817	191388874	108000	ENSMUSG00000026605
1460247_a_at	Mm.35584	GO:0000074|GO:0000082|GO:0006511|GO:0006512|GO:0008634|GO:0000151|GO:0016301	S-phase kinase-associated protein 2 (p45)	Skp2	3.23876	3.40773	3.51263	-0.18705	0.145545	0.345156	-0.116743	-0.458143	0.488215	0.404556	-0.21264	-0.370154	-0.167956	0.750751	chr15	9038864	9067247	27401
LR values relative to Sca-1Neg average are indicated
