# Supplementary material for: Molecular Signatures of Prostate Stem Cells Reveal Novel Signaling Pathways and Provide Insights into Prostate Cancer
Source: PLoS One. 2009 May 29;4(5):e5722. doi: 10.1371/journal.pone.0005722 (PMC2684642; doi:10.1371/journal.pone.0005722)
Supplement: Table S10 — Wnt pathway and target genes that are up-regulated in UGE cells. The table presents genes that based on the published literature are known to be either participants or targets of the Wnt pathway. Bolded fonts indicate elevated transcript expression. (0.11 MB XLS) [file pone.0005722.s011.xls]

## Sheet: Wnt Pathway+Target Genes
Probe Set ID	Gene Symbol	Gene Title	UGE1	UGE2	UGE3	SChi1	SChi3	SChi4	SClo1	SClo2	SClo4	SClo5	SCng1	SCng2	SCng4	SCng5	Unigene(Avadis)	GO(Avadis)	Chromosome Number(Avadis)	Chromosome Start Index(Avadis)	Chromosome End Index(Avadis)	Entrez Gene	Ensembl	Chromosome Strand(Avadis)	Absolute Calls.UGE1_call	Absolute Calls.UGE1_pVal_call	Absolute Calls.UGE1_numUsedProbes	Absolute Calls.UGE2_call	Absolute Calls.UGE2_pVal_call	Absolute Calls.UGE2_numUsedProbes	Absolute Calls.UGE3_call	Absolute Calls.UGE3_pVal_call	Absolute Calls.UGE3_numUsedProbes	Absolute Calls.SChi1_call	Absolute Calls.SChi1_pVal_call	Absolute Calls.SChi1_numUsedProbes	Absolute Calls.SChi3_call	Absolute Calls.SChi3_pVal_call	Absolute Calls.SChi3_numUsedProbes	Absolute Calls.SChi4_call	Absolute Calls.SChi4_pVal_call	Absolute Calls.SChi4_numUsedProbes	Absolute Calls.SClo1_call	Absolute Calls.SClo1_pVal_call	Absolute Calls.SClo1_numUsedProbes	Absolute Calls.SClo2_call	Absolute Calls.SClo2_pVal_call	Absolute Calls.SClo2_numUsedProbes	Absolute Calls.SClo4_call
Wnt pathway members
1441687_at	wingless-related MMTV integration site 4	Wnt4	2.55621	4.05164	2.96161	1.97586	2.65521	2.03078	0.684937	0.400399	1.66802	1.51072	-0.565161	-0.848474	1.14788	0.265756	Mm.20355	GO:0001838|GO:0007165|GO:0007223|GO:0007267|GO:0007275|GO:0007276|GO:0007548|GO:0008584|GO:0008585|GO:0009887|GO:0009887|GO:0016055|GO:0030154|GO:0035239|GO:0042445|GO:0045596|GO:0048599|GO:0051145|GO:0051145|GO:0005576|GO:0005576|GO:0005578|GO:0005615|GO:0004871|GO:0005102|GO:0005515	chr4	136571010	136571575	22417		+	P	0.000732422	11	P	0.000244141	11	P	0.000732422	11	P	0.000732422	11	P	0.000732422	11	P	0.0012207	11	P	0.000732422	11	P	0.00195313	11	P
1450782_at	wingless-related MMTV integration site 4	Wnt4	2.05289	3.39291	2.73411	1.90396	2.9705	2.37906	1.0522	0.42776	1.94586	1.59264	-0.104777	-0.886412	1.10749	-0.116301	Mm.20355	GO:0001838|GO:0007165|GO:0007223|GO:0007267|GO:0007275|GO:0007276|GO:0007548|GO:0008584|GO:0008585|GO:0009887|GO:0009887|GO:0016055|GO:0030154|GO:0035239|GO:0042445|GO:0045596|GO:0048599|GO:0051145|GO:0051145|GO:0005576|GO:0005576|GO:0005578|GO:0005615|GO:0004871|GO:0005102|GO:0005515	chr4	136549584	136568996	22417	ENSMUSG00000036856	+	P	0.000244141	11	P	0.000244141	11	P	0.000244141	11	P	0.000244141	11	P	0.000244141	11	P	0.000244141	11	P	0.000244141	11	P	0.00195313	11	P
1419708_at	wingless-related MMTV integration site 6	Wnt6	3.40223	3.7574	3.81123	0.594152	0.592092	0.650762	0.506154	0.544309	0.106121	1.70539	0.14829	0.445131	-0.207437	-0.385983	Mm.268282	GO:0007165|GO:0007223|GO:0007267|GO:0007275|GO:0009887|GO:0016055|GO:0005576|GO:0005576|GO:0005578|GO:0005615|GO:0004871|GO:0005102|GO:0005515	chr1	74705352	74718155	22420	ENSMUSG00000033227	+	P	0.000244141	11	P	0.000244141	11	P	0.000244141	11	P	0.0302734	11	P	0.0461426	11	P	0.0302734	11	A	0.111572	11	P	0.0375977	11	P
1435980_x_at	wingless-related MMTV integration site 6	Wnt6	2.08203	2.47901	2.61995	-0.0700855	0.0498414	0.132441	-0.136424	-0.516964	0.103651	0.622731	-0.161427	-0.102362	-0.277359	0.541145	Mm.268282	GO:0007165|GO:0007223|GO:0007267|GO:0007275|GO:0009887|GO:0016055|GO:0005576|GO:0005576|GO:0005578|GO:0005615|GO:0004871|GO:0005102|GO:0005515	chr1	74717866	74718526	22420	ENSMUSG00000033227	+	P	0.00292969	11	P	0.000244141	11	P	0.000732422	11	A	0.27417	11	A	0.171387	11	A	0.171387	11	A	0.129639	11	A	0.592285	11	P
1423367_at	wingless-related MMTV integration site 7A	Wnt7a	7.05326	-0.221895	8.8022	0.457035	-0.0255585	-0.321195	-0.294771	0.390222	-0.394647	-0.289696	0.287248	0.0741329	-0.125079	-0.236301	Mm.56964	GO:0007165|GO:0007223|GO:0007267|GO:0007269|GO:0007275|GO:0009887|GO:0009953|GO:0016055|GO:0021707|GO:0030326|GO:0031133|GO:0035115|GO:0035115|GO:0035116|GO:0035136|GO:0035137|GO:0043589|GO:0048608|GO:0048705|GO:0050770|GO:0050808|GO:0050808|GO:0051965|GO:0005576|GO:0005576|GO:0005578|GO:0005615|GO:0004871|GO:0005102|GO:0005515	chr6	91329481	91376873	22421	ENSMUSG00000030093	-	P	0.00292969	11	P	0.0239258	11	P	0.000244141	11	A	0.72583	11	A	0.466064	11	A	0.696289	11	A	0.753906	11	A	0.466064	11	A
1420891_at	wingless-related MMTV integration site 7B	Wnt7b	1.5427	2.43128	1.83755	1.83707	2.45503	1.93153	0.899531	0.482001	1.34776	1.10247	-0.233657	-0.375568	0.826248	-0.217024	Mm.306946	GO:0007165|GO:0007223|GO:0007267|GO:0007275|GO:0009887|GO:0016055|GO:0016055|GO:0045669|GO:0050808|GO:0005576|GO:0005576|GO:0005578|GO:0005615|GO:0004871|GO:0005102|GO:0005515	chr15	85363202	85409598	22422	ENSMUSG00000022382	-	A	0.0952148	11	M	0.0561523	11	A	0.246094	11	A	0.171387	11	A	0.567627	11	A	0.334473	11	A	0.219482	11	A	0.533936	11	A
1420892_at	wingless-related MMTV integration site 7B	Wnt7b	1.53407	2.22335	2.1032	0.439584	0.246937	0.0245118	0.335583	0.473382	-0.0808325	-0.38208	0.293315	-0.0523505	0.193175	-0.43414	Mm.306946	GO:0007165|GO:0007223|GO:0007267|GO:0007275|GO:0009887|GO:0016055|GO:0016055|GO:0045669|GO:0050808|GO:0005576|GO:0005576|GO:0005578|GO:0005615|GO:0004871|GO:0005102|GO:0005515	chr15	85363202	85409598	22422	ENSMUSG00000022382	-	M	0.0561523	11	P	0.00585938	11	P	0.00805664	11	P	0.0461426	11	P	0.0302734	11	P	0.0302734	11	P	0.0461426	11	P	0.0239258	11	P
1443197_at	wingless-type MMTV integration site 9B	Wnt9b	2.48903	0.031374	3.36519	0.105227	0.527653	0.141324	0.491964	0.227335	0.00174665	0.0732694	-0.0744352	-0.149818	0.305019	-0.0807657	Mm.215161	GO:0007165|GO:0007223|GO:0007267|GO:0007275|GO:0009887|GO:0016055|GO:0005576|GO:0005576|GO:0005578|GO:0004871|GO:0005102|GO:0005201	chr11	103543590	103544119	22412	ENSMUSG00000018486	-	P	0.00585938	11	A	0.0952148	11	P	0.000244141	11	A	0.780518	11	A	0.533936	11	A	0.5	11	A	0.601074	11	A	0.533936	11	A
1460657_at	wingless related MMTV integration site 10a	Wnt10a	3.63981	4.3453	3.54706	2.21338	1.43701	2.2726	0.902686	0.504372	1.22069	1.40868	0.143184	-0.0903564	-0.121358	0.068531	Mm.5130	GO:0007165|GO:0007223|GO:0007267|GO:0007275|GO:0009887|GO:0016055|GO:0005576|GO:0005576|GO:0005578|GO:0005615|GO:0004871|GO:0005102	chr1	74724722	74737263	22409	ENSMUSG00000026167	+	P	0.00415039	11	P	0.0012207	11	P	0.00415039	11	M	0.0561523	11	A	0.0805664	11	M	0.0561523	11	A	0.219482	11	P	0.0461426	11	A
1417175_at	Csnk1e	casein kinase 1, epsilon	1.72382	1.44979	1.90862	0.00881958	-0.447977	0.174106	-0.175408	-0.68894	0.315679	0.340085	0.163553	0.19616	-0.777109	0.417395	Mm.30199	GO:0006468|GO:0007623|GO:0016055|GO:0005737|GO:0000166|GO:0004672|GO:0004674|GO:0005524|GO:0016301|GO:0016740	chr15	79245106	79266114	27373	ENSMUSG00000022433	-	P	0.000244141	11	P	0.000244141	11	P	0.000244141	11	P	0.000732422	11	P	0.00292969	11	P	0.000732422	11	P	0.000244141	11	P	0.000244141	11	P
1417176_at	Csnk1e	casein kinase 1, epsilon	1.30468	1.73752	1.25189	-0.782781	0.801902	0.206621	-0.785467	-1.10506	0.910408	0.809319	-0.480995	-0.554287	-0.394581	1.42986	Mm.30199	GO:0006468|GO:0007623|GO:0016055|GO:0005737|GO:0000166|GO:0004672|GO:0004674|GO:0005524|GO:0016301|GO:0016740	chr15	79245106	79266114	27373	ENSMUSG00000022433	-	P	0.000244141	11	P	0.000244141	11	P	0.000244141	11	P	0.000732422	11	P	0.000244141	11	P	0.000244141	11	P	0.000732422	11	P	0.00195313	11	P
1435373_at	Csnk1e	casein kinase 1, epsilon	1.35654	1.97551	1.55726	0.156691	1.01633	0.961786	0.585729	-0.130629	0.364573	0.0307722	-0.119718	0.441243	-0.0683084	-0.253217	Mm.30199	GO:0006468|GO:0007623|GO:0016055|GO:0005737|GO:0000166|GO:0004672|GO:0004674|GO:0005524|GO:0016301|GO:0016740	chr15	79249735	79251574	27373		-	P	0.0302734	11	P	0.00585938	11	P	0.00585938	11	A	0.19458	11	A	0.067627	11	A	0.111572	11	A	0.366211	11	A	0.334473	11	A
1420811_a_at	Ctnnb1	catenin (cadherin associated protein), beta 1	0.915603	1.12769	1.17697	0.477476	0.728349	0.72198	0.310303	-0.219838	0.623325	0.707488	-0.256191	-0.493633	0.187122	0.562703	Mm.291928	GO:0000122|GO:0000904|GO:0001501|GO:0001569|GO:0001706|GO:0001708|GO:0001709|GO:0001711|GO:0006350|GO:0006355|GO:0006355|GO:0007155|GO:0007268|GO:0007398|GO:0007507|GO:0009950|GO:0009953|GO:0009954|GO:0009987|GO:0010003|GO:0016055|GO:0016055|GO:0016331|GO:0016337|GO:0030097|GO:0030154|GO:0030316|GO:0030324|GO:0030858|GO:0030900|GO:0031016|GO:0035116|GO:0035117|GO:0042127|GO:0042475|GO:0042733|GO:…	chr9	120782186	120809205	12387	ENSMUSG00000006932	+	P	0.000244141	11	P	0.000244141	11	P	0.000244141	11	P	0.000244141	11	P	0.000244141	11	P	0.000244141	11	P	0.000244141	11	P	0.000244141	11	P
1430533_a_at	Ctnnb1	catenin (cadherin associated protein), beta 1	0.593668	1.80915	1.63027	0.525991	3.20156	2.10861	-0.241595	-0.113788	1.44325	1.00168	-0.136067	-0.670217	0.274334	0.531949	Mm.291928	GO:0000122|GO:0000904|GO:0001501|GO:0001569|GO:0001706|GO:0001708|GO:0001709|GO:0001711|GO:0006350|GO:0006355|GO:0006355|GO:0007155|GO:0007268|GO:0007398|GO:0007507|GO:0009950|GO:0009953|GO:0009954|GO:0009987|GO:0010003|GO:0016055|GO:0016055|GO:0016331|GO:0016337|GO:0030097|GO:0030154|GO:0030316|GO:0030324|GO:0030858|GO:0030900|GO:0031016|GO:0035116|GO:0035117|GO:0042127|GO:0042475|GO:0042733|GO:…	chr9	120782155	120805142	12387	ENSMUSG00000006932	+	P	0.000244141	11	P	0.000244141	11	P	0.000244141	11	P	0.000732422	11	P	0.000244141	11	P	0.000244141	11	P	0.0107422	11	P	0.00195313	11	P
1450008_a_at	Ctnnb1	catenin (cadherin associated protein), beta 1	1.17958	1.95916	1.96258	-0.221769	0.754893	0.807762	-0.20068	-0.179958	0.677711	0.606382	-0.0797605	-0.668314	0.189565	0.55851	Mm.291928	GO:0000122|GO:0000904|GO:0001501|GO:0001569|GO:0001706|GO:0001708|GO:0001709|GO:0001711|GO:0006350|GO:0006355|GO:0006355|GO:0007155|GO:0007268|GO:0007398|GO:0007507|GO:0009950|GO:0009953|GO:0009954|GO:0009987|GO:0010003|GO:0016055|GO:0016055|GO:0016331|GO:0016337|GO:0030097|GO:0030154|GO:0030316|GO:0030324|GO:0030858|GO:0030900|GO:0031016|GO:0035116|GO:0035117|GO:0042127|GO:0042475|GO:0042733|GO:…	chr9	120782186	120809205	12387	ENSMUSG00000006932	+	P	0.000244141	11	P	0.000244141	11	P	0.000244141	11	P	0.00195313	11	P	0.000244141	11	P	0.000244141	11	P	0.00195313	11	P	0.000732422	11	P
1418532_at	Fzd2	frizzled homolog 2 (Drosophila)	1.49831	1.45527	1.3372	-1.77117	-1.08253	-0.702735	-1.14339	-0.835897	-0.265208	0.508212	-0.27818	-0.444362	-0.468301	1.19084	Mm.36416	GO:0007165|GO:0007166|GO:0007186|GO:0007267|GO:0007275|GO:0016055|GO:0030855|GO:0030855|GO:0005615|GO:0016020|GO:0016021|GO:0016021|GO:0004871|GO:0004872|GO:0004926|GO:0004930|GO:0005515	chr11	102420544	102424400	57265	ENSMUSG00000050288	+	P	0.000244141	11	P	0.000244141	11	P	0.000244141	11	A	0.0805664	11	P	0.0375977	11	P	0.0185547	11	P	0.0239258	11	P	0.0141602	11	P
1418533_s_at	Fzd2	frizzled homolog 2 (Drosophila)	1.33939	1.62603	1.15763	-1.64681	-0.933193	-0.382886	-0.593317	-0.988909	0.068387	0.642445	-0.195527	-0.709891	-0.532514	1.43793	Mm.36416	GO:0007165|GO:0007166|GO:0007186|GO:0007267|GO:0007275|GO:0016055|GO:0030855|GO:0030855|GO:0005615|GO:0016020|GO:0016021|GO:0016021|GO:0004871|GO:0004872|GO:0004926|GO:0004930|GO:0005515	chr11	102420544	102424400	57265	ENSMUSG00000050288	+	P	0.000244141	11	P	0.000244141	11	P	0.000244141	11	P	0.00292969	11	P	0.000732422	11	P	0.000244141	11	P	0.000244141	11	P	0.000244141	11	P
1418534_at	Fzd2	frizzled homolog 2 (Drosophila)	1.21518	1.61312	1.27804	-2.47979	-2.16521	-0.918298	-0.932219	-1.47865	-0.444169	0.514752	-0.185128	-0.474598	-0.965414	1.62514	Mm.36416	GO:0007165|GO:0007166|GO:0007186|GO:0007267|GO:0007275|GO:0016055|GO:0030855|GO:0030855|GO:0005615|GO:0016020|GO:0016021|GO:0016021|GO:0004871|GO:0004872|GO:0004926|GO:0004930|GO:0005515	chr11	102420544	102424400	57265	ENSMUSG00000050288	+	P	0.000244141	11	P	0.000244141	11	P	0.000244141	11	P	0.0185547	11	P	0.0141602	11	P	0.00195313	11	P	0.00415039	11	P	0.00585938	11	P
1438101_at	Fzd3	Frizzled homolog 3 (Drosophila)	1.15198	1.02371	0.60126	0.483969	0.709256	0.940049	0.599642	0.241226	0.75716	0.480522	0.119855	0.307781	-0.173441	-0.254193	Mm.243722	GO:0001736|GO:0001843|GO:0007165|GO:0007166|GO:0007186|GO:0007275|GO:0016055|GO:0042472|GO:0005615|GO:0016020|GO:0016021|GO:0045177|GO:0004871|GO:0004872|GO:0004926|GO:0004930|GO:0005515	chr14	64154751	64155706	14365		-	P	0.0239258	11	P	0.0375977	11	A	0.129639	11	A	0.665527	11	A	0.633789	11	A	0.334473	11	A	0.27417	11	A	0.828613	11	A
1449730_s_at	Fzd3	frizzled homolog 3 (Drosophila)	1.16981	0.98983	0.965243	-0.673051	-0.821925	-0.356432	-0.0918741	-0.435271	0.0144958	-0.317598	-0.0148897	-0.441354	0.253779	0.202464	Mm.458001	GO:0001736|GO:0001843|GO:0007165|GO:0007166|GO:0007186|GO:0007275|GO:0016055|GO:0042472|GO:0005615|GO:0016020|GO:0016021|GO:0016021|GO:0045177|GO:0004871|GO:0004872|GO:0004926|GO:0004930|GO:0005515	chr14	64156430	64156869	14365	ENSMUSG00000007989	-	P	0.000244141	11	P	0.000244141	11	P	0.000244141	11	P	0.0107422	11	P	0.0302734	11	P	0.000732422	11	P	0.000244141	11	P	0.00585938	11	P
1421157_at	Fzd3	frizzled homolog 3 (Drosophila)	0.99094	1.18783	0.985239	-0.356425	-0.507359	-0.0651402	-0.0478067	-0.0869002	-0.107632	-0.116458	0.188308	-0.615807	0.441516	-0.0140171	Mm.458001	GO:0001736|GO:0001843|GO:0007165|GO:0007166|GO:0007186|GO:0007275|GO:0016055|GO:0042472|GO:0005615|GO:0016020|GO:0016021|GO:0016021|GO:0045177|GO:0004871|GO:0004872|GO:0004926|GO:0004930|GO:0005515	chr14	64156430	64207540	14365	ENSMUSG00000007989	-	A	0.149658	11	M	0.0561523	11	A	0.067627	11	A	0.772949	11	A	0.5	11	A	0.5	11	A	0.5	11	A	0.80542	11	A
1417301_at	Fzd6	frizzled homolog 6 (Drosophila)	2.82882	3.40431	3.13371	1.64141	1.44409	1.90769	1.31435	1.0013	1.37756	1.35899	-0.335439	-0.563396	1.04027	-0.141431	Mm.4769	GO:0001736|GO:0001843|GO:0007165|GO:0007166|GO:0007186|GO:0007275|GO:0016055|GO:0042472|GO:0005615|GO:0016020|GO:0016021|GO:0016021|GO:0016327|GO:0045177|GO:0004871|GO:0004872|GO:0004926|GO:0004930	chr15	38836428	38868262	14368	ENSMUSG00000022297	+	P	0.000244141	11	P	0.000244141	11	P	0.000244141	11	P	0.000732422	11	P	0.0012207	11	P	0.000244141	11	P	0.0012207	11	P	0.000732422	11	P
1451022_at	Lrp6	low density lipoprotein receptor-related protein 6	1.42432	1.54714	0.55647	1.3856	1.44757	1.99657	1.36276	0.904108	1.77407	1.84548	-0.533233	-1.38477	0.481111	1.43689	Mm.321990	GO:0006897|GO:0007275|GO:0009952|GO:0009952|GO:0010003|GO:0016055|GO:0016055|GO:0030178|GO:0035115|GO:0035116|GO:0042074|GO:0042733|GO:0005624|GO:0005886|GO:0005886|GO:0016020|GO:0016021|GO:0004872|GO:0005041|GO:0005041|GO:0005515	chr6	134415754	134532403	16974		-	P	0.0012207	11	P	0.000732422	11	P	0.0012207	11	P	0.00805664	11	P	0.0107422	11	P	0.00292969	11	P	0.00292969	11	P	0.000732422	11	P
1416675_s_at	Plcd1	phospholipase C, delta 1	2.29159	3.61092	2.71221	0.297223	1.91187	1.74882	-0.524583	-0.647516	1.31691	1.40632	-0.200014	-1.19746	0.0169792	1.38049	Mm.23963	GO:0001525|GO:0001890|GO:0006629|GO:0006629|GO:0007165|GO:0007165|GO:0007242|GO:0007242|GO:0016042|GO:0016042|GO:0005737|GO:0005829|GO:0004435|GO:0004435|GO:0004629|GO:0004629|GO:0004871|GO:0004871|GO:0005509|GO:0005509|GO:0016787|GO:0016787|GO:0046872	chr9	118920260	118942200	18799	ENSMUSG00000010660	-	P	0.000244141	11	P	0.000244141	11	P	0.000244141	11	P	0.000244141	11	P	0.000244141	11	P	0.000244141	11	P	0.000244141	11	P	0.00195313	11	P
1448432_at	Plcd1	phospholipase C, delta 1	2.26529	3.25566	2.63312	-0.116473	1.36885	1.20254	-0.662886	-0.683427	0.719357	0.915148	-0.379571	-0.591112	-0.0166345	0.987316	Mm.23963	GO:0001525|GO:0001890|GO:0006629|GO:0006629|GO:0007165|GO:0007165|GO:0007242|GO:0007242|GO:0016042|GO:0016042|GO:0005737|GO:0005829|GO:0004435|GO:0004435|GO:0004629|GO:0004629|GO:0004871|GO:0004871|GO:0005509|GO:0005509|GO:0016787|GO:0016787|GO:0046872	chr9	118920260	118942200	18799	ENSMUSG00000010660	-	P	0.000244141	11	P	0.000244141	11	P	0.000244141	11	A	0.0805664	11	P	0.00292969	11	P	0.00415039	11	A	0.246094	11	A	0.219482	11	P
1456390_at	Ppp2ca	protein phosphatase 2 (formerly 2A), catalytic subunit, alpha isoform	0.738945	1.19318	1.16637	-0.0171576	0.519809	0.205421	-0.0686998	-0.698194	0.666792	0.464103	-0.189532	-0.30777	-0.114244	0.611544	Mm.260288	GO:0000074|GO:0006470|GO:0007498|GO:0005737|GO:0005737|GO:0005829|GO:0005886|GO:0000158|GO:0000158|GO:0000163|GO:0004721|GO:0004722|GO:0005506|GO:0005515|GO:0008420|GO:0015071|GO:0016787|GO:0016787|GO:0017018|GO:0030145|GO:0030145|GO:0046872|GO:0046982|GO:0046982	chr11	51966026	51966863	19052	ENSMUSG00000020349	+	P	0.000244141	11	P	0.000244141	11	P	0.000244141	11	P	0.000244141	11	P	0.000244141	11	P	0.000244141	11	P	0.000244141	11	P	0.000244141	11	P
1415819_a_at	Ppp2r1a	protein phosphatase 2 (formerly 2A), regulatory subunit A (PR 65), alpha isoform	0.911007	1.3105	1.06968	-0.621174	-0.0268192	0.119523	-0.296501	-0.230642	0.13897	0.22426	-0.200231	-0.81454	0.18947	0.825299	Mm.294138	GO:0005829|GO:0003823|GO:0005488|GO:0005515|GO:0046982	chr17	20650060	20670602	51792	ENSMUSG00000007564	+	P	0.000244141	11	P	0.000244141	11	P	0.000244141	11	P	0.000244141	11	P	0.000244141	11	P	0.000244141	11	P	0.000244141	11	P	0.000732422	11	P
1422079_at	Prkch	protein kinase C, eta	1.39038	1.6798	1.59105	0.512415	1.53903	1.78706	0.231994	0.962571	1.26992	1.51199	0.154929	0.420764	0.0156054	-0.591299	Mm.341677	GO:0006468|GO:0007242|GO:0000166|GO:0004672|GO:0004674|GO:0005524|GO:0008270|GO:0016301|GO:0016740|GO:0019992|GO:0046872	chr12	74503680	74696237	18755	ENSMUSG00000021108	+	P	0.00805664	11	P	0.00415039	11	P	0.00805664	11	P	0.0185547	11	P	0.000732422	11	P	0.00195313	11	A	0.0805664	11	P	0.00585938	11	P
1434248_at	Prkch	protein kinase C, eta	1.37522	2.27073	1.79316	1.73863	1.86292	2.28792	1.19036	1.04221	1.79538	1.97066	-0.179781	0.232942	0.510737	-0.563899	Mm.341677	GO:0006468|GO:0007242|GO:0000166|GO:0004672|GO:0004674|GO:0005524|GO:0008270|GO:0016301|GO:0016740|GO:0019992|GO:0046872	chr12	74696205	74697020	18755	ENSMUSG00000021108	+	P	0.0012207	11	P	0.000732422	11	P	0.000732422	11	P	0.000732422	11	P	0.000732422	11	P	0.000732422	11	P	0.0012207	11	P	0.000732422	11	P
1454902_at	Prkcz	protein kinase C, zeta	1.11391	1.48327	0.993782	1.39892	0.787364	0.346839	0.862368	0.293757	0.637443	-0.332195	0.232987	-0.274102	0.435629	-0.394513	Mm.28561	GO:0000226|GO:0006468|GO:0006468|GO:0007242|GO:0005737|GO:0005737|GO:0005768|GO:0005923|GO:0005938|GO:0045179|GO:0000166|GO:0004672|GO:0004672|GO:0004674|GO:0004700|GO:0005515|GO:0005524|GO:0008270|GO:0016301|GO:0016740|GO:0019992|GO:0046872	chr4	154103920	154105332	18762	ENSMUSG00000029053	-	P	0.00805664	11	P	0.0107422	11	P	0.0185547	11	A	0.0805664	11	A	0.567627	11	A	0.219482	11	A	0.334473	11	A	0.171387	11	P
1416585_at	Ruvbl1	RuvB-like protein 1	1.08827	1.32458	1.25092	-0.424518	-0.180168	-0.208978	-0.399388	-0.512825	0.264644	0.29818	-0.232483	-0.688778	0.189544	0.731718	Mm.42195	GO:0001558|GO:0006310|GO:0006350|GO:0006355|GO:0007049|GO:0007067|GO:0016568|GO:0051301|GO:0005634|GO:0035267|GO:0000166|GO:0000166|GO:0003678|GO:0004386|GO:0005515|GO:0005524|GO:0016787|GO:0017111	chr6	88431101	88463207	56505	ENSMUSG00000030079	+	P	0.000244141	11	P	0.000244141	11	P	0.000244141	11	P	0.000244141	11	P	0.000244141	11	P	0.000244141	11	P	0.000244141	11	P	0.000244141	11	P
1454960_at	Smad3	MAD homolog 3 (Drosophila)	1.92078	2.54153	2.22755	0.27301	0.540386	0.92734	-0.20112	-0.302869	0.473523	0.729781	-0.318129	-0.0924864	0.02318	0.387434	Mm.7320	GO:0000122|GO:0001707|GO:0006350|GO:0006355|GO:0006355|GO:0006366|GO:0006366|GO:0007179|GO:0007179|GO:0007182|GO:0007183|GO:0009887|GO:0016202|GO:0017015|GO:0042110|GO:0045893|GO:0045941|GO:0045944|GO:0048340|GO:0050678|GO:0050776|GO:0051098|GO:0005622|GO:0005634|GO:0005737|GO:0005886|GO:0003690|GO:0003700|GO:0003700|GO:0003700|GO:0005515|GO:0008134|GO:0016563	chr9	63444772	63447704	17127	ENSMUSG00000032402	-	P	0.000244141	11	P	0.000244141	11	P	0.000244141	11	P	0.000244141	11	P	0.000244141	11	P	0.000244141	11	P	0.000732422	11	P	0.000732422	11	P
1431091_at	Pygo1	pygopus 1	1.05785	1.03661	1.1304	-0.101885	-0.584451	-0.823329	-0.19216	-0.259396	-0.180969	0.390922	-0.22851	-0.0899539	0.215928	0.102535	Mm.273605	GO:0016055|GO:0005515|GO:0008270|GO:0046872	chr9	72722818	72743460	72135	ENSMUSG00000034910	+	P	0.00195313	11	P	0.017334	11	P	0.00292969	11	A	0.111572	11	A	0.0805664	11	A	0.303711	11	A	0.111572	11	A	0.0952148	11	P
1451574_at	Bcl9	B-cell CLL/lymphoma 9	1.99359	1.61835	1.94476	0.849233	0.172077	0.194555	0.369336	-0.37964	0.188411	-0.0377979	-0.0721855	-0.169472	-0.0474801	0.289139	Mm.226175	GO:0016055|GO:0005515	chr3	97289064	97292784	77578	ENSMUSG00000038256	-	P	0.000244141	11	P	0.0012207	11	P	0.000732422	11	P	0.000732422	11	P	0.0107422	11	P	0.0141602	11	P	0.000244141	11	P	0.00195313	11	P
1455565_at	Bcl9	B-cell CLL/lymphoma 9	-0.562568	1.93363	1.15671	0.145669	1.69548	0.917288	-0.283185	-0.788973	0.542755	0.0602117	-0.63907	-0.917517	1.0073	0.549292	Mm.226175	GO:0016055|GO:0005515	chr3	97299895	97313732	77578		-	P	0.0012207	11	P	0.000244141	11	P	0.000244141	11	P	0.00195313	11	P	0.000244141	11	P	0.000732422	11	P	0.000244141	11	P	0.00195313	11	P
1426804_at	Smarca4	SWI/SNF related, matrix associated, actin dependent regulator of chromatin, subfamily a, member 4	0.883165	1.59394	1.19746	-0.258727	0.175629	0.0982962	-0.00409317	-0.38663	-0.157562	-0.477826	-0.486826	-0.827898	0.822734	0.491987	Mm.286593	GO:0000122|GO:0001832|GO:0001835|GO:0006334|GO:0006346|GO:0007403|GO:0030900|GO:0030902|GO:0000792|GO:0005634|GO:0016514|GO:0003676|GO:0003677|GO:0003682|GO:0004386|GO:0005515|GO:0005524|GO:0008026|GO:0008134|GO:0016887	chr9	21366667	21453769	20586	ENSMUSG00000032187	+	P	0.000244141	11	P	0.000244141	11	P	0.000244141	11	P	0.000244141	11	P	0.000244141	11	P	0.000244141	11	P	0.000244141	11	P	0.000244141	11	P
1426805_at	Smarca4	SWI/SNF related, matrix associated, actin dependent regulator of chromatin, subfamily a, member 4	1.07472	1.9075	0.933041	0.0476275	1.97041	1.15867	-0.0365782	-0.452978	0.69346	0.193876	-0.481918	-0.981402	1.00889	0.454435	Mm.286593	GO:0000122|GO:0001832|GO:0001835|GO:0006334|GO:0006346|GO:0007403|GO:0030900|GO:0030902|GO:0000792|GO:0005634|GO:0016514|GO:0003676|GO:0003677|GO:0003682|GO:0004386|GO:0005515|GO:0005524|GO:0008026|GO:0008134|GO:0016887	chr9	21366667	21453769	20586	ENSMUSG00000032187	+	P	0.000732422	11	P	0.000244141	11	P	0.000244141	11	P	0.000244141	11	P	0.000244141	11	P	0.000244141	11	P	0.000244141	11	P	0.0012207	11	P
1426804_at	Smarca4	SWI/SNF related, matrix associated, actin dependent regulator of chromatin, subfamily a, member 4	0.883165	1.59394	1.19746	-0.258727	0.175629	0.0982962	-0.00409317	-0.38663	-0.157562	-0.477826	-0.486826	-0.827898	0.822734	0.491987	Mm.286593	GO:0000122|GO:0001832|GO:0001835|GO:0006334|GO:0006346|GO:0007403|GO:0030900|GO:0030902|GO:0000792|GO:0005634|GO:0016514|GO:0003676|GO:0003677|GO:0003682|GO:0004386|GO:0005515|GO:0005524|GO:0008026|GO:0008134|GO:0016887	chr9	21366667	21453769	20586	ENSMUSG00000032187	+	P	0.000244141	11	P	0.000244141	11	P	0.000244141	11	P	0.000244141	11	P	0.000244141	11	P	0.000244141	11	P	0.000244141	11	P	0.000244141	11	P
1428806_at	Csnk1g1	casein kinase 1, gamma 1	1.22292	1.54363	1.30137	0.231618	-0.313731	0.0752106	0.279352	-0.235986	0.434644	0.32697	-0.242495	-0.328117	0.303277	0.267334	Mm.325816	GO:0006468|GO:0016055|GO:0005737|GO:0000166|GO:0004672|GO:0004674|GO:0005524|GO:0016301|GO:0016740	chr9	65841483	65843020	214897	ENSMUSG00000032384	+	P	0.000244141	11	P	0.000244141	11	P	0.000244141	11	P	0.00195313	11	P	0.0185547	11	P	0.00415039	11	P	0.00195313	11	P	0.000732422	11	P
1438246_at	Csnk1g1	casein kinase 1, gamma 1	0.797285	1.92061	1.14808	0.114819	0.547749	0.696635	-0.285054	-0.619535	0.693609	0.420678	-0.548865	-0.485733	0.400183	0.634415	Mm.325816	GO:0006468|GO:0016055|GO:0005737|GO:0000166|GO:0004672|GO:0004674|GO:0005524|GO:0016301|GO:0016740	chr9	65840362	65841795	214897	ENSMUSG00000032384	+	P	0.0012207	11	P	0.000244141	11	P	0.000244141	11	P	0.00805664	11	P	0.0012207	11	P	0.00292969	11	P	0.00805664	11	P	0.0185547	11	P
1420360_at	Dkk1	dickkopf homolog 1 (Xenopus laevis)	1.15419	0.716352	1.10493	0.40875	0.0459986	0.122178	0.597328	0.426838	0.219356	0.268164	0.203648	-0.069591	-0.0229907	-0.111067	Mm.214717	GO:0007275|GO:0016055|GO:0030178|GO:0030178|GO:0030326|GO:0005576|GO:0005576|GO:0005615|GO:0005886|GO:0005886|GO:0005515|GO:0050750|GO:0050750	chr19	30612830	30615661	13380	ENSMUSG00000024868	-	P	0.0107422	11	P	0.00292969	11	P	0.0107422	11	A	0.246094	11	A	0.27417	11	A	0.303711	11	A	0.334473	11	A	0.129639	11	A
1458232_at	Dkk1	dickkopf homolog 1 (Xenopus laevis)	1.57865	0.671258	1.08731	0.173534	0.0354066	0.0822859	-0.0987911	0.123923	0.0565209	0.223214	0.132629	-0.0779667	0.00673008	-0.0613928	Mm.214717	GO:0007275|GO:0016055|GO:0030178|GO:0030178|GO:0030326|GO:0005576|GO:0005576|GO:0005615|GO:0005886|GO:0005886|GO:0005515|GO:0050750|GO:0050750	chr19	30611883	30612441	13380	ENSMUSG00000024868	-	P	0.00292969	11	P	0.0375977	11	P	0.0185547	11	A	0.828613	11	A	0.71875	11	A	0.633789	11	A	0.665527	11	A	0.432373	11	A
1452047_at	Cacybp	calcyclin binding protein	1.42263	1.79314	1.86058	0.0783834	0.581583	0.512022	0.444949	0.0966673	0.801125	0.806075	-0.238305	-0.418925	0.469581	0.187651	Mm.10702	GO:0006512|GO:0005641|GO:0005737|GO:0005737	chr1	162039592	162049540	12301	ENSMUSG00000014226	-	P	0.000244141	11	P	0.000244141	11	P	0.000244141	11	P	0.000244141	11	P	0.000244141	11	P	0.000244141	11	P	0.000244141	11	P	0.000244141	11	P
1417567_at	Ctnnbip1	catenin beta interacting protein 1	1.39033	1.61099	0.989019	0.193884	-0.118065	0.519498	0.159467	0.320346	0.0624475	0.190637	-0.08459	-0.627488	0.287317	0.424761	Mm.299735	GO:0000122|GO:0007275|GO:0009952|GO:0016055|GO:0016055|GO:0030178|GO:0005634|GO:0005737|GO:0005737|GO:0005515|GO:0008013|GO:0008013	chr4	148362035	148410346	67087	ENSMUSG00000028988	+	P	0.0302734	11	P	0.00195313	11	P	0.0141602	11	A	0.0805664	11	A	0.129639	11	A	0.0805664	11	A	0.0805664	11	A	0.129639	11	A
1431694_a_at	Ctnnbip1	catenin beta interacting protein 1	1.49674	1.25302	1.02449	0.405669	-0.20254	0.17999	0.456387	0.339459	0.147651	0.133683	0.130707	0.0582671	-0.150459	-0.038516	Mm.299735	GO:0000122|GO:0007275|GO:0009952|GO:0016055|GO:0016055|GO:0030178|GO:0005634|GO:0005737|GO:0005737|GO:0005515|GO:0008013|GO:0008013	chr4	148388932	148408308	67087	ENSMUSG00000028988	+	P	0.00195313	11	P	0.00195313	11	P	0.00195313	11	P	0.0375977	11	P	0.0239258	11	P	0.0141602	11	P	0.00415039	11	P	0.0141602	11	P
1437351_at	Cxxc4	CXXC finger 4	1.59856	1.89555	1.52957	0.375352	0.101524	-0.494042	0.688776	0.796802	0.762964	0.484079	-0.405238	-0.689837	1.43237	-0.337296	Mm.459381	GO:0016055|GO:0005737|GO:0016023|GO:0003677|GO:0008270	chr3	134197589	134199548	319478	ENSMUSG00000044365	+	P	0.000244141	11	P	0.000244141	11	P	0.000244141	11	P	0.000244141	11	P	0.000732422	11	P	0.0012207	11	P	0.00292969	11	P	0.000732422	11	P
1456811_at	Cxxc4	CXXC finger 4	0.885962	1.82041	1.18495	-0.0360713	0.582227	0.0203538	0.31468	0.115547	0.34569	0.0573578	-0.367219	-0.247638	0.583316	0.0315413	Mm.442744	GO:0016055|GO:0005737|GO:0016023	chr3	134178830	134179457	319478		+	P	0.00805664	11	P	0.00195313	11	P	0.00292969	11	A	0.171387	11	A	0.111572	11	A	0.171387	11	P	0.0141602	11	A	0.0952148	11	P
1419988_at	Map3k7	mitogen activated protein kinase kinase kinase 7	0.472563	1.00091	1.00447	-0.674725	-0.485835	-0.428924	-0.154541	-0.28386	0.0081253	-0.185934	-0.279124	-0.43503	0.54666	0.167492	Mm.258589	GO:0000165|GO:0001525|GO:0001841|GO:0006468|GO:0006468|GO:0007179|GO:0007179|GO:0007252|GO:0043066|GO:0043066|GO:0043123|GO:0046330|GO:0000166|GO:0000287|GO:0004672|GO:0004674|GO:0004708|GO:0004709|GO:0004713|GO:0004713|GO:0005515|GO:0005524|GO:0016301|GO:0016740|GO:0046872	chr4	32348842	32349408	26409	ENSMUSG00000028284	+	P	0.000244141	11	P	0.000732422	11	P	0.000732422	11	P	0.00195313	11	P	0.00292969	11	P	0.00415039	11	P	0.00415039	11	P	0.0012207	11	P
1455441_at	Map3k7	mitogen activated protein kinase kinase kinase 7	0.663468	1.33663	1.05486	-0.590955	-0.0763831	0.283349	-0.603827	-0.855605	0.308822	0.34976	-0.0963097	-0.625912	0.0675035	0.654717	Mm.258589	GO:0000165|GO:0001525|GO:0001841|GO:0006468|GO:0006468|GO:0007179|GO:0007179|GO:0007252|GO:0043066|GO:0043066|GO:0043123|GO:0046330|GO:0000166|GO:0000287|GO:0004672|GO:0004674|GO:0004708|GO:0004709|GO:0004713|GO:0004713|GO:0005515|GO:0005524|GO:0016301|GO:0016740|GO:0046872	chr4	32348867	32352033	26409	ENSMUSG00000028284	+	P	0.000732422	11	P	0.000244141	11	P	0.000244141	11	P	0.0141602	11	P	0.00585938	11	P	0.00195313	11	P	0.0141602	11	P	0.00805664	11	P
Wnt pathway target genes
1416122_at	Ccnd2	cyclin D2	1.57969	1.81788	1.69575	-0.303245	0.500255	0.529608	-0.359588	-1.10753	0.930115	1.21162	-0.360958	-0.576285	-0.610193	1.54744	Mm.333406	GO:0000074|GO:0000074|GO:0007049|GO:0051301|GO:0005634|GO:0005515|GO:0016538	chr6	127094051	127116612	12444	ENSMUSG00000000184	-	P	0.000732422	11	P	0.000732422	11	P	0.0012207	11	P	0.00805664	11	P	0.00292969	11	P	0.00415039	11	P	0.0107422	11	P	0.0141602	11	P
1416123_at	Ccnd2	cyclin D2	1.79789	1.78683	1.88403	-0.323339	0.0688257	0.152822	-0.195322	-0.797936	0.694528	0.782596	0.329739	-0.180224	-0.728406	0.578892	Mm.333406	GO:0000074|GO:0000074|GO:0007049|GO:0051301|GO:0005634|GO:0005515|GO:0016538	chr6	127094051	127116612	12444	ENSMUSG00000000184	-	P	0.000244141	11	P	0.000244141	11	P	0.000244141	11	P	0.0012207	11	P	0.000732422	11	P	0.000244141	11	P	0.000244141	11	P	0.000244141	11	P
1416124_at	Ccnd2	cyclin D2	1.1653	1.45175	1.16922	0.320838	-0.372427	0.0611968	0.0491776	-0.859426	0.538026	0.210958	-0.337592	0.1836	-0.672749	0.826739	Mm.333406	GO:0000074|GO:0000074|GO:0007049|GO:0051301|GO:0005634|GO:0005515|GO:0016538	chr6	127094051	127116612	12444	ENSMUSG00000000184	-	P	0.000244141	11	P	0.000732422	11	P	0.000244141	11	P	0.0185547	11	A	0.111572	11	P	0.0141602	11	P	0.00585938	11	A	0.19458	11	P
1430127_a_at	Ccnd2	cyclin D2	2.07746	1.63332	1.52258	0.213449	1.32325	0.894808	-0.127777	-0.639116	0.758304	0.852937	-0.0237408	-0.216841	-0.732657	0.973237	Mm.333406	GO:0000074|GO:0000074|GO:0007049|GO:0051301|GO:0005634|GO:0005515|GO:0016538	chr6	127113912	127116646	12444	ENSMUSG00000000184	-	P	0.000244141	11	P	0.000244141	11	P	0.000244141	11	P	0.000732422	11	P	0.000244141	11	P	0.000244141	11	P	0.000732422	11	P	0.000244141	11	P
1434745_at	Ccnd2	cyclin D2	1.87694	2.37717	2.20175	-0.516103	0.222694	0.211152	-0.645817	-1.6761	0.653167	0.949973	-0.300558	-0.612517	-0.854494	1.76757	Mm.333406	GO:0000074|GO:0000074|GO:0007049|GO:0051301|GO:0005634|GO:0005515|GO:0016538	chr6	127090780	127094224	12444	ENSMUSG00000000184	-	P	0.000244141	11	P	0.000244141	11	P	0.000244141	11	P	0.000244141	11	P	0.000244141	11	P	0.000244141	11	P	0.000244141	11	P	0.00195313	11	P
1448229_s_at	Ccnd2	cyclin D2	1.81994	2.04262	1.93182	0.245204	0.350191	0.378383	0.257745	-0.717157	0.818224	1.04967	0.0991716	0.106415	-1.21245	1.00686	Mm.333406	GO:0000074|GO:0000074|GO:0007049|GO:0051301|GO:0005634|GO:0005515|GO:0016538	chr6	127094051	127116612	12444	ENSMUSG00000000184	-	P	0.000244141	11	P	0.000244141	11	P	0.000244141	11	P	0.000244141	11	P	0.000244141	11	P	0.000244141	11	P	0.000244141	11	P	0.000244141	11	P
1455956_x_at	Ccnd2	cyclin D2	1.6193	2.02708	1.77145	0.309615	0.932411	0.791558	-0.0321178	-1.02499	1.08585	1.26118	-0.333935	-0.684841	-0.581562	1.60034	Mm.333406	GO:0000074|GO:0000074|GO:0007049|GO:0051301|GO:0005634|GO:0005515|GO:0016538	chr6	127095853	127096028	12444	ENSMUSG00000000184	-	P	0.000244141	11	P	0.000244141	11	P	0.000244141	11	P	0.000244141	11	P	0.000244141	11	P	0.000244141	11	P	0.000244141	11	P	0.000244141	11	P
1424278_a_at	Birc5	baculoviral IAP repeat-containing 5	3.294	3.10531	3.00696	0.25306	-1.11905	0.0543256	0.595085	0.195208	-1.19839	-0.826675	-0.0669794	0.234672	0.240548	-0.408238	Mm.8552	GO:0000086|GO:0000226|GO:0000910|GO:0006915|GO:0006916|GO:0006916|GO:0006916|GO:0006916|GO:0007049|GO:0007067|GO:0009790|GO:0031503|GO:0031536|GO:0031577|GO:0043154|GO:0043524|GO:0045931|GO:0051301|GO:0051301|GO:0051303|GO:0000775|GO:0000775|GO:0005622|GO:0005694|GO:0005737|GO:0005737|GO:0005737|GO:0005814|GO:0005829|GO:0005876|GO:0005881|GO:0030496|GO:0031021|GO:0043234|GO:0004866|GO:0004869|GO:…	chr11	117665408	117671833	11799	ENSMUSG00000017716	+	P	0.00585938	11	P	0.000244141	11	P	0.00195313	11	A	0.149658	11	A	0.466064	11	P	0.0375977	11	P	0.0302734	11	A	0.0952148	11	A
1438718_at	Fgf9	fibroblast growth factor 9	3.07994	1.17818	3.8156	-0.0728188	-0.563786	0.307035	0.315334	-0.382606	-0.061871	0.664517	0.235648	-0.22435	-0.624565	0.613268	Mm.8846	GO:0000074|GO:0001525|GO:0001525|GO:0002053|GO:0006606|GO:0007165|GO:0007267|GO:0007275|GO:0008283|GO:0008284|GO:0008543|GO:0008584|GO:0030154|GO:0030324|GO:0030324|GO:0042472|GO:0045880|GO:0045880|GO:0050679|GO:0005104|GO:0008083|GO:0008201	chr14	57063850	57064418	14180	ENSMUSG00000021974	+	P	0.000732422	11	P	0.0012207	11	P	0.000244141	11	P	0.0185547	11	A	0.219482	11	P	0.0107422	11	P	0.00292969	11	P	0.0302734	11	P
1437992_x_at	Gja1	gap junction membrane channel protein alpha 1	3.40319	3.87411	3.87504	1.56502	1.39411	1.5576	1.71124	0.85795	2.57879	2.87401	-1.41717	-0.714274	0.673735	1.45771	Mm.378921	GO:0001701|GO:0001764|GO:0001947|GO:0002070|GO:0007154|GO:0007267|GO:0007507|GO:0007512|GO:0008016|GO:0035050|GO:0043403|GO:0045844|GO:0048514|GO:0005921|GO:0005921|GO:0005922|GO:0016020|GO:0016021|GO:0016021|GO:0030054|GO:0030054|GO:0005243|GO:0005515	chr10	56078614	56078830	14609	ENSMUSG00000050953	+	P	0.000244141	11	P	0.000244141	11	P	0.000244141	11	P	0.000244141	11	P	0.000244141	11	P	0.000244141	11	P	0.000244141	11	P	0.000244141	11	P
1438650_x_at	Gja1	gap junction membrane channel protein alpha 1	3.40483	3.70336	3.8518	1.53086	1.23744	1.49872	1.64458	0.8532	2.50632	2.88901	-1.32205	-0.650385	0.596461	1.37597	Mm.378921	GO:0001701|GO:0001764|GO:0001947|GO:0002070|GO:0007154|GO:0007267|GO:0007507|GO:0007512|GO:0008016|GO:0035050|GO:0043403|GO:0045844|GO:0048514|GO:0005921|GO:0005921|GO:0005922|GO:0016020|GO:0016021|GO:0016021|GO:0030054|GO:0030054|GO:0005243|GO:0005515	chr10	56078669	56078830	14609	ENSMUSG00000050953	+	P	0.0012207	11	P	0.00292969	11	P	0.00195313	11	P	0.0012207	11	P	0.00195313	11	P	0.00195313	11	P	0.000732422	11	P	0.0012207	11	P
1438945_x_at	Gja1	gap junction membrane channel protein alpha 1	3.55264	3.75783	3.90275	1.59046	1.11537	1.43291	1.9505	0.986425	2.57128	2.84543	-1.22556	-0.659138	0.509747	1.37495	Mm.378921	GO:0001701|GO:0001764|GO:0001947|GO:0002070|GO:0007154|GO:0007267|GO:0007507|GO:0007512|GO:0008016|GO:0035050|GO:0043403|GO:0045844|GO:0048514|GO:0005921|GO:0005921|GO:0005922|GO:0016020|GO:0016021|GO:0016021|GO:0030054|GO:0030054|GO:0005243|GO:0005515	chr10	56078554	56078830	14609	ENSMUSG00000050953	+	P	0.000732422	11	P	0.000732422	11	P	0.000732422	11	P	0.000732422	11	P	0.000244141	11	P	0.000244141	11	P	0.000244141	11	P	0.000732422	11	P
1438973_x_at	Gja1	gap junction membrane channel protein alpha 1	3.33785	3.73683	3.79613	1.5133	1.18836	1.41737	1.68764	0.94741	2.48055	2.81496	-1.2335	-0.678992	0.536366	1.37613	Mm.378921	GO:0001701|GO:0001764|GO:0001947|GO:0002070|GO:0007154|GO:0007267|GO:0007507|GO:0007512|GO:0008016|GO:0035050|GO:0043403|GO:0045844|GO:0048514|GO:0005921|GO:0005921|GO:0005922|GO:0016020|GO:0016021|GO:0016021|GO:0030054|GO:0030054|GO:0005243|GO:0005515	chr10	56078613	56078830	14609	ENSMUSG00000050953	+	P	0.0185547	11	P	0.0141602	11	P	0.00585938	11	P	0.0302734	11	P	0.0375977	11	P	0.0185547	11	P	0.00585938	11	P	0.0185547	11	P
1422720_at	Isl1	ISL1 transcription factor, LIM/homeodomain	2.17055	2.96864	2.07107	-0.019804	1.57811	1.47447	-1.07484	-1.2649	1.40926	1.81772	-0.0465074	-0.109964	-1.16507	1.32154	Mm.42242	GO:0001755|GO:0003007|GO:0006091|GO:0006355|GO:0006355|GO:0007275|GO:0007275|GO:0007507|GO:0045449|GO:0005634|GO:0005634|GO:0005634|GO:0003677|GO:0003677|GO:0003700|GO:0003700|GO:0003702|GO:0005515|GO:0005515|GO:0008270|GO:0043565|GO:0046872	chr13	117418950	117430345	16392	ENSMUSG00000042258	-	P	0.000244141	11	P	0.000244141	11	P	0.000244141	11	P	0.0185547	11	P	0.00415039	11	P	0.00292969	11	P	0.0461426	11	P	0.0185547	11	P
1450723_at	Isl1	ISL1 transcription factor, LIM/homeodomain	2.39779	2.57068	2.35487	-0.0928822	0.506037	1.0052	-0.746012	-1.74537	0.537975	1.05318	0.46133	0.0707016	-1.32902	0.796991	Mm.42242	GO:0001755|GO:0003007|GO:0006091|GO:0006355|GO:0006355|GO:0007275|GO:0007275|GO:0007507|GO:0045449|GO:0005634|GO:0005634|GO:0005634|GO:0003677|GO:0003677|GO:0003700|GO:0003700|GO:0003702|GO:0005515|GO:0005515|GO:0008270|GO:0043565|GO:0046872	chr13	117418950	117430345	16392	ENSMUSG00000042258	-	P	0.000244141	11	P	0.000244141	11	P	0.000244141	11	P	0.000732422	11	P	0.000732422	11	P	0.000244141	11	P	0.000732422	11	P	0.00292969	11	P
1419051_at	Ovol1	OVO homolog-like 1 (Drosophila)	2.43328	2.87191	2.61034	0.252271	0.293336	-0.054523	0.228632	0.286328	-0.244721	-0.335543	-0.125822	0.0308542	0.373277	-0.278312	Mm.280225	GO:0000122|GO:0000239|GO:0006350|GO:0006355|GO:0007283|GO:0007498|GO:0008544|GO:0005622|GO:0005634|GO:0003676|GO:0003677|GO:0003700|GO:0008270|GO:0046872	chr19	5549135	5560646	18426	ENSMUSG00000024922	-	P	0.000732422	11	P	0.000244141	11	P	0.000732422	11	A	0.067627	11	P	0.0461426	11	A	0.129639	11	P	0.0185547	11	P	0.0302734	11	A
1419052_at	Ovol1	OVO homolog-like 1 (Drosophila)	1.54082	2.58442	2.04818	-0.277266	0.283332	0.183208	-0.0233994	0.127464	0.0850163	-0.258978	0.211219	0.200505	-0.265439	-0.146286	Mm.280225	GO:0000122|GO:0000239|GO:0006350|GO:0006355|GO:0007283|GO:0007498|GO:0008544|GO:0005622|GO:0005634|GO:0003676|GO:0003677|GO:0003700|GO:0008270|GO:0046872	chr19	5549135	5560646	18426	ENSMUSG00000024922	-	P	0.0141602	11	P	0.0012207	11	P	0.00756836	11	A	0.916016	11	A	0.27417	11	A	0.567627	11	A	0.753906	11	A	0.753906	11	A
1450827_at	Kif23	kinesin family member 23	0.320891	1.04034	0.928699	-0.153524	-0.450341	-0.508767	-0.529672	-0.398085	0.14936	-0.143731	-0.133526	-0.111384	0.129425	0.115486	Mm.259374	GO:0007018|GO:0005874|GO:0005875|GO:0005875|GO:0000166|GO:0003774|GO:0003777|GO:0005524	chr9	61725014	61744742	71819	ENSMUSG00000032254	-	P	0.00195313	11	P	0.000732422	11	P	0.00195313	11	A	0.633789	11	A	0.798828	11	A	0.904785	11	A	0.989258	11	A	0.567627	11	A
1453748_a_at	Kif23	kinesin family member 23	1.64257	1.84801	1.81651	-0.114663	-0.00156641	0.201104	-0.10698	0.262747	-0.158589	0.033566	-0.179617	0.208787	-0.167455	0.138283	Mm.259374	GO:0007018|GO:0005874|GO:0005875|GO:0005875|GO:0000166|GO:0003774|GO:0003777|GO:0005524	chr9	61722846	61744780	71819	ENSMUSG00000032254	-	P	0.000732422	11	P	0.0012207	11	P	0.000244141	11	A	0.850342	11	A	0.187988	11	A	0.171387	11	A	0.72583	11	A	0.491699	11	A
1455990_at	Kif23	kinesin family member 23	3.13252	3.89379	3.63937	0.292206	0.845533	0.73156	-0.00873947	-0.379972	-0.0832758	0.0736327	-0.241879	-0.0977302	0.148181	0.191429	Mm.259374	GO:0007018|GO:0005874|GO:0005875|GO:0005875|GO:0000166|GO:0003774|GO:0003777|GO:0005524	chr9	61715282	61723597	71819	ENSMUSG00000032254	-	P	0.00195313	11	P	0.000244141	11	P	0.000244141	11	P	0.00805664	11	P	0.00415039	11	P	0.00585938	11	P	0.0375977	11	P	0.0302734	11	P
LR values relative to Sca-1Neg average are indicated
[truncated: 19 more columns]
