# Supplementary material for: Molecular Signatures of Prostate Stem Cells Reveal Novel Signaling Pathways and Provide Insights into Prostate Cancer
Source: PLoS One. 2009 May 29;4(5):e5722. doi: 10.1371/journal.pone.0005722 (PMC2684642; doi:10.1371/journal.pone.0005722)
Supplement: Table S12 — Shh pathway and target genes that are up-regulated in UGE and Sca-1Hi cells. The table presents genes that based on the published literature are known to be either participants or targets of the Shh pathway. Bolded fonts indicate elevated transcript expression. (0.06 MB XLS) [file pone.0005722.s013.xls]

## Sheet: Up-Reg Shh genes
Probe Set ID	Gene Symbol	Gene Title	UGE1	UGE2	UGE3	SChi1	SChi3	SChi4	SClo1	SClo2	SClo4	SClo5	SCng1	SCng2	SCng4	SCng5	Unigene(Avadis)	GO(Avadis)	Chromosome Number(Avadis)	Chromosome Start Index(Avadis)	Chromosome End Index(Avadis)	Entrez Gene	Ensembl
Shh pathway memebers
1455154_at	Gli3	GLI-Kruppel family member GLI3	2.85855	2.79228	2.84219	-0.580826	-0.0434561	0.524529	0.112293	-0.327389	1.52593	1.58914	-0.19848	-0.385759	-0.159593	0.743832	Mm.5098	GO:0001656|GO:0001658|GO:0001822|GO:0006350|GO:0006355|GO:0007224|GO:0007389|GO:0007417|GO:0007417|GO:0007420|GO:0007442|GO:0007507|GO:0008285|GO:0008285|GO:0009952|GO:0009953|GO:0009954|GO:0009954|GO:0016481|GO:0021513|GO:0021631|GO:0021775|GO:0021776|GO:0021915|GO:0030324|GO:0030324|GO:0030326|GO:0030326|GO:0030879|GO:0030900|GO:0035295|GO:0042475|GO:0045595|GO:0045596|GO:0048558|GO:0048566|GO:…	chr13	15519986	15520913	14634
1456067_at	Gli3	GLI-Kruppel family member GLI3	2.12643	1.96498	2.09394	-0.326961	-0.195641	0.448592	-0.168344	-0.244786	1.08259	1.35228	-0.143786	-0.415041	-0.112773	0.671599	Mm.5098	GO:0001656|GO:0001658|GO:0001822|GO:0006350|GO:0006355|GO:0007224|GO:0007389|GO:0007417|GO:0007417|GO:0007420|GO:0007442|GO:0007507|GO:0008285|GO:0008285|GO:0009952|GO:0009953|GO:0009954|GO:0009954|GO:0016481|GO:0021513|GO:0021631|GO:0021775|GO:0021776|GO:0021915|GO:0030324|GO:0030324|GO:0030326|GO:0030326|GO:0030879|GO:0030900|GO:0035295|GO:0042475|GO:0045595|GO:0045596|GO:0048558|GO:0048566|GO:…	chr13	15517785	15520524	14634
1456067_at	Gli3	GLI-Kruppel family member GLI3	2.12643	1.96498	2.09394	-0.326961	-0.195641	0.448592	-0.168344	-0.244786	1.08259	1.35228	-0.143786	-0.415041	-0.112773	0.671599	Mm.5098	GO:0001656|GO:0001658|GO:0001822|GO:0006350|GO:0006355|GO:0007224|GO:0007389|GO:0007417|GO:0007417|GO:0007420|GO:0007442|GO:0007507|GO:0008285|GO:0008285|GO:0009952|GO:0009953|GO:0009954|GO:0009954|GO:0016481|GO:0021513|GO:0021631|GO:0021775|GO:0021776|GO:0021915|GO:0030324|GO:0030324|GO:0030326|GO:0030326|GO:0030879|GO:0030900|GO:0035295|GO:0042475|GO:0045595|GO:0045596|GO:0048558|GO:0048566|GO:…	chr13	15517785	15520524	14634
1455154_at	Gli3	GLI-Kruppel family member GLI3	2.85855	2.79228	2.84219	-0.580826	-0.0434561	0.524529	0.112293	-0.327389	1.52593	1.58914	-0.19848	-0.385759	-0.159593	0.743832	Mm.5098	GO:0001656|GO:0001658|GO:0001822|GO:0006350|GO:0006355|GO:0007224|GO:0007389|GO:0007417|GO:0007417|GO:0007420|GO:0007442|GO:0007507|GO:0008285|GO:0008285|GO:0009952|GO:0009953|GO:0009954|GO:0009954|GO:0016481|GO:0021513|GO:0021631|GO:0021775|GO:0021776|GO:0021915|GO:0030324|GO:0030324|GO:0030326|GO:0030326|GO:0030879|GO:0030900|GO:0035295|GO:0042475|GO:0045595|GO:0045596|GO:0048558|GO:0048566|GO:…	chr13	15519986	15520913	14634
1417389_at	Gpc1	glypican 1	1.6818	1.4879	1.65708	-0.830222	-0.989592	0.102937	-0.530422	-0.623164	0.599733	1.28509	-0.125233	-0.0289617	-0.502584	0.65678	Mm.297976	GO:0007275|GO:0005578|GO:0005578|GO:0016020|GO:0004888|GO:0048503	chr1	94662091	94691185	14733	ENSMUSG00000034220
1450990_at	Gpc3	glypican 3	1.97378	1.13921	1.46344	-1.33159	-1.75562	-0.643192	-0.891404	-0.911685	-1.22593	-1.46785	0.519067	0.0535889	-1.03068	0.458025	Mm.22515	GO:0001658|GO:0008285|GO:0009887|GO:0030513|GO:0045926|GO:0005578|GO:0005578|GO:0005615|GO:0005887|GO:0016020|GO:0048503	chrX	48517052	48858599	14734	ENSMUSG00000055653
1441438_at	Gpc6	glypican 6	2.07632	3.33625	3.21738	-1.012	-1.45194	-0.493919	-0.77751	-1.09643	0.882302	0.636532	-0.632688	-0.516077	-0.449124	1.59789	Mm.440025	GO:0005578|GO:0005615|GO:0005887|GO:0016020|GO:0048503	chr14	116507840	116508549	23888
1455962_at	Hhat	hedgehog acyltransferase	1.09694	1.21629	0.939456	0.1228	-0.0937829	0.191585	0.266779	-0.364874	0.653223	0.888359	-0.254572	-0.213793	-0.246663	0.715028	Mm.145857	GO:0007224|GO:0007275|GO:0018345|GO:0005783|GO:0016020|GO:0016021|GO:0016021|GO:0000166|GO:0005525|GO:0008415|GO:0016409|GO:0016740	chr1	194213580	194214163	226861	ENSMUSG00000037375
1436560_at	Kif3a	kinesin family member 3A	0.855517	1.1513	1.14674	-0.808517	-0.645687	-0.520851	-0.628356	-0.993804	-0.228812	0.0248508	-0.0423431	-0.0957708	-0.753479	0.891593	Mm.88694	GO:0001822|GO:0007018|GO:0007368|GO:0009952|GO:0009953|GO:0042384|GO:0005871|GO:0005874|GO:0005875|GO:0000166|GO:0003774|GO:0003777|GO:0005524	chr11	53446878	53447671	16568
1450692_at	Kif4	kinesin family member 4	2.51729	2.76203	2.6897	0.0102777	-0.45282	0.556419	0.0935669	-0.351258	-0.321669	-0.43106	-0.389599	0.243385	0.271773	-0.125559	Mm.383091	GO:0007017|GO:0007018|GO:0005871|GO:0005874|GO:0005875|GO:0000166|GO:0003677|GO:0003774|GO:0003777|GO:0005524	chrX	96828455	96929990	16571	ENSMUSG00000034311
1418633_at	Notch1	Notch gene homolog 1 (Drosophila)	0.126582	0.576333	-0.0643954	1.16155	1.67273	1.69612	0.904658	0.17158	1.31625	1.22899	-0.0865316	-0.301497	0.206072	0.181955	Mm.290610	GO:0001708|GO:0001837|GO:0002040|GO:0006350|GO:0006355|GO:0006357|GO:0007219|GO:0007219|GO:0007275|GO:0007368|GO:0007386|GO:0007409|GO:0007409|GO:0007440|GO:0007492|GO:0007507|GO:0008284|GO:0008544|GO:0010001|GO:0030154|GO:0030154|GO:0030216|GO:0030324|GO:0030326|GO:0030900|GO:0030900|GO:0031069|GO:0035116|GO:0042640|GO:0043065|GO:0043065|GO:0043066|GO:0045165|GO:0045596|GO:0045665|GO:0045944|GO:…	chr2	26279914	26325646	18128	ENSMUSG00000026923
1428853_at	Ptch1	patched homolog 1	1.54883	1.41464	1.6946	-0.546279	-0.539956	0.232094	-0.605662	-0.735175	0.833075	1.30168	-0.218575	-0.220166	-0.0933657	0.532106	Mm.228798	GO:0001841|GO:0007165|GO:0007224|GO:0009887|GO:0009953|GO:0016485|GO:0030326|GO:0030326|GO:0030879|GO:0040015|GO:0043109|GO:0005576|GO:0005887|GO:0016020|GO:0016021|GO:0016021|GO:0004872|GO:0005113|GO:0005515|GO:0008158|GO:0008158|GO:0008201|GO:0008270|GO:0015485	chr13	63517384	63520335	19206
1439663_at	Ptch1	Patched homolog 1	0.808235	1.39887	1.72211	0.310066	1.04909	0.870471	0.320523	-0.0679994	0.861192	0.921491	-0.0301566	-0.119159	0.052278	0.0970383	Mm.228798	GO:0001841|GO:0007165|GO:0007224|GO:0009887|GO:0009953|GO:0016485|GO:0030326|GO:0030326|GO:0030879|GO:0040015|GO:0043109|GO:0005576|GO:0005887|GO:0016020|GO:0016021|GO:0016021|GO:0004872|GO:0005113|GO:0005515|GO:0008158|GO:0008158|GO:0008201|GO:0008270|GO:0015485	chr13	63546683	63547531	19206
1436869_at	Shh	sonic hedgehog	2.59328	2.95735	2.85984	1.50113	2.23378	2.45352	1.07412	0.154723	2.03416	2.03238	0.248963	-0.423974	0.122317	0.0526934	Mm.57202	GO:0001525|GO:0001525|GO:0001525|GO:0001569|GO:0001570|GO:0001656|GO:0001658|GO:0001708|GO:0001708|GO:0001755|GO:0001822|GO:0001942|GO:0002052|GO:0002076|GO:0006508|GO:0007154|GO:0007165|GO:0007224|GO:0007224|GO:0007228|GO:0007228|GO:0007267|GO:0007267|GO:0007275|GO:0007389|GO:0007389|GO:0007405|GO:0007411|GO:0007411|GO:0007417|GO:0007435|GO:0007442|GO:0007507|GO:0008209|GO:0008284|GO:0008284|GO:…	chr5	28787601	28788286	20423	ENSMUSG00000002633
1450024_at	Sufu	suppressor of fused homolog (Drosophila)	0.878283	1.69226	1.31628	-0.602199	-0.695393	-0.173026	-0.603486	-0.655674	-0.0488062	0.029458	-0.425304	-0.593247	0.049284	0.969267	Mm.41210	GO:0000122|GO:0021513|GO:0042994|GO:0043588|GO:0045879|GO:0045879|GO:0005737|GO:0005737|GO:0005515	chr19	46450228	46542114	24069	ENSMUSG00000025231
1427048_at	Smo	smoothened homolog (Drosophila)	1.21994	2.2878	1.76541	-0.453583	0.223822	0.450941	-1.06004	-0.984184	0.589966	1.14856	-0.168817	-0.637067	-0.633783	1.43966	Mm.29279	GO:0001570|GO:0001649|GO:0001755|GO:0002052|GO:0003007|GO:0007165|GO:0007166|GO:0007186|GO:0007224|GO:0007275|GO:0007368|GO:0007389|GO:0007417|GO:0008284|GO:0009953|GO:0021696|GO:0021938|GO:0021953|GO:0042475|GO:0043066|GO:0043392|GO:0048468|GO:0048589|GO:0005929|GO:0016020|GO:0016020|GO:0016021|GO:0004871|GO:0004872|GO:0004926|GO:0004930	chr6	29705297	29711370	319757	ENSMUSG00000001761
1427049_s_at	Smo	smoothened homolog (Drosophila)	1.43771	2.09195	1.65185	-0.110951	0.260113	0.606198	-0.526608	-0.987115	0.809547	1.21007	-0.393308	-0.395657	-0.513065	1.30203	Mm.29279	GO:0001570|GO:0001649|GO:0001755|GO:0002052|GO:0003007|GO:0007165|GO:0007166|GO:0007186|GO:0007224|GO:0007275|GO:0007368|GO:0007389|GO:0007417|GO:0008284|GO:0009953|GO:0021696|GO:0021938|GO:0021953|GO:0042475|GO:0043066|GO:0043392|GO:0048468|GO:0048589|GO:0005929|GO:0016020|GO:0016020|GO:0016021|GO:0004871|GO:0004872|GO:0004926|GO:0004930	chr6	29705297	29711370	319757	ENSMUSG00000001761
Shh pathway target genes
1424020_at	Arl6ip6 /// LOC674449	ADP-ribosylation factor-like 6 interacting protein 6 /// similar to ADP-ribosylation-like factor 6-interacting protein 6	1.38512	1.17988	1.27589	0.083107	-0.171612	0.215541	0.613171	-0.0595398	0.710824	0.700726	0.110382	-0.18467	0.161594	-0.087306	Mm.37623	GO:0016021|GO:0005515	chr2	53014096	53041230	65103 /// 674449	ENSMUSG00000026960
1439388_s_at	Bcar1	breast cancer anti-estrogen resistance 1	1.26169	1.56189	1.36278	1.47114	1.50704	1.61791	1.12863	0.364059	1.25265	1.2718	-0.578594	-0.783926	0.555586	0.806936	Mm.3758	GO:0007015|GO:0007015|GO:0007155|GO:0007173|GO:0007186|GO:0007186|GO:0007229|GO:0007229|GO:0008286|GO:0016477|GO:0016477|GO:0016477|GO:0030335|GO:0030335|GO:0048008|GO:0048008|GO:0048011|GO:0050851|GO:0050853|GO:0050853|GO:0001726|GO:0001726|GO:0005624|GO:0005624|GO:0005737|GO:0005737|GO:0005925|GO:0005925|GO:0030027|GO:0030054|GO:0005515|GO:0005515|GO:0019901|GO:0019903				12927	ENSMUSG00000031955
1450871_a_at	Bcat1	branched chain aminotransferase 1, cytosolic	1.63196	-0.10531	1.99579	-0.373106	-0.271077	-0.392056	-0.503265	-0.180615	-0.59953	-0.154031	0.278114	0.315779	-0.329791	-0.264104	Mm.4606	GO:0008152|GO:0008652|GO:0009081|GO:0009082|GO:0009083|GO:0005737|GO:0005829|GO:0003824|GO:0004084|GO:0004084|GO:0008483|GO:0016740	chr6	144956311	145033240	12035	ENSMUSG00000030268
1417493_at	Bmi1	Bmi1 polycomb ring finger oncogene	1.01165	0.83783	1.10923	-0.135933	-0.109886	0.314197	-0.0142784	-0.475035	0.249665	0.117317	0.115258	-0.144198	-0.0660505	0.0949898	Mm.289584	GO:0000122|GO:0001501|GO:0006350|GO:0006355|GO:0006959|GO:0007420|GO:0009987|GO:0016568|GO:0016573|GO:0016574|GO:0030890|GO:0033092|GO:0048103|GO:0000151|GO:0005634|GO:0016604|GO:0031519|GO:0003682|GO:0004842|GO:0005515|GO:0005515|GO:0008270|GO:0016564|GO:0046872	chr2	18594771	18604384	12151	ENSMUSG00000026739
1416122_at	Ccnd2	cyclin D2	1.57969	1.81788	1.69575	-0.303245	0.500255	0.529608	-0.359588	-1.10753	0.930115	1.21162	-0.360958	-0.576285	-0.610193	1.54744	Mm.333406	GO:0000074|GO:0000074|GO:0007049|GO:0051301|GO:0005634|GO:0005515|GO:0016538	chr6	127094051	127116612	12444	ENSMUSG00000000184
1416123_at	Ccnd2	cyclin D2	1.79789	1.78683	1.88403	-0.323339	0.0688257	0.152822	-0.195322	-0.797936	0.694528	0.782596	0.329739	-0.180224	-0.728406	0.578892	Mm.333406	GO:0000074|GO:0000074|GO:0007049|GO:0051301|GO:0005634|GO:0005515|GO:0016538	chr6	127094051	127116612	12444	ENSMUSG00000000184
1416124_at	Ccnd2	cyclin D2	1.1653	1.45175	1.16922	0.320838	-0.372427	0.0611968	0.0491776	-0.859426	0.538026	0.210958	-0.337592	0.1836	-0.672749	0.826739	Mm.333406	GO:0000074|GO:0000074|GO:0007049|GO:0051301|GO:0005634|GO:0005515|GO:0016538	chr6	127094051	127116612	12444	ENSMUSG00000000184
1430127_a_at	Ccnd2	cyclin D2	2.07746	1.63332	1.52258	0.213449	1.32325	0.894808	-0.127777	-0.639116	0.758304	0.852937	-0.0237408	-0.216841	-0.732657	0.973237	Mm.333406	GO:0000074|GO:0000074|GO:0007049|GO:0051301|GO:0005634|GO:0005515|GO:0016538	chr6	127113912	127116646	12444	ENSMUSG00000000184
1434745_at	Ccnd2	cyclin D2	1.87694	2.37717	2.20175	-0.516103	0.222694	0.211152	-0.645817	-1.6761	0.653167	0.949973	-0.300558	-0.612517	-0.854494	1.76757	Mm.333406	GO:0000074|GO:0000074|GO:0007049|GO:0051301|GO:0005634|GO:0005515|GO:0016538	chr6	127090780	127094224	12444	ENSMUSG00000000184
1448229_s_at	Ccnd2	cyclin D2	1.81994	2.04262	1.93182	0.245204	0.350191	0.378383	0.257745	-0.717157	0.818224	1.04967	0.0991716	0.106415	-1.21245	1.00686	Mm.333406	GO:0000074|GO:0000074|GO:0007049|GO:0051301|GO:0005634|GO:0005515|GO:0016538	chr6	127094051	127116612	12444	ENSMUSG00000000184
1455956_x_at	Ccnd2	cyclin D2	1.6193	2.02708	1.77145	0.309615	0.932411	0.791558	-0.0321178	-1.02499	1.08585	1.26118	-0.333935	-0.684841	-0.581562	1.60034	Mm.333406	GO:0000074|GO:0000074|GO:0007049|GO:0051301|GO:0005634|GO:0005515|GO:0016538	chr6	127095853	127096028	12444	ENSMUSG00000000184
1417132_at	Cdc25a	cell division cycle 25 homolog A (S. pombe)	0.951208	1.38888	1.2276	-0.292621	-0.949981	-1.02947	0.0503683	-0.29303	-0.636678	-0.392863	0.0542107	-0.355967	0.336883	-0.0351248	Mm.307103	GO:0000087|GO:0006470|GO:0007049|GO:0007067|GO:0051301|GO:0005622|GO:0004721|GO:0004725|GO:0016787	chr9	109732940	109751301	12530	ENSMUSG00000032477
1439208_at	Chek1	checkpoint kinase 1 homolog (S. pombe)	2.90641	2.93238	3.39939	0.6251	0.229917	0.354278	0.454947	0.304067	0.732667	0.25314	0.284851	0.0656929	0.187611	-0.538155	Mm.16753	GO:0000077|GO:0000077|GO:0000086|GO:0006281|GO:0006281|GO:0006468|GO:0006468|GO:0006974|GO:0006974|GO:0007049|GO:0005634|GO:0005657|GO:0005737|GO:0000166|GO:0004672|GO:0004672|GO:0004674|GO:0005515|GO:0005524|GO:0016301|GO:0016740	chr9	36458152	36459020	12649	ENSMUSG00000032113
1449708_s_at	Chek1	checkpoint kinase 1 homolog (S. pombe)	2.86811	2.93008	3.00421	0.952194	0.659711	1.10666	1.20487	0.311514	0.776121	1.17273	0.383002	-0.108653	0.196951	-0.471302	Mm.16753	GO:0000077|GO:0000077|GO:0000086|GO:0006281|GO:0006281|GO:0006468|GO:0006468|GO:0006974|GO:0006974|GO:0007049|GO:0005634|GO:0005657|GO:0005737|GO:0000166|GO:0004672|GO:0004672|GO:0004674|GO:0005515|GO:0005524|GO:0016301|GO:0016740	chr9	36459138	36459653	12649	ENSMUSG00000032113
1450677_at	Chek1	checkpoint kinase 1 homolog (S. pombe)	2.37825	2.91043	2.85194	0.14285	0.270654	0.722989	0.581892	0.0689487	0.80018	0.933832	0.13621	-0.298601	0.404218	-0.241827	Mm.16753	GO:0000077|GO:0000077|GO:0000086|GO:0006281|GO:0006281|GO:0006468|GO:0006468|GO:0006974|GO:0006974|GO:0007049|GO:0005634|GO:0005657|GO:0005737|GO:0000166|GO:0004672|GO:0004672|GO:0004674|GO:0005515|GO:0005524|GO:0016301|GO:0016740	chr9	36458769	36476298	12649	ENSMUSG00000032113
1448270_at	Ddx21	DEAD (Asp-Glu-Ala-Asp) box polypeptide 21	1.02135	1.31176	1.47341	-0.538229	-0.486828	-0.247895	0.0180168	-0.530779	0.565114	0.356702	-0.247572	-0.629781	0.264885	0.61247	Mm.413275	GO:0005634|GO:0005634|GO:0005730|GO:0000166|GO:0003676|GO:0003723|GO:0003723|GO:0003724|GO:0004386|GO:0005524|GO:0008026|GO:0016787	chr10	61975161	61994385	56200	ENSMUSG00000020075
1419172_at	Dhfr	dihydrofolate reductase	2.2242	2.55814	2.50029	0.00143909	-0.18501	0.0522041	0.15726	-0.272385	-0.102066	0.397755	-0.0843134	-0.247325	0.021153	0.310485	Mm.23695	GO:0006545|GO:0006730|GO:0009165|GO:0004146|GO:0004146|GO:0016491|GO:0050661	chr13	93455695	93486520	13361	ENSMUSG00000021707
1434795_at	Disp1	dispatched homolog 1 (Drosophila)	0.999969	1.35668	0.862753	0.175539	0.322432	0.766006	0.0995908	-0.330949	0.415209	0.513916	-0.50894	0.0520701	0.160147	0.296722	Mm.358721	GO:0007224|GO:0007225|GO:0007225|GO:0007368|GO:0007389|GO:0009880|GO:0009953|GO:0009953|GO:0015833|GO:0015833|GO:0016020|GO:0008158|GO:0015197	chr1_random	90342	91428	68897	ENSMUSG00000030768
1421731_a_at	Fen1	flap structure specific endonuclease 1	1.53649	1.30735	1.4237	-0.5969	-1.1017	-0.561108	-0.117427	0.326513	-0.648192	-0.833061	0.133267	0.0258942	0.558728	-0.71789	Mm.2952	GO:0006260|GO:0006281|GO:0006281|GO:0005634|GO:0005634|GO:0000287|GO:0003677|GO:0004518|GO:0004519|GO:0004523|GO:0004527|GO:0005515|GO:0008409|GO:0016787|GO:0017108|GO:0030145|GO:0048256	chr19	10266190	10268145	14156	ENSMUSG00000024742
1417541_at	Hells	helicase, lymphoid specific	3.08121	3.23617	3.4956	0.185753	-0.13458	0.133189	0.283722	0.0841217	0.0328531	-0.00106525	-0.042582	-0.00296164	-0.0343885	0.0799317	Mm.57223	GO:0001655|GO:0006306|GO:0006342|GO:0006346|GO:0006350|GO:0006355|GO:0006916|GO:0007049|GO:0007067|GO:0007275|GO:0007275|GO:0010216|GO:0030098|GO:0031508|GO:0046651|GO:0051301|GO:0000775|GO:0005634|GO:0005721|GO:0000166|GO:0003676|GO:0003676|GO:0003677|GO:0003677|GO:0003682|GO:0004386|GO:0005524|GO:0008026|GO:0016787	chr19	38996097	39033479	15201	ENSMUSG00000025001
1430139_at	Hells	helicase, lymphoid specific	2.48026	2.95986	3.00952	0.363142	0.160215	0.46743	-0.0103083	0.190474	0.285961	0.355169	0.0491171	0.262879	-0.344573	0.0325775	Mm.392920	GO:0001655|GO:0006306|GO:0006342|GO:0006346|GO:0006350|GO:0006355|GO:0006916|GO:0007049|GO:0007067|GO:0007275|GO:0010216|GO:0030098|GO:0031508|GO:0046651|GO:0051301|GO:0005634|GO:0005721|GO:0000166|GO:0003676|GO:0003677|GO:0003682|GO:0004386|GO:0005524|GO:0008026|GO:0016787	chr19	39035044	39036608	15201
1453361_at	Hells	helicase, lymphoid specific	1.11441	2.08146	2.27249	0.836564	0.476168	0.729973	0.248803	-0.418151	-0.12723	0.222334	-0.232292	0.117654	0.336687	-0.222049		GO:0001655|GO:0006306|GO:0006342|GO:0006346|GO:0006350|GO:0006355|GO:0006916|GO:0007049|GO:0007067|GO:0007275|GO:0010216|GO:0030098|GO:0031508|GO:0046651|GO:0051301|GO:0005634|GO:0005721|GO:0000166|GO:0003676|GO:0003677|GO:0003682|GO:0004386|GO:0005524|GO:0008026|GO:0016787	chr19	39014536	39015916	15201
1417095_a_at	Hspa14	heat shock protein 14	1.50865	0.675082	1.62167	0.577941	0.292181	0.379626	0.715485	-0.0364346	0.829928	0.934226	0.167993	-0.492806	0.221282	0.103532	Mm.89341	GO:0006508|GO:0000166|GO:0004197|GO:0005524	chr2	3406110	3430064	50497	ENSMUSG00000051396
1448586_at	Hspa14	heat shock protein 14	0.885673	1.37373	1.06884	-0.61269	-0.245367	-0.219214	-0.457779	-0.48643	0.212825	0.217305	-0.0952501	-0.574357	0.191225	0.478381	Mm.89341	GO:0006508|GO:0000166|GO:0004197|GO:0005524	chr2	3406110	3430064	50497	ENSMUSG00000051396
1452114_s_at	Igfbp5	insulin-like growth factor binding protein 5	1.09328	1.31816	1.14363	-0.0556622	0.520886	0.934553	-0.128548	-0.711391	0.596928	1.08606	0.0313511	-0.387258	-0.611676	0.967582	Mm.405761	GO:0001558|GO:0005576|GO:0005615|GO:0016942|GO:0005520|GO:0005520|GO:0019838	chr1	72791136	72808076	16011	ENSMUSG00000026185
1415852_at	Impdh2 /// LOC100042069	inosine 5'-phosphate dehydrogenase 2 /// similar to Inosine 5-phosphate dehydrogenase 2	0.824549	1.30728	1.17595	-0.58922	-0.0132351	0.0830278	-0.0932798	-0.198484	0.279881	0.372685	-0.296065	-0.885824	0.726475	0.455413	Mm.6065	GO:0006164|GO:0006164|GO:0006177|GO:0008152|GO:0046651|GO:0003824|GO:0003938|GO:0003938|GO:0016491|GO:0030955|GO:0046872	chr8	102919615	102921276	100042069 /// 23918	ENSMUSG00000062867 /// ENSMUSG00000071041
1419402_at	Mns1	meiosis-specific nuclear structural protein 1	1.09557	1.29591	1.0153	-0.226405	-0.570875	-0.136613	-0.229516	0.071785	-0.615692	-0.310182	0.17273	-0.126565	0.0153685	-0.0615335	Mm.387671	GO:0005635|GO:0005882	chr9	72237064	72257250	17427	ENSMUSG00000032221
1421317_x_at	Myb	myeloblastosis oncogene	1.93915	1.88217	2.06052	0.668202	-0.185742	-0.197679	0.165181	-0.249136	-0.359279	-0.448473	-0.207387	0.261079	0.127718	-0.181411	Mm.52109	GO:0000074|GO:0000082|GO:0006350|GO:0006355|GO:0006355|GO:0006355|GO:0006816|GO:0009987|GO:0019068|GO:0045449|GO:0005634|GO:0005634|GO:0003677|GO:0003677|GO:0003700|GO:0003700|GO:0005515|GO:0030528	chr10	20814410	20842402	17863
1450194_a_at	Myb	myeloblastosis oncogene	1.89585	1.19602	1.83062	0.591815	-0.188569	0.00905704	0.297202	0.319975	-0.0806498	-0.189023	-0.232474	0.47719	0.0718131	-0.316529	Mm.52109	GO:0000074|GO:0000082|GO:0006350|GO:0006355|GO:0006355|GO:0006355|GO:0006816|GO:0009987|GO:0019068|GO:0045449|GO:0005634|GO:0005634|GO:0003677|GO:0003677|GO:0003700|GO:0003700|GO:0005515|GO:0030528	chr10	20814410	20842402	17863
1417155_at	Mycn	v-myc myelocytomatosis viral related oncogene, neuroblastoma derived (avian)	5.99246	6.36942	6.75195	1.21133	0.942632	1.71931	0.561657	0.534453	0.867114	1.13612	-0.0733175	0.690192	-1.02476	0.407886	Mm.16469	GO:0000074|GO:0006355|GO:0008284|GO:0009987|GO:0030324|GO:0045449|GO:0048754|GO:0005622|GO:0005634|GO:0005634|GO:0003677|GO:0003700|GO:0005515|GO:0030528	chr12	12962080	12967821	18109	ENSMUSG00000037169
1425271_at	Psmc3ip	proteasome (prosome, macropain) 26S subunit, ATPase 3, interacting protein	1.23051	1.33748	1.02928	-0.370532	-0.0827146	-0.360711	-0.256566	-0.770452	-0.139513	-0.323613	0.358035	0.0683198	-0.588958	0.162602	Mm.18344	GO:0005829|GO:0043234	chr11	100908281	100911456	19183	ENSMUSG00000019303
1442058_s_at	Psmc3ip	proteasome (prosome, macropain) 26S subunit, ATPase 3, interacting protein	1.3718	1.58012	1.35707	-0.313504	-0.585511	-0.654067	-0.125487	-0.531383	-0.111358	-0.0688977	0.22319	-0.451468	-0.255153	0.48343	Mm.18344	GO:0005829|GO:0043234	chr11	100908281	100908682	19183	ENSMUSG00000019303
1418281_at	Rad51	RAD51 homolog (S. cerevisiae)	3.03215	3.21088	3.24373	-0.134763	-0.98001	-0.00153255	0.0526199	0.167814	-0.527614	-0.355848	0.296904	-0.102971	0.248619	-0.442552	Mm.457968	GO:0000724|GO:0000724|GO:0006259|GO:0006268|GO:0006281|GO:0006281|GO:0006974|GO:0006974|GO:0007126|GO:0007131|GO:0000793|GO:0000794|GO:0000795|GO:0005622|GO:0005634|GO:0005634|GO:0000150|GO:0000166|GO:0000166|GO:0003677|GO:0003684|GO:0003690|GO:0003697|GO:0005515|GO:0005515|GO:0005515|GO:0005524|GO:0005524|GO:0008094|GO:0016887|GO:0017111|GO:0043565	chr2	118804254	118827514	19361	ENSMUSG00000027323
1426945_at	Ranbp5	RAN binding protein 5	0.771565	1.10509	1.12324	-0.527617	-0.636692	-0.612403	-0.0479507	0.0683804	-0.529412	-0.245079	-0.568404	-0.599503	0.814301	0.353607	Mm.221452	GO:0000059|GO:0000059|GO:0006607|GO:0006810|GO:0006810|GO:0006886|GO:0006886|GO:0015031|GO:0015031|GO:0005634|GO:0005634|GO:0005643|GO:0005643|GO:0005737|GO:0005737|GO:0005095|GO:0005488|GO:0005515|GO:0008139|GO:0008536|GO:0008565|GO:0008565	chr14	120046335	120083219	70572	ENSMUSG00000030662
1426946_at	Ranbp5	RAN binding protein 5	1.45555	1.87423	1.77456	-0.214776	-0.591202	-0.0199423	-0.0345888	-0.298345	0.0754824	0.34977	-0.334229	-0.420783	0.311296	0.443714	Mm.221452	GO:0000059|GO:0000059|GO:0006607|GO:0006810|GO:0006810|GO:0006886|GO:0006886|GO:0015031|GO:0015031|GO:0005634|GO:0005634|GO:0005643|GO:0005643|GO:0005737|GO:0005737|GO:0005095|GO:0005488|GO:0005515|GO:0008139|GO:0008536|GO:0008565|GO:0008565	chr14	120046335	120083219	70572	ENSMUSG00000030662
1423700_at	Rfc3	replication factor C (activator 1) 3	2.06058	2.2107	1.85254	0.355931	0.115276	0.125436	0.348102	-0.20668	0.48365	0.410703	-0.000537872	-0.290113	0.140652	0.149998	Mm.12553	GO:0006260|GO:0000166|GO:0000166|GO:0003677|GO:0005515|GO:0005524|GO:0017111	chr5	151911150	151919571	69263	ENSMUSG00000033970
1432538_a_at	Rfc3	replication factor C (activator 1) 3	1.53501	1.71556	1.58478	0.696935	1.99622	1.82545	0.407768	0.0368309	1.73151	1.00628	-0.116377	-0.0748425	0.0790315	0.112189	Mm.12553	GO:0006260|GO:0000166|GO:0000166|GO:0003677|GO:0005515|GO:0005524|GO:0017111	chr5	151915752	151919574	69263	ENSMUSG00000033970
1424873_at	Rnf2	ring finger protein 2	1.52047	1.73459	1.84726	-0.149387	-0.426753	0.254354	0.00117207	-0.193191	0.81303	0.765661	-0.060276	-0.338002	0.0752363	0.323042	Mm.441344	GO:0000122|GO:0000278|GO:0006350|GO:0006355|GO:0006512|GO:0009948|GO:0010003|GO:0016574|GO:0016574|GO:0000151|GO:0001739|GO:0005634|GO:0005694|GO:0016604|GO:0031519|GO:0003682|GO:0004842|GO:0005515|GO:0005515|GO:0008270|GO:0016564|GO:0016874|GO:0046872	chr1	153231616	153263065	19821	ENSMUSG00000026484
1451519_at	Rnf2	ring finger protein 2	0.987359	1.14104	1.12521	-0.2371	-0.361747	-0.0206089	0.29899	-0.0545387	0.259314	0.402865	0.0452642	-0.0685301	0.26657	-0.243304	Mm.441344	GO:0000122|GO:0000278|GO:0006350|GO:0006355|GO:0006512|GO:0009948|GO:0010003|GO:0016574|GO:0016574|GO:0000151|GO:0001739|GO:0005634|GO:0005694|GO:0016604|GO:0031519|GO:0003682|GO:0004842|GO:0005515|GO:0005515|GO:0008270|GO:0016564|GO:0016874|GO:0046872	chr1	153231616	153263065	19821	ENSMUSG00000026484
1416433_at	Rpa2	replication protein A2	1.48381	1.58547	1.55931	-0.697972	-0.798689	-0.518285	-0.273489	0.0413742	-0.21916	-0.291929	-0.117121	-0.467127	0.305291	0.278958	Mm.2870	GO:0006260|GO:0005662|GO:0003676	chr4	132040414	132050822	19891	ENSMUSG00000028884
1454011_a_at	Rpa2	replication protein A2	1.35179	1.15194	1.10313	-0.334628	0.543982	-0.245294	-0.207635	-0.0913706	-0.401598	-0.117667	-0.239671	0.0723138	0.118371	0.0489855	Mm.2870	GO:0006260|GO:0005662|GO:0003676	chr4	132040456	132046162	19891	ENSMUSG00000028884
1428136_at	Sfrp1	secreted frizzled-related protein 1	3.42498	2.51549	2.88923	0.463729	0.0928659	1.77476	-0.498489	-0.657648	-0.126661	1.57462	-0.934436	0.154356	-0.839689	1.61977	Mm.281691	GO:0001756|GO:0007275|GO:0007275|GO:0009952|GO:0016055|GO:0030154|GO:0005615|GO:0016020|GO:0004888	chr8	24913921	24915179	20377	ENSMUSG00000031548
1448395_at	Sfrp1	secreted frizzled-related protein 1	2.30701	1.01997	1.44463	0.0571513	0.301549	1.10271	0.209918	-0.314442	0.391664	0.809341	-0.339701	-0.128755	-0.113841	0.582296	Mm.281691	GO:0001756|GO:0007275|GO:0007275|GO:0009952|GO:0016055|GO:0030154|GO:0005615|GO:0016020|GO:0004888	chr8	24877045	24914312	20377	ENSMUSG00000031548
1460187_at	Sfrp1	secreted frizzled-related protein 1	2.06147	1.13437	1.06145	0.104209	0.15	0.92327	-0.0236583	-0.363919	0.313265	0.585444	-0.0603709	0.352125	-0.416083	0.12433	Mm.281691	GO:0001756|GO:0007275|GO:0007275|GO:0009952|GO:0016055|GO:0030154|GO:0005615|GO:0016020|GO:0004888	chr8	24877045	24914312	20377	ENSMUSG00000031548
1423241_a_at	Tfdp1	transcription factor Dp 1	1.35658	1.48302	1.74807	0.0803824	-0.251426	0.0734453	0.405984	0.180408	0.268885	0.372533	0.102597	-0.362955	0.393077	-0.132719	Mm.925	GO:0000074|GO:0000084|GO:0006350|GO:0006355|GO:0006915|GO:0007049|GO:0008544|GO:0045449|GO:0045893|GO:0005634|GO:0005667|GO:0005667|GO:0003677|GO:0003677|GO:0003700|GO:0003700|GO:0005515|GO:0016563	chr8	13338782	13378425	21781	ENSMUSG00000038482
1422286_a_at	Tgif1	TG interacting factor 1	1.67965	1.84522	1.92678	0.660804	1.7019	0.976766	-0.205001	0.28094	1.86949	1.1786	-0.0282578	-0.22711	0.337317	-0.0819511	Mm.101034	GO:0000122|GO:0006350|GO:0006355|GO:0045449|GO:0005634|GO:0005667|GO:0003677|GO:0003700|GO:0005515|GO:0008432|GO:0043565	chr17	70749485	70755893	21815	ENSMUSG00000047407
* LR values relative to Sca-1Neg Ave are indicated
