# Supplementary material for: Molecular Signatures of Prostate Stem Cells Reveal Novel Signaling Pathways and Provide Insights into Prostate Cancer
Source: PLoS One. 2009 May 29;4(5):e5722. doi: 10.1371/journal.pone.0005722 (PMC2684642; doi:10.1371/journal.pone.0005722)
Supplement: Table S13 — Promoter sequence analysis of stem/progenitor clusters. A list of the genes associated with each of the enriched promoter motifs that were identified for the UGE-only, UGE+Sca-1Hi and Sca-1Hi-only clusters. (0.14 MB XLS) [file pone.0005722.s014.xls]

## Sheet: Clusters Promoter Analysis
UGE -only cluster				UGE+Sca-1Hi cluster				Sca-1Hi-only cluster
Transcription factor	E2F			Transcription factor	SREBP-1			Transcription factor	SMAD
Accession number in TRANSFACDB	M00918			Accession number in TRANSFACDB	M00749			Accession number in TRANSFACDB	M00974
p-Value	4.73e-14			p-Value	0.000548			p-Value	0.00281
Frequency in set	0.1903			Frequency in set	0.3652			Frequency in set	0.1371
Frequency ratio	1.92			Frequency ratio	1.66			Frequency ratio	1.8
Gene ID	Gene Symbol	Probe ID		Gene ID	Gene Symbol	Probe ID		Gene ID	Gene Symbol	Probe ID
68861	1190002N15Rik	1433581_at		71874	2310007B03Rik	1453511_at		71712	1200002N14Rik	1424524_at
72107	2600005O03Rik	1452912_at		66696	4631426E05Rik	1453177_at		104110	Adcy4	1418098_at
104732	4930427A07Rik	1455818_at		228602	4930402H24Rik	1429694_at		12182	Bst1	1449454_at
78802	4930506L13Rik	1424012_at		230806	Aim1l	1437813_at		12632	Cfl2	1431432_at
74356	4931428F04Rik	1435024_at		235633	Als2cl	1433769_at		66959	Dusp26	1425848_a_at
209334	5830483C08Rik	1436654_at		11752	Anxa8	1417732_at , 1425789_s_at		234267	Gpm6a	1426442_at
77744	6720463M24Rik	1433807_at		319974	Auts2	1443070_at , 1457139_at		319197	Gpr4	1457745_at
244810	AW551984	1433434_at		12043	Bcl2	1440770_at , 1443837_x_at		14873	Gsto1	1416531_at
271127	Adamts16	1439604_at		228677	C130053K05Rik	1439492_at		319146	Ifnz	1427216_at
56847	Aldh1a3	1417642_at , 1448789_at		27062	Cadps	1448955_s_at		22779	Ikzf2	1456956_at
69928	Apitd1	1453067_at		116903	Calcb	1422639_at		16535	Kcnq1	1449464_at
228482	Arhgap11a	1438434_at		108912	Cdca2	1437251_at		22384	LOC630474 /// LOC630475 /// LOC638081	1445746_at
12316	Aspm	1422814_at , 1452459_at		12716	Ckmt1	1417089_a_at		320253	2007-03-03	1441643_at
211961	Asxl3	1435892_at , 1442095_at		12722	Clca1	1417852_x_at		15235	Mst1	1418267_at
319974	Auts2	1438680_at		229933	Clca5	1438109_at		21664	Phlda1	1418835_at
70350	Basp1	1428572_at		329727	Dennd2c	1456891_at		18830	Pltp	1456424_s_at
237877	C130052G03Rik	1435597_at		15218	Foxn1	1456815_at		223864	Rapgef3	1424470_a_at , 1437946_x_at
12287	Cacna1b	1436602_x_at , 1439612_at , 1460608_at		14368	Fzd6	1417301_at		219151	Scara3	1427020_at
140904	Caln1	1425846_a_at		84111	Gpr87	1420364_at		20276	Scnn1a	1425088_at
12447	Ccne1	1416492_at , 1441910_x_at		140486	Igf2bp1	1418761_at		67760	Slc38a2	1429593_at
12448	Ccne2	1422535_at		93842	Igsf9	1441420_at		28250	Slco1a4	1420405_at
218294	Cdc14b	1429418_at , 1437070_at		192897	Itgb4	1427387_a_at		20760	Sprr2f	1449833_at
12534	Cdc2a	1448314_at		16854	Lgals3	1426808_at		63873	Trpv4	1417545_at
12544	Cdc45l	1416575_at		16971	Lrp1	1442849_at		22371	Vwf	1435386_at
66953	Cdca7	1428069_at		68311	Lypd2	1453509_at
72391	Cdkn3	1430574_at		17536	Mrg1	1417129_a_at , 1439915_at , 1440091_at , 1443561_at , 1443926_at , 1445638_at , 1446176_at , 1457632_s_at , 1459301_at
67177	Cdt1	1424143_a_at , 1424144_at		56047	Msln	1460238_at		Transcription factor	SREBP-1
66336	Cenpp	1429095_at , 1432361_a_at		108689	Obfc1	1441896_x_at		Accession number in TRANSFACDB	M00221
12649	Chek1	1439208_at , 1450677_at		18772	Pkp1	1449586_at		p-Value	0.00858
269582	Clspn	1456280_at		70835	Prss22	1420352_at		Frequency in set	0.16
432508	Cpsf6	1428234_at		56878	Rbms1	1458578_at		Frequency ratio	1.59
18163	Ctnnd2	1422592_at		55948	Sfn	1448612_at
13178	Dck	1439012_a_at , 1449176_a_at		108052	Slc14a1	1428114_at , 1448640_at		Gene ID	Gene Symbol	Probe ID
74754	Dhcr24	1418129_at , 1451895_a_at		69726	Smyd3	1442785_at		223601	0910001A06Rik	1440461_at
13361	Dhfr	1419172_at		20753	Sprr1a	1449133_at		67959	2410104I19Rik	1430705_at
327762	Dna2l	1452210_at		20257	Stmn2	1423280_at , 1423281_at		67313	5730559C18Rik	1450559_at
76843	Dtl	1434695_at , 1453753_at		240725	Sulf1	1457402_at		11482	Acvrl1	1451604_a_at
70686	Dusp16	1418401_a_at		60510	Syt9	1423258_at		54138	Atxn10	1431377_at
319520	Dusp4	1428834_at		21682	Tec	1460204_at		78618	Centb2	1441669_at
13557	E2f3	1434564_at		21853	Timeless	1417586_at		13107	Cyp2f2	1448792_a_at
108961	E2f8	1436186_at		22404	Wiz	1434280_at		72108	Ddhd2	1444320_at
53978	Edg4	1442291_at		22409	Wnt10a	1460657_at		22228	Dnajb13	1447046_at
13823	Epb4.1l3	1419062_at , 1426010_a_at , 1440595_at						13614	Edn1	1451924_a_at
26909	Exo1	1418026_at , 1418027_at						14067	F5	1449269_at
14056	Ezh2	1416544_at		Transcription factor	AP-2			16656	Hivep3	1439660_at
212377	F730047E07Rik	1427147_at , 1439562_at , 1441637_at		Accession number in TRANSFACDB	M00189			319146	Ifnz	1427216_at
67141	Fbxo5	1429499_at		p-Value	0.00486			57442	Kcne3	1418499_a_at
14180	Fgf9	1438718_at		Frequency in set	0.3739			207474	Kctd12b	1442368_at
14268	Fn1	1437218_at		Frequency ratio	1.31			22384	LOC630474 /// LOC630475 /// LOC638081	1445746_at
228564	Frmd5	1435956_at , 1436243_at						15235	Mst1	1418267_at
69270	Gins1	1452598_at , 1457981_x_at		Gene ID	Gene Symbol	Probe ID		19882	Mst1r	1420461_at
15270	H2afx	1416746_at		66696	4631426E05Rik	1453177_at		70155	Ogfrl1	1442529_at
15201	Hells	1417541_at , 1430139_at , 1453361_at		236366	5730507C01Rik	1453210_at		21664	Phlda1	1418835_at
15429	Hoxd1	1420573_at		11647	Akp2	1423611_at		18830	Pltp	1456424_s_at
50786	Hs6st2	1450047_at		56847	Aldh1a3	1427395_a_at		20020	Polr2a	1458710_at
319554	Idi1	1451122_at		235633	Als2cl	1433769_at		58234	Shank3	1419137_at
140486	Igf2bp1	1449210_at , 1455223_at		11828	Aqp3	1450460_at		67760	Slc38a2	1429593_at
404710	Iqgap3	1434850_at		319974	Auts2	1443070_at , 1457139_at		24059	Slco2a1	1420913_at
16508	Kcnd2	1459288_at		12043	Bcl2	1440770_at , 1443837_x_at		21888	Tle4	1430384_at
16551	Kif11	1435306_a_at , 1452314_at		27062	Cadps	1448955_s_at		21956	Tnnt2	1440424_at
228421	Kif18a	1424107_at		12614	Celsr1	1418925_at		22341	Vegfc	1439766_x_at
16590	Kit	1452514_a_at , 1459588_at		244418	D8Ertd82e	1442434_at , 1446480_at
16869	Lhx1	1450428_at		240025	Dact2	1437929_at
17215	Mcm3 /// LOC671904	1420028_s_at , 1426652_at		13640	Efna5	1436866_at , 1440052_at , 1446383_at		Transcription factor	T3R	RXR-alpha or beta
17218	Mcm5	1415945_at , 1436808_x_at		13642	Efnb2	1419639_at		Accession number in TRANSFACDB	M00963
17219	Mcm6	1416251_at		54156	Egfl6	1419332_at		p-Value	0.011
17220	Mcm7	1416030_a_at		14027	Evpl	1419133_at		Frequency in set	0.1714
17279	Melk	1416558_at		14086	Fscn1	1416514_a_at		Frequency ratio	1.73
17345	Mki67 /// LOC638774	1426817_at		71951	Gpc2	1429293_at
70122	Mllt3	1429205_at		140486	Igf2bp1	1418761_at		Gene ID	Gene Symbol	Probe ID
17385	Mmp11	1417234_at		319765	Igf2bp2	1437103_at , 1439764_s_at		223601	0910001A06Rik	1440461_at
66902	Mtap	1424426_at		192897	Itgb4	1427387_a_at		67313	5730559C18Rik	1450559_at
18109	Mycn	1417155_at		16763	Lad1	1418449_at		109168	5730596K20Rik	1429797_at
68298	Ncapd2	1423847_at		16848	Lfng	1420643_at		224833	AI661453	1446139_at
76044	Ncapg2	1417926_at		16854	Lgals3	1426808_at		11482	Acvrl1	1451604_a_at
18005	Nek2	1417299_at , 1437580_s_at		17357	Marcksl1	1435415_x_at , 1437226_x_at , 1435627_x_at		104110	Adcy4	1418098_at
67824	Nmral1	1430530_s_at , 1453562_a_at		17219	Mcm6	1438852_x_at		76709	Arpc2	1442295_at
18111	Nnat	1423506_a_at		17268	Meis1	1440431_at , 1443260_at , 1459512_at		11484	Aspa	1418472_at
18191	Nrxn3	1433788_at		17536	Mrg1	1417129_a_at , 1439915_at , 1440091_at , 1443561_at , 1443926_at , 1445638_at , 1446176_at , 1457632_s_at , 1459301_at		232983	BC024561	1451610_at
76826	Nubpl	1429278_at		108689	Obfc1	1441896_x_at		216001	Cbara1	1443340_at
56452	Orc6l	1417037_at		19041	Ppl	1460732_a_at		107753	Cdc42ep1	1442512_at
18430	Oxtr	1440888_at		19249	Ptpn13	1452127_a_at		78618	Centb2	1441669_at
73173	Pcdh18	1422889_at		19273	Ptpru	1416674_at		106952	Centd3	1419833_s_at
22634	Plagl1	1426208_x_at		19726	Rfx3	1441253_at		22228	Dnajb13	1447046_at
18973	Pole	1448650_a_at		12394	Runx1	1422864_at		13713	Elk3	1442986_at
69706	Ppil5	1452458_s_at		69726	Smyd3	1442785_at		14067	F5	1449269_at
56742	Psrc1	1417323_at		78925	Srd5a1	1438699_at		77125	Il33	1416200_at
27041	RP23-336J1.4	1455060_at		96935	Susd4	1424221_at , 1460593_at		16477	Junb	1415899_at
207920	Rbm35a	1454681_at		238266	Syt16	1434429_at		207474	Kctd12b	1442368_at
69263	Rfc3	1423700_at		60510	Syt9	1423258_at		22384	LOC630474 /// LOC630475 /// LOC638081	1445746_at
217340	Rnf157	1434427_a_at		56229	Thsd1	1449621_s_at		16854	Lgals3	1445626_at
67874	Rprm	1422552_at		21844	Tiam1	1418057_at , 1444373_at		19882	Mst1r	1420461_at
72776	Sass6	1448016_at		78339	Ttyh3	1454978_at		207728	Pde2a	1452202_at
110809	Sfrs1	1430982_at		57257	Vav3	1448600_s_at		21946	Pglyrp1	1449184_at
72415	Sgol1	1418919_at , 1439510_at						110596	Rgnef	1419458_at
30954	Siva1	1418377_a_at						12394	Runx1	1452531_at
26568	Slc27a3	1427180_at		Transcription factor	SMAD-3			213326	Scyl2	1446528_at
215085	Slc35f1	1436719_at		Accession number in TRANSFACDB	M00701			20324	Sdpr	1416778_at , 1416779_at , 1443832_s_at
215335	Slc36a1	1428793_at		p-Value	0.00517			22371	Vwf	1435386_at
14211	Smc2	1429658_a_at , 1429660_s_at , 1448635_at		Frequency in set	0.1565			22436	Xdh	1451006_at
64707	Suv39h2	1422979_at , 1433996_at		Frequency ratio	1.76
21677	Tead2	1448519_at
21778	Tex9	1444769_at		Gene ID	Gene Symbol	Probe ID		Transcription factor	SMAD-3
72787	Tmem48	1433813_at		238455	4732474O15Rik	1457044_at		Accession number in TRANSFACDB	M00701
21983	Tpbg	1423312_at		236366	5730507C01Rik	1453210_at		p-Value	0.0222
69480	Ttc9	1436237_at , 1455649_at		235633	Als2cl	1433769_at		Frequency in set	0.1371
74044	Ttf2	1428522_at , 1452818_at		93837	Dach2	1458012_at		Frequency ratio	1.54
67196	Ube2t	1422462_at		14027	Evpl	1419133_at
22253	Unc5c	1419592_at , 1439174_at , 1449522_at		140486	Igf2bp1	1418761_at		Gene ID	Gene Symbol	Probe ID
319651	Usp37	1434242_at		16687	Krt6a	1422784_at		74340	4631427C17Rik	1419730_at
67187	Zmynd19	1419522_at		18689	Phxr4	1422272_at		54138	Atxn10	1431377_at
				70835	Prss22	1420352_at		232983	BC024561	1451610_at
				56878	Rbms1	1458578_at		13024	Ctla2a	1448471_a_at , 1416811_s_at
Transcription factor	NF-Y			55948	Sfn	1448612_at		13107	Cyp2f2	1448792_a_at
Accession number in TRANSFACDB	M00287			108052	Slc14a1	1428114_at , 1448640_at		72108	Ddhd2	1444320_at
p-Value	4.88e-14			20257	Stmn2	1423280_at , 1423281_at		14038	Expi	1417160_s_at
Frequency in set	0.3053			55925	Syt8	1450800_at		14067	F5	1449269_at
Frequency ratio	1.63			21682	Tec	1460204_at		108017	Fxyd4	1418207_at
				21853	Timeless	1417586_at		319197	Gpr4	1457745_at
Gene ID	Gene Symbol	Probe ID		22404	Wiz	1434280_at		14873	Gsto1	1416531_at
224170	2310047C04Rik	1454878_at		22409	Wnt10a	1460657_at		319146	Ifnz	1427216_at
69732	2410018L13Rik	1431317_at						60440	Iigp1	1419043_a_at
71970	2410018M08Rik	1429671_at						57442	Kcne3	1418499_a_at
76787	2410127E16Rik	1431046_at		Transcription factor	FXR/RXR-alpha			207474	Kctd12b	1442368_at
14025	2410127E16Rik /// Bcl11a	1457072_at		Accession number in TRANSFACDB	M00631			19882	Mst1r	1420461_at
78767	2610021K21Rik	1430339_at		p-Value	0.00728			50927	Nasp /// D4Ertd767e	1457113_at
72155	2610510J17Rik	1452305_s_at		Frequency in set	0.1565			207728	Pde2a	1452202_at
70419	2810408A11Rik	1453293_a_at , 1459803_x_at		Frequency ratio	2			72373	Psca	1451258_at
66468	2810433K01Rik	1432179_x_at , 1450496_a_at						223864	Rapgef3	1424470_a_at , 1437946_x_at
107373	4632417K18Rik	1422628_at		Gene ID	Gene Symbol	Probe ID		20276	Scnn1a	1425088_at
74041	4632434I11Rik	1434240_at		230806	Aim1l	1437813_at		20760	Sprr2f	1449833_at
104732	4930427A07Rik	1455818_at		432720	Akr1c19	1455454_at		21824	Thbd	1448529_at
75317	4930547N16Rik	1435773_at		228677	C130053K05Rik	1439492_at		22436	Xdh	1451006_at
75939	4930579G24Rik	1429364_at		12821	Col17a1	1418799_a_at
240064	6030490I01Rik	1437873_at		240025	Dact2	1437929_at
109212	6720460F02Rik	1452073_at		93842	Igsf9	1441420_at
77744	6720463M24Rik	1433807_at		56874	LOC664949 /// LOC671072 /// LOC675080	1444993_at , 1432156_a_at
17126	7120426M23Rik	1442062_at		17268	Meis1	1440431_at , 1443260_at , 1459512_at
329540	8430427H17Rik	1428284_at		19041	Ppl	1460732_a_at
208936	Adamts18	1437574_at , 1444253_at , 1446247_at		58186	Rad18	1423318_at
11792	Apex1	1416135_at		19366	Rad54l	1423123_at , 1423124_x_at
228482	Arhgap11a	1438434_at		207181	Rbms3	1446047_at
66929	Asf1b	1423714_at		228543	Rhov	1424976_at
12316	Aspm	1422814_at , 1452459_at		53945	Slc40a1	1447227_at
75329	Atf7ip2	1427603_at		20753	Sprr1a	1449133_at
20878	Aurka	1424511_at		20257	Stmn2	1423280_at , 1423281_at
20877	Aurkb	1424128_x_at , 1451246_s_at		21682	Tec	1460204_at
330671	B4galnt4	1435913_at		56229	Thsd1	1449621_s_at
226123	BC023055	1434943_at
217219	BC025575	1436403_at
12125	Bcl2l11	1435448_at , 1435449_at , 1456005_a_at
12144	Blm	1448953_at
171543	Bmf	1454880_s_at
270757	Bpil2	1437232_at
12189	Brca1	1424629_at , 1443763_at
12235	Bub1	1424046_at , 1438571_at
224171	C330027C09Rik	1449698_at , 1449699_s_at
217653	C79407	1434767_at , 1458374_at
12287	Cacna1b	1436602_x_at , 1439612_at , 1460608_at
73254	Ccdc18	1453600_at
12428	Ccna2	1417910_at , 1417911_at
12442	Ccnb2	1450920_at
12448	Ccne2	1422535_at
218294	Cdc14b	1429418_at , 1437070_at
107995	Cdc20	1416664_at , 1439377_x_at
12532	Cdc25c	1422252_a_at
12534	Cdc2a	1448314_at
108912	Cdca2	1455983_at
67849	Cdca5	1416802_a_at , 1448466_at
52276	Cdca8	1428480_at , 1428481_s_at , 1436847_s_at
12577	Cdkn1c	1417649_at
72391	Cdkn3	1430574_at
12615	Cenpa	1450842_a_at
108000	Cenpf	1427161_at , 1458447_at
214901	Chtf18	1452098_at
80986	Ckap2	1434748_at
70466	Ckap2l	1435938_at
54124	Cks1b	1448441_at
209195	Clic6	1454866_s_at
269582	Clspn	1456280_at
104625	Cnot6	1426684_at
12904	Crabp2	1451191_at
93837	Dach2	1449823_at
320685	Dctd	1454659_at
76131	Depdc1a	1424292_at
218581	Depdc1b	1434789_at
74754	Dhcr24	1418129_at , 1451895_a_at
218977	Dlg7	1438811_at , 1455730_at
13393	Dlx3	1450475_at
76843	Dtl	1434695_at , 1453753_at
75590	Dusp9	1433845_x_at , 1454737_at
13557	E2f3	1434564_at
13605	Ect2	1419513_a_at
13642	Efnb2	1419638_at
13841	Epha7	1443485_at , 1451991_at , 1452380_at
236930	Ercc6l	1424766_at
71988	Esco2	1428304_at
105988	Espl1	1433862_at
14056	Ezh2	1416544_at
237211	Fancb	1437780_at
14268	Fn1	1437218_at
228564	Frmd5	1435956_at , 1436243_at
14432	Gap43	1423537_at
237436	Gas2l3	1455980_a_at
69270	Gins1	1452598_at , 1457981_x_at
242819	Gm440	1434456_at
14734	Gpc3	1443240_at , 1446525_at , 1450990_at
64450	Gpr85	1437618_x_at
57080	Gtf2ird1	1451899_a_at
17263	Gtl2	1452906_at
29870	Gtse1	1416969_at
15270	H2afx	1416746_at
78303	Hist3h2ba	1449482_at
15357	Hmgcr	1427229_at
15366	Hmmr	1425815_a_at , 1427541_x_at , 1450156_a_at
52009	Hn1l	1433696_at
15384	Hnrpab	1431349_at
15394	Hoxa1	1420565_at
15429	Hoxd1	1420573_at
16002	Igf2	1448152_at
140488	Igf2bp3	1422610_s_at , 1422611_s_at , 1450687_at , 1453957_a_at
93842	Igsf9	1420518_a_at
16319	Incenp	1423092_at , 1439436_x_at
16392	Isl1	1450723_at
16551	Kif11	1435306_a_at , 1452314_at
228421	Kif18a	1424107_at
16561	Kif1b	1455182_at
19348	Kif20a	1449207_a_at
110033	Kif22	1423813_at , 1437716_x_at , 1451128_s_at
71819	Kif23	1453748_a_at , 1455990_at
16906	Lmnb1	1423521_at
320343	Lypd6	1454969_at
67121	Mastl	1423524_at , 1423525_at , 1444725_at
103537	Mbtd1	1417261_at , 1448641_at
17215	Mcm3 /// LOC671904	1420028_s_at , 1426652_at
17218	Mcm5	1415945_at , 1436808_x_at
17219	Mcm6	1416251_at
17220	Mcm7	1416030_a_at
71876	Mlf1ip	1428518_at
70122	Mllt3	1429205_at
17685	Msh2	1416988_at
17702	Msx2	1438351_at , 1449559_at
17863	Myb	1421317_x_at , 1450194_a_at
77579	Myh10	1452740_at
67608	Narf	1425344_at
68298	Ncapd2	1423847_at
18003	Nedd9	1422818_at , 1437132_x_at
18005	Nek2	1417299_at , 1437580_s_at
70701	Npal1	1453345_at , 1456321_at
18141	Nup50	1422719_s_at
18226	Nup62	1415925_a_at , 1415926_at
56452	Orc6l	1417037_at
72333	Palld	1440635_at
269224	Pask	1450993_at
18526	Pcdh10	1430667_at , 1438134_at
73173	Pcdh18	1422889_at
57028	Pdxp	1417890_at
208084	Pif1	1436738_at
18817	Plk1	1448191_at
18973	Pole	1448650_a_at
244416	Ppp1r3b	1436590_at
109242	Prnp	1446507_at
107272	Psat1	1451064_a_at , 1454607_s_at
19266	Ptprd	1445767_at
105005	Ptprj /// AW125753	1425452_s_at
27041	RP23-336J1.4	1455060_at
19337	Rab33a	1417529_at
26934	Racgap1	1421546_a_at , 1451358_a_at
19366	Rad54l	1450862_at
70335	Reep6	1430128_a_at
20135	Rrm2	1434437_x_at , 1448226_at
20377	Sfrp1	1428136_at
72415	Sgol1	1418919_at , 1439510_at
20474	Six4	1425767_a_at , 1439753_x_at
20525	Slc2a1	1426599_a_at , 1426600_at
215085	Slc35f1	1436719_at
20666	Sox11	1429051_s_at , 1429372_at , 1431225_at , 1436790_a_at , 1453002_at , 1453125_at
20775	Sqle	1415993_at
99167	Ssx2ip	1448743_at
20855	Stc1	1450448_at
21423	Tcfe2a	1426297_at , 1427764_a_at
22042	Tfrc	1452661_at
21973	Top2a	1454694_a_at
72119	Tpx2	1428104_at , 1428105_at
73710	Tubb2b	1452679_at
22154	Tubb5	1416256_a_at
68612	Ube2c	1452954_at
67196	Ube2t	1422462_at
327900	Ubtd2	1455862_at
22270	Upk3a	1449104_at
76179	Usp31	1434724_at
226841	Vash2	1451105_at
74335	Xrcc3	1437623_x_at
66995	Zcchc18	1425293_a_at
101095	Zfp282	1424297_at
22775	Zik1	1433946_at
67187	Zmynd19	1419522_at
52696	Zwint	1429786_a_at
Transcription factor	ETF
Accession number in TRANSFACDB	M00695
p-Value	1.16e-09
Frequency in set	0.3671
Frequency ratio	1.44
Gene ID	Gene Symbol	Probe ID
224170	2310047C04Rik	1454878_at
69732	2410018L13Rik	1431317_at
76787	2410127E16Rik	1431046_at
14025	2410127E16Rik /// Bcl11a	1457072_at
72155	2610510J17Rik	1452305_s_at
108897	2810003C17Rik	1451287_s_at
66523	2810004N23Rik	1448947_at
70419	2810408A11Rik	1453293_a_at , 1459803_x_at
74041	4632434I11Rik	1434240_at
104732	4930427A07Rik	1455818_at
75033	4930486G11Rik	1437935_at
75939	4930579G24Rik	1429364_at
209334	5830483C08Rik	1436654_at
230376	6230416J20Rik	1429665_at
320237	6330419J24Rik	1435200_at
109212	6720460F02Rik	1452073_at
77744	6720463M24Rik	1433807_at
17126	7120426M23Rik	1442062_at
19378	Aldh1a2	1422789_at
56847	Aldh1a3	1417642_at , 1448789_at
218038	Amph	1427044_a_at , 1446192_at
99982	Aof2	1426761_at
12316	Aspm	1422814_at , 1452459_at
320817	Atad2b	1428982_at
319974	Auts2	1438680_at
333789	B3bp	1434394_at
330671	B4galnt4	1435913_at
217219	BC025575	1436403_at
207785	BC035295	1434532_at
70350	Basp1	1428572_at
12125	Bcl2l11	1435448_at , 1435449_at , 1456005_a_at
12069	Bex2	1417388_at
171543	Bmf	1454880_s_at
237877	C130052G03Rik	1435597_at
224171	C330027C09Rik	1449698_at , 1449699_s_at
12287	Cacna1b	1436602_x_at , 1439612_at , 1460608_at
12416	Cbx2	1434116_at
73254	Ccdc18	1453600_at
12428	Ccna2	1417910_at , 1417911_at
12442	Ccnb2	1450920_at
12447	Ccne1	1416492_at , 1441910_x_at
12448	Ccne2	1422535_at
380694	Ccnjl	1436789_at , 1456168_at , 1459978_x_at
218294	Cdc14b	1429418_at , 1437070_at
12544	Cdc45l	1416575_at
108912	Cdca2	1455983_at
67849	Cdca5	1416802_a_at , 1448466_at
66953	Cdca7	1428069_at
12579	Cdkn2b	1449152_at
72391	Cdkn3	1430574_at
67177	Cdt1	1424143_a_at , 1424144_at
12615	Cenpa	1450842_a_at
108000	Cenpf	1427161_at , 1458447_at
102920	Cenpi	1436723_at
66336	Cenpp	1429095_at , 1432361_a_at
74107	Cep55	1452242_at
12638	Cftr	1420579_s_at
214901	Chtf18	1452098_at
245684	Cnksr2	1445194_at
104625	Cnot6	1426684_at
51786	Cpsf2	1431089_at
432508	Cpsf6	1428234_at
18163	Ctnnd2	1422592_at
93837	Dach2	1449823_at
27214	Dbf4	1418334_at
56320	Dbn1	1426024_a_at
74754	Dhcr24	1418129_at , 1451895_a_at
327762	Dna2l	1452210_at
76843	Dtl	1434695_at , 1453753_at
226419	Dyrk3	1424229_at
230098	E130306D19Rik	1436725_at
52679	E2f7	1437187_at
108961	E2f8	1436186_at
13612	Edil3	1433474_at
13642	Efnb2	1419638_at
268465	Eme1	1435054_at
13823	Epb4.1l3	1419062_at , 1426010_a_at , 1440595_at
13844	Ephb2	1425015_at , 1425016_at
236930	Ercc6l	1424766_at
26909	Exo1	1418026_at , 1418027_at
219114	F630043A04Rik	1454744_at
212377	F730047E07Rik	1427147_at , 1439562_at , 1441637_at
14119	Fbn2	1454830_at , 1422831_at
14180	Fgf9	1438718_at
14268	Fn1	1437218_at
228564	Frmd5	1435956_at , 1436243_at
237436	Gas2l3	1455980_a_at
14585	Gfra1	1439015_at , 1450440_at
69270	Gins1	1452598_at , 1457981_x_at
14634	Gli3	1455154_at , 1456067_at
14734	Gpc3	1443240_at , 1446525_at , 1450990_at
23888	Gpc6	1440634_at , 1441438_at , 1443201_at
53872	Gpiap1	1416463_at
15270	H2afx	1416746_at
15364	Hmga2	1422851_at , 1446196_at , 1450780_s_at , 1450781_at
15366	Hmmr	1425815_a_at , 1427541_x_at , 1450156_a_at
15374	Hn1	1438988_x_at , 1448180_a_at
52009	Hn1l	1433696_at
15384	Hnrpab	1431349_at
15394	Hoxa1	1420565_at
15429	Hoxd1	1420573_at
50786	Hs6st2	1450047_at
140486	Igf2bp1	1449210_at , 1455223_at
140488	Igf2bp3	1422610_s_at , 1422611_s_at , 1450687_at , 1453957_a_at
404710	Iqgap3	1434850_at
16392	Isl1	1450723_at
75605	Jarid1b	1427142_s_at
16469	Jrk	1418409_at
16508	Kcnd2	1459288_at
58802	Kcnmb4	1449471_at
16551	Kif11	1435306_a_at , 1452314_at
228421	Kif18a	1424107_at
16561	Kif1b	1455182_at
225266	Klhl14	1428837_at
259277	Klk8	1419722_at
67052	Kntc2	1417445_at
16869	Lhx1	1450428_at
16906	Lmnb1	1423521_at
319387	Lphn3	1439313_at , 1447551_x_at
23934	Ly6h	1422625_at
320343	Lypd6	1454969_at
56150	Mad2l1	1422460_at
105853	Mal2	1427042_at
17357	Marcksl1	1415922_s_at
103537	Mbtd1	1417261_at , 1448641_at
17218	Mcm5	1415945_at , 1436808_x_at
17220	Mcm7	1416030_a_at
17150	Mfap2	1417359_at
17345	Mki67 /// LOC638774	1426817_at
17385	Mmp11	1417234_at
16918	Mycl1	1434777_at
18109	Mycn	1417155_at
17876	Myef2	1425350_a_at
77579	Myh10	1452740_at
53605	Nap1l1	1420477_at
67608	Narf	1425344_at
68298	Ncapd2	1423847_at
76044	Ncapg2	1417926_at
215387	Ncaph	1423920_at
17999	Nedd4	1451109_a_at
18040	Nefm	1422520_at
50490	Nox4	1451827_a_at
381318	Nsl1	1455852_at
18141	Nup50	1422719_s_at
18426	Ovol1	1419051_at , 1419052_at
11545	Parp1	1422502_at
52033	Pbk	1448627_s_at
18516	Pbx3	1421193_a_at , 1440154_at , 1442270_at , 1447640_s_at
26875	Pclo	1419392_at
18583	Pde7a	1423314_s_at , 1450933_at
18641	Pfkl	1439148_a_at , 1450269_a_at
18645	Pfn2	1418209_a_at , 1418210_at
54711	Plagl2	1417517_at , 1417519_at
20873	Plk4	1419838_s_at , 1426580_at
18844	Plxna1	1428623_at
71592	Pogk	1447864_s_at
67005	Polr3k	1439266_a_at
27041	RP23-336J1.4	1455060_at
19337	Rab33a	1417529_at
26934	Racgap1	1421546_a_at , 1451358_a_at
70335	Reep6	1430128_a_at
69263	Rfc3	1423700_at
116838	Rims2	1436470_at
217340	Rnf157	1434427_a_at
207742	Rnf43	1427008_at
20135	Rrm2	1434437_x_at , 1448226_at
104175	Sbk1	1423978_at , 1451190_a_at
20289	Scx	1428983_at , 1456291_x_at
20348	Sema3c	1429348_at
20377	Sfrp1	1428136_at
110809	Sfrs1	1430982_at
225027	Sfrs7	1424033_at
72415	Sgol1	1418919_at , 1439510_at
20419	Shcbp1	1416299_at
30954	Siva1	1418377_a_at
20474	Six4	1425767_a_at , 1439753_x_at
27401	Skp2	1418969_at , 1436000_a_at , 1437033_a_at , 1460247_a_at
20525	Slc2a1	1426599_a_at , 1426600_at
215085	Slc35f1	1436719_at
240726	Slco5a1	1440874_at
20588	Smarcc1	1423416_at , 1423417_at
20666	Sox11	1429051_s_at , 1429372_at , 1431225_at , 1436790_a_at , 1453002_at , 1453125_at
20667	Sox12	1439754_at
54141	Spag5	1433892_at , 1433893_s_at
50850	Spast	1454794_at
72902	Spock3	1449979_a_at
211949	Spsb4	1451418_a_at , 1451419_at
20775	Sqle	1415993_at
78925	Srd5a1	1454649_at
99167	Ssx2ip	1448743_at
240725	Sulf1	1436319_at
64707	Suv39h2	1422979_at , 1433996_at
27878	Tada1l	1456782_at
21423	Tcfe2a	1426297_at , 1427764_a_at
21853	Timeless	1417587_at
230157	Tmeff1	1426649_at , 1441890_x_at
68027	Tmem178	1429175_at
21983	Tpbg	1423312_at
229801	Tram1l1	1451268_at
69716	Trip13	1429294_at , 1429295_s_at
22129	Ttc3	1448361_at
69480	Ttc9	1436237_at , 1455649_at
68612	Ube2c	1452954_at
22193	Ube2e3	1448671_at
22253	Unc5c	1419592_at , 1439174_at , 1449522_at
100647	Upk3b	1434237_at , 1454881_s_at
57257	Vav3	1417122_at
22420	Wnt6	1419708_at , 1435980_x_at
66995	Zcchc18	1425293_a_at
22701	Zfp41	1454927_at
98403	Zfp451	1455943_at , 1456415_at
74464	Zswim5	1438224_at
68014	Zwilch	1416757_at
52696	Zwint	1429786_a_at
Transcription factor	AP-2
Accession number in TRANSFACDB	M00189
p-Value	1.54e-05
Frequency in set	0.3688
Frequency ratio	1.29
Gene ID	Gene Symbol	Probe ID
68861	1190002N15Rik	1433581_at
242297	1700012H17Rik	1458178_at
71897	2310010M24Rik	1429274_at
69732	2410018L13Rik	1431317_at
71970	2410018M08Rik	1429671_at
76787	2410127E16Rik	1431046_at
72155	2610510J17Rik	1452305_s_at
108897	2810003C17Rik	1451287_s_at
67211	2810037C14Rik	1417062_at
70419	2810408A11Rik	1453293_a_at , 1459803_x_at
320997	4732474A20Rik	1457700_at
75033	4930486G11Rik	1437935_at
78802	4930506L13Rik	1424012_at
74356	4931428F04Rik	1435024_at
77519	5730601F06Rik	1431206_at , 1434084_at
209334	5830483C08Rik	1436654_at
17126	7120426M23Rik	1442062_at
329540	8430427H17Rik	1428284_at
331623	AK122525	1434570_at
19378	Aldh1a2	1422789_at
56847	Aldh1a3	1417642_at , 1448789_at
11783	Apaf1	1452870_at
69928	Apitd1	1453067_at
12316	Aspm	1422814_at , 1452459_at
211961	Asxl3	1435892_at , 1442095_at
319974	Auts2	1438680_at
333789	B3bp	1434394_at
330671	B4galnt4	1435913_at
242125	BC037703	1455241_at
381306	BC055324	1434365_a_at , 1437186_at
70350	Basp1	1428572_at
12043	Bcl2	1437122_at , 1457687_at
12125	Bcl2l11	1435448_at , 1435449_at , 1456005_a_at
12069	Bex2	1417388_at
12144	Blm	1448953_at
171543	Bmf	1454880_s_at
237877	C130052G03Rik	1435597_at
217653	C79407	1434767_at , 1458374_at
12307	Calb1	1417504_at
140904	Caln1	1425846_a_at
12428	Ccna2	1417910_at , 1417911_at
12447	Ccne1	1416492_at , 1441910_x_at
12448	Ccne2	1422535_at
380694	Ccnjl	1436789_at , 1456168_at , 1459978_x_at
218294	Cdc14b	1429418_at , 1437070_at
14793	Cdca3	1452040_a_at
12579	Cdkn2b	1449152_at
67177	Cdt1	1424143_a_at , 1424144_at
60411	Cenpk	1418264_at , 1457001_at
110749	Chaf1b	1423877_at
54124	Cks1b	1448441_at
12814	Col11a1	1418599_at , 1449154_at
51786	Cpsf2	1431089_at
13052	Cxadr	1453282_at
276829	D130058I21Rik	1440823_x_at , 1455794_at
56710	Dbc1	1417318_at
27214	Dbf4	1418334_at
56320	Dbn1	1426024_a_at
13176	Dcc	1440487_at
13178	Dck	1439012_a_at , 1449176_a_at
320685	Dctd	1454659_at
51793	Ddah2	1416457_at
74754	Dhcr24	1418129_at , 1451895_a_at
218977	Dlg7	1438811_at , 1455730_at
13393	Dlx3	1450475_at
327762	Dna2l	1452210_at
72685	Dnajc6	1433596_at
76843	Dtl	1434695_at , 1453753_at
319520	Dusp4	1428834_at
75590	Dusp9	1433845_x_at , 1454737_at
226419	Dyrk3	1424229_at
13557	E2f3	1434564_at
52679	E2f7	1437187_at
108961	E2f8	1436186_at
171211	Edaradd	1437800_at
13642	Efnb2	1419638_at
13823	Epb4.1l3	1419062_at , 1426010_a_at , 1440595_at
13839	Epha5	1437920_at
13841	Epha7	1443485_at , 1451991_at , 1452380_at
13844	Ephb2	1425015_at , 1425016_at
238988	Erc2	1434582_at
14028	Evx1	1421627_at
14056	Ezh2	1416544_at
219114	F630043A04Rik	1454744_at
212377	F730047E07Rik	1427147_at , 1439562_at , 1441637_at
237211	Fancb	1437780_at
14119	Fbn2	1454830_at , 1422831_at
14268	Fn1	1437218_at
14623	Gjb6	1448397_at
14634	Gli3	1455154_at , 1456067_at
14734	Gpc3	1443240_at , 1446525_at , 1450990_at
29870	Gtse1	1416969_at
15201	Hells	1417541_at , 1430139_at , 1453361_at
15258	Hipk2	1456022_at
15357	Hmgcr	1427229_at
15366	Hmmr	1425815_a_at , 1427541_x_at , 1450156_a_at
15374	Hn1	1438988_x_at , 1448180_a_at
15384	Hnrpab	1431349_at
15429	Hoxd1	1420573_at
16002	Igf2	1448152_at
140486	Igf2bp1	1449210_at , 1455223_at
140488	Igf2bp3	1422610_s_at , 1422611_s_at , 1450687_at , 1453957_a_at
16008	Igfbp2	1454159_a_at
404710	Iqgap3	1434850_at
16392	Isl1	1450723_at
16508	Kcnd2	1459288_at
58802	Kcnmb4	1449471_at
16551	Kif11	1435306_a_at , 1452314_at
16561	Kif1b	1455182_at
71819	Kif23	1453748_a_at , 1455990_at
16590	Kit	1452514_a_at , 1459588_at
225266	Klhl14	1428837_at
259277	Klk8	1419722_at
16664	Krt14	1460347_at
237339	L3mbtl3	1457377_at
16869	Lhx1	1450428_at
23934	Ly6h	1422625_at
17357	Marcksl1	1415922_s_at
103537	Mbtd1	1417261_at , 1448641_at
17218	Mcm5	1415945_at , 1436808_x_at
17219	Mcm6	1416251_at
17242	Mdk	1416006_at
17345	Mki67 /// LOC638774	1426817_at
22652	Mkrn3	1418160_at
70122	Mllt3	1429205_at
17385	Mmp11	1417234_at
17690	Msi1	1444306_at
213582	Mtap9	1440231_at
16918	Mycl1	1434777_at
18109	Mycn	1417155_at
17876	Myef2	1425350_a_at
77579	Myh10	1452740_at
53605	Nap1l1	1420477_at
18025	Nfe2l3	1417520_at
50490	Nox4	1451827_a_at
27206	Nrk	1450078_at , 1450079_at
70021	Nt5dc2	1424882_a_at
18141	Nup50	1422719_s_at
18226	Nup62	1415925_a_at , 1415926_at
56452	Orc6l	1417037_at
18430	Oxtr	1440888_at
74090	Paqr5	1456152_at
93737	Pard6g	1420851_at
11545	Parp1	1422502_at
18511	Pax9	1442229_at
18516	Pbx3	1421193_a_at , 1440154_at , 1442270_at , 1447640_s_at
26875	Pclo	1419392_at
27412	Peg12	1420406_at
18616	Peg3	1417355_at , 1417356_at , 1433924_at
18645	Pfn2	1418209_a_at , 1418210_at
54711	Plagl2	1417517_at , 1417519_at
18799	Plcd1	1416675_s_at , 1448432_at
18817	Plk1	1448191_at
71592	Pogk	1447864_s_at
69706	Ppil5	1452458_s_at
105005	Ptprj /// AW125753	1425452_s_at
27041	RP23-336J1.4	1455060_at
26934	Racgap1	1421546_a_at , 1451358_a_at
78255	Ralgps2	1417230_at , 1428789_at
207920	Rbm35a	1454681_at
108911	Rcc2	1426897_at , 1452226_at
116838	Rims2	1436470_at
237400	Rkhd1	1437627_at
217340	Rnf157	1434427_a_at
67071	Rps6ka6	1429759_at , 1429760_at
72776	Sass6	1448016_at
20289	Scx	1428983_at , 1456291_x_at
20349	Sema3e	1419717_at
20350	Sema3f	1425840_a_at
52398	2007-09-11	1429234_s_at
20377	Sfrp1	1428136_at
110809	Sfrs1	1430982_at
72415	Sgol1	1418919_at , 1439510_at
20474	Six4	1425767_a_at , 1439753_x_at
27401	Skp2	1418969_at , 1436000_a_at , 1437033_a_at , 1460247_a_at
215085	Slc35f1	1436719_at
230612	Slc5a9	1426634_at , 1439494_at , 1440779_s_at , 1452136_at
240726	Slco5a1	1440874_at
20563	Slit2	1424659_at , 1440650_at , 1442322_at , 1458140_at
20588	Smarcc1	1423416_at , 1423417_at
20666	Sox11	1429051_s_at , 1429372_at , 1431225_at , 1436790_a_at , 1453002_at , 1453125_at
20667	Sox12	1439754_at
72902	Spock3	1449979_a_at
211949	Spsb4	1451418_a_at , 1451419_at
20775	Sqle	1415993_at
78925	Srd5a1	1454649_at
259302	Srgap3	1424588_at
99167	Ssx2ip	1448743_at
240119	St6gal2	1434819_at
64707	Suv39h2	1422979_at , 1433996_at
21423	Tcfe2a	1426297_at , 1427764_a_at
21677	Tead2	1448519_at
21778	Tex9	1444769_at
22042	Tfrc	1452661_at
68027	Tmem178	1429175_at
219134	Tmem46	1423852_at
72787	Tmem48	1433813_at
72119	Tpx2	1428104_at , 1428105_at
229801	Tram1l1	1451268_at
69716	Trip13	1429294_at , 1429295_s_at
69480	Ttc9	1436237_at , 1455649_at
73710	Tubb2b	1452679_at
22154	Tubb5	1416256_a_at
22193	Ube2e3	1448671_at
327900	Ubtd2	1455862_at
22253	Unc5c	1419592_at , 1439174_at , 1449522_at
226841	Vash2	1451105_at
57257	Vav3	1417122_at
22420	Wnt6	1419708_at , 1435980_x_at
74335	Xrcc3	1437623_x_at
22701	Zfp41	1454927_at
98403	Zfp451	1455943_at , 1456415_at
434377	Zfp560	1458820_at
74570	Zkscan1	1429152_at
74464	Zswim5	1438224_at
Transcription factor	AhR:Arnt
Accession number in TRANSFACDB	M00235
p-Value	0.00107
Frequency in set	0.1561
Frequency ratio	1.32
Gene ID	Gene Symbol	Probe ID
71897	2310010M24Rik	1429274_at
69732	2410018L13Rik	1431317_at
14025	2410127E16Rik /// Bcl11a	1457072_at
72155	2610510J17Rik	1452305_s_at
70419	2810408A11Rik	1453293_a_at , 1459803_x_at
78802	4930506L13Rik	1424012_at
74356	4931428F04Rik	1435024_at
230376	6230416J20Rik	1429665_at
320237	6330419J24Rik	1435200_at
109212	6720460F02Rik	1452073_at
329540	8430427H17Rik	1428284_at
11783	Apaf1	1452870_at
20877	Aurkb	1424128_x_at , 1451246_s_at
12125	Bcl2l11	1435448_at , 1435449_at , 1456005_a_at
71911	Bdh1	1426959_at
12287	Cacna1b	1436602_x_at , 1439612_at , 1460608_at
140904	Caln1	1425846_a_at
12416	Cbx2	1434116_at
73254	Ccdc18	1453600_at
12544	Cdc45l	1416575_at
71963	Cdca4	1423683_at
67177	Cdt1	1424143_a_at , 1424144_at
74107	Cep55	1452242_at
110749	Chaf1b	1423877_at
54124	Cks1b	1448441_at
241062	D230012E17Rik	1436317_at
68087	Dcakd	1460205_at
13393	Dlx3	1450475_at
327762	Dna2l	1452210_at
13435	Dnmt3a	1423063_at , 1423065_at , 1460324_at
70686	Dusp16	1418401_a_at
319520	Dusp4	1428834_at
226419	Dyrk3	1424229_at
238988	Erc2	1434582_at
212377	F730047E07Rik	1427147_at , 1439562_at , 1441637_at
404634	H2afy2	1426363_x_at , 1421612_a_at
15357	Hmgcr	1427229_at
16008	Igfbp2	1454159_a_at
16551	Kif11	1435306_a_at , 1452314_at
16561	Kif1b	1455182_at
110033	Kif22	1423813_at , 1437716_x_at , 1451128_s_at
16869	Lhx1	1450428_at
16881	Lig1	1416641_at
16906	Lmnb1	1423521_at
16939	Lor	1420183_at , 1448745_s_at
102626	Mapkapk3	1434815_a_at
17220	Mcm7	1416030_a_at
22652	Mkrn3	1418160_at
16918	Mycl1	1434777_at
53605	Nap1l1	1420477_at
67608	Narf	1425344_at
17999	Nedd4	1451109_a_at
18005	Nek2	1417299_at , 1437580_s_at
381318	Nsl1	1455852_at
18426	Ovol1	1419051_at , 1419052_at
18430	Oxtr	1440888_at
55991	Panx1	1416379_at
18645	Pfn2	1418209_a_at , 1418210_at
22634	Plagl1	1426208_x_at
54711	Plagl2	1417517_at , 1417519_at
18844	Plxna1	1428623_at
67005	Polr3k	1439266_a_at
109242	Prnp	1446507_at
27041	RP23-336J1.4	1455060_at
26934	Racgap1	1421546_a_at , 1451358_a_at
78255	Ralgps2	1417230_at , 1428789_at
207920	Rbm35a	1454681_at
70335	Reep6	1430128_a_at
237400	Rkhd1	1437627_at
67071	Rps6ka6	1429759_at , 1429760_at
20289	Scx	1428983_at , 1456291_x_at
72415	Sgol1	1418919_at , 1439510_at
20474	Six4	1425767_a_at , 1439753_x_at
215335	Slc36a1	1428793_at
20666	Sox11	1429051_s_at , 1429372_at , 1431225_at , 1436790_a_at , 1453002_at , 1453125_at
54141	Spag5	1433892_at , 1433893_s_at
50850	Spast	1454794_at
72902	Spock3	1449979_a_at
99167	Ssx2ip	1448743_at
20863	Stfa3	1435761_at
27878	Tada1l	1456782_at
21677	Tead2	1448519_at
21778	Tex9	1444769_at
230157	Tmeff1	1426649_at , 1441890_x_at
68027	Tmem178	1429175_at
72787	Tmem48	1433813_at
72119	Tpx2	1428104_at , 1428105_at
72169	Trim29	1424162_at
57257	Vav3	1417122_at
328977	Zfp532	1444851_at
68014	Zwilch	1416757_at
