# Supplementary material for: Molecular Signatures of Prostate Stem Cells Reveal Novel Signaling Pathways and Provide Insights into Prostate Cancer
Source: PLoS One. 2009 May 29;4(5):e5722. doi: 10.1371/journal.pone.0005722 (PMC2684642; doi:10.1371/journal.pone.0005722)
Supplement: Table S14 — TGF-β target genes in stem/progenitor clusters. A) This list of TGFβ-target genes was obtained after analysis of the supplementary Table 1 of Zavadil et al. (2001) Proc. Natl. Acad. Sci. USA 98 (12), 6686–6691. (10.1073/pnas.111614398). It includes genes that were up-regulated in at least one time point (0.3, 1, 2, 4 hr) after exposure to TGF-β. We compared the list of TGF-β-induced genes (Table A) with our data from three PSC clusters. The genes that are shared are depicted in the following tables: B) UGE-only, C) UGE+Sca-1Hi, D) Sca-1Hi-only. (0.28 MB XLS) [file pone.0005722.s015.xls]

## Sheet: A) TGFb-target genes#2712genes
List of TGF-beta target genes
Gene symbol
A1BG
A2BP1
AADACL1
AADAT
AASS
ABCA11
ABCA3
ABCA7
ABCB10
ABCB5
ABCC8
ABCG2
ABCG5
ABCG8
ABHD12
ABHD2
ABI3BP
ABL1
ABLIM3
ABT1
ABTB1
ABTB2
ACAA2
ACACA
ACACB
ACAD11
ACADL
ACADSB
ACCN2
ACF
ACHE
ACN9
ACOT12
ACOT7
ACOX1
ACSBG1
ACSL6
ACSM3
ACSS2
ACTG2
ACVR1
ACYP2
ADAM12
ADAM33
ADAMTS19
ADAMTS3
ADAMTS9
ADARB2
ADCY7
ADD1
ADD3
ADH4
ADH6
ADHFE1
ADIPOQ
ADK
ADNP
ADPRH
ADRA1A
ADRBK1
ADSSL1
AEBP2
AFF1
AFF3
AFF4
AFP
AGMAT
AGPS
AGT
AGTR1
AGXT2
AHDC1
AHNAK
AIFM1
AK1
AKAP12
AKAP13
AKAP6
AKAP9
AKR1C1
AKR1C2
AKT1S1
AKT2
ALDH6A1
ALDH8A1
ALG12
ALG14
ALKBH2
ALMS1L
ALOX5AP
ALPK3
ALPL
ALS2CL
ALS2CR16
ALS2CR4
AMMECR1
AMPD2
AMPH
AMZ1
ANAPC10
ANAPC2
ANG
ANGEL1
ANKDD1A
ANKH
ANKRD15
ANKRD28
ANKRD49
ANKRD50
ANKRD6
ANKS1B
ANKS6
ANTXR1
ANXA5
ANXA6
AOC2
AP1S2
AP4S1
APBA2BP
APBB3
APC
APC2
APOC3
APOE
APPL2
AQP4
ARFGAP3
ARHGAP18
ARHGAP21
ARHGAP23
ARHGAP28
ARHGEF10
ARHGEF12
ARHGEF6
ARHGEF7
ARID1A
ARID4A
ARID5B
ARIH1
ARL15
ARL16
ARL4C
ARL5A
ARL6IP6
ARMC4
ARMC8
ARMC9
ARNT
ARNT2
ARPC1B
ARR3
ARS2
ARSK
AS3MT
ASB9
ASH1L
ASMTL
ASPN
ASTN1
ASXL1
ATF1
ATF6
ATF7
ATG16L1
ATP1A3
ATP1B1
ATP2A2
ATP2B1
ATP2B2
ATP2B4
ATP4A
ATP6V0B
ATP6V0C
ATP6V0D1
ATP6V1H
ATP7B
ATP8A1
ATP8A2
ATPBD4
ATXN2L
AUTS2
AVIL
AVPR1A
AXIN2
AXL
AZIN1
B3GNT2
BAAT
BACE1
BACE2
BACH2
BAI2
BAT1
BAT2
BBX
BCAP29
BCAR4
BCAS3
BCHE
BCL11B
BCL2
BCL2L1
BCL3
BEX1
BEX5
BGN
BHLHB3
BHMT
BICD1
BIRC4
BIRC6
BLM
BLVRA
BMP1
BMP2K
BMP4
BMP6
BMPR2
BNC1
BNIP3
BOK
BPHL
BPTF
BRAF
BRD4
BRD8
BRE
BRP44L
BRUNOL4
BRUNOL5
BRWD1
BSCL2
BSDC1
BSN
BTBD7
BTG1
BTG3
BTK
C10orf10
C10orf11
C10orf46
C10orf47
C11orf30
C11orf54
C11orf56
C11orf67
C11orf9
C12orf26
C12orf32
C12orf51
C12orf52
C13orf1
C13orf31
C13orf34
C14orf104
C14orf106
C14orf122
C14orf138
C14orf24
C14orf29
C14orf43
C15orf23
C16orf70
C17orf57
C18orf1
C18orf25
C18orf54
C19orf28
C19orf4
C19orf54
C1GALT1
C1orf108
C1orf115
C1orf201
C1orf27
C1orf31
C1orf53
C1orf57
C1orf61
C1orf63
C1orf84
C1orf90
C1orf91
C1orf96
C1QB
C1QBP
C1QC
C1QTNF7
C20orf11
C20orf121
C20orf19
C20orf26
C20orf39
C20orf44
C20orf74
C20orf77
C20orf94
C21orf131
C21orf34
C21orf56
C21orf63
C21orf91
C2orf27
C2orf34
C3
C3orf23
C3orf50
C3orf59
C4BPB
C4orf15
C4orf26
C4orf30
C4orf31
C4orf32
C4orf8
C5
C5orf21
C5orf24
C5orf3
C5orf5
C6orf113
C6orf12
C6orf137
C6orf145
C6orf148
C6orf150
C6orf162
C6orf167
C6orf184
C6orf49
C6orf85
C6orf89
C7
C7orf41
C8B
C8orf38
C8orf46
C8orf58
C8orf59
C8orf79
C9orf126
C9orf150
C9orf16
C9orf164
C9orf19
C9orf27
C9orf3
C9orf30
C9orf46
C9orf52
C9orf6
C9orf80
C9orf85
CA8
CACHD1
CACNA1C
CACNA1D
CACNA1I
CACNA2D4
CACNB2
CALCRL
CALD1
CAMK2A
CAMK2B
CAMKK2
CAMKV
CAMSAP1L1
CAP1
CAP2
CAPN3
CAPRIN1
CAPZA2
CARD10
CARS2
CASC4
CASP8
CASP8AP2
CASZ1
CAT
CBLB
CBR1
CBR4
CCBE1
CCBL2
CCBP2
CCDC113
CCDC136
CCDC25
CCDC32
CCDC35
CCDC7
CCDC77
CCDC97
CCK
CCL18
CCNA1
CCNA2
CCNB1
CCND1
CCND2
CCND3
CCNE1
CCNI
CCT4
CD151
CD22
CD24
CD248
CD2AP
CD300C
CD320
CD36
CD37
CD3E
CD47
CD55
CD58
CD59
CD72
CD79A
CD83
CD99
CD99L2
CDAN1
CDC16
CDC25A
CDC25C
CDC2L5
CDC34
CDC37
CDC42EP4
CDC6
CDC7
CDC73
CDCA2
CDCA3
CDCA8
CDH1
CDH5
CDK3
CDK5RAP2
CDK6
CDK9
CDKN1A
CDKN1C
CDKN2B
CDKN2C
CDKN2D
CEACAM19
CEACAM5
CEBPZ
CEND1
CENPC1
CENTA2
CENTB5
CEP63
CEP68
CERK
CES3
CETN3
CETP
CFH
CFL1
CG018
CH25H
CHCHD3
CHD2
CHD7
CHD9
CHERP
CHES1
CHI3L1
CHI3L2
CHIC1
CHID1
CHML
CHMP1A
CHRNA5
CHST10
CHST11
CHSY1
CIAO1
CIITA
CKAP2
CKAP4
CKMT2
CLASP1
CLCN5
CLDN1
CLDN16
CLEC2D
CLEC4M
CLEC9A
CLIC5
CLIP1
CLMN
CLN5
CLN8
CLNS1A
CLSTN3
CMBL
CNGA1
CNIH3
CNKSR1
CNKSR3
CNNM2
CNOT3
CNOT6L
CNR1
CNTFR
CNTN2
CNTNAP2
COBL
COBRA1
COG1
COG2
COG5
COG7
COL11A2
COL14A1
COL15A1
COL1A2
COL21A1
COL27A1
COL2A1
COL4A2
COL4A3
COL5A2
COL5A3
COL6A1
COL6A3
COL7A1
COL8A1
COLEC12
COPB2
COQ10B
COQ2
CORO2A
COX15
COX4I1
COX4NB
COX5A
COX8A
CPD
CPEB4
CPNE2
CPNE3
CPOX
CPVL
CRAMP1L
CREB1
CREB3L2
CREB5
CREBZF
CRELD2
CRHBP
CRIM1
CRKRS
CROCCL1
CROP
CRSP6
CRSP9
CRTAP
CRTC1
CRTC3
CRYAB
CSF1R
CSF2RA
CSF2RB
CSF3R
CSMD1
CSNK1A1
CSNK1G1
CSPG2
CSTF2T
CSTF3
CTAGE5
CTGF
CTNNA1
CTNNAL1
CTSD
CTSO
CTSZ
CTTNBP2
CUGBP1
CUGBP2
CUL1
CX3CL1
CXCL14
CXorf23
CXorf38
CXorf57
CYB5B
CYB5R4
CYBASC3
CYGB
CYLD
CYP19A1
CYP20A1
CYP21A2
CYP27A1
CYP2C8
CYP3A5
CYP4F3
CYP4V2
CYP4Z1
CYTL1
CYYR1
D4S234E
DAAM1
DAAM2
DAP
DAPK1
DAPK3
DARC
DBNDD1
DBP
DCAMKL1
DCC1
DCHS1
DCK
DCLK1
DCN
DCUN1D1
DCUN1D4
DDC
DDEF2
DDR2
DDX21
DDX23
DDX28
DDX49
DDX6
DEADC1
DENND4A
DERL3
DEXI
DFNB31
DHRS12
DHX34
DHX8
DIAPH2
DIAPH3
DIRAS2
DIS3L2
DISP1
DKFZp313A2432
DKFZp547E087
DKFZP564J102
DLC1
DLG5
DLG7
DLGAP2
DLL3
DLX4
DMGDH
DMN
DMPK
DMXL1
DNAH1
DNAH14
DNAJA4
DNAJB2
DNAJB4
DNAJC1
DNAJC14
DNAJC19
DNM1
DNM3
DNMT1
DNMT3A
DOCK10
DOCK2
DOCK5
DONSON
DPP4
DPP6
DPP9
DPT
DPY19L3
DPYSL5
DSC2
DSCR1L2
DSCR4
DSE
DST
DTL
DTNA
DTNB
DTX3
DUS3L
DUSP1
DUSP16
DUSP22
DVL3
DYNC1H1
DYNC1I2
DYNC1LI1
DYNC1LI2
DYNC2H1
DYNLT3
DYRK1A
DYRK2
DYSF
E2F1
E2F2
E2F3
E2F5
EBAG9
EBF3
ECE1
EDD1
EDG8
EDNRB
EEF1G
EEFSEC
EFCAB1
EFCAB2
EFCBP1
EFEMP1
EFHD1
EGFR
EGLN2
EGR1
EHD3
EIF1
EIF1AX
EIF2C4
EIF2S1
EIF4E
EIF4G2
EIF5A2
ELAC1
ELF1
ELK1
ELL2
ELN
ELOVL1
ELOVL2
ELOVL7
EMG1
ENC1
ENPP1
ENPP3
EP300
EP400
EP400NL
EPAS1
EPB41L4B
EPB42
EPB49
EPC2
EPHA2
EPHB1
EPHB2
EPHB3
EPHX2
EPN2
EPRS
EPS15L1
EPS8
EPS8L1
EPSTI1
ERBB2IP
ERCC1
ERCC8
EREG
ERGIC1
ERGIC2
ERGIC3
ERICH1
ERRFI1
ESCO2
ESRRG
ETFB
ETS2
ETV5
ETV6
EVI5
EVI5L
EVL
EWSR1
EXOC3
EXOC5
EXOC6B
EXOD1
EXOSC9
F10
F11
F2R
F5
F8A1
FABP1
FABP4
FABP5
FAIM2
FAM102B
FAM105A
FAM107B
FAM109A
FAM111B
FAM112B
FAM118A
FAM120B
FAM125B
FAM126A
FAM127A
FAM128B
FAM131B
FAM134B
FAM13A1
FAM13C1
FAM3B
FAM40B
FAM46A
FAM46C
FAM49B
FAM53B
FAM62A
FAM72B
FAM80B
FAM84B
FAM96A
FAM96B
FANCD2
FARP1
FBN1
FBN2
FBXL7
FBXO11
FBXO16
FBXO18
FBXO28
FBXO30
FBXO32
FBXO42
FBXO9
FCGBP
FCGR2B
FCGR2C
FCGR3A
FCGRT
FCHO2
FCMD
FECH
FES
FGF1
FGF3
FGFR1
FGFR2
FGFR3
FGFR4
FHIT
FILIP1L
FIZ1
FKBP4
FLI1
FLII
FLJ10154
FLJ10159
FLJ10213
FLJ10292
FLJ10404
FLJ11151
FLJ11506
FLJ12993
FLJ13611
FLJ14959
FLJ20152
FLJ20294
FLJ20309
FLJ20323
FLJ20366
FLJ21687
FLJ22167
FLJ22222
FLJ22536
FLJ23861
FLJ30064
FLJ31438
FLJ35024
FLJ36644
FLJ40759
FLJ42709
FLJ43663
FLJ43681
FLJ44450
FLNB
FLRT3
FMNL1
FMNL2
FMO4
FMO5
FN1
FNDC3B
FNDC5
FNIP1
FOLH1
FOLR2
FOS
FOSB
FOXA3
FOXF1
FOXP1
FOXRED1
FPRL1
FREM1
FRMD4A
FRMPD2L2
FRS2
FSCN1
FST
FSTL5
FUS
FYN
FZD1
FZD10
FZD7
G0S2
G6PC
GAA
GAB1
GAB2
GABARAPL1
GABPB2
GAK
GALC
GALNT10
GALNT13
GALNT9
GALNTL1
GALNTL2
GANC
GAS1
GAS7
GATA1
GATA2
GATA4
GATAD2A
GATM
GBP3
GCC2
GCGR
GCKR
GCN1L1
GDAP1
GDAP1L1
GEMIN5
GENX-3414
GFOD1
GFRA1
GFRA2
GGCX
GGTL3
GIT1
GJA5
GJB2
GLDC
GLDN
GLIS3
GLMN
GLT8D1
GLYAT
GLYATL1
GLYCTK
GM2A
GMIP
GMPR
GNA11
GNA15
GNAI1
GNAL
GNAO1
GNAS
GNB1L
GNB4
GNB5
GNG13
GNG5
GNGT1
GNPTAB
GOLGA7
GOLGB1
GOLPH3
GPAA1
GPATCH2
GPC3
GPC5
GPD1
GPHN
GPIAP1
GPLD1
GPR1
GPR125
GPR126
GPR137
GPR137B
GPR172A
GPR177
GPR65
GPSM1
GPX1
GPX3
GPX4
GPX7
GRAMD3
GREB1
GREM1
GRHL1
GRIA4
GRID2
GRIN1
GRM3
GRM4
GRTP1
GSN
GSTA4
GSTCD
GSTM3
GSTT1
GSTZ1
GTDC1
GTF2E2
GTF2F1
GTF2F2
GTF2H1
GTF2I
GTF2IRD1
GTPBP10
GTPBP2
GTPBP4
GUCY1A3
GUCY1B3
GYPB
GYPC
GYS2
HAND2
HAPLN3
HBB
HBE1
HBG2
HCFC1
hCG_1757335
hCG_1985469
hCG_2003663
HDAC10
HEATR2
HEATR5B
HECTD2
HEG1
HEMK1
HERPUD2
HEY1
HGFAC
HGSNAT
HHATL
HHIP
HHLA3
HIP2
HIST1H2AC
HIST1H2BF
HIST1H2BG
HIVEP1
HIVEP2
HLA-B
HLA-C
HLA-DQA1
HLA-DQA2
HLA-DQB1
HLA-DRB1
HLF
HMGB2
HMGCS1
HMGCS2
HNF1A
HNF4A
HNMT
HNRPA1
HNRPAB
HNRPD
HNRPH1
HOMER1
HOXB5
HOXC4
HOXC9
HP1BP3
HPCA
HPGD
HPS4
HPS5
HS1BP3
HS3ST3B1
HSD17B1
HSD3B7
HSF1
HSP90AA1
HSP90AA2
HSP90AB3P
HSPB7
HTR3A
HUWE1
HYAL4
IAPP
IBRDC1
ICAM2
ICAM5
ID2
IDH2
IDS
IFI27
IFIT1
IFITM1
IFITM2
IFNAR2
IFT122
IGF1R
IGF2BP1
IGF2BP2
IGF2R
IGFBPL1
IGHA1
IGHG1
IGHMBP2
IGKC
IGL@
IGSF1
IGSF11
IGSF5
IKZF1
IL12RB2
IL16
IL17RE
IL33
IL8
ILKAP
IMPA1
IMPG1
INADL
ING1
INHBA
INPP5B
INPP5D
INSR
INTS4
INTS6
INVS
IPO8
IPO9
IQCK
IQGAP1
IQWD1
IREB2
IRF2
IRF2BP1
IRF2BP2
IRF8
IRF9
IRS1
ISG15
ISGF3G
ISOC1
ITCH
ITGA5
ITGA6
ITGA7
ITGA8
ITGA9
ITGAX
ITGB1
ITGB3
ITGB5
ITIH1
ITPKA
ITPKB
ITPKC
ITPR1
ITPR2
ITSN2
IVNS1ABP
JAG1
JARID1C
JAZF1
JMJD1B
JMJD1C
JUN
JUND
KAL1
KALRN
KATNAL1
KATNAL2
KCNA1
KCNAB2
KCNC1
KCNE2
KCNIP4
KCNJ4
KCNK9
KCNQ2
KCNS1
KCNT2
KCNU1
KCTD13
KCTD17
KCTD18
KCTD6
KCTD9
KDELR2
KDR
KEL
KIAA0101
KIAA0143
KIAA0182
KIAA0195
KIAA0251
KIAA0355
KIAA0368
KIAA0409
KIAA0423
KIAA0467
KIAA0556
KIAA0692
KIAA0701
KIAA0748
KIAA0753
KIAA0773
KIAA0789
KIAA0802
KIAA0841
KIAA0953
KIAA1033
KIAA1147
KIAA1183
KIAA1267
KIAA1407
KIAA1450
KIAA1529
KIAA1530
KIAA1546
KIAA1571
KIAA1641
KIAA1648
KIAA1704
KIAA1706
KIAA1727
KIAA1737
KIAA1856
KIAA1946
KIAA1958
KIAA2026
KIDINS220
KIF13A
KIF13B
KIF1B
KIF21A
KLB
KLF11
KLF4
KLF7
KLHL21
KLHL25
KLHL5
KLKB1
KMO
KNS2
KPNA4
KRCC1
KRIT1
KRT23
KRT7
KRTAP4-7
KU-MEL-3
KYNU
L3MBTL3
LAMA3
LAMB1
LARGE
LARP2
LASS4
LATS1
LATS2
LBR
LCMT1
LCOR
LDB2
LDHD
LDLR
LHFPL3
LHX4
LIFR
LIMK1
LIMS2
LIN28B
LIN7A
LINGO1
LIPC
LIPE
LIX1L
LMAN2
LMNA
LMO2
LOC113386
LOC127602
LOC129293
LOC133308
LOC134145
LOC138046
LOC145474
LOC145842
LOC147710
LOC149448
LOC150084
LOC154822
LOC162073
LOC200420
LOC202451
LOC220729
LOC221442
LOC257407
LOC283481
LOC283624
LOC284100
LOC284296
LOC284998
LOC285281
LOC285382
LOC285500
LOC285636
LOC285954
LOC285972
LOC286467
LOC339290
LOC339344
LOC339745
LOC339803
LOC342892
LOC348262
LOC348801
LOC348926
LOC375010
LOC387601
LOC387647
LOC387723
LOC388335
LOC399947
LOC399956
LOC400043
LOC400642
LOC400924
LOC401504
LOC401640
LOC441811
LOC51252
LOC553103
LOC553137
LOC642852
LOC643085
LOC643749
LOC643988
LOC645030
LOC645757
LOC646845
LOC647070
LOC647087
LOC647131
LOC652990
LOC653275
LOC653820
LOC728233
LOC728264
LOC728326
LOC728730
LOC728755
LOC729082
LOC729096
LOC729131
LOC729321
LOC729564
LOC729770
LOC729810
LOC730534
LOC730607
LOC731986
LOC90826
LOC92017
LOC92312
LOC92482
LOC96610
LONRF2
LPGAT1
LPHN3
LPIN1
LPIN2
LPP
LRCH1
LRCH2
LRCH4
LRFN5
LRIG2
LRP1B
LRP2
LRP3
LRP5
LRP6
LRP8
LRRC2
LRRC6
LRRCC1
LRRFIP1
LSM14A
LSM5
LST1
LTBP1
LTBP2
LTV1
LUC7L2
LUM
LY6G6C
LYN
LYNX1
LYST
LZTR2
MAD1L1
MAGEA10
MAGI1
MAGI3
MAGIX
MALT1
MAN1A1
MAN1A2
MAN2A1
MAN2B2
MAP1A
MAP1LC3A
MAP3K11
MAP3K3
MAP3K4
MAP3K7IP1
MAP3K7IP2
MAP4
MAP4K4
MAPK8IP1
MAPK8IP2
MAPKAP1
MAPRE3
2008-03-03
2008-03-07
MARCKS
MARCKSL1
MARK3
MARK4
MASP1
MASTL
MBD4
MBD6
MBNL2
MBOAT2
MBP
MCAM
MCF2
MCM3APAS
MCM5
MCM6
MCOLN1
MCPH1
MDM2
ME1
MED10
MED13L
MED7
MEF2B
MEF2C
MEG8
MEGF10
MET
MEX3A
MFAP3L
MFGE8
MFN1
MFSD2
MGA
MGAT1
MGAT3
MGAT4A
MGAT5
MGAT5B
MGC10646
MGC12760
MGC12916
MGC14376
MGC16275
MGC24039
MGC26963
MGC39715
MGC39900
MGC40405
MGC40489
MGRN1
MIB1
MICAL2
MIER1
MINK1
MIRH1
MITF
MLL3
MLLT1
MLLT10
MLLT3
MLSTD1
MLSTD2
MLXIP
MMAA
MME
MMP11
MMP19
MMP2
MMP23B
MNDA
MOBKL3
MOBP
MOCS1
MON2
MORC3
MORN1
MOSPD1
MPP5
MPP7
MPST
MRC1
MREG
MRGPRF
MRPL11
MRPL17
MRPL18
MRPL19
MRPL35
MRPL38
MRPL42
MRPL46
MRPS28
MRPS31
MRPS9
MS4A7
MSH3
MSH6
MSN
MSRA
MSX2
MTAC2D1
MTERFD2
MTF2
MTFR1
MTMR11
MTMR3
MTPN
MTR
MTSS1
MUC1
MUC15
MUSTN1
MVK
MYB
MYBL1
MYC
MYCBP2
MYCL1
MYCN
MYCT1
MYO1B
MYO1D
MYO7A
MYO9A
MYST3
N4BP2
NAALADL1
NAG
NAG6
NAGS
NALCN
NAPE-PLD
NARG1
NAT1
NAT12
NAT13
NAV1
NAV2
NBL1
NBN
NBPF1
NBPF15
NCAPH2
NCF1
NCKAP1
NCKIPSD
NCLN
NCOR2
NDUFA9
NDUFAB1
NDUFS7
NEBL
NEDD9
NEK7
NEURL
NFASC
NFATC2IP
NFIA
NFIB
NFKB1
NFX1
NFYA
NGFRAP1
NGFRAP1L1
NHN1
NIPBL
NISCH
NKAP
NLE1
NLGN3
NLK
NLRP1
NMD3
NME1
NME3
NMNAT3
NNAT
NOD1
NOL11
NOTUM
NOV
NOVA1
NPAL1
NPAS2
NPC1L1
NPDC1
NPR1
NPSR1
NPTX1
NQO2
NR1D1
NR1D2
NR2F2
NR4A1
NR4A3
NR6A1
NRAP
NRG3
NRIP3
NRK
NRP1
NRP2
NRSN2
NSD1
NSMCE2
NSUN6
NSUN7
NT5E
NTRK2
NTRK3
NUDCD1
NUDT10
NUDT9
NUP210
NUP85
NXF3
ODF2L
ODZ3
ODZ4
OLAH
OLR1
OMA1
OPHN1
OPN1SW
OPN3
OPRS1
OR2A7
OR2A9P
ORC2L
OSBP
OSBPL10
OSBPL1A
OSGIN2
OSTM1
OTUD4
OVGP1
OXR1
P11
P18SRP
P2RX7
P2RY14
P2RY2
P2RY6
P4HA2
PA2G4
PACS1
PACSIN1
PACSIN2
PAH
PALB2
PAN3
PAOX
PAPOLA
PAPPA
PAPPA2
PARD6B
PARP2
PARP4
PARP6
PAWR
PAX3
PAXIP1
PB1
PCAF
PCBP4
PCCA
PCDH17
PCDH9
PCDHGC3
PCF11
PCK1
PCLO
PCNT
PCOLN3
PCP4
PCSK1N
PCSK2
PCYOX1
PCYOX1L
PCYT1A
PDCD4
PDE2A
PDE4D
PDE4DIP
PDE6G
PDE7A
PDE8A
PDGFB
PDGFRB
PDGFRL
PDHX
PDK1
PDS5A
PDSS1
PDZD2
PDZD4
PDZK1
PECAM1
PELI1
PENK
PEPD
PEX14
PFKFB2
PFN2
PFTK1
PGAM2
PGAP1
PGBD2
PGF
PGGT1B
PGM2L1
PGM5
PHACTR1
PHACTR2
PHC2
PHC3
PHCA
PHF10
PHF13
PHF16
PHF19
PHF21A
PHF23
PHF7
PHLDA1
PHLPPL
PHYHIPL
PI16
PI4KAP1
PIAS3
PIGA
PIGC
PIGX
PIK3C2G
PIK3C3
PIK3CA
PITPNA
PITPNC1
PITX2
PKN1
PKN3
PKNOX1
PLAC4
PLAC9
PLAT
PLCB4
PLCD1
PLCE1
PLCG2
PLCXD2
PLEK
PLEKHA3
PLEKHA4
PLEKHA5
PLEKHG1
PLEKHG5
PLK3
PLN
PLOD2
PLP1
PLVAP
PLXNA2
PLXNB3
PMS1
PMS2
PNKD
PNPLA6
PNPT1
PODN
POLA1
POLA2
POLE
POLR3E
POMT2
POP1
POP4
POU2F1
POU2F2
PPAP2B
PPARD
PPARG
PPFIA1
PPFIBP1
PPFIBP2
PPIG
PPM1F
PPP1CB
PPP1R12B
PPP1R12C
PPP1R16B
PPP1R1B
PPP1R2
PPP1R3F
PPP2R1A
PPP2R2C
PPP2R3C
PPP2R5E
PPP3CA
PPP3CC
PPP4C
PPP4R2
PQLC3
PRCD
PRDM8
PREI3
PRELP
PREX1
PRG2
PRIMA1
PRKACA
PRKCA
PRKCG
PRKCI
PRKCQ
PRKCZ
PRKD1
PRKD3
PRKG1
PRKRIP1
PRLR
PROM1
ProSAPiP1
PRPF18
PRR4
PRR5
PRRG1
PRRG4
PRRX1
PRSS1
PRSS23
PSAP
PSD2
PSD3
PSG1
PSG11
PSG5
PSG8
PSG9
PSIP1
PSME4
PSPH
PSRC1
PTBP1
PTBP2
PTGDS
PTGER3
PTGER4
PTGS1
PTGS2
PTK2B
PTPDC1
PTPN1
PTPN18
PTPN2
PTPN21
PTPN3
PTPN7
PTPN9
PTPRC
PTPRD
PTPRG
PTPRH
PTPRM
PTPRN
PTPRS
PTPRZ1
PTX3
PURB
PVRL1
PWP1
PXK
QSCN6L1
R3HDM2
RAB12
RAB1A
RAB26
RAB31
RAB33A
RAB36
RAB37
RAB39B
RAB3A
RAB40B
RAB40C
RAB4A
RAB4B
RAB5B
RAB7A
RABAC1
RABGAP1L
RABGEF1
RABL3
RAD1
RAD50
RAD51
RAD51L1
RAE1
RALBP1
RANBP1
RANBP2
RAP1GDS1
RAP2B
RAPGEF1
RAPGEF2
RAPGEF6
RAPH1
RARA
RASA1
RASA2
RASA4
RASGRF2
RASGRP1
RASGRP2
RASIP1
RASL11B
RBBP6
RBCK1
RBJ
RBL1
RBM19
RBM26
RBM33
RBM39
RBMS2
RCAN3
RCBTB1
RCC1
RCL1
RECK
REPIN1
RERE
REST
RET
REV1
REV3L
REXO2
RFX3
RGL1
RGPD2
RGPD3
RGPD5
RGS12
RGS14
RGS3
RGS6
RGS7
RHAG
RHCE
RHOA
RHOG
RHOJ
[truncated: 714 more rows]

## Sheet: B) TGFb Genes inUGE-only clustr
Probe Set ID	Gene Title	Gene Symbol	Unigene(Avadis)	GO(Avadis)	UGE1	UGE2	UGE3	SChi1	SChi3	SChi4	SClo1	SClo2	SClo4	SClo5	SCng1	SCng2	SCng4	SCng5	Chromosome Number(Avadis)	Chromosome Start Index(Avadis)	Chromosome End Index(Avadis)	Entrez Gene	Ensembl
1427044_a_at	amphiphysin	Amph	Mm.101650	GO:0007612|GO:0048488|GO:0005737|GO:0005856|GO:0008021|GO:0016020|GO:0030054|GO:0031410|GO:0045202|GO:0005515	2.4013	3.30505	2.49503	-2.18095	-1.94776	-2.00177	-1.57499	-1.70283	-1.9974	-1.48105	-0.472737	-0.0736036	-0.900735	1.44708	chr13	18955829	19158868	218038	ENSMUSG00000021314
1436512_at	ADP-ribosylation factor-like 4C /// similar to ADP-ribosylation factor-like protein 7	Arl4c /// LOC632433	Mm.27968	GO:0006886|GO:0007264|GO:0007264|GO:0005622|GO:0005634|GO:0000166|GO:0003924|GO:0005525	2.6111	2.4019	3.02201	0.607544	0.807095	0.684967	0.4122	0.244019	0.846724	0.994921	-0.120484	0.545742	0.147304	-0.572562	chr1	90530840	90533314	320982 /// 632433
1454788_at	ADP-ribosylation factor-like 4C /// similar to ADP-ribosylation factor-like protein 7	Arl4c /// LOC632433	Mm.27968	GO:0006886|GO:0007264|GO:0007264|GO:0005622|GO:0005634|GO:0000166|GO:0003924|GO:0005525	1.97472	2.41129	3.14174	0.601117	0.729544	0.793688	0.221395	0.0709057	1.21459	1.06542	-0.289129	0.208197	0.249924	-0.168993	chr1	90529398	90531121	320982 /// 632433
1434028_at	aryl hydrocarbon receptor nuclear translocator 2	Arnt2	Mm.38594	GO:0000160|GO:0001666|GO:0001701|GO:0006350|GO:0006355|GO:0007165|GO:0007165|GO:0007417|GO:0009410|GO:0009636|GO:0045449|GO:0045449|GO:0045941|GO:0045944|GO:0045944|GO:0005634|GO:0005634|GO:0005667|GO:0000155|GO:0003677|GO:0003677|GO:0003700|GO:0003700|GO	2.35129	2.1307	2.62204	-1.26154	-1.21738	-0.554464	-0.885982	-1.15248	-0.446399	-0.180754	-0.278221	0.884399	-1.29992	0.693739	chr7	84122467	84124289	11864	ENSMUSG00000015709
1438680_at	autism susceptibility candidate 2	Auts2	Mm.409595		2.21566	2.85118	2.57103	0.86276	1.09873	1.15682	0.199765	-0.289926	1.21292	1.05491	-0.625595	0.0872855	-0.403471	0.941781	chr5	131722198	131723985	319974	ENSMUSG00000029673
1435227_at	B-cell leukemia/lymphoma 11B	Bcl11b	Mm.392694	GO:0006350|GO:0006355|GO:0007409|GO:0008285|GO:0005622|GO:0005634|GO:0003676|GO:0008270|GO:0046872	4.31769	4.54244	4.4971	0.344938	0.337238	0.780746	-0.116827	-0.265582	0.504679	0.0228405	0.0507178	1.44505	-0.864451	-0.631314	chr12	108360356	108361779	58208
1438784_at	B-cell leukemia/lymphoma 11B	Bcl11b	Mm.392694	GO:0006350|GO:0006355|GO:0007409|GO:0008285|GO:0005622|GO:0005634|GO:0003676|GO:0008270|GO:0046872	1.6999	1.93933	1.5137	0.175978	0.126194	0.334077	0.418964	0.102966	0.0247865	0.221665	-0.0497217	-0.106679	-0.0195026	0.175904	chr12	108361762	108362445	58208	ENSMUSG00000048251
1450339_a_at	B-cell leukemia/lymphoma 11B	Bcl11b	Mm.392694	GO:0006350|GO:0006355|GO:0007409|GO:0008285|GO:0005622|GO:0005634|GO:0003676|GO:0008270|GO:0046872	3.58793	4.73682	4.20674	0.483008	0.493693	0.362199	-0.2373	0.163088	0.187049	0.400744	-0.0975952	0.678578	-0.776456	0.195475	chr12	108363029	108451028	58208	ENSMUSG00000048251
1452966_at	B-cell leukemia/lymphoma 11B	Bcl11b	Mm.392694	GO:0006350|GO:0006355|GO:0007409|GO:0008285|GO:0005622|GO:0005634|GO:0003676|GO:0008270|GO:0046872	2.16095	2.27702	2.48633	0.0679355	0.22746	-0.00552273	0.0740542	0.334795	-0.516634	-0.313252	-0.0122042	0.304448	0.117244	-0.409488	chr12	108358198	108359420	58208
1437122_at	B-cell leukemia/lymphoma 2 /// similar to Bcl2-like protein	Bcl2 /// LOC100046608	Mm.257460	GO:0000074|GO:0001836|GO:0006915|GO:0006915|GO:0006916|GO:0006916|GO:0008284|GO:0009636|GO:0010039|GO:0031069|GO:0032848|GO:0035094|GO:0042981|GO:0043066|GO:0043473|GO:0043496|GO:0043497|GO:0043524|GO:0045069|GO:0046902|GO:0051607|GO:0051881|GO:0005737|GO	1.8485	3.04669	2.07127	-0.0412054	1.07434	0.467025	-0.519998	-0.937905	0.759448	0.867512	-0.43474	-0.341016	-0.273998	1.04975	chr1	108368837	108370629	100046608 /// 12043	ENSMUSG00000057329
1457687_at	B-cell leukemia/lymphoma 2 /// similar to Bcl2-like protein	Bcl2 /// LOC100046608	Mm.257460	GO:0000074|GO:0001836|GO:0006915|GO:0006915|GO:0006916|GO:0006916|GO:0008284|GO:0009636|GO:0010039|GO:0031069|GO:0032848|GO:0035094|GO:0042981|GO:0043066|GO:0043473|GO:0043496|GO:0043497|GO:0043524|GO:0045069|GO:0046902|GO:0051607|GO:0051881|GO:0005737|GO	2.2857	3.01213	2.46301	0.106823	0.101639	0.170704	-0.246995	-0.979658	0.708725	0.668797	-0.369575	0.0475206	-0.497408	0.819464	chr1	108365743	108368911	100046608 /// 12043	ENSMUSG00000057329
1448953_at	Bloom syndrome homolog (human)	Blm	Mm.12932	GO:0006260|GO:0006281|GO:0006310|GO:0044237|GO:0051098|GO:0005622|GO:0005634|GO:0005657|GO:0000166|GO:0003676|GO:0003677|GO:0004386|GO:0005515|GO:0005524|GO:0008026|GO:0016787|GO:0016818	2.44384	2.50649	2.57254	-0.468072	-0.149279	0.00482273	-0.233411	-0.359433	-0.218247	0.19564	-0.0445514	-0.150341	0.208555	-0.0136633	chr7	80328277	80408511	12144	ENSMUSG00000030528
1424890_at	basonuclin 1	Bnc1	Mm.243802	GO:0006350|GO:0006355|GO:0005622|GO:0005737|GO:0003676|GO:0003677|GO:0008270|GO:0046872	2.99524	3.63376	3.02615	-0.00971603	-0.0207305	0.23179	0.160205	0.0241055	-0.15163	-0.197116	-0.0904341	-0.0814824	0.201269	-0.0293522	chr7	81840166	81865805	12173
1416463_at	cell cycle associated protein 1	Caprin1	Mm.427589	GO:0016020|GO:0048503	1.25084	1.47303	1.46576	-0.853185	-1.66404	-1.14694	-0.369343	-0.486594	-0.962004	-0.387702	-0.0383811	-0.367934	0.165885	0.240429	chr2	103565190	103597877	53872	ENSMUSG00000027184
1417910_at	cyclin A2	Ccna2	Mm.4189	GO:0000074|GO:0007049|GO:0007067|GO:0045941|GO:0045941|GO:0051301|GO:0001939|GO:0001940|GO:0005634|GO:0005634|GO:0005634|GO:0005737|GO:0005515|GO:0016538	3.19439	3.36291	3.4333	0.0774569	-1.31687	0.301662	-0.15579	-0.118663	-1.29341	-0.777962	-0.443513	0.115661	0.00114536	0.326706	chr3	36756397	36763699	12428	ENSMUSG00000027715
1417911_at	cyclin A2	Ccna2	Mm.4189	GO:0000074|GO:0007049|GO:0007067|GO:0045941|GO:0045941|GO:0051301|GO:0001939|GO:0001940|GO:0005634|GO:0005634|GO:0005634|GO:0005737|GO:0005515|GO:0016538	2.7788	3.25316	3.22454	-0.0807095	-1.02664	-0.149719	0.00877857	0.193677	-1.04855	-0.957764	-0.134798	0.29727	-0.0763102	-0.0861626	chr3	36756397	36763699	12428	ENSMUSG00000027715
1419943_s_at	cyclin B1	Ccnb1	Mm.260114	GO:0000074|GO:0000074|GO:0000910|GO:0006468|GO:0007049|GO:0007049|GO:0007067|GO:0007067|GO:0051301|GO:0005634|GO:0005634|GO:0005634|GO:0005634|GO:0005737|GO:0005515|GO:0016301|GO:0016538	2.90901	2.93501	3.1379	0.1577	-1.04597	-0.436404	0.494857	0.666297	-0.811088	-0.579292	-0.232344	0.140681	0.580225	-0.488563	chr14	7203517	7204091	268697	ENSMUSG00000041431
1448205_at	cyclin B1, related sequence 1 /// cyclin B1	Ccnb1 /// Ccnb1-rs1	Mm.260114	GO:0000074|GO:0000074|GO:0000910|GO:0006468|GO:0006605|GO:0007049|GO:0007049|GO:0007067|GO:0007067|GO:0051301|GO:0005634|GO:0005634|GO:0005634|GO:0005634|GO:0005737|GO:0005515|GO:0016301|GO:0016538	4.44286	4.77892	4.87714	0.356026	-0.49544	0.107103	0.346503	0.65783	-0.559135	-0.347137	0.0533018	0.388296	-0.15674	-0.284858	chr14	7202621	7204467	12429 /// 268697
1416076_at	cyclin B1, related sequence 1 /// cyclin B1 /// predicted gene, EG434175 /// similar to cyclin B1	Ccnb1 /// Ccnb1-rs1 /// EG434175 /// LOC667005	Mm.260114	GO:0000074|GO:0000074|GO:0000910|GO:0006468|GO:0006605|GO:0007049|GO:0007049|GO:0007067|GO:0007067|GO:0051301|GO:0005634|GO:0005634|GO:0005634|GO:0005634|GO:0005737|GO:0005515|GO:0016301|GO:0016538	3.12611	2.77389	3.18913	-0.197944	-1.03718	-0.67027	-0.327487	0.89804	-0.564253	-1.0253	-0.320429	0.148067	0.38427	-0.211907	chr14	7202621	7204467	12429 /// 268697 /// 434175 /// 667005	ENSMUSG00000041431 /// ENSMUSG00000043545
1416492_at	cyclin E1	Ccne1	Mm.16110	GO:0000074|GO:0000074|GO:0006270|GO:0006468|GO:0007049|GO:0051301|GO:0000307|GO:0005634|GO:0005634|GO:0005515|GO:0016301|GO:0016538|GO:0016538	2.836	3.13642	3.15447	-0.456182	-0.101928	-0.26886	0.403735	-0.161097	-0.507643	-0.465193	0.0141044	-0.347994	0.423881	-0.0899911	chr7	37806740	37816272	12447	ENSMUSG00000002068
1441910_x_at	cyclin E1	Ccne1	Mm.16110	GO:0000074|GO:0000074|GO:0006270|GO:0006468|GO:0007049|GO:0051301|GO:0000307|GO:0005634|GO:0005634|GO:0005515|GO:0016301|GO:0016538|GO:0016538	5.39385	5.71569	6.07442	0.792695	-0.795343	-0.96256	-0.683116	1.43431	-1.41061	-1.36083	1.58178	1.78437	-1.75273	-1.61341	chr7	37806747	37807016	12447	ENSMUSG00000002068
1430034_at	chaperonin subunit 4 (delta)	Cct4	Mm.441628	GO:0006457|GO:0044267|GO:0005832|GO:0000166|GO:0005515|GO:0005524|GO:0051082	1.92897	2.32367	2.17293	0.526564	-0.251582	0.558639	0.359294	0.107563	0.837093	0.519826	-0.152759	-0.34325	0.252561	0.243448	chr11	22904202	22906251	12464
1422252_a_at	cell division cycle 25 homolog C (S. pombe)	Cdc25c	Mm.286602	GO:0000087|GO:0006470|GO:0007049|GO:0007067|GO:0051301|GO:0005622|GO:0005634|GO:0005737|GO:0004721|GO:0004725|GO:0005515|GO:0016787	2.31573	2.45964	2.32746	0.307745	-0.0653253	0.251253	-0.00246668	-0.0789933	-0.2275	-0.057147	-0.168522	-0.208201	0.140862	0.235861	chr18	34858970	34877482	12532	ENSMUSG00000044201
1456077_x_at	cell division cycle 25 homolog C (S. pombe)	Cdc25c	Mm.286602	GO:0000087|GO:0006470|GO:0007049|GO:0007067|GO:0051301|GO:0005622|GO:0005634|GO:0005737|GO:0004721|GO:0004725|GO:0005515|GO:0016787	1.94893	2.52456	2.07137	0.485368	-0.285423	0.556362	0.0198278	0.600232	-0.367603	0.341297	-0.0892386	0.11497	0.0817866	-0.107518				12532	ENSMUSG00000044201
1417019_a_at	cell division cycle 6 homolog (S. cerevisiae)	Cdc6	Mm.20912	GO:0006260|GO:0007049|GO:0007067|GO:0051301|GO:0005737|GO:0005737|GO:0005819|GO:0000166|GO:0000166|GO:0003682|GO:0005515|GO:0005524|GO:0017111	2.5233	2.96456	2.80944	-0.249936	-0.850309	-0.228575	0.247798	0.00349617	-0.869103	-0.699689	0.181341	-0.118685	0.224823	-0.287478	chr11	98724240	98738233	23834	ENSMUSG00000017499
1426002_a_at	cell division cycle 7 (S. cerevisiae)	Cdc7	Mm.20842	GO:0006468|GO:0007049|GO:0007283|GO:0007283|GO:0048137|GO:0051301|GO:0000166|GO:0004672|GO:0004674|GO:0004713|GO:0005524|GO:0016301|GO:0016740	1.73862	2.19965	2.23112	-0.907139	-0.871388	-0.579884	-0.483586	-0.715045	-0.12073	-0.437448	-0.0635715	-0.243093	0.386247	-0.0795832	chr5	107204623	107224733	12545	ENSMUSG00000029283
1455983_at	cell division cycle associated 2	Cdca2	Mm.33831	GO:0007049|GO:0007067|GO:0051301	1.7119	2.37683	2.10342	-0.443198	0.432211	0.550719	-0.430764	-0.265133	0.611287	0.491654	-0.0720782	-0.236494	0.273544	0.035027	chr14	66629667	66668984	108912	ENSMUSG00000048922
1452040_a_at	cell division cycle associated 3	Cdca3	Mm.285723	GO:0006512|GO:0007049|GO:0007067|GO:0051301|GO:0005737	2.4483	2.79884	2.55162	0.777929	-0.560286	0.488959	0.944815	0.781507	-0.488808	-0.471843	-0.562507	0.0182819	0.712435	-0.16821	chr6	124795842	124799322	14793	ENSMUSG00000023505
1428480_at	cell division cycle associated 8	Cdca8	Mm.28038	GO:0007049|GO:0007067|GO:0051301|GO:0000775|GO:0005694|GO:0005737|GO:0043234|GO:0005515	3.06694	2.50595	2.60751	-0.313741	-0.468723	0.0718584	0.355234	0.316337	-0.489154	-0.201405	0.263976	-0.303592	0.537844	-0.498228	chr4	124420767	124439207	52276	ENSMUSG00000028873
1428481_s_at	cell division cycle associated 8	Cdca8	Mm.28038	GO:0007049|GO:0007067|GO:0051301|GO:0000775|GO:0005694|GO:0005737|GO:0043234|GO:0005515	3.30502	3.51622	3.65433	-0.0970964	-1.0561	-0.471969	0.125806	0.289541	-1.09634	-0.773234	-0.205234	-0.136423	0.318851	0.0228047	chr4	124420767	124439207	52276	ENSMUSG00000028873
1436847_s_at	cell division cycle associated 8	Cdca8	Mm.28038	GO:0007049|GO:0007067|GO:0051301|GO:0000775|GO:0005694|GO:0005737|GO:0043234|GO:0005515	2.9716	3.27119	3.32694	0.320457	-1.17423	-0.202772	0.438204	0.219623	-1.03375	-0.924416	-0.100497	0.0904331	0.124418	-0.114353	chr4	124420768	124421175	52276	ENSMUSG00000028873
1417649_at	cyclin-dependent kinase inhibitor 1C (P57)	Cdkn1c	Mm.168789	GO:0000122|GO:0007049|GO:0007050|GO:0042551|GO:0005634|GO:0005634|GO:0004860|GO:0004861|GO:0005515|GO:0016301	4.04381	4.19726	3.97445	0.304852	1.94834	1.93958	0.727539	0.0905666	2.13006	2.07306	-0.321901	0.318649	-0.271412	0.274665	chr7	143267726	143270386	12577	ENSMUSG00000037664
1449152_at	cyclin-dependent kinase inhibitor 2B (p15, inhibits CDK4)	Cdkn2b	Mm.423094	GO:0006355|GO:0007049|GO:0045786|GO:0005634|GO:0005737|GO:0003677|GO:0003700|GO:0004861|GO:0016301	1.77608	2.94666	1.93547	0.283295	0.59115	0.92328	0.0324192	-0.124433	0.033926	1.49212	-0.212965	-0.32021	-0.242852	0.776028	chr4	88777522	88782229	12579	ENSMUSG00000073802
1434748_at	cytoskeleton associated protein 2	Ckap2	Mm.22448	GO:0006915|GO:0007049|GO:0005737|GO:0005874	1.99437	2.28628	2.32003	-0.937725	-0.772528	-0.29016	-0.343658	-0.0295887	-0.987623	-0.77128	-0.322902	-0.0240493	0.233354	0.113597	chr8	23633733	23638880	80986	ENSMUSG00000037725
1429400_at	chloride channel 5	Clcn5		GO:0006810|GO:0006811|GO:0006821|GO:0006897|GO:0016020|GO:0016021|GO:0005216|GO:0005244|GO:0005247|GO:0005254|GO:0031404	2.54883	2.90803	2.77011	-0.334054	-0.255195	0.0318418	-0.0272207	0.0366454	0.114889	0.499205	-0.304165	-0.00387383	0.57079	-0.26275	chrX	6310768	6312779	12728
1441831_x_at	Chloride channel 5	Clcn5	Mm.254370	GO:0006810|GO:0006811|GO:0006821|GO:0006897|GO:0016020|GO:0016021|GO:0005216|GO:0005244|GO:0005247|GO:0005254|GO:0031404	2.02624	1.69364	1.84451	0.134962	-0.0758801	-0.129881	0.683066	-0.119654	0.212172	0.26811	-0.270554	0.00423527	0.367764	-0.101443	chrX	6310770	6310944	12728
1434172_at	cannabinoid receptor 1 (brain)	Cnr1	Mm.7992	GO:0007165|GO:0007186|GO:0016020|GO:0016021|GO:0016021|GO:0001584|GO:0004871|GO:0004872|GO:0004930|GO:0004949|GO:0004949	3.3498	2.13398	2.2914	-0.160425	0.290091	0.885452	0.12613	0.476212	0.372398	0.925333	0.213794	0.527725	-0.358711	-0.382807	chr4	34276554	34277444	12801	ENSMUSG00000044288
1439012_a_at	deoxycytidine kinase	Dck	Mm.298892	GO:0006139|GO:0000166|GO:0004137|GO:0005524|GO:0016301|GO:0016740|GO:0016773	2.93776	2.35694	2.94835	-0.605836	-1.45524	-0.831237	-0.204574	-0.392849	-0.47335	-0.487325	0.305745	0.328646	-0.690241	0.05585	chr5	89857567	89857842	13178	ENSMUSG00000029366
1449176_a_at	deoxycytidine kinase	Dck	Mm.298892	GO:0006139|GO:0000166|GO:0004137|GO:0005524|GO:0016301|GO:0016740|GO:0016773	2.58591	2.20087	2.83252	-0.542714	-1.02824	-0.584806	-0.284918	-0.23862	-0.615132	-0.635691	0.468976	0.336525	-0.671405	-0.134096	chr5	89839804	89857806	13178	ENSMUSG00000029366
1455436_at	DIRAS family, GTP-binding RAS-like 2	Diras2	Mm.29362	GO:0007264|GO:0005622|GO:0016020|GO:0000166|GO:0005525	1.46229	1.7738	1.16496	-1.2171	-0.72911	-1.65264	-1.39695	-1.08396	-1.06828	-0.991323	-0.000133038	0.230741	-0.724921	0.494313	chr13	52516793	52518320	68203	ENSMUSG00000047842
1438811_at	discs, large homolog 7 (Drosophila)	Dlg7	Mm.240543	GO:0000087|GO:0000087|GO:0007049|GO:0007267|GO:0005634|GO:0005634|GO:0005737|GO:0031616|GO:0031616|GO:0004721|GO:0004721|GO:0005515|GO:0005515	1.19253	1.53469	1.62496	-0.077426	-0.133474	0.156396	0.512831	0.244636	0.0657296	0.327222	-0.0620112	0.128253	-0.174033	0.10779	chr14	46311702	46312381	218977
1455730_at	discs, large homolog 7 (Drosophila)	Dlg7	Mm.240543	GO:0000087|GO:0000087|GO:0007049|GO:0007267|GO:0005634|GO:0005634|GO:0005737|GO:0031616|GO:0031616|GO:0004721|GO:0004721|GO:0005515|GO:0005515	2.24496	3.14424	2.71116	0.445336	-0.306077	0.321419	0.173995	0.134348	-0.191196	-0.189179	0.134606	0.166307	-0.128547	-0.172367	chr14	46309851	46340086	218977	ENSMUSG00000037544
1423063_at	DNA methyltransferase 3A	Dnmt3a	Mm.5001	GO:0000122|GO:0006306|GO:0006306|GO:0006306|GO:0006346|GO:0006349|GO:0006350|GO:0006355|GO:0007283|GO:0000791|GO:0000792|GO:0005634|GO:0005634|GO:0005720|GO:0005737|GO:0005737|GO:0016363|GO:0003677|GO:0003677|GO:0003677|GO:0003682|GO:0003886|GO:0003886|GO	1.72733	1.79067	1.82235	-0.589881	-0.818597	-0.857061	-0.621995	-0.845144	-0.608563	-0.492574	-0.0617056	-0.0771379	-0.535901	0.674745	chr12	3835020	3914455	13435	ENSMUSG00000020661
1423065_at	DNA methyltransferase 3A	Dnmt3a	Mm.5001	GO:0000122|GO:0006306|GO:0006306|GO:0006306|GO:0006346|GO:0006349|GO:0006350|GO:0006355|GO:0007283|GO:0000791|GO:0000792|GO:0005634|GO:0005634|GO:0005720|GO:0005737|GO:0005737|GO:0016363|GO:0003677|GO:0003677|GO:0003677|GO:0003682|GO:0003886|GO:0003886|GO	1.82191	2.22187	1.46327	-0.660154	-0.0613451	0.168064	-1.00598	-0.989414	0.626457	0.316298	-0.710628	-0.528203	-0.0803323	1.31916	chr12	3835020	3914455	13435	ENSMUSG00000020661
1460324_at	DNA methyltransferase 3A	Dnmt3a	Mm.5001	GO:0000122|GO:0006306|GO:0006306|GO:0006306|GO:0006346|GO:0006349|GO:0006350|GO:0006355|GO:0007283|GO:0000791|GO:0000792|GO:0005634|GO:0005634|GO:0005720|GO:0005737|GO:0005737|GO:0016363|GO:0003677|GO:0003677|GO:0003677|GO:0003682|GO:0003886|GO:0003886|GO	2.04911	2.23451	2.08582	-0.850331	-0.568828	-0.454812	-0.621582	-1.23897	-0.470019	-0.123768	-0.203621	-0.397695	-0.436346	1.03766	chr12	3835020	3914455	13435	ENSMUSG00000020661
1426911_at	desmocollin 2	Dsc2	Mm.280547	GO:0007155|GO:0007156|GO:0005737|GO:0005856|GO:0016020|GO:0016021|GO:0016021|GO:0005509|GO:0005515	1.86537	2.46164	2.35938	0.308965	0.369885	0.0681987	1.04806	0.605907	0.673871	0.560383	-0.289885	-0.82281	1.48845	-0.375757	chr18	20173672	20188495	13506	ENSMUSG00000024331
1434695_at	denticleless homolog (Drosophila)	Dtl	Mm.189102	GO:0006260|GO:0006512|GO:0006974|GO:0005737	3.42941	3.64589	3.85795	-0.580415	-0.674714	-0.0335774	-0.177482	-0.29377	-0.348828	-0.333838	0.092114	0.0755572	-0.256844	0.0891719	chr1	193238078	193238837	76843	ENSMUSG00000037474
1439520_at	denticleless homolog (Drosophila)	Dtl	Mm.189102	GO:0006260|GO:0006512|GO:0006974|GO:0005737	1.39132	2.15275	2.39635	0.57357	0.189724	0.129762	0.184905	0.0473809	-0.228355	0.0475559	0.321203	0.121726	-0.0456357	-0.397293				76843
1453753_at	denticleless homolog (Drosophila)	Dtl		GO:0006260|GO:0006512|GO:0006974|GO:0005737	1.08904	2.21609	2.10222	0.511737	0.562218	0.626249	0.188062	0.0956578	0.573402	0.224696	-0.329047	0.108893	0.212952	0.00720263	chr1	193261210	193276159	76843
1418401_a_at	dual specificity phosphatase 16	Dusp16	Mm.3994	GO:0000188|GO:0006470|GO:0016311|GO:0005634|GO:0005737|GO:0005515|GO:0008138|GO:0016301|GO:0016787|GO:0016791|GO:0016791|GO:0017017	1.35211	2.43501	2.09463	-0.507746	-0.101002	-0.133276	-0.486152	-0.517435	0.432405	0.0301924	-0.131185	-0.397706	0.318995	0.209894	chr6	134681134	134758258	70686	ENSMUSG00000030203
1434564_at	E2F transcription factor 3	E2f3	Mm.268356	GO:0000074|GO:0006350|GO:0006355|GO:0006355|GO:0007049|GO:0008284|GO:0045893|GO:0005667|GO:0003677|GO:0003677|GO:0003700|GO:0003700|GO:0005515|GO:0016563	1.7951	2.42322	2.40925	-0.340233	-0.302098	-0.0837898	-0.201859	-0.464913	-0.0330606	0.00984907	-0.244143	-0.513704	0.335932	0.421915	chr13	29914040	29916349	13557	ENSMUSG00000016477
1416444_at	elongation of very long chain fatty acids (FEN1/Elo2, SUR4/Elo3, yeast)-like 2	Elovl2	Mm.2567	GO:0000038|GO:0006633|GO:0008610|GO:0005783|GO:0005792|GO:0016020|GO:0016021|GO:0016021|GO:0016747	2.36204	1.22245	1.72216	0.00713587	-0.722566	-0.594648	-0.774769	-0.198788	-0.185282	-0.0876603	-0.198947	0.260206	-0.524535	0.463276	chr13	41193354	41231136	54326
1425015_at	Eph receptor B2	Ephb2	Mm.250981	GO:0006468|GO:0007169|GO:0007169|GO:0007411|GO:0007612|GO:0009887|GO:0016310|GO:0048168|GO:0048170|GO:0050770|GO:0005887|GO:0016020|GO:0016021|GO:0045202|GO:0000166|GO:0004672|GO:0004713|GO:0004713|GO:0004872|GO:0005003|GO:0005003|GO:0005003|GO:0005005|GO	4.49043	5.2341	4.42776	0.388266	-0.0768623	0.171906	0.163859	0.513818	-0.244142	0.0966597	0.153926	0.0424261	0.177919	-0.374271	chr4	135925681	136108064	13844	ENSMUSG00000028664
1425016_at	Eph receptor B2	Ephb2	Mm.250981	GO:0006468|GO:0007169|GO:0007169|GO:0007411|GO:0007612|GO:0009887|GO:0016310|GO:0048168|GO:0048170|GO:0050770|GO:0005887|GO:0016020|GO:0016021|GO:0045202|GO:0000166|GO:0004672|GO:0004713|GO:0004713|GO:0004872|GO:0005003|GO:0005003|GO:0005003|GO:0005005|GO	3.64322	4.14474	3.56486	0.0862937	0.273842	0.54357	-0.0298324	-0.218265	1.80629	1.64558	-0.543518	-0.346485	0.207256	0.682749	chr4	135925681	136108064	13844	ENSMUSG00000028664
1428304_at	establishment of cohesion 1 homolog 2 (S. cerevisiae)	Esco2	Mm.249280	GO:0006281|GO:0007049|GO:0008270|GO:0008415|GO:0016740|GO:0046872	1.88694	1.8556	2.16183	-0.08812	-0.453915	-0.376541	-0.356544	-0.01967	-0.327718	-0.233769	0.0251393	0.0653434	0.29403	-0.384514	chr14	64772782	64785327	71988	ENSMUSG00000022034
1416022_at	fatty acid binding protein 5, epidermal	Fabp5	Mm.741	GO:0006006|GO:0006629|GO:0006656|GO:0006810|GO:0015758|GO:0005737|GO:0005215|GO:0005488|GO:0008289	2.56335	2.94891	2.4941	0.552253	-0.338837	-0.0315962	1.40303	0.608172	1.25052	1.43131	-0.0727282	-0.423664	0.602509	-0.106115	chr3	9995136	9999144	16592	ENSMUSG00000027533
1422831_at	fibrillin 2	Fbn2	Mm.20271	GO:0030326|GO:0035108|GO:0001527|GO:0005576|GO:0005578|GO:0005615|GO:0005201|GO:0005509|GO:0005509	3.77699	2.95048	3.20842	-1.45135	-1.24744	-0.149228	-1.30854	-1.49649	-0.394553	0.961167	-0.241865	-0.201375	-0.678655	1.12189	chr18	58134980	58335174	14119	ENSMUSG00000024598
1454830_at	fibrillin 2	Fbn2	Mm.20271	GO:0030326|GO:0035108|GO:0001527|GO:0005576|GO:0005578|GO:0005615|GO:0005201|GO:0005509|GO:0005509	4.49887	2.59975	4.24372	0.103504	-0.131355	0.175846	0.0451856	-0.120356	-0.303642	0.556004	0.11832	-0.253025	-0.336415	0.471119	chr18	58133986	58135450	14119
1421709_a_at	flavin containing monooxygenase 5 /// similar to Flavin containing monooxygenase 5	Fmo5 /// LOC100046051	Mm.385180	GO:0006118|GO:0005783|GO:0005792|GO:0016020|GO:0016021|GO:0016021|GO:0031227|GO:0004497|GO:0004499|GO:0016491|GO:0050660|GO:0050661	2.19356	3.33936	2.90562	0.116632	0.232729	0.278564	0.474142	0.754399	0.404823	0.576245	-0.338304	-0.173131	0.603047	-0.0916114	chr3	97714454	97737998	100046051 /// 14263	ENSMUSG00000028088
1450332_s_at	flavin containing monooxygenase 5 /// similar to Flavin containing monooxygenase 5	Fmo5 /// LOC100046051	Mm.385180	GO:0006118|GO:0005783|GO:0005792|GO:0016020|GO:0016021|GO:0016021|GO:0031227|GO:0004497|GO:0004499|GO:0016491|GO:0050660|GO:0050661	1.65203	3.41789	2.55608	0.482519	-0.344253	0.159027	0.660617	0.978457	0.660179	0.684163	-0.940999	-0.431314	1.18504	0.187276	chr3	97714454	97737998	100046051 /// 14263	ENSMUSG00000028088
1437218_at	fibronectin 1	Fn1	Mm.193099	GO:0000902|GO:0006953|GO:0007044|GO:0007155|GO:0007155|GO:0007160|GO:0007169|GO:0008152|GO:0042060|GO:0005576|GO:0005578|GO:0005578|GO:0005578|GO:0016324|GO:0005515|GO:0005515|GO:0008201|GO:0016491|GO:0016504	2.23719	3.33726	2.94589	0.127553	0.262336	0.304436	-0.172929	-0.228584	0.377252	0.52629	-0.328725	-0.145563	-0.137286	0.611573	chr1	71537319	71538263	14268
1439015_at	glial cell line derived neurotrophic factor family receptor alpha 1	Gfra1	Mm.88367	GO:0007169|GO:0007399|GO:0009653|GO:0005615|GO:0016020|GO:0019898|GO:0004872|GO:0004872|GO:0048503	3.21735	4.09963	3.23797	-0.888285	-0.87482	0.708406	-1.05192	-1.37227	0.490756	1.46095	-0.193515	0.649852	-0.889813	0.433477	chr19	58288853	58290770	14585	ENSMUSG00000025089
1450440_at	glial cell line derived neurotrophic factor family receptor alpha 1	Gfra1	Mm.88367	GO:0007169|GO:0007399|GO:0009653|GO:0005615|GO:0016020|GO:0019898|GO:0004872|GO:0004872|GO:0048503	1.448	2.28181	1.75717	-0.0563707	0.269787	0.214924	0.11186	-0.0694256	0.116602	0.203679	-0.119189	0.0418286	-0.118913	0.196274	chr19	58290465	58508609	14585	ENSMUSG00000025089
1450990_at	glypican 3	Gpc3	Mm.22515	GO:0001658|GO:0008285|GO:0009887|GO:0030513|GO:0045926|GO:0005578|GO:0005578|GO:0005615|GO:0005887|GO:0016020|GO:0048503	1.97378	1.13921	1.46344	-1.33159	-1.75562	-0.643192	-0.891404	-0.911685	-1.22593	-1.46785	0.519067	0.0535889	-1.03068	0.458025	chrX	48517052	48858599	14734	ENSMUSG00000055653
1451899_a_at	general transcription factor II I repeat domain-containing 1	Gtf2ird1	Mm.332735	GO:0006350|GO:0006355|GO:0007275|GO:0003677|GO:0003700	2.03187	2.59885	2.30574	-0.115351	1.13727	0.813557	-0.293025	-0.644146	0.746449	0.645826	-0.291253	-0.874728	0.18171	0.98427	chr5	134642323	134741216	57080	ENSMUSG00000023079
1423531_a_at	heterogeneous nuclear ribonucleoprotein A1	Hnrpa1	Mm.237064	GO:0006396|GO:0006397|GO:0006810|GO:0008380|GO:0051028|GO:0051168|GO:0051170|GO:0005634|GO:0005654|GO:0005681|GO:0005681|GO:0005737|GO:0005737|GO:0030529|GO:0000166|GO:0003676|GO:0003697|GO:0003723	2.42166	1.89749	2.27673	0.414508	0.0581589	0.150065	0.267524	-0.341671	0.267089	0.238053	-0.0182581	-0.140989	0.0808935	0.0783529	chrX	137543873	137545614	15382
1431349_at	heterogeneous nuclear ribonucleoprotein A/B	Hnrpab	Mm.280842	GO:0001837|GO:0006350|GO:0006355|GO:0006396|GO:0043193|GO:0005634|GO:0005737|GO:0030529|GO:0000166|GO:0003676|GO:0003677|GO:0003700|GO:0003723|GO:0005515|GO:0043565	2.39388	2.44035	2.37527	0.269904	0.153953	0.299167	0.683442	0.922444	0.368775	0.388734	0.0336828	-1.32322	0.99138	0.298158	chr11	51442292	51450270	15384
1449210_at	insulin-like growth factor 2 mRNA binding protein 1	Igf2bp1	Mm.399906	GO:0006417|GO:0005737|GO:0000166|GO:0003676|GO:0003676|GO:0003723	1.41632	1.76245	1.65539	0.0240736	-0.146535	-0.133274	0.0883069	-0.0930872	-0.33025	0.0895257	-0.122764	0.0866747	-0.257988	0.294076	chr11	95777684	95822067	140486
1455223_at	insulin-like growth factor 2 mRNA binding protein 1	Igf2bp1	Mm.460911	GO:0006417|GO:0000166|GO:0003676|GO:0003723	4.68802	5.03747	4.85405	-0.0551977	-0.156234	0.339282	-0.147862	-0.0250821	0.246696	-0.00973797	0.0960054	-0.148849	0.190245	-0.137403	chr11	95773255	95775507	140486
1455182_at	kinesin family member 1B	Kif1b	Mm.402393	GO:0007017|GO:0007018|GO:0007018|GO:0007270|GO:0007274|GO:0008089|GO:0009790|GO:0030705|GO:0047497|GO:0005739|GO:0005739|GO:0005871|GO:0005874|GO:0005875|GO:0005875|GO:0030659|GO:0031410|GO:0000166|GO:0003774|GO:0003777|GO:0003777|GO:0005515|GO:0005524|GO	1.39027	1.91392	1.75203	-0.974487	-0.96157	-0.425556	-0.633255	-0.65216	-0.43574	-0.175683	0.00290775	-0.181588	-0.66909	0.84777	chr4	148077527	148079792	16561	ENSMUSG00000063077
1438351_at	homeo box, msh-like 2 /// similar to homeobox protein	LOC100046255 /// Msx2	Mm.1763	GO:0006355|GO:0007275|GO:0030326|GO:0045449|GO:0005634|GO:0005667|GO:0003677|GO:0003700|GO:0005515|GO:0043565	2.54924	1.57226	2.84737	-0.483933	-0.465804	-0.650877	-0.366191	-1.33615	-0.694194	-1.05952	0.499428	0.0876036	-1.48328	0.896248	chr13	53474441	53474989	100046255 /// 17702
1454773_at	retinoid X receptor alpha /// similar to retinoid X receptor-alpha	LOC100047069 /// Rxra	Mm.24624	GO:0006350|GO:0006355|GO:0007507|GO:0045944|GO:0045944|GO:0055010|GO:0055012|GO:0055012|GO:0060038|GO:0060038|GO:0005634|GO:0003677|GO:0003677|GO:0003677|GO:0003677|GO:0003700|GO:0003700|GO:0003707|GO:0004872|GO:0004879|GO:0004879|GO:0005496|GO:0005515|GO	2.17816	3.00056	2.62668	0.458164	0.478979	0.740688	-0.226502	-0.548289	0.783175	0.756049	-0.445661	-0.635694	-0.177734	1.25909	chr2	27582126	27584966	100047069 /// 20181	ENSMUSG00000015846
1425248_a_at	TYRO3 protein tyrosine kinase 3 /// similar to Rse	LOC100048488 /// Tyro3	Mm.2901	GO:0006468|GO:0007155|GO:0005615|GO:0016020|GO:0016021|GO:0016021|GO:0000166|GO:0004672|GO:0004713|GO:0004872|GO:0005515|GO:0005524|GO:0016301|GO:0016740	2.32865	3.20002	2.43687	1.89304	1.61257	1.46205	0.961652	0.865197	0.982879	0.0689216	-0.521034	-0.489612	1.36315	-0.352503	chr2	119491169	119509542	100048488 /// 22174	ENSMUSG00000027298
1430982_at	splicing factor, arginine/serine-rich 1 (ASF/SF2) /// similar to splicing factor, arginine/serine-rich 1 (splicing factor 2, alternate splicing factor)	LOC100048559 /// Sfrs1	Mm.391719	GO:0000398|GO:0001701|GO:0006376|GO:0006376|GO:0006397|GO:0006397|GO:0006605|GO:0008380|GO:0008380|GO:0060048|GO:0005634|GO:0005634|GO:0005681|GO:0005737|GO:0000166|GO:0003676|GO:0003676|GO:0003723|GO:0003723|GO:0005515|GO:0031202	1.7563	1.9695	2.13875	-0.736833	0.121083	-0.100061	-0.074676	-0.0303617	0.458387	0.0609055	0.158951	-0.911265	0.525031	0.227283	chr11	87863879	87867620	100048559 /// 110809	ENSMUSG00000018379
1429965_at	LON peptidase N-terminal domain and ring finger 2	Lonrf2	Mm.296437	GO:0045454	1.82971	2.15066	1.93973	-0.359524	-0.0392361	-0.0112667	-0.664782	-0.259278	0.482065	0.274628	-0.195012	-0.233214	-0.278139	0.706366	chr1	38738206	38739673	381338	ENSMUSG00000048814
1439313_at	latrophilin 3	Lphn3	Mm.461016	GO:0007165|GO:0007186|GO:0007218|GO:0016020|GO:0016021|GO:0004871|GO:0004872|GO:0004930|GO:0005529|GO:0016524	2.53916	2.07384	2.31927	0.169214	0.0903716	0.311222	0.288743	-0.209072	0.241778	0.325207	0.500054	0.287895	-0.521571	-0.266379	chr5	82876002	82876703	319387
1447551_x_at	latrophilin 3	Lphn3	Mm.461016	GO:0007165|GO:0007186|GO:0007218|GO:0016020|GO:0016021|GO:0004871|GO:0004872|GO:0004930|GO:0005529|GO:0016524	1.98681	1.46799	1.50833	-0.581635	-0.535876	-0.236188	-0.271933	-0.453834	0.13344	0.551265	-0.249517	0.113933	-0.241025	0.376609	chr5	82876374	82876699	319387
1415922_s_at	MARCKS-like 1	Marcksl1	Mm.424974	GO:0005886|GO:0005516	4.07347	3.95364	4.24844	0.171378	-0.156886	0.934452	0.812884	0.0442724	0.768433	1.11868	0.400536	0.365746	-0.590733	-0.175547	chr4	129015934	129018283	17357	ENSMUSG00000047945
1423524_at	microtubule associated serine/threonine kinase-like	Mastl	Mm.253721	GO:0006468|GO:0006468|GO:0000166|GO:0004672|GO:0004672|GO:0004674|GO:0004674|GO:0005524|GO:0016301|GO:0016740	1.69138	1.92614	1.53994	0.35532	0.348397	0.0437026	0.261541	-0.00356817	0.586926	0.449224	0.196779	0.117487	-0.0969658	-0.2173	chr2	22938552	22962038	67121	ENSMUSG00000026779
1423525_at	microtubule associated serine/threonine kinase-like	Mastl	Mm.253721	GO:0006468|GO:0006468|GO:0000166|GO:0004672|GO:0004672|GO:0004674|GO:0004674|GO:0005524|GO:0016301|GO:0016740	1.85412	2.4005	1.97857	0.142889	-0.56721	0.0625691	0.148242	0.0803418	0.0714183	0.0552726	0.000893116	-0.143501	0.123899	0.0187087	chr2	22938552	22962038	67121
1444725_at	microtubule associated serine/threonine kinase-like	Mastl	Mm.253721	GO:0006468|GO:0006468|GO:0000166|GO:0004672|GO:0004672|GO:0004674|GO:0004674|GO:0005524|GO:0016301|GO:0016740	2.47536	2.30745	2.32189	0.145545	0.373921	0.413681	0.0191321	0.0302858	0.552648	0.834178	-0.0850558	-0.177696	-0.00420141	0.266955				67121
1415945_at	minichromosome maintenance deficient 5, cell division cycle 46 (S. cerevisiae)	Mcm5	Mm.5048	GO:0006260|GO:0006270|GO:0006350|GO:0006355|GO:0051301|GO:0005634|GO:0000166|GO:0003677|GO:0005524|GO:0008094	2.68245	2.45609	2.63176	-0.206193	-0.625646	0.0378227	0.000997066	0.011672	-0.428415	-0.441849	0.24954	0.0269823	-0.0505056	-0.226017	chr8	78005695	78024173	17218	ENSMUSG00000005410
1436808_x_at	minichromosome maintenance deficient 5, cell division cycle 46 (S. cerevisiae)	Mcm5	Mm.5048	GO:0006260|GO:0006270|GO:0006350|GO:0006355|GO:0051301|GO:0005634|GO:0000166|GO:0003677|GO:0005524|GO:0008094	2.89958	3.07545	3.17392	0.153342	-0.4373	-0.137381	0.14356	-0.0582695	-0.194709	-0.35172	-0.0893774	0.262512	-0.314918	0.141783	chr8	78023516	78023817	17218	ENSMUSG00000005410
1416251_at	minichromosome maintenance deficient 6 (MIS5 homolog, S. pombe) (S. cerevisiae)	Mcm6	Mm.4933	GO:0006260|GO:0006268|GO:0006270|GO:0006350|GO:0006355|GO:0007049|GO:0005634|GO:0005634|GO:0000166|GO:0003677|GO:0003678|GO:0003697|GO:0005515|GO:0005524|GO:0008094|GO:0042802	2.47525	2.99576	2.97521	0.46146	0.735421	0.659185	0.136338	-0.000765801	0.787497	0.578366	-0.146966	-0.405224	0.0290003	0.523191	chr1	130159141	130187245	17219	ENSMUSG00000026355
1455529_at	mex3 homolog A (C. elegans)	Mex3a	Mm.275154	GO:0003723|GO:0005515|GO:0008270	3.50815	4.00111	3.62355	-0.331389	-0.289919	0.0152874	-0.144258	-0.454119	-0.290624	-0.133984	0.122664	0.00281715	-0.400815	0.275334	chr3	88624830	88627320	72640	ENSMUSG00000074480
1428643_at	mannoside acetylglucosaminyltransferase 5	Mgat5	Mm.391592	GO:0006487|GO:0016020|GO:0016021|GO:0008375|GO:0016740|GO:0016757|GO:0030144	2.34237	2.93023	2.58952	0.864608	-0.289386	-0.245621	0.369618	-0.107785	0.828564	0.0967517	-0.255639	0.232193	-0.285266	0.308713	chr1	129312632	129315879	107895
1428644_at	mannoside acetylglucosaminyltransferase 5	Mgat5	Mm.449989	GO:0006487|GO:0016020|GO:0016021|GO:0008375|GO:0016740|GO:0016757|GO:0030144	2.47379	3.21305	2.6978	0.99849	-0.11927	0.0309515	0.246278	-0.0232224	0.318413	0.0559893	-0.0958371	0.357114	-0.703754	0.442478	chr1	129312632	129315879	107895
1429205_at	myeloid/lymphoid or mixed lineage-leukemia translocation to 3 homolog (Drosophila)	Mllt3	Mm.288898	GO:0006355|GO:0006355|GO:0007379|GO:0009952|GO:0009987|GO:0005634|GO:0005634	1.75701	2.66056	2.46115	0.362562	0.306276	0.165504	-0.319918	-0.108083	0.993783	1.15472	-0.220444	-0.578023	0.0671015	0.731366	chr4	87241155	87243499	70122
1417234_at	matrix metallopeptidase 11	Mmp11	Mm.4561	GO:0006508|GO:0030574|GO:0005578|GO:0005615|GO:0004222|GO:0005509|GO:0008233|GO:0008237|GO:0008270|GO:0016787|GO:0046872	2.93156	3.65462	2.90594	-0.712601	-0.661702	-0.585541	-0.665213	-0.846381	0.105478	0.187167	-0.221655	-0.252195	-0.585952	1.0598	chr10	75366926	75376179	17385	ENSMUSG00000000901
1449559_at	homeo box, msh-like 2	Msx2	Mm.1763	GO:0006355|GO:0007275|GO:0030326|GO:0045449|GO:0005634|GO:0005667|GO:0003677|GO:0003700|GO:0005515|GO:0043565	2.37923	2.25441	2.96549	0.0612454	0.427513	0.417757	-0.492197	-1.00079	0.114674	-0.166797	0.0348778	-0.621114	-0.638748	1.22499	chr13	53475380	53480608	17702	ENSMUSG00000021469
1426941_at	mucin 15	Muc15	Mm.32566	GO:0005615|GO:0016020|GO:0016021|GO:0016021	3.68113	4.8668	4.03766	0.053566	0.325896	0.156642	0.0234876	0.260547	-0.106136	0.525659	-0.0592155	0.24518	-0.0566463	-0.129319	chr2	110522181	110540338	269328	ENSMUSG00000050808
1421317_x_at	myeloblastosis oncogene	Myb	Mm.52109	GO:0000074|GO:0000082|GO:0006350|GO:0006355|GO:0006355|GO:0006355|GO:0006816|GO:0009987|GO:0019068|GO:0045449|GO:0005634|GO:0005634|GO:0003677|GO:0003677|GO:0003700|GO:0003700|GO:0005515|GO:0030528	1.93915	1.88217	2.06052	0.668202	-0.185742	-0.197679	0.165181	-0.249136	-0.359279	-0.448473	-0.207387	0.261079	0.127718	-0.181411	chr10	20814410	20842402	17863
1450194_a_at	myeloblastosis oncogene	Myb	Mm.52109	GO:0000074|GO:0000082|GO:0006350|GO:0006355|GO:0006355|GO:0006355|GO:0006816|GO:0009987|GO:0019068|GO:0045449|GO:0005634|GO:0005634|GO:0003677|GO:0003677|GO:0003700|GO:0003700|GO:0005515|GO:0030528	1.89585	1.19602	1.83062	0.591815	-0.188569	0.00905704	0.297202	0.319975	-0.0806498	-0.189023	-0.232474	0.47719	0.0718131	-0.316529	chr10	20814410	20842402	17863
1434777_at	v-myc myelocytomatosis viral oncogene homolog 1, lung carcinoma derived (avian)	Mycl1	Mm.440598	GO:0000074|GO:0006355|GO:0009987|GO:0045449|GO:0005622|GO:0005634|GO:0003677|GO:0003700|GO:0005515|GO:0030528	1.93921	2.8126	2.39702	-0.106766	-0.584825	-0.202522	0.195467	0.704231	-0.370184	-0.633254	-0.428081	0.10054	1.09634	-0.7688	chr4	122503251	122504780	16918	ENSMUSG00000028654
1417155_at	v-myc myelocytomatosis viral related oncogene, neuroblastoma derived (avian)	Mycn	Mm.16469	GO:0000074|GO:0006355|GO:0008284|GO:0009987|GO:0030324|GO:0045449|GO:0048754|GO:0005622|GO:0005634|GO:0005634|GO:0003677|GO:0003700|GO:0005515|GO:0030528	5.99246	6.36942	6.75195	1.21133	0.942632	1.71931	0.561657	0.534453	0.867114	1.13612	-0.0733175	0.690192	-1.02476	0.407886	chr12	12962080	12967821	18109	ENSMUSG00000037169
1422818_at	neural precursor cell expressed, developmentally down-regulated gene 9	Nedd9	Mm.288980	GO:0001558|GO:0007049|GO:0007067|GO:0007155|GO:0051301|GO:0005737|GO:0005856|GO:0005515	2.66836	3.64538	3.00082	0.482975	0.46728	0.839505	0.0729384	-0.0825973	0.725275	1.08199	-0.154015	0.46796	-0.84125	0.527305	chr13	41320889	41498336	18003
1437132_x_at	neural precursor cell expressed, developmentally down-regulated gene 9	Nedd9	Mm.288980	GO:0001558|GO:0007049|GO:0007067|GO:0007155|GO:0051301|GO:0005737|GO:0005856|GO:0005515	3.3927	3.99298	3.39203	1.41583	0.797196	1.15509	0.662192	0.137003	1.16676	1.38935	-0.0254951	0.62463	-1.03374	0.434605	chr13	41320957	41321272	18003
1423506_a_at	neuronatin	Nnat	Mm.233903	GO:0007275	6.25109	5.23688	4.87505	0.0207715	-0.568483	-0.764577	0.268233	0.0715876	-0.00166512	-0.0593538	-0.364512	0.0964599	0.323013	-0.0549607	chr7	113383962	113385117	18111	ENSMUSG00000067786
1453345_at	NIPA-like domain containing 1	Npal1	Mm.38884	GO:0016020|GO:0016021	1.93889	3.61308	2.70098	0.517233	-0.184302	0.200032	-0.0644393	-0.0150886	-0.0295124	-0.411541	0.091507	-0.441893	0.141024	0.209363	chr5	72926933	72947459	70701	ENSMUSG00000067219
1456321_at	NIPA-like domain containing 1	Npal1	Mm.38884	GO:0016020|GO:0016021	2.49456	3.22607	2.81743	0.176506	-0.219161	0.0482931	0.204808	0.0340576	-0.276232	-0.596616	0.407578	0.367693	-0.278001	-0.49727	chr5	72949503	72950206	70701
1450078_at	Nik related kinase	Nrk	Mm.22367	GO:0006468|GO:0006468|GO:0007256|GO:0000166|GO:0004672|GO:0004672|GO:0004672|GO:0004674|GO:0005083|GO:0005083|GO:0005524|GO:0016301|GO:0016740	2.02283	1.05912	1.19373	-0.14681	-0.314535	-0.0124078	-0.338453	-0.292695	-0.0846395	-0.304989	-0.347591	-0.125044	0.218068	0.254567	chrX	134260798	134355476	27206	ENSMUSG00000052854
1450079_at	Nik related kinase	Nrk	Mm.22367	GO:0006468|GO:0006468|GO:0007256|GO:0000166|GO:0004672|GO:0004672|GO:0004672|GO:0004674|GO:0005083|GO:0005083|GO:0005524|GO:0016301|GO:0016740	4.73479	4.01461	3.63063	-0.233032	-0.507421	0.41836	0.174484	-0.164332	0.446702	0.797751	-0.0453467	0.380725	-0.289894	-0.0454845	chrX	134260798	134355476	27206
1429178_at	odd Oz/ten-m homolog 3 (Drosophila)	Odz3	Mm.42191	GO:0005887|GO:0016020|GO:0016021	2.69463	2.84481	2.49156	-0.995573	-1.03703	-0.972165	-0.668087	-0.655994	-0.230753	0.548049	-0.195963	-0.2433	-0.208566	0.647828	chr8	49724489	49725512	23965
1449315_at	odd Oz/ten-m homolog 3 (Drosophila)	Odz3	Mm.42191	GO:0005887|GO:0016020|GO:0016021	2.12388	2.07188	1.80113	-0.979102	-0.874618	-0.0982375	-0.219112	-0.615997	0.133725	0.951385	-0.475621	-0.638238	0.608014	0.505845	chr8	49726499	50173927	23965
1423314_s_at	phosphodiesterase 7A	Pde7a	Mm.296814	GO:0007165|GO:0005615|GO:0003824|GO:0004114|GO:0016787	1.64117	2.73169	2.39066	0.464713	1.75484	1.34869	-0.387069	-0.287442	1.13224	0.907915	-0.0574827	-0.249571	-0.134793	0.441846	chr3	19417145	19457109	18583	ENSMUSG00000069094
1450933_at	phosphodiesterase 7A	Pde7a	Mm.296814	GO:0007165|GO:0005615|GO:0003824|GO:0004114|GO:0016787	1.75568	2.64354	2.25951	0.40906	1.58996	1.30881	-0.118015	-0.205417	1.08676	0.662977	0.0210814	-0.359635	0.128808	0.209745	chr3	19417145	19457109	18583	ENSMUSG00000069094
1423747_a_at	pyruvate dehydrogenase kinase, isoenzyme 1	Pdk1	Mm.34411	GO:0005975|GO:0006006|GO:0007165|GO:0007242|GO:0018106|GO:0005615|GO:0005739|GO:0005739|GO:0005739|GO:0005886|GO:0004673|GO:0004673|GO:0004740|GO:0005515|GO:0005524|GO:0005524|GO:0016301|GO:0016301|GO:0016740|GO:0016740	2.05945	2.58238	2.32367	0.871353	-0.0440674	0.616529	0.910316	0.290421	0.654107	0.345994	-0.0541534	-0.250644	0.121082	0.183717	chr2	71674062	71702914	228026	ENSMUSG00000006494
1423748_at	pyruvate dehydrogenase kinase, isoenzyme 1	Pdk1	Mm.34411	GO:0005975|GO:0006006|GO:0007165|GO:0007242|GO:0018106|GO:0005615|GO:0005739|GO:0005739|GO:0005739|GO:0005886|GO:0004673|GO:0004673|GO:0004740|GO:0005515|GO:0005524|GO:0005524|GO:0016301|GO:0016301|GO:0016740|GO:0016740	1.81996	2.92242	2.47847	-0.00381756	-0.279718	0.312613	-0.0137086	0.0702162	0.532715	0.435525	-0.136798	-0.450408	0.194163	0.393044	chr2	71674062	71702914	228026	ENSMUSG00000006494
1418209_a_at	profilin 2	Pfn2	Mm.271744	GO:0007010|GO:0030036|GO:0030036|GO:0005737|GO:0005856|GO:0015629|GO:0003779|GO:0005515	1.92762	2.50457	2.26426	-0.236541	-0.101616	0.501597	0.117661	-0.588573	0.619364	0.880665	0.202436	-0.698244	-0.11163	0.607438	chr3	57929828	57935686	18645	ENSMUSG00000027805
1418210_at	profilin 2	Pfn2	Mm.271744	GO:0007010|GO:0030036|GO:0030036|GO:0005737|GO:0005856|GO:0015629|GO:0003779|GO:0005515	1.90583	2.41302	2.27218	-0.430159	-0.111602	0.360347	-0.0749311	-0.631737	0.613737	0.907802	0.282475	-0.610444	-0.193257	0.521227	chr3	57929828	57935686	18645	ENSMUSG00000027805
1455185_s_at	PHD finger protein 16	Phf16	Mm.281517	GO:0005515|GO:0008270|GO:0046872	2.08697	2.38817	2.35446	-0.0457988	0.27557	-0.104796	0.0504456	-0.263462	0.20716	0.362835	-0.0702848	-0.453927	0.270885	0.253326	chrX	19674991	19676896	382207	ENSMUSG00000037315
1416675_s_at	phospholipase C, delta 1	Plcd1	Mm.23963	GO:0001525|GO:0001890|GO:0006629|GO:0006629|GO:0007165|GO:0007165|GO:0007242|GO:0007242|GO:0016042|GO:0016042|GO:0005737|GO:0005829|GO:0004435|GO:0004435|GO:0004629|GO:0004629|GO:0004871|GO:0004871|GO:0005509|GO:0005509|GO:0016787|GO:0016787|GO:0046872	2.29159	3.61092	2.71221	0.297223	1.91187	1.74882	-0.524583	-0.647516	1.31691	1.40632	-0.200014	-1.19746	0.0169792	1.38049	chr9	118920260	118942200	18799	ENSMUSG00000010660
1448432_at	phospholipase C, delta 1	Plcd1	Mm.23963	GO:0001525|GO:0001890|GO:0006629|GO:0006629|GO:0007165|GO:0007165|GO:0007242|GO:0007242|GO:0016042|GO:0016042|GO:0005737|GO:0005829|GO:0004435|GO:0004435|GO:0004629|GO:0004629|GO:0004871|GO:0004871|GO:0005509|GO:0005509|GO:0016787|GO:0016787|GO:0046872	2.26529	3.25566	2.63312	-0.116473	1.36885	1.20254	-0.662886	-0.683427	0.719357	0.915148	-0.379571	-0.591112	-0.0166345	0.987316	chr9	118920260	118942200	18799	ENSMUSG00000010660
1448650_a_at	polymerase (DNA directed), epsilon	Pole	Mm.35061	GO:0006139|GO:0006260|GO:0006281|GO:0006974|GO:0000166|GO:0003676|GO:0003677|GO:0003887|GO:0008270|GO:0016740|GO:0016779|GO:0046872	2.01137	2.52777	2.27223	-0.100389	-0.506842	0.541304	-0.032876	0.15519	-0.269745	-0.188038	0.0113182	-0.161644	-0.0305023	0.180827	chr5	110526640	110577755	18973	ENSMUSG00000007080
1417323_at	proline/serine-rich coiled-coil 1	Psrc1	Mm.389499	GO:0009987|GO:0005737|GO:0005737	2.21899	2.4843	1.90192	0.604965	-0.81521	0.046495	0.244376	-0.234822	-0.525565	-0.391794	-0.265912	-0.0624752	0.298899	0.0294895	chr3	108511898	108516287	56742	ENSMUSG00000068744
1445767_at	protein tyrosine phosphatase, receptor type, D	Ptprd	Mm.462191	GO:0006470|GO:0007185|GO:0016311|GO:0005886|GO:0016020|GO:0016021|GO:0004721|GO:0004725|GO:0004872|GO:0016787|GO:0016791	1.80454	2.5618	1.92605	0.241493	0.117816	0.299692	0.312877	-0.0322781	0.258128	0.0322804	0.0282822	0.0553389	0.0738959	-0.157516				19266
1417529_at	RAB33A, member of RAS oncogene family	Rab33a	Mm.2015	GO:0007264|GO:0015031|GO:0005622|GO:0016020|GO:0000166|GO:0005525	2.41718	1.9002	1.34895	0.199242	0.563115	0.44184	0.333045	0.232238	0.293556	-0.258083	0.0878162	-0.0173626	0.0291185	-0.0995722	chrX	44763941	44774867	19337	ENSMUSG00000031104
1418281_at	RAD51 homolog (S. cerevisiae)	Rad51	Mm.457968	GO:0000724|GO:0000724|GO:0006259|GO:0006268|GO:0006281|GO:0006281|GO:0006974|GO:0006974|GO:0007126|GO:0007131|GO:0000793|GO:0000794|GO:0000795|GO:0005622|GO:0005634|GO:0005634|GO:0000150|GO:0000166|GO:0000166|GO:0003677|GO:0003684|GO:0003690|GO:0003697|GO	3.03215	3.21088	3.24373	-0.134763	-0.98001	-0.00153255	0.0526199	0.167814	-0.527614	-0.355848	0.296904	-0.102971	0.248619	-0.442552	chr2	118804254	118827514	19361	ENSMUSG00000027323
1416962_at	regulator of chromosome condensation 1	Rcc1	Mm.255045	GO:0007049|GO:0007049|GO:0007067|GO:0007067|GO:0051301|GO:0005634|GO:0005737|GO:0003677|GO:0005085|GO:0005085	1.67126	2.27293	1.91199	0.0185056	-0.513082	0.126949	-0.011868	-0.0530405	-0.116074	-0.135649	-0.196222	-0.142788	0.00557661	0.333432	chr4	131603995	131620199	100088	ENSMUSG00000028896
1427231_at	roundabout homolog 1 (Drosophila)	Robo1	Mm.310772	GO:0006935|GO:0007156|GO:0007275|GO:0007399|GO:0007411|GO:0007411|GO:0030154|GO:0050772|GO:0005615|GO:0009986|GO:0016020|GO:0016021|GO:0030673|GO:0004872|GO:0005515|GO:0042802|GO:0046982	3.8905	4.06608	3.91413	0.314171	0.288085	0.979995	0.557791	0.230894	1.08515	1.79592	-0.45318	-0.414332	0.428974	0.438539	chr16	72546577	72928780	19876
1458229_at	roundabout homolog 2 (Drosophila)	Robo2	Mm.171736	GO:0001656|GO:0001657|GO:0006935|GO:0007156|GO:0007275|GO:0007399|GO:0007411|GO:0007420|GO:0030154|GO:0050772|GO:0005615|GO:0009986|GO:0016020|GO:0016021|GO:0030673|GO:0005515|GO:0005515|GO:0042802|GO:0046982	2.72863	4.36969	4.1097	-0.191446	-0.241504	0.381397	0.271912	-0.13339	0.362911	0.610748	0.290875	-0.223514	-0.122361	0.0549979	chr16	74232472	74233038	268902
1428136_at	secreted frizzled-related protein 1	Sfrp1	Mm.281691	GO:0001756|GO:0007275|GO:0007275|GO:0009952|GO:0016055|GO:0030154|GO:0005615|GO:0016020|GO:0004888	3.42498	2.51549	2.88923	0.463729	0.0928659	1.77476	-0.498489	-0.657648	-0.126661	1.57462	-0.934436	0.154356	-0.839689	1.61977	chr8	24913921	24915179	20377	ENSMUSG00000031548
1424033_at	splicing factor, arginine/serine-rich 7	Sfrs7	Mm.292016	GO:0006397|GO:0008380|GO:0000166|GO:0003676|GO:0003676|GO:0003723|GO:0005515|GO:0008270|GO:0046872	2.01241	2.40919	2.63265	0.166556	1.07926	0.887519	0.220696	-0.267804	1.06287	0.791474	0.000935554	-0.283192	0.00414467	0.27811	chr17	80108399	80115628	225027	ENSMUSG00000024097
1437370_at	shugoshin-like 2 (S. pombe)	Sgol2	Mm.32800	GO:0007049|GO:0007059|GO:0051301|GO:0000775	3.07199	2.88547	3.20753	0.376403	-0.495853	0.425968	0.137517	0.284006	-0.447604	0.142774	-0.235434	0.476713	0.484453	-0.725734	chr1	57961988	57970399	68549
1428793_at	solute carrier family 36 (proton/amino acid symporter), member 1	Slc36a1	Mm.35732	GO:0006810|GO:0006865|GO:0015808|GO:0015816|GO:0015824|GO:0015992|GO:0005764|GO:0005764|GO:0005783|GO:0016020|GO:0016021|GO:0005280|GO:0005302|GO:0015171|GO:0015180|GO:0015187|GO:0015193|GO:0015293	1.49787	2.20569	1.73644	-0.0270505	-0.666847	-0.218083	0.51696	0.547746	0.195755	0.216523	-0.404286	-0.996661	1.28191	0.119036	chr11	55077547	55079753	215335
1428111_at	solute carrier family 38, member 4	Slc38a4	Mm.250980	GO:0006810|GO:0006811|GO:0006814|GO:0006865|GO:0006865|GO:0016020|GO:0016020|GO:0016021|GO:0005275|GO:0015171|GO:0015293|GO:0031402	4.25292	3.8268	3.94123	-0.173391	-0.115462	0.494968	-0.369826	-0.234315	-0.0295444	0.997331	-0.0879607	0.757262	-0.266642	-0.402659	chr15	96822845	96824413	69354	ENSMUSG00000022464
1448889_at	solute carrier family 38, member 4	Slc38a4	Mm.250980	GO:0006810|GO:0006811|GO:0006814|GO:0006865|GO:0006865|GO:0016020|GO:0016020|GO:0016021|GO:0005275|GO:0015171|GO:0015293|GO:0031402	6.39424	6.56846	6.68971	0.661114	-0.0614991	0.340034	0.512432	0.521321	0.0385094	0.104988	0.107241	0.437639	-0.262894	-0.281985	chr15	96824493	96859247	69354	ENSMUSG00000022464
1452789_at	stannin	Snn	Mm.325800	GO:0016020|GO:0016021|GO:0016021	2.10285	2.94924	2.66541	-0.112535	-0.267226	0.770803	-0.206518	-0.165521	0.546308	0.783477	-0.229821	-0.373287	-0.0602245	0.663333	chr16	10979907	10988590	20621	ENSMUSG00000037972
1439754_at	SRY-box containing gene 12	Sox12	Mm.28424	GO:0006355|GO:0005667|GO:0003677|GO:0003700	1.61309	1.86341	1.50554	-0.255089	-0.379369	0.0307617	-0.261085	-0.0944195	-0.31423	0.165796	-0.277874	-0.263529	0.0163002	0.525104	chr2	152085051	152085474	20667	ENSMUSG00000051817
1419155_a_at	SRY-box containing gene 4	Sox4	Mm.240627	GO:0006350|GO:0006355|GO:0008152|GO:0031017|GO:0000785|GO:0005634|GO:0005634|GO:0005667|GO:0003677|GO:0003700|GO:0008483|GO:0016740	2.37879	2.9435	2.18365	0.857804	2.52838	1.90802	0.587771	-0.375197	0.967684	0.561097	-0.124598	-0.50375	-0.0645533	0.692902	chr13	28958114	28961176	20677	ENSMUSG00000076431
1419156_at	SRY-box containing gene 4	Sox4	Mm.240627	GO:0006350|GO:0006355|GO:0008152|GO:0031017|GO:0000785|GO:0005634|GO:0005634|GO:0005667|GO:0003677|GO:0003700|GO:0008483|GO:0016740	2.27599	3.17431	2.39642	1.09105	2.95133	2.19406	0.613193	-0.648307	1.37619	1.02876	-0.342723	-0.727621	0.0952291	0.975117	chr13	28958114	28961176	20677	ENSMUSG00000076431
1433575_at	SRY-box containing gene 4	Sox4	Mm.455819	GO:0006350|GO:0006355|GO:0008152|GO:0031017|GO:0000785|GO:0005634|GO:0005634|GO:0005667|GO:0003677|GO:0003700|GO:0008483|GO:0016740	2.82362	3.12009	3.14137	0.152996	2.12313	1.40794	-0.146189	-0.656982	1.0861	0.904671	0.0858402	-0.371822	-0.524077	0.810062	chr13	28956384	28959383	20677	ENSMUSG00000076431
1454794_at	spastin	Spast	Mm.19804	GO:0005634|GO:0005737|GO:0000166|GO:0005524|GO:0016887|GO:0017111	1.76222	1.99192	2.08546	-0.522161	-1.2276	-0.333431	-0.229448	-0.201132	-0.00168324	0.166286	-0.191089	-0.169756	0.130057	0.230786	chr17	74293952	74296183	50850	ENSMUSG00000024068
1449979_a_at	sparc/osteonectin, cwcv and kazal-like domains proteoglycan 3	Spock3	Mm.334552	GO:0005578|GO:0005615|GO:0004857|GO:0005509|GO:0008191	2.63413	0.909411	1.21664	-0.697465	-0.748145	-0.743885	-0.595048	-0.705288	-0.748848	-0.493486	0.257419	0.30779	-0.527476	-0.0377336	chr8	65843423	66249040	72902	ENSMUSG00000054162
1450448_at	stanniocalcin 1	Stc1	Mm.20911	GO:0006468|GO:0006874|GO:0030320|GO:0005576|GO:0005615|GO:0004672|GO:0005179|GO:0005179|GO:0005524	2.49133	2.88408	3.11116	0.558724	0.710759	1.16322	0.547489	0.605085	0.761537	1.50759	0.20499	-0.324006	-0.458715	0.577731	chr14	67982587	67995058	20855	ENSMUSG00000014813
1427707_a_at	Scl/Tal1 interrupting locus	Stil	Mm.3988	GO:0007275|GO:0005737	2.48498	3.16314	3.07783	0.425466	0.513865	0.620358	0.233507	0.238448	-0.484777	0.00760651	0.025146	-0.187049	0.111332	0.0505695	chr4	114539271	114541128	20460	ENSMUSG00000028718
1452661_at	transferrin receptor	Tfrc	Mm.28683	GO:0006879|GO:0006897|GO:0005576|GO:0005768|GO:0005768|GO:0005886|GO:0016020|GO:0016021|GO:0016023|GO:0016023|GO:0048471|GO:0004872|GO:0004998|GO:0005381	1.84321	2.58434	2.45484	-0.580874	-1.46425	-1.15866	-0.0270557	-0.236923	-0.850334	-1.23958	-0.194194	-0.455568	0.261932	0.387829	chr16	32548338	32552537	22042	ENSMUSG00000022797
1416258_at	thymidine kinase 1	Tk1	Mm.2661	GO:0006260|GO:0005737|GO:0000166|GO:0004797|GO:0004797|GO:0005524|GO:0016301|GO:0016740	2.24863	2.07115	2.05344	-0.204304	-1.02427	-0.332782	0.376025	0.801718	-1.28534	-0.7583	-0.0974498	0.0585327	0.659358	-0.62044	chr8	129361763	129362932	21877	ENSMUSG00000025574
1416845_at	transmembrane protein 132A	Tmem132a	Mm.27387	GO:0005783|GO:0016020|GO:0016021|GO:0016021	2.49335	3.1137	2.7265	0.233639	0.923302	0.858086	0.39034	-0.0251555	0.773475	1.09674	-0.541223	-0.723586	0.461591	0.803218	chr19	10924873	10936824	98170	ENSMUSG00000024736
1448361_at	tetratricopeptide repeat domain 3	Ttc3	Mm.213408	GO:0005488|GO:0005515|GO:0008270|GO:0046872	1.92498	2.41668	2.25695	0.0043602	0.407943	0.395957	-0.05161	-0.655685	0.534325	0.843361	-0.318554	-0.664394	0.124357	0.858592	chr16	94479415	94578020	22129	ENSMUSG00000040785
1454608_x_at	transthyretin	Ttr	Mm.2108	GO:0006590|GO:0006810|GO:0005615|GO:0005179|GO:0005496|GO:0016918|GO:0019841	2.24837	3.15637	2.03499	0.767347	-0.321207	-0.791159	0.950191	0.593623	0.118223	0.226537	-0.406633	-0.426114	0.796622	0.0361252	chr18	20816638	20816895	22139	ENSMUSG00000061808
1455913_x_at	transthyretin	Ttr	Mm.2108	GO:0006590|GO:0006810|GO:0005615|GO:0005179|GO:0005496|GO:0016918|GO:0019841	2.25738	3.2278	2.16405	0.94431	-0.489289	-0.308865	1.09936	0.896293	0.459774	0.0521326	-0.339302	-0.0401101	0.778316	-0.398904	chr18	20816638	20816892	22139	ENSMUSG00000061808
1459737_s_at	transthyretin	Ttr	Mm.2108	GO:0006590|GO:0006810|GO:0005615|GO:0005179|GO:0005496|GO:0016918|GO:0019841	2.7962	3.69956	2.66665	0.326652	-0.534781	0.02455	0.621868	0.10842	-0.199693	-0.301003	-0.0123601	0.212872	-0.110295	-0.0902176	chr18	20812996	20816888	22139	ENSMUSG00000061808
1431873_a_at	epsilon-tubulin 1	Tube1	Mm.297956	GO:0000902|GO:0007017|GO:0007018|GO:0007098|GO:0051258|GO:0000242|GO:0005874|GO:0043234|GO:0000166|GO:0003924|GO:0005198|GO:0005200|GO:0005525	1.45516	2.08167	1.66811	0.0998836	0.151887	0.0540781	0.105746	0.291778	-0.28404	-0.158279	0.24579	-0.171547	-0.167994	0.0937495	chr10	38823444	38839609	71924	ENSMUSG00000019845
1438690_at	Thymidylate synthase	Tyms	Mm.268395	GO:0006231|GO:0009165|GO:0004799|GO:0008168|GO:0016740	0.777297	2.2651	1.59962	0.104003	0.764592	0.81176	0.2011	-0.137811	-0.0322571	0.208817	-0.192245	-0.0679503	0.34492	-0.0847249	chr10	87396896	87397495	22171
1424991_s_at	thymidylate synthase /// thymidylate synthase, pseudogene	Tyms /// Tyms-ps	Mm.391420	GO:0006231|GO:0009165|GO:0004799|GO:0008168|GO:0016740	1.99123	2.58108	2.44873	0.192558	-0.438894	-0.151676	0.16711	0.126509	0.112677	0.0358477	-0.116924	-0.311743	0.27389	0.154776	chr5	30391751	30404379	22171 /// 22172	ENSMUSG00000025747
1455862_at	ubiquitin domain containing 2	Ubtd2	Mm.260956	GO:0006464|GO:0005737	2.80596	2.59772	3.01396	-0.342453	0.0207615	0.899491	-0.270955	-0.397749	1.51978	2.18452	-0.0363426	-0.0306706	-0.418304	0.485317	chr11	32355453	32418709	327900	ENSMUSG00000044949
1419592_at	unc-5 homolog C (C. elegans)	Unc5c	Mm.24430	GO:0006915|GO:0007165|GO:0007165|GO:0007275|GO:0007420|GO:0030334|GO:0005886|GO:0016020|GO:0016021|GO:0004872|GO:0005042|GO:0005515|GO:0005515	2.13754	2.33889	1.70748	-0.134274	-0.336737	-0.24714	-0.338021	-0.103624	-0.462542	0.0508671	-0.126936	0.0876498	-0.122814	0.162099	chr3	141402950	141772309	22253
1449522_at	unc-5 homolog C (C. elegans)	Unc5c	Mm.24430	GO:0006915|GO:0007165|GO:0007165|GO:0007275|GO:0007420|GO:0030334|GO:0005886|GO:0016020|GO:0016021|GO:0004872|GO:0005042|GO:0005515|GO:0005515	2.88021	3.02605	2.71734	-0.378069	-0.809383	-0.907247	-0.226559	-0.363273	-0.524603	-0.54526	0.199835	0.122611	-0.564296	0.241849	chr3	141402950	141772309	22253
1452898_at	vacuolar protein sorting 36 (yeast)	Vps36	Mm.41453	GO:0006350|GO:0006355|GO:0006810|GO:0015031|GO:0016197|GO:0005737|GO:0005764|GO:0005768|GO:0005770|GO:0008289|GO:0043130	1.95188	2.50751	2.19696	0.272189	0.00470066	0.330681	0.0354881	-0.394651	0.31564	0.285439	-0.268606	-0.362529	0.228431	0.402701	chr8	23684921	23686388	70160
1436036_at	Wolf-Hirschhorn syndrome candidate 1 (human)	Whsc1	Mm.332320	GO:0006350|GO:0006355|GO:0016568|GO:0005634|GO:0003677|GO:0005515|GO:0008168|GO:0008270|GO:0016740|GO:0018024|GO:0046872	1.5057	2.09823	1.93425	0.056828	-0.30016	-0.0796294	-0.0844841	-0.512808	0.0262232	-0.360957	-0.192596	-0.0853906	-0.0457244	0.32371	chr5	34212821	34214823	107823
1419708_at	wingless-related MMTV integration site 6	Wnt6	Mm.268282	GO:0007165|GO:0007223|GO:0007267|GO:0007275|GO:0009887|GO:0016055|GO:0005576|GO:0005576|GO:0005578|GO:0005615|GO:0004871|GO:0005102|GO:0005515	3.40223	3.7574	3.81123	0.594152	0.592092	0.650762	0.506154	0.544309	0.106121	1.70539	0.14829	0.445131	-0.207437	-0.385983	chr1	74705352	74718155	22420	ENSMUSG00000033227
1435980_x_at	wingless-related MMTV integration site 6	Wnt6	Mm.268282	GO:0007165|GO:0007223|GO:0007267|GO:0007275|GO:0009887|GO:0016055|GO:0005576|GO:0005576|GO:0005578|GO:0005615|GO:0004871|GO:0005102|GO:0005515	2.08203	2.47901	2.61995	-0.0700855	0.0498414	0.132441	-0.136424	-0.516964	0.103651	0.622731	-0.161427	-0.102362	-0.277359	0.541145	chr1	74717866	74718526	22420	ENSMUSG00000033227
1427262_at	inactive X specific transcripts	Xist		GO:0009048|GO:0009048|GO:0005694	8.06192	9.25462	8.48249	-0.102469	0.0872621	-0.119936	-0.0531244	-0.0561895	0.0591006	-0.00314856	-0.177083	0.0377898	0.133024	0.00626802	chrX	99663093	99685936	213742	ENSMUSG00000072485
1427263_at	inactive X specific transcripts	Xist		GO:0009048|GO:0009048|GO:0005694	6.15294	7.76463	6.77105	0.403085	0.453323	0.0465384	0.171403	0.186575	-0.193774	0.129666	0.124423	0.126032	-0.367436	0.116982	chrX	99663093	99685936	213742	ENSMUSG00000072485
1456783_at	zinc finger, DBF-type containing 2	Zdbf2	Mm.86986		3.35269	2.99567	3.18799	-0.474041	-0.49193	-0.0110354	-0.255591	-0.322775	0.193787	0.113056	0.282535	-0.0552621	-0.0815334	-0.145738	chr1	63248195	63248851	73884
1437556_at	zinc finger homeodomain 4	Zfhx4	Mm.41522	GO:0006350|GO:0006355|GO:0045449|GO:0005622|GO:0005634|GO:0003676|GO:0003677|GO:0003700|GO:0008270|GO:0043565|GO:0046872	2.4241	1.29539	1.00606	-0.75971	-0.916991	0.417861	-0.763743	0.431268	-0.157025	0.859986	-0.161366	-0.216426	-0.36424	0.742031	chr3	5397568	5398929	80892
1429152_at	zinc finger with KRAB and SCAN domains 1	Zkscan1	Mm.213114	GO:0006350|GO:0006355|GO:0006355|GO:0005622|GO:0005622|GO:0005634|GO:0005634|GO:0003676|GO:0003676|GO:0003677|GO:0003700|GO:0003700|GO:0008270|GO:0008270|GO:0046872	1.25925	2.1379	1.63823	-0.254335	-0.919182	-0.479741	-0.193703	0.0173526	-0.219302	-0.368946	-0.414389	-0.326156	0.337913	0.402631	chr5	138332512	138335389	74570	ENSMUSG00000029729
158 gene probes = 112 genes

## Sheet: C)TGFb Genes inUGE+Sca1Hi clstr
Probe Set ID	Gene Title	Gene Symbol	Unigene(Avadis)	GO(Avadis)	UGE1	UGE2	UGE3	SChi1	SChi3	SChi4	SClo1	SClo2	SClo4	SClo5	SCng1	SCng2	SCng4	SCng5	Chromosome Number(Avadis)	Chromosome Start Index(Avadis)	Chromosome End Index(Avadis)	Entrez Gene	Ensembl
1433769_at	ALS2 C-terminal like	Als2cl	Mm.86338	GO:0007032|GO:0008104|GO:0016023|GO:0005515|GO:0005515|GO:0017112|GO:0017137|GO:0042802	0.432274	1.60856	1.23767	2.89101	4.30366	3.92144	1.87261	0.930268	3.22495	2.21143	0.176771	-0.389593	0.0447116	0.16811	chr9	110744266	110745346	235633	ENSMUSG00000044037
1457139_at	Autism susceptibility candidate 2	Auts2	Mm.409595		2.41336	3.24305	2.87858	1.1055	1.24725	1.50277	0.0284104	-0.451627	1.64517	1.36161	-0.479691	-0.0740528	-0.144375	0.698119	chr5	131722035	131722313	319974
1440770_at	B-cell leukemia/lymphoma 2	Bcl2	Mm.257460	GO:0001836|GO:0006915|GO:0006915|GO:0006916|GO:0006916|GO:0008284|GO:0031069|GO:0042981|GO:0043066|GO:0043473|GO:0043524|GO:0045069|GO:0046902|GO:0051881|GO:0005739|GO:0005783|GO:0005829|GO:0016020|GO:0016021|GO:0005515|GO:0046982	0.687909	3.15847	2.43258	1.20238	2.819	1.96206	0.380468	-0.506979	1.88758	0.872999	-0.328829	-0.181571	-0.0262823	0.536683	chr1	108537877	108538201	12043
1443837_x_at	B-cell leukemia/lymphoma 2	Bcl2	Mm.257460	GO:0001836|GO:0006915|GO:0006915|GO:0006916|GO:0006916|GO:0008284|GO:0031069|GO:0042981|GO:0043066|GO:0043473|GO:0043524|GO:0045069|GO:0046902|GO:0051881|GO:0005739|GO:0005783|GO:0005829|GO:0016020|GO:0016021|GO:0005515|GO:0046982	1.38066	4.00442	3.08257	2.22378	3.94493	3.20209	1.6598	0.486357	2.61986	2.00235	-0.955588	-0.71579	0.921478	0.749899	chr1	108539326	108539564	12043
1437251_at	cell division cycle associated 2	Cdca2	Mm.33831	GO:0007049|GO:0007067|GO:0051301	2.14467	2.75279	2.03493	0.664376	0.991505	0.990863	0.86506	0.301004	0.827195	1.00637	-0.320351	-0.0497017	0.323374	0.0466776	chr14	66629667	66668984	108912	ENSMUSG00000048922
1454198_a_at	EF hand calcium binding domain 1	Efcab1	Mm.100270	GO:0005509	2.45163	3.32977	2.28664	1.78143	2.7168	2.1347	1.17129	0.693733	1.95286	1.75445	0.223966	-0.212915	-0.160723	0.149672	chr16	14820223	14837946	66793	ENSMUSG00000068617
1455074_at	EF hand calcium binding domain 1	Efcab1	Mm.100270	GO:0005509	3.64686	4.44682	3.689	1.80466	1.70432	1.94368	0.656027	0.505623	1.85286	1.7741	-0.406583	0.147658	0.518505	-0.259579	chr16	14838300	14839628	66793	ENSMUSG00000068617
1451550_at	Eph receptor B3	Ephb3	Mm.6972	GO:0006468|GO:0007169|GO:0007411|GO:0005615|GO:0005887|GO:0016020|GO:0016021|GO:0016021|GO:0000166|GO:0004672|GO:0004713|GO:0004872|GO:0005003|GO:0005005|GO:0005524|GO:0008046|GO:0016301|GO:0016740	2.52039	3.06929	2.77222	1.45166	1.53092	1.77158	0.701233	-0.162159	1.43426	1.26539	-0.591604	-0.419921	0.201334	0.810192	chr16	21118737	21137286	13845	ENSMUSG00000005958
1416514_a_at	fascin homolog 1, actin bundling protein (Strongylocentrotus purpuratus)	Fscn1	Mm.289707	GO:0030175|GO:0003779|GO:0003779|GO:0030674|GO:0051015	4.94119	4.78479	5.17967	2.57416	2.08012	3.21896	2.1991	1.36092	2.73835	3.72645	-0.264126	-0.292215	-0.524346	1.08069	chr5	143225503	143238323	14086	ENSMUSG00000029581
1418761_at	insulin-like growth factor 2 mRNA binding protein 1	Igf2bp1	Mm.294769	GO:0006417|GO:0005737|GO:0000166|GO:0003676|GO:0003676|GO:0003723	6.35012	6.60269	6.25671	0.81097	0.85191	0.774271	0.482554	0.345499	0.442861	0.557223	0.0131607	0.0347977	-0.162623	0.114665	chr11	95777684	95822067	140486	ENSMUSG00000013415
1437103_at	insulin-like growth factor 2 mRNA binding protein 2	Igf2bp2	Mm.294740	GO:0006417|GO:0005737|GO:0000166|GO:0003676|GO:0003676|GO:0003723|GO:0005515	4.6226	5.06661	4.94105	1.4356	1.99983	1.84257	0.498934	0.549746	1.62135	1.63917	-0.125394	-0.410383	0.105058	0.43072	chr16	21974283	21975758	319765	ENSMUSG00000033581
1439764_s_at	insulin-like growth factor 2 mRNA binding protein 2	Igf2bp2	Mm.294740	GO:0006417|GO:0005737|GO:0000166|GO:0003676|GO:0003676|GO:0003723|GO:0005515	5.75087	6.19447	6.12911	1.54406	1.54152	1.1744	0.404976	0.443608	1.63604	1.4876	-0.147145	-0.0986357	0.0590119	0.186768	chr16	21974329	21974635	319765	ENSMUSG00000033581
1435627_x_at	MARCKS-like 1 /// similar to MARCKS-like protein	LOC668321 /// Marcksl1	Mm.424974	GO:0005886|GO:0005516	3.69434	3.16206	3.53291	1.33167	1.15773	1.90178	1.49827	0.402243	1.86653	2.18102	-0.272268	-0.195195	-0.112384	0.579846	chr4	129017917	129018279	17357 /// 668321	ENSMUSG00000047945
1435415_x_at	MARCKS-like 1	Marcksl1	Mm.424974	GO:0005886|GO:0005516	4.05898	4.2073	4.40664	1.29897	0.941616	1.88817	1.43929	0.382568	1.93412	2.23269	-0.184236	-0.238343	-0.0535707	0.47615	chr4	129017992	129018284	17357	ENSMUSG00000047945
1437226_x_at	MARCKS-like 1	Marcksl1	Mm.424974	GO:0005886|GO:0005516	4.15977	4.37155	4.44194	1.14016	1.06715	1.92657	1.17094	0.497981	1.81375	2.28061	-0.118611	-0.164573	-0.196651	0.479834	chr4	129017981	129018278	17357	ENSMUSG00000047945
1438852_x_at	minichromosome maintenance deficient 6 (MIS5 homolog, S. pombe) (S. cerevisiae)	Mcm6	Mm.4933	GO:0006260|GO:0006268|GO:0006270|GO:0006350|GO:0006355|GO:0007049|GO:0005634|GO:0005634|GO:0000166|GO:0003677|GO:0003678|GO:0003697|GO:0005515|GO:0005524|GO:0008094|GO:0042802	2.29454	2.52329	2.64492	1.30648	0.514321	0.790129	0.932959	0.0222149	0.767603	0.433659	-0.0473795	0.0242128	-0.158092	0.181261	chr1	130159141	130159461	17219	ENSMUSG00000026355
1436920_at	protocadherin 17	Pcdh17	Mm.153643	GO:0007155|GO:0007156|GO:0016020|GO:0016021|GO:0005509|GO:0005515	1.39455	1.77452	0.670804	2.09512	2.69705	3.04847	1.44478	1.33112	3.05909	3.15168	-0.442829	-0.149269	0.201948	0.39015	chr14	83341537	83342727	219228	ENSMUSG00000035566
1438041_at	phosphodiesterase 7A	Pde7a	Mm.296814	GO:0007165|GO:0005615|GO:0003824|GO:0004114|GO:0016787	1.86945	3.0194	2.60611	1.31718	2.25099	1.87873	0.329707	-0.248668	1.42676	0.952119	-0.132391	-0.147229	-0.013134	0.292752	chr3	19416814	19417704	18583	ENSMUSG00000069094
1420715_a_at	peroxisome proliferator activated receptor gamma	Pparg	Mm.3020	GO:0000122|GO:0006350|GO:0006355|GO:0006954|GO:0030855|GO:0045165|GO:0045444|GO:0045444|GO:0045449|GO:0045598|GO:0045600|GO:0045892|GO:0045941|GO:0045944|GO:0050872|GO:0005634|GO:0005634|GO:0005829|GO:0017053|GO:0003677|GO:0003677|GO:0003677|GO:0003700|GO:0003700|GO:0003707|GO:0004872|GO:0004879|GO:0004879|GO:0005515|GO:0008270|GO:0016563|GO:0016564|GO:0016564|GO:0043565|GO:0046872	2.07274	3.36101	2.19784	2.06742	1.57313	1.40826	0.755639	0.758797	0.89249	0.818052	0.420159	0.285244	-0.556406	-0.148999	chr6	115387684	115456018	19016	ENSMUSG00000000440
1436359_at	ret proto-oncogene	Ret	Mm.57199	GO:0000074|GO:0000165|GO:0001657|GO:0001755|GO:0001838|GO:0001838|GO:0006468|GO:0007156|GO:0007399|GO:0009653|GO:0009987|GO:0042551|GO:0048484|GO:0005615|GO:0016020|GO:0016021|GO:0000166|GO:0004672|GO:0004713|GO:0004714|GO:0005509|GO:0005515|GO:0005524|GO:0016301|GO:0016740	4.46162	4.00364	3.68706	2.77908	1.95575	2.09106	1.33141	1.00357	1.85016	1.81481	0.25243	0.462399	0.0918694	-0.806698	chr6	118117365	118118127	19713
1432156_a_at	ring finger protein 32	Rnf32	Mm.87352	GO:0005737|GO:0016235|GO:0005515|GO:0008270|GO:0046872	2.86873	3.86329	3.2183	1.63037	2.16145	2.08492	1.03014	0.479316	1.74228	1.35174	-0.0998464	-0.296045	0.353418	0.0424733	chr5	29526779	29556270	56874
1422864_at	runt related transcription factor 1	Runx1	Mm.4081	GO:0001501|GO:0006350|GO:0006355|GO:0006355|GO:0030097|GO:0030182|GO:0030854|GO:0045766|GO:0045944|GO:0048266|GO:0048666|GO:0005634|GO:0003677|GO:0003677|GO:0003700|GO:0003700|GO:0005515|GO:0005515|GO:0005524|GO:0016563	2.15122	3.05352	3.08637	1.61257	3.23399	2.46605	0.227158	-0.195894	2.46679	1.38317	-0.564318	0.14081	0.0470552	0.376453	chr16	92491765	92586187	12394	ENSMUSG00000022952
1428114_at	solute carrier family 14 (urea transporter), member 1	Slc14a1	Mm.33832	GO:0006810|GO:0006833|GO:0015840|GO:0015840|GO:0016020|GO:0016021|GO:0016021|GO:0005372|GO:0005507|GO:0015204|GO:0015204	1.617	2.72515	2.06429	2.40091	2.85831	3.4426	0.677986	0.820642	1.76737	2.08364	0.340873	0.286448	-0.284116	-0.343205	chr18	78262169	78263780	108052	ENSMUSG00000059336
1448640_at	solute carrier family 14 (urea transporter), member 1	Slc14a1	Mm.33832	GO:0006810|GO:0006833|GO:0015840|GO:0015840|GO:0016020|GO:0016021|GO:0016021|GO:0005372|GO:0005507|GO:0015204|GO:0015204	1.69237	2.92177	1.88703	2.62743	2.81816	3.41864	0.735586	1.23254	1.30851	1.74655	0.290947	0.848248	-0.546254	-0.592942	chr18	78263709	78285436	108052	ENSMUSG00000059336
1436936_s_at	inactive X specific transcripts	Xist		GO:0009048|GO:0009048|GO:0005694	6.06963	7.0451	6.87601	0.784548	1.09743	0.825933	0.57417	0.585213	0.475765	0.477215	-0.107065	0.0468516	0.163763	-0.103551	chrX	99684922	99685968	213742
25 gene probes = 19 genes

## Sheet: D)TGFb Genes in Sca1Hionly clst
Probe Set ID	Gene Title	Gene Symbol	Unigene(Avadis)	GO(Avadis)	UGE1	UGE2	UGE3	SChi1	SChi3	SChi4	SClo1	SClo2	SClo4	SClo5	SCng1	SCng2	SCng4	SCng5	Chromosome Number(Avadis)	Chromosome Start Index(Avadis)	Chromosome End Index(Avadis)	Entrez Gene	Ensembl
1441643_at	membrane-associated ring finger (C3HC4) 3	March3	Mm.312623	GO:0006512|GO:0006897|GO:0005768|GO:0016020|GO:0016021|GO:0031410|GO:0005515|GO:0008270|GO:0016874|GO:0046872	-1.03905	0.231927	-0.262872	1.12902	3.53909	3.2841	0.305945	-0.209075	2.21757	1.23241	-0.274267	-0.353673	0.243838	0.384101	chr18	57047601	57048215	320253
1454639_x_at	ribosomal protein L41 /// RIKEN cDNA 2210411K19 gene	2210411K19Rik /// Rpl41	Mm.290786	GO:0006412|GO:0005840|GO:0030529|GO:0003735	-1.12609	-0.30566	-0.534588	1.6403	2.92007	2.42071	1.09537	-0.121669	1.0869	0.598693	0.46172	-0.0717068	-0.286231	-0.103781	chr10	127951062	127952085	67945 /// 70164	ENSMUSG00000060143
1425559_a_at	acyl-CoA synthetase medium-chain family member 3	Acsm3	Mm.334199	GO:0006633|GO:0008152|GO:0005739|GO:0005759|GO:0003824|GO:0015645	0.660079	1.06133	0.380836	2.69048	2.92694	1.92246	1.33453	1.0768	2.59704	1.2919	0.272841	-0.0511236	-0.0244522	-0.197264	chr7	119552111	119576038	20216	ENSMUSG00000030935
1430185_at	A kinase (PRKA) anchor protein 13	Akap13	Mm.216107	GO:0007242|GO:0035023|GO:0005622|GO:0005089|GO:0008270|GO:0016301|GO:0046872	-0.675679	0.431778	0.328338	1.45794	2.90694	2.48123	0.771005	-0.400415	1.65398	0.707643	-0.100373	-0.333025	0.610339	-0.17694	chr7	75485352	75486808	75547
1430445_at	A kinase (PRKA) anchor protein 13	Akap13	Mm.216107	GO:0007242|GO:0035023|GO:0005622|GO:0005089|GO:0008270|GO:0016301|GO:0046872	-0.549185	0.0204215	-0.703354	1.39312	2.75181	1.94513	1.19312	0.425728	1.44618	0.826125	0.373042	-0.569537	0.903276	-0.70678	chr7	75329380	75453895	75547
1440392_at	A kinase (PRKA) anchor protein 13	Akap13	Mm.216107	GO:0007242|GO:0035023|GO:0005622|GO:0005089|GO:0008270|GO:0016301|GO:0046872	-1.5923	1.005	0.179618	1.4995	3.05846	2.37395	0.710063	-0.0682249	1.66821	1.22797	-0.284093	-0.509598	0.867281	-0.0735903	chr7	75516831	75551077	75547	ENSMUSG00000066406
1443923_at	A kinase (PRKA) anchor protein 13	Akap13	Mm.216107	GO:0007242|GO:0035023|GO:0005622|GO:0005089|GO:0008270|GO:0016301|GO:0046872	0.326061	0.842844	-0.357075	2.04155	3.05468	3.21503	0.493566	0.966394	2.02596	2.00636	-0.430438	-0.569536	0.974184	0.0257912	chr7	75550850	75570948	75547	ENSMUSG00000066406
1450119_at	dystonin	Dst	Mm.336625	GO:0007050|GO:0007050|GO:0007155|GO:0008090|GO:0031110|GO:0031122|GO:0045104|GO:0005737|GO:0005737|GO:0005856|GO:0015629|GO:0015630|GO:0016023|GO:0030056|GO:0060053|GO:0003779|GO:0005198|GO:0005200|GO:0005509|GO:0005509|GO:0005515|GO:0005515|GO:0008017	1.63522	2.97569	1.99217	2.11243	4.25231	3.90187	1.68811	0.693196	3.77473	3.55845	-0.870679	-1.19472	1.15259	0.912802	chr1	34104877	34128450	13518	ENSMUSG00000026131
1449365_at	endothelial differentiation, sphingolipid G-protein-coupled receptor, 8	Edg8	Mm.190619	GO:0007165|GO:0007186|GO:0007186|GO:0005886|GO:0016020|GO:0016021|GO:0016021|GO:0001584|GO:0001584|GO:0001619|GO:0001619|GO:0004871|GO:0004872|GO:0004930|GO:0004930	0.729194	0.983038	0.658977	0.742534	1.20415	1.22024	-0.112665	-0.398149	-0.343453	-0.262597	-0.0473633	0.428797	-0.0755057	-0.305928	chr9	20993300	20996541	94226	ENSMUSG00000045087
1427183_at	epidermal growth factor-containing fibulin-like extracellular matrix protein 1	Efemp1	Mm.44176	GO:0005615|GO:0005509|GO:0005509	0.0904531	0.0154762	-0.405225	1.16657	1.87614	2.58805	1.29749	0.0655661	2.86497	3.23355	0.0412626	-0.323775	-0.248634	0.531145	chr11	28753243	28826741	216616	ENSMUSG00000020467
1449269_at	coagulation factor V	F5	Mm.12900	GO:0007155|GO:0007596|GO:0005581|GO:0005201|GO:0005507|GO:0005507|GO:0016491	0.463078	-0.329269	0.245027	2.81516	2.5474	1.64007	1.74346	1.16348	2.65372	1.5843	-0.0588927	0.502249	-0.0276732	-0.415683	chr1	165988400	166056952	14067	ENSMUSG00000026579
1453596_at	inhibitor of DNA binding 2	Id2	Mm.34871	GO:0000122|GO:0007275|GO:0007507|GO:0016481|GO:0043353|GO:0043433|GO:0045449|GO:0045651|GO:0048535|GO:0005634|GO:0005634|GO:0005737|GO:0005515|GO:0016564|GO:0030528	-3.93738	-3.19026	-3.12241	0.944647	2.15196	1.54536	0.680845	-0.355132	0.533481	-0.209722	0.568185	-0.212659	-0.103524	-0.251999	chr12	25684209	25685167	15902
1416200_at	interleukin 33	Il33	Mm.182359	GO:0005615|GO:0005634|GO:0005125|GO:0005515	-0.569427	-1.67808	-1.21254	2.46508	3.01364	3.88849	2.63513	1.62477	3.9379	4.29757	-0.879025	-0.775795	0.942627	0.712194	chr19	29991109	30026712	77125	ENSMUSG00000024810
1417394_at	Kruppel-like factor 4 (gut)	Klf4	Mm.4325	GO:0006350|GO:0006355|GO:0045892|GO:0045892|GO:0005622|GO:0005634|GO:0003676|GO:0003677|GO:0003677|GO:0008270|GO:0016564|GO:0016564|GO:0046872	-2.30216	-1.44359	-1.93188	0.912001	2.20752	1.92297	0.398827	-0.781436	2.1054	1.93894	0.0732584	-0.551431	-0.138571	0.616744	chr4	55548236	55553566	16600	ENSMUSG00000003032
1454086_a_at	LIM domain only 2 /// similar to LIM domain only 2	Lmo2 /// LOC100048263	Mm.29266	GO:0045647|GO:0043234|GO:0005515|GO:0008270|GO:0046872	-2.0627	-3.61634	-3.32011	1.53613	1.98038	1.92733	0.865901	0.55457	1.85697	1.5449	-0.133035	0.497221	0.125424	-0.489607	chr2	103770967	103782591	100048263 /// 16909	ENSMUSG00000032698
1444229_at	nuclear receptor subfamily 2, group F, member 2	Nr2f2	Mm.158143	GO:0001764|GO:0006350|GO:0006355|GO:0009952|GO:0009956|GO:0030900|GO:0048514|GO:0048637|GO:0005634|GO:0005634|GO:0003677|GO:0003677|GO:0003700|GO:0003707|GO:0004872|GO:0004879|GO:0008270|GO:0043565|GO:0046872	-0.49215	1.14108	0.421864	1.7856	3.14529	2.44958	1.05363	-0.344482	1.90132	0.857575	-0.269052	-0.873385	0.421513	0.720924	chr7	70229233	70229473	11819
1441568_at	oxidative stress induced growth inhibitor family member 2	Osgin2	Mm.46455		-0.724919	0.388743	0.156625	1.97991	3.14039	2.58511	1.03674	-0.850741	1.6427	1.01931	-0.216648	-0.172724	-0.122793	0.512165	chr4	15929690	15930352	209212
1452202_at	phosphodiesterase 2A, cGMP-stimulated	Pde2a	Mm.247564	GO:0007165|GO:0016020|GO:0003824|GO:0004114|GO:0016787	-0.818556	-0.895906	-1.28238	1.46702	1.55248	2.35229	0.926736	0.994576	1.58442	1.70105	-0.0963068	0.1341	-0.473737	0.435942	chr7	101377845	101386640	207728	ENSMUSG00000030653
1443618_at	PDZ domain containing 2	Pdzd2	Mm.423205	GO:0006541|GO:0030054|GO:0005515|GO:0005515|GO:0016740	0.880493	0.641325	0.067419	2.66515	4.1686	3.40283	1.10926	0.654464	2.07731	1.33789	-0.37588	-0.171458	0.351885	0.195452	chr15	12467288	12494124	68070
1418835_at	pleckstrin homology-like domain, family A, member 1	Phlda1	Mm.3117	GO:0006915|GO:0045210|GO:0005737|GO:0016020|GO:0031410|GO:0005515	-0.161256	0.293592	0.0999479	1.73921	3.0273	2.84704	1.46299	0.194181	2.73975	2.27412	-0.441232	-0.76166	1.09062	0.112275	chr10	110910395	110912755	21664	ENSMUSG00000020205
1428016_a_at	Ras interacting protein 1	Rasip1	Mm.181396	GO:0007165|GO:0008284|GO:0005737|GO:0005794|GO:0016020|GO:0048471|GO:0017016	-0.0754585	-0.412592	-0.342553	1.36553	2.35644	3.0356	1.0347	1.42431	1.89455	2.28583	-0.0828304	0.0679598	0.53523	-0.52036	chr7	45498705	45504875	69903	ENSMUSG00000044562
1443768_at	Ras homolog gene family, member A	Rhoa	Mm.757	GO:0000902|GO:0007155|GO:0007160|GO:0007229|GO:0007264|GO:0007266|GO:0007266|GO:0007519|GO:0030036|GO:0030154|GO:0043123|GO:0043149|GO:0043524|GO:0005622|GO:0005634|GO:0005737|GO:0005829|GO:0005829|GO:0005856|GO:0005886|GO:0016020|GO:0000166|GO:0003924|GO	-1.75007	0.559091	-0.487439	1.12469	3.19928	1.92151	0.703981	-0.611208	0.901928	0.619485	0.168232	-0.128357	-0.183955	0.144081				11848
1440850_at	ring finger protein 12	Rnf12	Mm.427762	GO:0006350|GO:0006355|GO:0006512|GO:0004842|GO:0005515|GO:0008270|GO:0046872	-0.906202	0.393743	0.0437269	0.736001	2.49504	1.71203	0.482797	-0.406655	1.36895	0.678206	0.182346	-0.126639	0.0843902	-0.140096	chrX	100180513	100181289	19820
1452531_at	runt related transcription factor 1	Runx1	Mm.4081	GO:0001501|GO:0006350|GO:0006355|GO:0006355|GO:0030097|GO:0030182|GO:0030854|GO:0045766|GO:0045944|GO:0048266|GO:0048666|GO:0005634|GO:0003677|GO:0003677|GO:0003700|GO:0003700|GO:0005515|GO:0005515|GO:0005524|GO:0016563	-0.915554	-0.202057	-0.328859	1.77355	3.29088	2.6596	0.820935	-0.163108	1.57018	0.968306	0.491582	1.12627	-0.714389	-0.903461	chr16	92583911	92584869	12394
1429593_at	solute carrier family 38, member 2	Slc38a2	Mm.46754	GO:0006865|GO:0005886|GO:0015171	-1.58343	-0.557837	-0.582291	1.04006	2.36785	2.19957	0.446789	-0.780504	1.01132	0.860816	-0.00154781	-0.515309	-0.0390186	0.555876	chr15	96524625	96527764	67760
1435603_at	sushi, nidogen and EGF-like domains 1	Sned1	Mm.271897	GO:0007160|GO:0005509	-0.344422	-0.0554514	-0.2769	0.993871	2.72566	2.7272	0.627191	0.040791	2.45447	2.35416	-0.311667	-0.560726	0.267413	0.604982	chr1	95129614	95131471	208777
26 gene probes = 23 genes
