# Supplementary material for: Molecular Signatures of Prostate Stem Cells Reveal Novel Signaling Pathways and Provide Insights into Prostate Cancer
Source: PLoS One. 2009 May 29;4(5):e5722. doi: 10.1371/journal.pone.0005722 (PMC2684642; doi:10.1371/journal.pone.0005722)
Supplement: Table S15 — Human prostate cancer signature compared with the murine PSC signature. Gene expression data generated by a screen that compared normal human prostate specimens with primary prostate tumors [60] were used for this analysis. Based on the two-group t-test (p<0.05) we generated two lists of genes that were (i) up- or (ii) down- regulated in human prostate tumors. The up-regulated murine PSC profiles were compared with these two lists of genes. Each folder represents genes from a relevant PSC cluster that were either up- or down- regulated in human prostate tumors (0.17 MB XLS) [file pone.0005722.s016.xls]

## Sheet: TumorsUpRegGenes in UGE-only
Probe Set ID	Gene Title	Gene Symbol	UGE1	UGE2	UGE3	SChi1	SChi3	SChi4	SClo1	SClo2	SClo4	SClo5	SCng1	SCng2	SCng4	SCng5	Unigene(Avadis)	GO(Avadis)	Chromosome Number(Avadis)	Chromosome Start Index(Avadis)	Chromosome End Index(Avadis)	Entrez Gene	Ensembl
1453107_s_at	forkhead box M1 /// phosphatidylethanolamine binding protein 1 /// RIKEN cDNA 4933413G19 gene	4933413G19Rik /// Foxm1 /// Pebp1	2.03895	2.84519	2.23219	0.220433	0.0188675	0.0785193	-0.211607	-0.394287	-0.0916471	-0.0460997	-0.051899	-0.00270748	-0.126624	0.181231	Mm.195898	GO:0001570|GO:0001889|GO:0006350|GO:0006355|GO:0008284|GO:0042127|GO:0045944|GO:0048240|GO:0005634|GO:0005667|GO:0005737|GO:0009986|GO:0000166|GO:0003677|GO:0003677|GO:0003700|GO:0003700|GO:0004866|GO:0004867|GO:0005515|GO:0005524|GO:0008289|GO:0043565	chr6	128341064	128341687	14235 /// 23980 /// 71149	ENSMUSG00000001517
1426301_at	activated leukocyte cell adhesion molecule	Alcam	2.2534	3.12677	2.34308	1.08734	2.00633	1.0823	0.634548	0.426359	1.35793	0.317896	-0.47481	-0.743784	1.1886	0.029995	Mm.288282	GO:0007155|GO:0007411|GO:0008045|GO:0009897|GO:0016020|GO:0016021|GO:0030424|GO:0043025|GO:0005515|GO:0005515	chr16	52169873	52372275	11658	ENSMUSG00000022636
1437466_at	activated leukocyte cell adhesion molecule	Alcam	2.41681	3.86631	3.13946	1.25387	1.29827	0.746766	0.737568	0.607321	0.508097	-0.0101805	-0.509659	-0.682271	1.47882	-0.286884	Mm.288282	GO:0007155|GO:0007411|GO:0008045|GO:0009897|GO:0016020|GO:0016021|GO:0030424|GO:0043025|GO:0005515|GO:0005515	chr16	52168343	52170333	11658
1437467_at	activated leukocyte cell adhesion molecule	Alcam	2.23659	3.26544	2.83331	1.46749	1.91535	1.53628	0.856274	0.459435	1.03605	0.281024	-0.531894	-0.820178	1.36472	-0.0126534	Mm.288282	GO:0007155|GO:0007411|GO:0008045|GO:0009897|GO:0016020|GO:0016021|GO:0030424|GO:0043025|GO:0005515|GO:0005515	chr16	52168343	52170333	11658
1416961_at	budding uninhibited by benzimidazoles 1 homolog, beta (S. cerevisiae)	Bub1b	2.77148	3.68778	3.47348	-0.242427	-0.40607	0.114209	-0.0733795	-0.168704	-0.612508	-0.134596	-0.181287	-0.215453	0.37217	0.0245705	Mm.29133	GO:0006468|GO:0006915|GO:0007049|GO:0007067|GO:0045786|GO:0051301|GO:0000776|GO:0000940|GO:0005737|GO:0000166|GO:0004672|GO:0004674|GO:0005515|GO:0005524|GO:0016301|GO:0016740	chr2	118289711	118333032	12236	ENSMUSG00000040084
1447362_at	budding uninhibited by benzimidazoles 1 homolog, beta (S. cerevisiae)	Bub1b	1.73496	2.71817	2.32818	-0.52221	-0.451088	0.196269	-0.180921	-0.400114	-0.228909	0.00833797	-0.598059	-0.185637	0.584259	0.199438	Mm.29133	GO:0006468|GO:0006915|GO:0007049|GO:0007067|GO:0045786|GO:0051301|GO:0000776|GO:0000940|GO:0005737|GO:0000166|GO:0004672|GO:0004674|GO:0005515|GO:0005524|GO:0016301|GO:0016740	chr2	118332598	118333029	12236	ENSMUSG00000040084
1447363_s_at	budding uninhibited by benzimidazoles 1 homolog, beta (S. cerevisiae)	Bub1b	2.70745	3.59192	3.38674	-0.30709	-0.879811	0.0433888	-0.287091	-0.488384	-0.835222	-0.678909	-0.382579	-0.279873	0.440726	0.221727	Mm.29133	GO:0006468|GO:0006915|GO:0007049|GO:0007067|GO:0045786|GO:0051301|GO:0000776|GO:0000940|GO:0005737|GO:0000166|GO:0004672|GO:0004674|GO:0005515|GO:0005524|GO:0016301|GO:0016740	chr2	118332598	118333029	12236	ENSMUSG00000040084
1450920_at	cyclin B2	Ccnb2	2.65786	3.24283	2.95401	-0.627735	-0.614732	-0.188103	-0.136545	-0.0225115	-0.813817	-0.374595	-0.24553	-0.251747	0.314619	0.182658	Mm.22592	GO:0000074|GO:0007049|GO:0007067|GO:0051301|GO:0005634|GO:0015630|GO:0005515|GO:0016538	chr9	70206851	70220736	12442	ENSMUSG00000032218
1417019_a_at	cell division cycle 6 homolog (S. cerevisiae)	Cdc6	2.5233	2.96456	2.80944	-0.249936	-0.850309	-0.228575	0.247798	0.00349617	-0.869103	-0.699689	0.181341	-0.118685	0.224823	-0.287478	Mm.20912	GO:0006260|GO:0007049|GO:0007067|GO:0051301|GO:0005737|GO:0005737|GO:0005819|GO:0000166|GO:0000166|GO:0003682|GO:0005515|GO:0005524|GO:0017111	chr11	98724240	98738233	23834	ENSMUSG00000017499
1428480_at	cell division cycle associated 8	Cdca8	3.06694	2.50595	2.60751	-0.313741	-0.468723	0.0718584	0.355234	0.316337	-0.489154	-0.201405	0.263976	-0.303592	0.537844	-0.498228	Mm.28038	GO:0007049|GO:0007067|GO:0051301|GO:0000775|GO:0005694|GO:0005737|GO:0043234|GO:0005515	chr4	124420767	124439207	52276	ENSMUSG00000028873
1428481_s_at	cell division cycle associated 8	Cdca8	3.30502	3.51622	3.65433	-0.0970964	-1.0561	-0.471969	0.125806	0.289541	-1.09634	-0.773234	-0.205234	-0.136423	0.318851	0.0228047	Mm.28038	GO:0007049|GO:0007067|GO:0051301|GO:0000775|GO:0005694|GO:0005737|GO:0043234|GO:0005515	chr4	124420767	124439207	52276	ENSMUSG00000028873
1436847_s_at	cell division cycle associated 8	Cdca8	2.9716	3.27119	3.32694	0.320457	-1.17423	-0.202772	0.438204	0.219623	-1.03375	-0.924416	-0.100497	0.0904331	0.124418	-0.114353	Mm.28038	GO:0007049|GO:0007067|GO:0051301|GO:0000775|GO:0005694|GO:0005737|GO:0043234|GO:0005515	chr4	124420768	124421175	52276	ENSMUSG00000028873
1427161_at	centromere protein F	Cenpf	3.29876	3.49493	3.72552	0.092021	-0.643884	0.448539	-0.0161443	0.106471	-0.917569	-0.418306	-0.372931	0.0222163	0.288288	0.062427	Mm.129746	GO:0000085|GO:0000087|GO:0000278|GO:0007059|GO:0016202|GO:0016481|GO:0051310|GO:0000775|GO:0000776|GO:0000922|GO:0000940|GO:0005634|GO:0005634|GO:0005635|GO:0005737|GO:0016363|GO:0045120|GO:0005515|GO:0008022|GO:0008134|GO:0042803|GO:0045502|GO:0046982	chr1	191341894	191360861	108000	ENSMUSG00000026605
1458447_at	centromere protein F	Cenpf	3.35879	1.98991	1.8316	0.657338	0.0129471	0.524482	-0.828769	0.272068	-0.629948	-1.15453	0.670014	0.937432	-1.57063	-0.0368199	Mm.129746	GO:0000085|GO:0000087|GO:0000278|GO:0007059|GO:0016202|GO:0016481|GO:0051310|GO:0000775|GO:0000776|GO:0000922|GO:0000940|GO:0005634|GO:0005634|GO:0005635|GO:0005737|GO:0016363|GO:0045120|GO:0005515|GO:0008022|GO:0008134|GO:0042803|GO:0045502|GO:0046982	chr1	191379817	191388874	108000	ENSMUSG00000026605
1417458_s_at	CDC28 protein kinase regulatory subunit 2 /// similar to Cyclin-dependent kinases regulatory subunit 2 (CKS-2)	Cks2 /// LOC100039474 /// LOC100044750 /// LOC100044764	2.40251	2.69317	2.39375	0.557565	-0.409789	0.213901	0.816089	0.562433	-0.320835	-0.209952	-0.0331621	-0.311243	0.669641	-0.325232	Mm.443327	GO:0000910|GO:0007049|GO:0007049|GO:0007127|GO:0051301|GO:0004693|GO:0016301|GO:0016538	chr4	122428051	122428642	100039474 /// 100044750 /// 100044764 /// 66197	ENSMUSG00000062248
1417457_at	CDC28 protein kinase regulatory subunit 2 /// similar to Cyclin-dependent kinases regulatory subunit 2 (CKS-2)	Cks2 /// LOC100039474 /// LOC100044764	2.4735	2.72424	2.60574	1.06356	0.126517	0.88958	0.846495	0.394164	-0.0648136	0.0876255	-0.270064	-0.299457	0.871247	-0.301727	Mm.443327	GO:0000910|GO:0007049|GO:0007049|GO:0007127|GO:0051301|GO:0004693|GO:0016301|GO:0016538	chr4	122428051	122428642	100039474 /// 100044764 /// 66197
1452968_at	collagen triple helix repeat containing 1	Cthrc1	2.8101	2.93265	2.6388	1.37168	1.38508	2.03681	0.710887	0.987455	0.831332	0.960941	-0.516903	-0.485321	1.29589	-0.293664	Mm.41556	GO:0006817|GO:0005578|GO:0005737|GO:0005198	chr15	38907005	38917193	68588	ENSMUSG00000054196
1422592_at	catenin (cadherin associated protein), delta 2 /// similar to arm-repeat protein NPRAP/neurojungin	Ctnnd2 /// LOC100045979	3.68446	3.8433	3.9929	0.624595	0.101066	0.474434	0.244773	0.121374	0.0325561	0.418465	-0.0555873	0.183523	-0.225006	0.0970707	Mm.321648	GO:0006350|GO:0006355|GO:0007155|GO:0007275|GO:0007612|GO:0048167|GO:0005737|GO:0005856|GO:0030054|GO:0005198|GO:0005488|GO:0005515	chr15	30117181	30973220	100045979 /// 18163	ENSMUSG00000022240
1453282_at	coxsackievirus and adenovirus receptor	Cxadr	2.49677	2.98171	3.0872	0.226161	0.684387	0.339807	0.440089	0.374726	1.8056	1.47941	-0.163578	-0.448663	0.783619	-0.171379	Mm.66222	GO:0007005|GO:0007155|GO:0007507|GO:0048739|GO:0005911|GO:0005923|GO:0016020|GO:0016021|GO:0016021|GO:0030054|GO:0004872|GO:0005515|GO:0005515	chr16	78221350	78223347	13052
1419172_at	dihydrofolate reductase	Dhfr	2.2242	2.55814	2.50029	0.00143909	-0.18501	0.0522041	0.15726	-0.272385	-0.102066	0.397755	-0.0843134	-0.247325	0.021153	0.310485	Mm.23695	GO:0006545|GO:0006730|GO:0009165|GO:0004146|GO:0004146|GO:0016491|GO:0050661	chr13	93455695	93486520	13361	ENSMUSG00000021707
1423063_at	DNA methyltransferase 3A	Dnmt3a	1.72733	1.79067	1.82235	-0.589881	-0.818597	-0.857061	-0.621995	-0.845144	-0.608563	-0.492574	-0.0617056	-0.0771379	-0.535901	0.674745	Mm.5001	GO:0000122|GO:0006306|GO:0006306|GO:0006306|GO:0006346|GO:0006349|GO:0006350|GO:0006355|GO:0007283|GO:0000791|GO:0000792|GO:0005634|GO:0005634|GO:0005720|GO:0005737|GO:0005737|GO:0016363|GO:0003677|GO:0003677|GO:0003677|GO:0003682|GO:0003886|GO:0003886|GO:0003886|GO:0005515|GO:0008168|GO:0008168|GO:0008270|GO:0016740|GO:0046872	chr12	3835020	3914455	13435	ENSMUSG00000020661
1423065_at	DNA methyltransferase 3A	Dnmt3a	1.82191	2.22187	1.46327	-0.660154	-0.0613451	0.168064	-1.00598	-0.989414	0.626457	0.316298	-0.710628	-0.528203	-0.0803323	1.31916	Mm.5001	GO:0000122|GO:0006306|GO:0006306|GO:0006306|GO:0006346|GO:0006349|GO:0006350|GO:0006355|GO:0007283|GO:0000791|GO:0000792|GO:0005634|GO:0005634|GO:0005720|GO:0005737|GO:0005737|GO:0016363|GO:0003677|GO:0003677|GO:0003677|GO:0003682|GO:0003886|GO:0003886|GO:0003886|GO:0005515|GO:0008168|GO:0008168|GO:0008270|GO:0016740|GO:0046872	chr12	3835020	3914455	13435	ENSMUSG00000020661
1460324_at	DNA methyltransferase 3A	Dnmt3a	2.04911	2.23451	2.08582	-0.850331	-0.568828	-0.454812	-0.621582	-1.23897	-0.470019	-0.123768	-0.203621	-0.397695	-0.436346	1.03766	Mm.5001	GO:0000122|GO:0006306|GO:0006306|GO:0006306|GO:0006346|GO:0006349|GO:0006350|GO:0006355|GO:0007283|GO:0000791|GO:0000792|GO:0005634|GO:0005634|GO:0005720|GO:0005737|GO:0005737|GO:0016363|GO:0003677|GO:0003677|GO:0003677|GO:0003682|GO:0003886|GO:0003886|GO:0003886|GO:0005515|GO:0008168|GO:0008168|GO:0008270|GO:0016740|GO:0046872	chr12	3835020	3914455	13435	ENSMUSG00000020661
1442514_a_at	elongation factor RNA polymerase II-like 3	Ell3	2.25882	2.98511	2.74725	0.6051	0.996465	0.821932	0.795962	0.400256	0.980073	0.666746	-0.297865	-0.212337	0.594021	-0.0838194	Mm.330522	GO:0006350|GO:0006355|GO:0006368|GO:0045817|GO:0005634|GO:0008159|GO:0016944	chr2	121130450	121131233	269344	ENSMUSG00000027246
1447838_x_at	echinoderm microtubule associated protein like 4	Eml4	2.08888	1.89778	2.12383	0.350099	0.189261	0.420507	-0.095437	-0.0114064	0.508086	0.887256	-0.855208	0.00904322	0.483421	0.362744	Mm.295565	GO:0005737|GO:0005874	chr17	83388503	83388683	78798	ENSMUSG00000032624
1434606_at	v-erb-b2 erythroblastic leukemia viral oncogene homolog 3 (avian)	Erbb3	1.31085	1.85881	1.82397	-0.00891685	-0.673319	-0.599173	0.00580883	0.0428286	-0.910181	-1.37821	-0.165097	-0.156063	0.519663	-0.198503	Mm.373043	GO:0000074|GO:0006468|GO:0007165|GO:0007169|GO:0007422|GO:0007507|GO:0009987|GO:0005622|GO:0016020|GO:0016021|GO:0016324|GO:0016328|GO:0000166|GO:0004672|GO:0004713|GO:0004714|GO:0004872|GO:0005515|GO:0005524|GO:0016301|GO:0016740|GO:0046982	chr10	127970477	127971053	13867
1428304_at	establishment of cohesion 1 homolog 2 (S. cerevisiae)	Esco2	1.88694	1.8556	2.16183	-0.08812	-0.453915	-0.376541	-0.356544	-0.01967	-0.327718	-0.233769	0.0251393	0.0653434	0.29403	-0.384514	Mm.249280	GO:0006281|GO:0007049|GO:0008270|GO:0008415|GO:0016740|GO:0046872	chr14	64772782	64785327	71988	ENSMUSG00000022034
1416544_at	enhancer of zeste homolog 2 (Drosophila)	Ezh2	2.89831	3.17832	3.30823	0.128978	0.131573	0.559498	0.144973	-0.218874	0.460027	0.196973	-0.0632887	-0.138258	0.247554	-0.0460091	Mm.246688	GO:0006350|GO:0006355|GO:0016571|GO:0051154|GO:0005634|GO:0005634|GO:0035098|GO:0045120|GO:0003677|GO:0003682|GO:0005515|GO:0042054|GO:0042054	chr6	47459719	47524623	14056	ENSMUSG00000029687
1416022_at	fatty acid binding protein 5, epidermal	Fabp5	2.56335	2.94891	2.4941	0.552253	-0.338837	-0.0315962	1.40303	0.608172	1.25052	1.43131	-0.0727282	-0.423664	0.602509	-0.106115	Mm.741	GO:0006006|GO:0006629|GO:0006656|GO:0006810|GO:0015758|GO:0005737|GO:0005215|GO:0005488|GO:0008289	chr3	9995136	9999144	16592	ENSMUSG00000027533
1421709_a_at	flavin containing monooxygenase 5 /// similar to Flavin containing monooxygenase 5	Fmo5 /// LOC100046051	2.19356	3.33936	2.90562	0.116632	0.232729	0.278564	0.474142	0.754399	0.404823	0.576245	-0.338304	-0.173131	0.603047	-0.0916114	Mm.385180	GO:0006118|GO:0005783|GO:0005792|GO:0016020|GO:0016021|GO:0016021|GO:0031227|GO:0004497|GO:0004499|GO:0016491|GO:0050660|GO:0050661	chr3	97714454	97737998	100046051 /// 14263	ENSMUSG00000028088
1450332_s_at	flavin containing monooxygenase 5 /// similar to Flavin containing monooxygenase 5	Fmo5 /// LOC100046051	1.65203	3.41789	2.55608	0.482519	-0.344253	0.159027	0.660617	0.978457	0.660179	0.684163	-0.940999	-0.431314	1.18504	0.187276	Mm.385180	GO:0006118|GO:0005783|GO:0005792|GO:0016020|GO:0016021|GO:0016021|GO:0031227|GO:0004497|GO:0004499|GO:0016491|GO:0050660|GO:0050661	chr3	97714454	97737998	100046051 /// 14263	ENSMUSG00000028088
1434754_at	GTPase activating RANGAP domain-like 4	Garnl4	0.991027	1.70971	1.14956	-1.21422	-2.13482	-1.27047	-0.996184	-0.592894	-0.978854	-1.21007	0.0356035	0.283046	-0.562178	0.243528	Mm.425690	GO:0051056|GO:0005622|GO:0005096	chr11	74199555	74203663	380711	ENSMUSG00000038807
1455980_a_at	growth arrest-specific 2 like 3 /// similar to growth arrest-specific 2 like 3	Gas2l3 /// LOC100047967	1.13295	1.47874	1.51922	-1.32273	-0.737562	-0.555379	-1.54277	-1.42417	-1.4152	-1.03646	-0.678353	0.554105	-0.695659	0.819907	Mm.11982	GO:0007050	chr10	88842263	88842966	100047967 /// 237436
1416969_at	G two S phase expressed protein 1	Gtse1	2.21287	2.16683	1.99144	0.949991	0.185286	0.282491	0.487957	0.611001	0.622028	0.429302	-0.115435	-0.457015	0.632612	-0.060164	Mm.20858	GO:0005737|GO:0005874	chr15	85687768	85704338	29870	ENSMUSG00000022385
1416746_at	H2A histone family, member X	H2afx	1.98546	2.26078	2.35699	-0.723455	-1.72107	-0.633259	-0.0813446	-0.116498	-0.744392	-0.628763	-0.168574	-0.565572	0.476476	0.25767	Mm.245931	GO:0000077|GO:0000724|GO:0006281|GO:0006281|GO:0006281|GO:0006310|GO:0006334|GO:0006974|GO:0007001|GO:0007049|GO:0007126|GO:0007283|GO:0000785|GO:0000786|GO:0005634|GO:0005634|GO:0005634|GO:0005657|GO:0005694|GO:0003677|GO:0003684|GO:0005515	chr9	44085701	44087072	15270	ENSMUSG00000049932
1456022_at	homeodomain interacting protein kinase 2	Hipk2	1.57365	2.39776	2.05712	-0.471056	-0.308622	-0.392578	-0.0245934	-0.538379	-0.0457478	-0.356704	-0.623467	-0.548224	0.876772	0.294918	Mm.391962	GO:0000122|GO:0006350|GO:0006355|GO:0006468|GO:0006915|GO:0007049|GO:0007224|GO:0008284|GO:0009952|GO:0042771|GO:0043065|GO:0043388|GO:0045786|GO:0005634|GO:0005737|GO:0016605|GO:0000166|GO:0003677|GO:0003714|GO:0004672|GO:0004674|GO:0005515|GO:0005524|GO:0016301|GO:0016740	chr6	38620178	38621930	15258
1438988_x_at	hematological and neurological expressed sequence 1	Hn1	2.07636	2.63095	2.40122	0.543091	0.417256	0.38648	0.130285	-0.452314	0.468112	0.267331	-0.29174	0.00196934	0.227486	0.0622864	Mm.1775		chr11	115313444	115313660	15374	ENSMUSG00000020737
1448180_a_at	hematological and neurological expressed sequence 1	Hn1	2.23698	2.89703	2.53174	-0.151507	0.288556	0.0513153	-0.372138	-0.465804	0.210992	0.085392	-0.217678	0.000991821	0.128263	0.0884228	Mm.1775		chr11	115313439	115330477	15374	ENSMUSG00000020737
1431349_at	heterogeneous nuclear ribonucleoprotein A/B	Hnrpab	2.39388	2.44035	2.37527	0.269904	0.153953	0.299167	0.683442	0.922444	0.368775	0.388734	0.0336828	-1.32322	0.99138	0.298158	Mm.280842	GO:0001837|GO:0006350|GO:0006355|GO:0006396|GO:0043193|GO:0005634|GO:0005737|GO:0030529|GO:0000166|GO:0003676|GO:0003677|GO:0003700|GO:0003723|GO:0005515|GO:0043565	chr11	51442292	51450270	15384
1454159_a_at	insulin-like growth factor binding protein 2	Igfbp2	2.39354	1.48932	1.95457	0.0616331	-0.943313	1.22986	-0.396918	0.12772	-0.729419	0.403642	-0.613158	-0.4046	-0.423129	1.44089	Mm.141936	GO:0001558|GO:0005576|GO:0005615|GO:0005615|GO:0005520|GO:0005520|GO:0019838	chr1	72757722	72785676	16008	ENSMUSG00000039323
1435306_a_at	kinesin family member 11	Kif11	3.44656	3.12631	3.64984	-0.0209241	-0.528447	-0.0136747	0.177908	0.148425	-0.766662	-0.179935	-0.269182	0.237525	0.130326	-0.0986681	Mm.42203	GO:0007017|GO:0007018|GO:0007049|GO:0007067|GO:0007100|GO:0051300|GO:0051301|GO:0000922|GO:0005871|GO:0005874|GO:0005875|GO:0005875|GO:0005876|GO:0000166|GO:0003774|GO:0003774|GO:0003777|GO:0005524|GO:0005524	chr19	37486270	37486973	16551	ENSMUSG00000012443
1452314_at	kinesin family member 11	Kif11	3.01965	2.79179	3.30905	0.19369	-0.341764	-0.0633369	0.0291858	0.0284495	-0.379826	-0.286913	0.11783	0.398089	-0.510415	-0.00550652	Mm.42203	GO:0007017|GO:0007018|GO:0007049|GO:0007067|GO:0007100|GO:0051300|GO:0051301|GO:0000922|GO:0005871|GO:0005874|GO:0005875|GO:0005875|GO:0005876|GO:0000166|GO:0003774|GO:0003774|GO:0003777|GO:0005524|GO:0005524	chr19	37441529	37486973	16551	ENSMUSG00000012443
1423813_at	kinesin family member 22	Kif22	1.79796	1.45169	1.38168	0.137921	-0.0713601	-0.303574	-0.0871573	0.169921	-0.571768	-0.701799	0.187473	0.377992	-0.050817	-0.514648	Mm.458209	GO:0007017|GO:0007018|GO:0000785|GO:0005622|GO:0005819|GO:0005871|GO:0005874|GO:0005875|GO:0000166|GO:0003677|GO:0003774|GO:0003777|GO:0005524|GO:0043565	chr7	126818876	126833609	110033	ENSMUSG00000030677
1437716_x_at	kinesin family member 22	Kif22	2.71323	2.86693	2.87495	0.634044	0.444062	0.767639	0.608715	0.315716	-0.535863	-0.353395	-0.203452	-0.1981	0.332357	0.0691948	Mm.458209	GO:0007017|GO:0007018|GO:0000785|GO:0005622|GO:0005819|GO:0005871|GO:0005874|GO:0005875|GO:0000166|GO:0003677|GO:0003774|GO:0003777|GO:0005524|GO:0043565	chr7	126818876	126819264	110033	ENSMUSG00000030677
1451128_s_at	kinesin family member 22	Kif22	2.64764	2.70711	2.59921	-0.112707	0.337467	0.119659	-0.0909677	0.0706787	-0.779004	-0.714661	-0.0404539	-0.550189	0.482656	0.107987	Mm.458209	GO:0007017|GO:0007018|GO:0000785|GO:0005622|GO:0005819|GO:0005871|GO:0005874|GO:0005875|GO:0000166|GO:0003677|GO:0003774|GO:0003777|GO:0005524|GO:0043565	chr7	126818876	126833609	110033	ENSMUSG00000030677
1423521_at	lamin B1	Lmnb1	3.0736	2.98613	2.46897	1.17434	0.343868	0.789619	0.968953	-0.0223241	0.478887	0.569567	0.104058	0.218075	-0.276033	-0.0461001	Mm.4105	GO:0005634|GO:0005638|GO:0005882|GO:0016020|GO:0005198	chr18	56833145	56878793	16906	ENSMUSG00000024590
1427042_at	mal, T-cell differentiation protein 2	Mal2	2.87866	3.54046	3.76925	1.31781	1.16353	0.810209	1.05226	0.79566	1.1751	0.313571	-0.243843	-0.842181	1.56353	-0.477509	Mm.410994	GO:0016020|GO:0016021|GO:0005515	chr15	54401569	54432925	105853	ENSMUSG00000024479
1434079_s_at	minichromosome maintenance deficient 2 mitotin (S. cerevisiae)	Mcm2	2.10082	2.2366	2.25131	0.375094	-0.55969	0.0677176	0.4318	0.18294	-0.181776	-0.289325	-0.0308285	-0.0269003	0.134522	-0.0767956	Mm.16711	GO:0006260|GO:0006268|GO:0006270|GO:0006270|GO:0006334|GO:0006350|GO:0006355|GO:0007049|GO:0005634|GO:0005634|GO:0005664|GO:0000166|GO:0003677|GO:0003688|GO:0005515|GO:0005524|GO:0008094|GO:0008270|GO:0046872	chr6	88849092	88849659	17216
1448777_at	minichromosome maintenance deficient 2 mitotin (S. cerevisiae)	Mcm2	2.26388	2.56429	2.48216	-0.279972	-0.646476	-0.247579	-0.23877	-0.0758228	-0.338983	-0.409007	-0.156482	-0.26908	0.290086	0.135475	Mm.16711	GO:0006260|GO:0006268|GO:0006270|GO:0006270|GO:0006334|GO:0006350|GO:0006355|GO:0007049|GO:0005634|GO:0005634|GO:0005664|GO:0000166|GO:0003677|GO:0003688|GO:0005515|GO:0005524|GO:0008094|GO:0008270|GO:0046872	chr6	88849095	88864356	17216
1441163_at	mediator of RNA polymerase II transcription, subunit 12 homolog (yeast)-like	Med12l	1.39993	2.17245	1.52783	-0.195446	-0.264334	-0.00892687	-0.272643	-0.218158	-0.412903	-0.24782	0.0359969	-0.0897698	-0.277592	0.331364	Mm.240059		chr3	59182008	59182792	329650	ENSMUSG00000056476
1452864_at	mediator of RNA polymerase II transcription, subunit 12 homolog (yeast)-like	Med12l	0.691149	1.68475	1.40706	-0.886835	-0.794436	-0.588234	-0.616337	-0.83428	-0.601997	-0.175736	-0.0813718	-0.0679378	-0.408968	0.558278	Mm.228086		chr3	59404663	59406362	329650
1416558_at	maternal embryonic leucine zipper kinase	Melk	3.15831	3.32398	3.47911	0.17865	-1.05658	-0.405118	0.334562	0.790709	-0.934903	-0.837476	-0.643349	0.300564	0.531965	-0.18918	Mm.268668	GO:0006468|GO:0005737|GO:0005737|GO:0000166|GO:0004672|GO:0004672|GO:0004674|GO:0004674|GO:0005524|GO:0016301|GO:0016740	chr4	44322002	44385802	17279	ENSMUSG00000035683
1428518_at	myeloid leukemia factor 1 interacting protein	Mlf1ip	1.61027	2.00247	1.91872	-0.0663128	-0.436705	0.0839224	-0.237642	0.214642	-0.619247	-0.50731	-0.269954	0.0326076	0.0941434	0.143204	Mm.22108	GO:0006350|GO:0006355|GO:0000775|GO:0005634|GO:0005694|GO:0005737|GO:0005737|GO:0005515	chr8	48050846	48078267	71876	ENSMUSG00000031629
1439695_a_at	M-phase phosphoprotein 1	Mphosph1	2.4605	2.95676	2.86412	0.0910797	0.747717	0.544231	0.0536509	-0.221939	0.291384	0.0101414	-0.163065	-0.196543	-0.0682349	0.427845	Mm.278471	GO:0007018|GO:0007049|GO:0007067|GO:0051301|GO:0005737|GO:0005874|GO:0005875|GO:0000166|GO:0003774|GO:0003777|GO:0005524	chr19	35038725	35041740	240641	ENSMUSG00000024795
1449612_x_at	M-phase phosphoprotein 1	Mphosph1	1.79459	2.49231	2.45683	0.0868216	0.460611	0.404384	-0.117681	-0.397484	-0.0230188	-0.220912	-0.21901	-0.314513	0.0493455	0.484179	Mm.278471	GO:0007018|GO:0007049|GO:0007067|GO:0051301|GO:0005737|GO:0005874|GO:0005875|GO:0000166|GO:0003774|GO:0003777|GO:0005524	chr19	35041143	35041749	240641	ENSMUSG00000024795
1425344_at	nuclear prelamin A recognition factor	Narf	0.940427	1.18057	1.15405	-1.14616	-0.616042	-0.542764	-0.380096	-0.459539	-0.7177	-1.0902	0.138505	-0.159638	-0.0303154	0.0514479	Mm.291832	GO:0005638|GO:0031981|GO:0005515	chr11	121053325	121071939	67608	ENSMUSG00000000056
1436309_at	neuropilin (NRP) and tolloid (TLL)-like 2	Neto2	5.70223	6.35492	5.83741	0.0829849	0.452154	0.0559311	-0.236459	0.100305	-0.141435	0.073132	-0.0544128	0.449919	-0.285501	-0.110005	Mm.458437	GO:0016020|GO:0016021|GO:0016021|GO:0004872	chr8	88526692	88528875	74513
1454032_at	neuropilin (NRP) and tolloid (TLL)-like 2	Neto2	2.08149	2.82013	2.15153	0.564193	0.378499	0.380593	0.187713	0.593828	0.433058	0.350936	0.11917	0.62853	-0.374424	-0.373277	Mm.458437	GO:0016020|GO:0016021|GO:0016021|GO:0004872	chr8	88530267	88590998	74513
1457344_at	neuropilin (NRP) and tolloid (TLL)-like 2	Neto2	2.93887	3.47742	2.74278	0.861383	0.0905414	0.00715876	0.270833	1.23849	0.0615387	0.252187	0.161521	-0.0683312	0.204208	-0.297398	Mm.458437	GO:0016020|GO:0016021|GO:0016021|GO:0004872	chr8	88551972	88552341	74513
1416798_a_at	expressed in non-metastatic cells 4, protein	Nme4	4.25294	3.44362	3.30563	0.160821	-0.0781732	-0.259054	-0.00168467	-0.0648532	-0.197157	-0.0514369	-0.03616	0.485194	-0.222407	-0.226626	Mm.41787	GO:0006183|GO:0006228|GO:0006241|GO:0009117|GO:0009209|GO:0005615|GO:0005739|GO:0000166|GO:0000287|GO:0004550|GO:0005524|GO:0016301|GO:0016740|GO:0046872	chr17	25819333	25823108	56520	ENSMUSG00000024177
1451827_a_at	NADPH oxidase 4	Nox4	2.44088	2.17704	2.80112	0.311951	0.277984	1.52516	-0.120464	-0.369334	0.667813	1.81373	0.140698	-0.332162	-0.181415	0.372878	Mm.31748	GO:0000902|GO:0006118|GO:0006118|GO:0006118|GO:0006800|GO:0007569|GO:0008285|GO:0042554|GO:0045453|GO:0005783|GO:0016020|GO:0016020|GO:0016021|GO:0030054|GO:0005506|GO:0016175|GO:0016491|GO:0016491|GO:0050660	chr7	87122572	87274101	50490	ENSMUSG00000030562
1416309_at	nucleolar and spindle associated protein 1	Nusap1	2.56457	2.71391	2.84574	-0.496428	-1.38795	-0.389723	-0.397532	-0.401229	-1.49818	-0.930833	-0.0400877	0.824508	-0.393583	-0.390836	Mm.290015	GO:0000070|GO:0000281|GO:0007076|GO:0040001|GO:0045840|GO:0005730|GO:0005876|GO:0008017	chr2	119310157	119342994	108907	ENSMUSG00000027306
1416410_at	platelet-activating factor acetylhydrolase, isoform 1b, alpha1 subunit	Pafah1b3	2.51309	3.1682	2.62066	0.756378	0.873613	0.505506	0.931168	0.648213	1.2907	0.985433	-0.0536842	-0.924274	1.15671	-0.178754	Mm.597	GO:0006629|GO:0007283|GO:0007283|GO:0016042|GO:0005737|GO:0005737|GO:0003847|GO:0005515|GO:0016787|GO:0016788	chr7	25003808	25006715	18476	ENSMUSG00000005447
1423747_a_at	pyruvate dehydrogenase kinase, isoenzyme 1	Pdk1	2.05945	2.58238	2.32367	0.871353	-0.0440674	0.616529	0.910316	0.290421	0.654107	0.345994	-0.0541534	-0.250644	0.121082	0.183717	Mm.34411	GO:0005975|GO:0006006|GO:0007165|GO:0007242|GO:0018106|GO:0005615|GO:0005739|GO:0005739|GO:0005739|GO:0005886|GO:0004673|GO:0004673|GO:0004740|GO:0005515|GO:0005524|GO:0005524|GO:0016301|GO:0016301|GO:0016740|GO:0016740	chr2	71674062	71702914	228026	ENSMUSG00000006494
1423748_at	pyruvate dehydrogenase kinase, isoenzyme 1	Pdk1	1.81996	2.92242	2.47847	-0.00381756	-0.279718	0.312613	-0.0137086	0.0702162	0.532715	0.435525	-0.136798	-0.450408	0.194163	0.393044	Mm.34411	GO:0005975|GO:0006006|GO:0007165|GO:0007242|GO:0018106|GO:0005615|GO:0005739|GO:0005739|GO:0005739|GO:0005886|GO:0004673|GO:0004673|GO:0004740|GO:0005515|GO:0005524|GO:0005524|GO:0016301|GO:0016301|GO:0016740|GO:0016740	chr2	71674062	71702914	228026	ENSMUSG00000006494
1439148_a_at	phosphofructokinase, liver, B-type	Pfkl	2.25759	2.76951	2.38181	0.161901	-0.168268	-0.0708103	0.0596971	0.0256147	0.107629	-0.0404558	-0.311227	-0.515691	0.506299	0.32062	Mm.269649	GO:0006002|GO:0006002|GO:0006096|GO:0005737|GO:0005945|GO:0005945|GO:0000166|GO:0000287|GO:0003824|GO:0003872|GO:0003872|GO:0005524|GO:0016301|GO:0016740|GO:0046872	chr10	77391020	77391839	18641	ENSMUSG00000020277
1450269_a_at	phosphofructokinase, liver, B-type	Pfkl	2.31964	2.28821	2.36779	-0.0258894	-0.328053	-0.312293	-0.0414534	0.272892	-0.20265	-0.234445	0.0623293	-0.271404	0.130371	0.0787029	Mm.269649	GO:0006002|GO:0006002|GO:0006096|GO:0005737|GO:0005945|GO:0005945|GO:0000166|GO:0000287|GO:0003824|GO:0003872|GO:0003872|GO:0005524|GO:0016301|GO:0016740|GO:0046872	chr10	77391035	77412854	18641	ENSMUSG00000020277
1448650_a_at	polymerase (DNA directed), epsilon	Pole	2.01137	2.52777	2.27223	-0.100389	-0.506842	0.541304	-0.032876	0.15519	-0.269745	-0.188038	0.0113182	-0.161644	-0.0305023	0.180827	Mm.35061	GO:0006139|GO:0006260|GO:0006281|GO:0006974|GO:0000166|GO:0003676|GO:0003677|GO:0003887|GO:0008270|GO:0016740|GO:0016779|GO:0046872	chr5	110526640	110577755	18973	ENSMUSG00000007080
1417319_at	poliovirus receptor-related 3	Pvrl3	2.52882	1.97339	2.77139	0.0253701	-0.00603819	0.112512	0.177277	-0.330481	1.16367	1.36631	-0.221472	0.160935	-0.373143	0.433679	Mm.440435	GO:0007155|GO:0007156|GO:0016337|GO:0005615|GO:0005886|GO:0005911|GO:0005913|GO:0016020|GO:0016021|GO:0043296|GO:0004872|GO:0005515|GO:0042803	chr16	46366179	46416233	58998
1417938_at	RAD51 associated protein 1	Rad51ap1	2.45619	2.71792	2.90517	-0.347361	-0.627026	0.0070076	0.0640578	-0.521841	-0.988211	-0.420804	-0.143343	0.166672	-0.154122	0.130793	Mm.204634	GO:0006281|GO:0006310|GO:0006974|GO:0005634|GO:0003677|GO:0003690|GO:0003697|GO:0003723|GO:0003723	chr6	126888666	126905206	19362
1448899_s_at	RAD51 associated protein 1	Rad51ap1	2.71657	3.13887	3.14567	0.286531	0.176532	0.327457	0.163999	-0.134805	-0.0149126	0.0336928	-0.151516	-0.0238819	0.0759416	0.0994558	Mm.204634	GO:0006281|GO:0006310|GO:0006974|GO:0005634|GO:0003677|GO:0003690|GO:0003697|GO:0003723|GO:0003723	chr6	126888666	126905206	19362
1423700_at	replication factor C (activator 1) 3	Rfc3	2.06058	2.2107	1.85254	0.355931	0.115276	0.125436	0.348102	-0.20668	0.48365	0.410703	-0.000537872	-0.290113	0.140652	0.149998	Mm.12553	GO:0006260|GO:0000166|GO:0000166|GO:0003677|GO:0005515|GO:0005524|GO:0017111	chr5	151911150	151919571	69263	ENSMUSG00000033970
1434427_a_at	ring finger protein 157	Rnf157	1.76385	1.41428	1.43299	-1.49644	-2.27949	-0.814259	-0.631467	-0.911262	-0.336085	0.173687	0.152356	-0.299683	-0.372648	0.519976	Mm.426344	GO:0005515|GO:0008270|GO:0046872	chr11	116152432	116153988	217340
1434437_x_at	ribonucleotide reductase M2	Rrm2	2.32483	2.10835	2.10769	0.00455666	-0.80453	-0.186594	0.434104	0.350135	-0.387622	-0.200789	-0.179103	-0.0166993	0.314101	-0.118299	Mm.99	GO:0006260|GO:0009186|GO:0009262|GO:0005737|GO:0004748|GO:0005506|GO:0005515|GO:0016491|GO:0046872|GO:0046914	chr12	25302965	25303224	20135	ENSMUSG00000020649
1448226_at	ribonucleotide reductase M2	Rrm2	2.27036	1.91461	2.07816	-0.322446	-0.353882	-0.157558	0.327686	0.179234	-0.362015	-0.114998	-0.157079	-0.141974	0.49809	-0.199038	Mm.99	GO:0006260|GO:0009186|GO:0009262|GO:0005737|GO:0004748|GO:0005506|GO:0005515|GO:0016491|GO:0046872|GO:0046914	chr12	25297362	25303225	20135	ENSMUSG00000020649
1424033_at	splicing factor, arginine/serine-rich 7	Sfrs7	2.01241	2.40919	2.63265	0.166556	1.07926	0.887519	0.220696	-0.267804	1.06287	0.791474	0.000935554	-0.283192	0.00414467	0.27811	Mm.292016	GO:0006397|GO:0008380|GO:0000166|GO:0003676|GO:0003676|GO:0003723|GO:0005515|GO:0008270|GO:0046872	chr17	80108399	80115628	225027	ENSMUSG00000024097
1437370_at	shugoshin-like 2 (S. pombe)	Sgol2	3.07199	2.88547	3.20753	0.376403	-0.495853	0.425968	0.137517	0.284006	-0.447604	0.142774	-0.235434	0.476713	0.484453	-0.725734	Mm.32800	GO:0007049|GO:0007059|GO:0051301|GO:0000775	chr1	57961988	57970399	68549
1428793_at	solute carrier family 36 (proton/amino acid symporter), member 1	Slc36a1	1.49787	2.20569	1.73644	-0.0270505	-0.666847	-0.218083	0.51696	0.547746	0.195755	0.216523	-0.404286	-0.996661	1.28191	0.119036	Mm.35732	GO:0006810|GO:0006865|GO:0015808|GO:0015816|GO:0015824|GO:0015992|GO:0005764|GO:0005764|GO:0005783|GO:0016020|GO:0016021|GO:0005280|GO:0005302|GO:0015171|GO:0015180|GO:0015187|GO:0015193|GO:0015293	chr11	55077547	55079753	215335
1452789_at	stannin	Snn	2.10285	2.94924	2.66541	-0.112535	-0.267226	0.770803	-0.206518	-0.165521	0.546308	0.783477	-0.229821	-0.373287	-0.0602245	0.663333	Mm.325800	GO:0016020|GO:0016021|GO:0016021	chr16	10979907	10988590	20621	ENSMUSG00000037972
1439754_at	SRY-box containing gene 12	Sox12	1.61309	1.86341	1.50554	-0.255089	-0.379369	0.0307617	-0.261085	-0.0944195	-0.31423	0.165796	-0.277874	-0.263529	0.0163002	0.525104	Mm.28424	GO:0006355|GO:0005667|GO:0003677|GO:0003700	chr2	152085051	152085474	20667	ENSMUSG00000051817
1419155_a_at	SRY-box containing gene 4	Sox4	2.37879	2.9435	2.18365	0.857804	2.52838	1.90802	0.587771	-0.375197	0.967684	0.561097	-0.124598	-0.50375	-0.0645533	0.692902	Mm.240627	GO:0006350|GO:0006355|GO:0008152|GO:0031017|GO:0000785|GO:0005634|GO:0005634|GO:0005667|GO:0003677|GO:0003700|GO:0008483|GO:0016740	chr13	28958114	28961176	20677	ENSMUSG00000076431
1419156_at	SRY-box containing gene 4	Sox4	2.27599	3.17431	2.39642	1.09105	2.95133	2.19406	0.613193	-0.648307	1.37619	1.02876	-0.342723	-0.727621	0.0952291	0.975117	Mm.240627	GO:0006350|GO:0006355|GO:0008152|GO:0031017|GO:0000785|GO:0005634|GO:0005634|GO:0005667|GO:0003677|GO:0003700|GO:0008483|GO:0016740	chr13	28958114	28961176	20677	ENSMUSG00000076431
1433575_at	SRY-box containing gene 4	Sox4	2.82362	3.12009	3.14137	0.152996	2.12313	1.40794	-0.146189	-0.656982	1.0861	0.904671	0.0858402	-0.371822	-0.524077	0.810062	Mm.455819	GO:0006350|GO:0006355|GO:0008152|GO:0031017|GO:0000785|GO:0005634|GO:0005634|GO:0005667|GO:0003677|GO:0003700|GO:0008483|GO:0016740	chr13	28956384	28959383	20677	ENSMUSG00000076431
1454694_a_at	topoisomerase (DNA) II alpha	Top2a	3.50294	3.74405	3.89424	-0.00716972	-1.17224	0.173089	-0.238758	0.0248528	-1.08681	-0.714325	-0.250285	-0.164732	0.226073	0.188944	Mm.4237	GO:0006259|GO:0006265|GO:0006265|GO:0007059|GO:0007059|GO:0030261|GO:0040016|GO:0045944|GO:0000793|GO:0005634|GO:0005634|GO:0005694|GO:0005730|GO:0000166|GO:0003677|GO:0003916|GO:0003918|GO:0003918|GO:0003918|GO:0005524|GO:0016853	chr11	98809036	98811814	21973	ENSMUSG00000020914
1429294_at	thyroid hormone receptor interactor 13	Trip13	3.63907	3.84823	3.94053	0.405932	0.206319	0.28515	0.255423	0.525932	0.0536885	0.25545	0.157557	0.354963	-0.276732	-0.235789	Mm.275095	GO:0000166|GO:0004872|GO:0005515|GO:0005524|GO:0017111|GO:0042802	chr13	74378442	74403786	69716	ENSMUSG00000021569
1429295_s_at	thyroid hormone receptor interactor 13	Trip13	3.26204	3.47335	3.63077	-0.0783863	-0.227731	0.368415	-0.0968661	0.072053	-0.163757	0.00128889	-0.42339	-0.216132	0.00504112	0.634481	Mm.275095	GO:0000166|GO:0004872|GO:0005515|GO:0005524|GO:0017111|GO:0042802	chr13	74378442	74403786	69716	ENSMUSG00000021569
1442594_at	Ttk protein kinase	Ttk	1.58718	2.46736	2.08185	-0.0271912	0.0872226	0.173034	-0.077611	0.552003	-0.0466471	-0.112665	0.258259	-0.229457	0.301244	-0.330046	Mm.1904	GO:0006468|GO:0000166|GO:0004672|GO:0004674|GO:0004713|GO:0005524|GO:0016301|GO:0016740	chr9	83641056	83641644	22137
1449171_at	Ttk protein kinase	Ttk	2.48556	2.86245	2.79088	0.207952	-0.211261	0.0987291	-0.191496	0.298749	-0.399201	-0.81232	0.124265	-0.142217	-0.0655417	0.0834932	Mm.1904	GO:0006468|GO:0000166|GO:0004672|GO:0004674|GO:0004713|GO:0005524|GO:0016301|GO:0016740	chr9	83632272	83669107	22137	ENSMUSG00000038379
1438690_at	Thymidylate synthase	Tyms	0.777297	2.2651	1.59962	0.104003	0.764592	0.81176	0.2011	-0.137811	-0.0322571	0.208817	-0.192245	-0.0679503	0.34492	-0.0847249	Mm.268395	GO:0006231|GO:0009165|GO:0004799|GO:0008168|GO:0016740	chr10	87396896	87397495	22171
1424991_s_at	thymidylate synthase /// thymidylate synthase, pseudogene	Tyms /// Tyms-ps	1.99123	2.58108	2.44873	0.192558	-0.438894	-0.151676	0.16711	0.126509	0.112677	0.0358477	-0.116924	-0.311743	0.27389	0.154776	Mm.391420	GO:0006231|GO:0009165|GO:0004799|GO:0008168|GO:0016740	chr5	30391751	30404379	22171 /// 22172	ENSMUSG00000025747
1452954_at	ubiquitin-conjugating enzyme E2C	Ube2c	2.57257	2.26978	2.3784	-0.253815	-1.98014	-1.015	-0.130342	-0.236123	-1.5424	-1.80926	0.153742	0.532638	-0.330626	-0.355756	Mm.89830	GO:0000910|GO:0006464|GO:0006511|GO:0006512|GO:0007049|GO:0007049|GO:0007067|GO:0007067|GO:0008054|GO:0008284|GO:0051301|GO:0004842|GO:0004842|GO:0016874|GO:0019787	chr2	164461133	164464106	68612	ENSMUSG00000001403
1439740_s_at	uridine-cytidine kinase 2	Uck2	1.84168	2.59336	2.5067	0.251403	0.154559	0.20795	-0.0166936	-0.28834	0.366145	0.0617762	-0.177894	-0.671811	0.293609	0.556096	Mm.440156	GO:0009058|GO:0000166|GO:0004849|GO:0005524|GO:0016301|GO:0016740	chr1	169059566	169060079	80914
1439741_x_at	uridine-cytidine kinase 2	Uck2	1.65158	2.43744	2.32713	0.268673	0.00353336	0.0866628	0.00432873	-0.285688	0.312605	-0.0159116	-0.315552	-0.532834	0.306628	0.541757	Mm.440156	GO:0009058|GO:0000166|GO:0004849|GO:0005524|GO:0016301|GO:0016740	chr1	169059566	169060079	80914
1457980_x_at	uridine-cytidine kinase 2	Uck2	2.46901	2.62184	2.39526	0.685103	0.175493	0.10279	0.743936	0.0172868	0.341101	0.166426	0.209483	-0.318238	-0.0240026	0.132757	Mm.440156	GO:0009058|GO:0000166|GO:0004849|GO:0005524|GO:0016301|GO:0016740	chr1	169059566	169059848	80914
1415810_at	ubiquitin-like, containing PHD and RING finger domains, 1	Uhrf1	3.54421	3.54409	3.7292	0.451163	-0.303948	0.288751	0.591332	0.44531	0.0730352	0.293509	-0.180923	-0.239579	0.0420237	0.378477	Mm.42196	GO:0006281|GO:0006350|GO:0006355|GO:0006355|GO:0006464|GO:0006512|GO:0006810|GO:0006974|GO:0007049|GO:0007275|GO:0008283|GO:0005634|GO:0003677|GO:0003677|GO:0005215|GO:0005515|GO:0008270|GO:0016874|GO:0046872	chr17	55937103	55957188	18140	ENSMUSG00000001228
List of genes that have increased expression in human prostate tumors and in the UGE-only cluster

## Sheet: TumorsUpRegGenes in UGE+Sca-1Hi
Probe Set ID	Gene Title	Gene Symbol	UGE1	UGE2	UGE3	SChi1	SChi3	SChi4	SClo1	SClo2	SClo4	SClo5	SCng1	SCng2	SCng4	SCng5	Unigene(Avadis)	GO(Avadis)	Chromosome Number(Avadis)	Chromosome Start Index(Avadis)	Chromosome End Index(Avadis)	Entrez Gene	Ensembl
1453794_at	fer-1-like 4 (C. elegans)	Fer1l4	0.856539	1.29923	1.04125	3.3784	3.4554	3.15752	1.78496	1.35241	1.77602	0.770912	0.52419	0.514142	-0.450277	-0.588056	Mm.159241		chr2	155710579	155716317	74562	ENSMUSG00000013338
1418449_at	ladinin	Lad1	2.50283	3.47859	2.93139	2.00264	2.00055	1.87938	1.08575	0.889076	1.23646	0.5669	-0.116855	-0.763081	1.21713	-0.3372	Mm.36726	GO:0005578|GO:0005604	chr1	137634976	137649559	16763
1432156_a_at	ring finger protein 32	Rnf32	2.86873	3.86329	3.2183	1.63037	2.16145	2.08492	1.03014	0.479316	1.74228	1.35174	-0.0998464	-0.296045	0.353418	0.0424733	Mm.87352	GO:0005737|GO:0016235|GO:0005515|GO:0008270|GO:0046872	chr5	29526779	29556270	56874
1454978_at	tweety homolog 3 (Drosophila)	Ttyh3	1.87361	2.72164	3.08233	0.973913	1.02298	1.42439	0.354368	-0.589832	0.238854	0.659921	-0.114334	-0.107326	-0.283321	0.50498	Mm.28947	GO:0016021|GO:0005254	chr5	140873040	140882227	78339	ENSMUSG00000036565
List of genes that have increased expression in human prostate tumors and in the UGE+Sca-1Hi cluster

## Sheet: TumorsUpRegGenes in Sca1Hi-only
Probe Set ID	Gene Title	Gene Symbol	UGE1	UGE2	UGE3	SChi1	SChi3	SChi4	SClo1	SClo2	SClo4	SClo5	SCng1	SCng2	SCng4	SCng5	Unigene(Avadis)	GO(Avadis)	Chromosome Number(Avadis)	Chromosome Start Index(Avadis)	Chromosome End Index(Avadis)	Entrez Gene	Ensembl
1430185_at	A kinase (PRKA) anchor protein 13	Akap13	-0.675679	0.431778	0.328338	1.45794	2.90694	2.48123	0.771005	-0.400415	1.65398	0.707643	-0.100373	-0.333025	0.610339	-0.17694	Mm.216107	GO:0007242|GO:0035023|GO:0005622|GO:0005089|GO:0008270|GO:0016301|GO:0046872	chr7	75485352	75486808	75547
1430445_at	A kinase (PRKA) anchor protein 13	Akap13	-0.549185	0.0204215	-0.703354	1.39312	2.75181	1.94513	1.19312	0.425728	1.44618	0.826125	0.373042	-0.569537	0.903276	-0.70678	Mm.216107	GO:0007242|GO:0035023|GO:0005622|GO:0005089|GO:0008270|GO:0016301|GO:0046872	chr7	75329380	75453895	75547
1440392_at	A kinase (PRKA) anchor protein 13	Akap13	-1.5923	1.005	0.179618	1.4995	3.05846	2.37395	0.710063	-0.0682249	1.66821	1.22797	-0.284093	-0.509598	0.867281	-0.0735903	Mm.216107	GO:0007242|GO:0035023|GO:0005622|GO:0005089|GO:0008270|GO:0016301|GO:0046872	chr7	75516831	75551077	75547	ENSMUSG00000066406
1443923_at	A kinase (PRKA) anchor protein 13	Akap13	0.326061	0.842844	-0.357075	2.04155	3.05468	3.21503	0.493566	0.966394	2.02596	2.00636	-0.430438	-0.569536	0.974184	0.0257912	Mm.216107	GO:0007242|GO:0035023|GO:0005622|GO:0005089|GO:0008270|GO:0016301|GO:0046872	chr7	75550850	75570948	75547	ENSMUSG00000066406
1431377_at	ataxin 10	Atxn10	-0.840898	0.993796	0.49281	1.0486	2.2919	1.80463	0.185123	-0.586445	0.722099	0.136537	-0.322988	-0.692064	0.573571	0.441481	Mm.248906	GO:0005488	chr15	85164169	85165796	54138
1449269_at	coagulation factor V	F5	0.463078	-0.329269	0.245027	2.81516	2.5474	1.64007	1.74346	1.16348	2.65372	1.5843	-0.0588927	0.502249	-0.0276732	-0.415683	Mm.12900	GO:0007155|GO:0007596|GO:0005581|GO:0005201|GO:0005507|GO:0005507|GO:0016491	chr1	165988400	166056952	14067	ENSMUSG00000026579
1427285_s_at	metastasis associated lung adenocarcinoma transcript 1 (non-coding RNA)	Malat1	-1.46766	-0.252141	-1.55761	1.27685	2.84129	1.67284	0.808047	0.599535	1.90377	0.87528	-0.392078	-0.621662	0.29899	0.714749	Mm.298256		chr19	5799964	5802329	72289
1438672_at	parvin, beta	Parvb	0.186292	-0.938883	-0.390498	1.61416	1.858	2.34288	0.677295	0.844955	1.79201	1.61064	-0.309488	0.225023	-0.370378	0.454842	Mm.323892	GO:0007155|GO:0005737|GO:0005856|GO:0030054|GO:0003779|GO:0005515	chr15	84141989	84143457	170736
List of genes that have increased expression in human prostate tumors and in the Sca-1Hi-only cluster

## Sheet: TumorsDownRegGenes in UGE-only
Probe Set ID	Gene Title	Gene Symbol	UGE1	UGE2	UGE3	SChi1	SChi3	SChi4	SClo1	SClo2	SClo4	SClo5	SCng1	SCng2	SCng4	SCng5	Unigene(Avadis)	GO(Avadis)	Chromosome Number(Avadis)	Chromosome Start Index(Avadis)	Chromosome End Index(Avadis)	Entrez Gene	Ensembl
1435293_at	a disintegrin and metallopeptidase domain 22	Adam22	1.18221	0.734449	1.08048	-2.06631	-2.40753	-1.01661	-0.888719	-0.843633	-1.17224	-0.545547	-0.244436	-0.388038	-0.204527	0.837	Mm.275895	GO:0006508|GO:0016020|GO:0016021|GO:0016021|GO:0004222|GO:0008237|GO:0008270	chr5	8078352	8079591	11496
1422789_at	aldehyde dehydrogenase family 1, subfamily A2	Aldh1a2	2.60933	1.8169	1.46339	-3.59313	-3.28737	-1.56199	-1.39883	-1.85057	-0.149865	0.902825	0.0888653	-0.261287	-1.00426	1.17668	Mm.42016	GO:0003007|GO:0008152|GO:0008284|GO:0009855|GO:0009952|GO:0009952|GO:0009954|GO:0014032|GO:0014032|GO:0016331|GO:0030182|GO:0030326|GO:0030900|GO:0030902|GO:0031016|GO:0035115|GO:0042573|GO:0042573|GO:0043010|GO:0048384|GO:0048384|GO:0005737|GO:0001758|GO	chr9	71014386	71094798	19378	ENSMUSG00000013584
1438680_at	autism susceptibility candidate 2	Auts2	2.21566	2.85118	2.57103	0.86276	1.09873	1.15682	0.199765	-0.289926	1.21292	1.05491	-0.625595	0.0872855	-0.403471	0.941781	Mm.409595		chr5	131722198	131723985	319974	ENSMUSG00000029673
1420994_at	UDP-GlcNAc:betaGal beta-1,3-N-acetylglucosaminyltransferase 5	B3gnt5	1.93626	1.36756	1.46502	-0.759027	-1.17318	-1.07176	-0.75625	-0.729165	-0.947157	-0.331749	0.182043	0.00289297	-0.67905	0.494114	Mm.33935	GO:0006486|GO:0006486|GO:0007275|GO:0007417|GO:0030148|GO:0005622|GO:0016020|GO:0016020|GO:0016021|GO:0016021|GO:0008378|GO:0008378|GO:0008457|GO:0008917|GO:0016740|GO:0016757	chr16	19674616	19686316	108105	ENSMUSG00000022686
1428572_at	brain abundant, membrane attached signal protein 1 /// similar to 22 kDa neuronal tissue-enriched acidic protein	Basp1 /// LOC100045716	2.89496	2.62699	2.70769	-0.86494	-0.945414	-0.670645	-0.0979376	-0.921205	-0.83064	-0.288582	-0.0958462	0.599157	-0.438552	-0.0647602	Mm.29586	GO:0006355|GO:0005634|GO:0016020|GO:0042995|GO:0003677	chr15	25307867	25358428	100045716 /// 70350	ENSMUSG00000045763
1437122_at	B-cell leukemia/lymphoma 2 /// similar to Bcl2-like protein	Bcl2 /// LOC100046608	1.8485	3.04669	2.07127	-0.0412054	1.07434	0.467025	-0.519998	-0.937905	0.759448	0.867512	-0.43474	-0.341016	-0.273998	1.04975	Mm.257460	GO:0000074|GO:0001836|GO:0006915|GO:0006915|GO:0006916|GO:0006916|GO:0008284|GO:0009636|GO:0010039|GO:0031069|GO:0032848|GO:0035094|GO:0042981|GO:0043066|GO:0043473|GO:0043496|GO:0043497|GO:0043524|GO:0045069|GO:0046902|GO:0051607|GO:0051881|GO:0005737|GO	chr1	108368837	108370629	100046608 /// 12043	ENSMUSG00000057329
1457687_at	B-cell leukemia/lymphoma 2 /// similar to Bcl2-like protein	Bcl2 /// LOC100046608	2.2857	3.01213	2.46301	0.106823	0.101639	0.170704	-0.246995	-0.979658	0.708725	0.668797	-0.369575	0.0475206	-0.497408	0.819464	Mm.257460	GO:0000074|GO:0001836|GO:0006915|GO:0006915|GO:0006916|GO:0006916|GO:0008284|GO:0009636|GO:0010039|GO:0031069|GO:0032848|GO:0035094|GO:0042981|GO:0043066|GO:0043473|GO:0043496|GO:0043497|GO:0043524|GO:0045069|GO:0046902|GO:0051607|GO:0051881|GO:0005737|GO	chr1	108365743	108368911	100046608 /// 12043	ENSMUSG00000057329
1417388_at	brain expressed X-linked 2	Bex2	4.27467	3.50439	3.95637	0.0133448	-0.332499	-0.415413	0.579986	0.189203	-0.312749	-0.121297	-0.298468	-0.258742	0.824532	-0.267321	Mm.94160	GO:0005737	chrX	131412927	131414496	12069	ENSMUSG00000042750
1424278_a_at	baculoviral IAP repeat-containing 5	Birc5	3.294	3.10531	3.00696	0.25306	-1.11905	0.0543256	0.595085	0.195208	-1.19839	-0.826675	-0.0669794	0.234672	0.240548	-0.408238	Mm.8552	GO:0000086|GO:0000226|GO:0000910|GO:0006915|GO:0006916|GO:0006916|GO:0006916|GO:0006916|GO:0007049|GO:0007067|GO:0009790|GO:0031503|GO:0031536|GO:0031577|GO:0043154|GO:0043524|GO:0045931|GO:0051301|GO:0051301|GO:0051303|GO:0000775|GO:0000775|GO:0005622|GO	chr11	117665408	117671833	11799	ENSMUSG00000017716
1450429_at	calpain 6	Capn6	3.25848	2.56966	2.93754	-1.4852	-0.935477	0.381459	-1.46073	-2.06337	-0.835002	-0.0873542	0.120217	0.602596	-1.31208	0.589272	Mm.30290	GO:0006508|GO:0005622|GO:0004197|GO:0004198	chrX	139048603	139073760	12338	ENSMUSG00000067276
1429418_at	CDC14 cell division cycle 14 homolog B (S. cerevisiae)	Cdc14b	2.94214	3.74114	3.64894	-0.818462	-0.0765057	0.387735	-0.797886	-0.987724	0.399626	0.948409	-0.0828795	-0.329264	-0.359956	0.772099	Mm.441091	GO:0006470|GO:0016311|GO:0004721|GO:0004725|GO:0008138|GO:0016787|GO:0016791	chr13	64201766	64204352	218294
1437070_at	CDC14 cell division cycle 14 homolog B (S. cerevisiae)	Cdc14b	2.25909	3.4474	2.75466	-0.0924716	0.499669	0.356	-0.528164	-0.57499	0.595387	0.804523	-0.362764	-0.374695	-0.2207	0.95816	Mm.25335	GO:0006470|GO:0006470|GO:0016311|GO:0004721|GO:0004721|GO:0004725|GO:0004725|GO:0008138|GO:0008138|GO:0016787|GO:0016791	chr13	64204467	64214588	218294	ENSMUSG00000033102
1428069_at	cell division cycle associated 7	Cdca7	1.86492	1.86167	2.53337	-0.439202	-0.668857	0.0991349	-0.145953	-0.879736	1.05861	0.781499	0.013103	-0.736089	0.0107598	0.712227	Mm.270676	GO:0006350|GO:0006355|GO:0042127|GO:0005634	chr2	72277025	72287731	66953	ENSMUSG00000055612
1417649_at	cyclin-dependent kinase inhibitor 1C (P57)	Cdkn1c	4.04381	4.19726	3.97445	0.304852	1.94834	1.93958	0.727539	0.0905666	2.13006	2.07306	-0.321901	0.318649	-0.271412	0.274665	Mm.168789	GO:0000122|GO:0007049|GO:0007050|GO:0042551|GO:0005634|GO:0005634|GO:0004860|GO:0004861|GO:0005515|GO:0016301	chr7	143267726	143270386	12577	ENSMUSG00000037664
1454866_s_at	chloride intracellular channel 6	Clic6	2.13598	3.07053	2.55555	0.0359197	-0.680799	-0.0854583	-0.201787	-0.335096	-0.535272	0.193092	0.405985	-0.0173478	-0.624836	0.236199	Mm.44747	GO:0006810|GO:0006811|GO:0006821|GO:0006821|GO:0005737|GO:0016020|GO:0016020|GO:0005216|GO:0005244|GO:0005247|GO:0005247|GO:0005254|GO:0031404	chr16	92429017	92430103	209195	ENSMUSG00000022949
1451191_at	cellular retinoic acid binding protein II	Crabp2	4.04016	3.91522	3.83691	0.0204959	-0.169369	0.409934	-0.152955	-0.0930295	0.636134	1.01376	0.153356	0.181731	-0.187222	-0.147864	Mm.4757	GO:0006810|GO:0035115|GO:0042573|GO:0005634|GO:0005737|GO:0005737|GO:0001972|GO:0005215|GO:0005488|GO:0008289|GO:0016918|GO:0030332	chr3	88034621	88039299	12904	ENSMUSG00000004885
1418401_a_at	dual specificity phosphatase 16	Dusp16	1.35211	2.43501	2.09463	-0.507746	-0.101002	-0.133276	-0.486152	-0.517435	0.432405	0.0301924	-0.131185	-0.397706	0.318995	0.209894	Mm.3994	GO:0000188|GO:0006470|GO:0016311|GO:0005634|GO:0005737|GO:0005515|GO:0008138|GO:0016301|GO:0016787|GO:0016791|GO:0016791|GO:0017017	chr6	134681134	134758258	70686	ENSMUSG00000030203
1452792_at	DAZ interacting protein 1 /// similar to DAZ interacting protein 1	Dzip1 /// LOC100045776	1.45198	1.00063	1.20715	-1.31143	-1.3573	-0.814634	-0.603478	-0.793115	-0.31817	0.181723	0.154446	0.0118837	-0.847421	0.681092	Mm.87456	GO:0007275|GO:0007283|GO:0030154|GO:0005622|GO:0005634|GO:0005737|GO:0005737|GO:0003676|GO:0005515|GO:0008270|GO:0046872	chr14	117669948	117701385	100045776 /// 66573	ENSMUSG00000042156
1433474_at	EGF-like repeats and discoidin I-like domains 3	Edil3	1.8734	1.45178	1.67106	-0.721916	-0.830365	-0.363362	-0.811817	-1.05009	-1.49456	-0.970164	-0.686998	0.190369	-0.590183	1.08681	Mm.125580	GO:0007155|GO:0007155|GO:0007275|GO:0005615|GO:0005509|GO:0005509|GO:0005515	chr13	89796091	89797068	13612	ENSMUSG00000034488
1437218_at	fibronectin 1	Fn1	2.23719	3.33726	2.94589	0.127553	0.262336	0.304436	-0.172929	-0.228584	0.377252	0.52629	-0.328725	-0.145563	-0.137286	0.611573	Mm.193099	GO:0000902|GO:0006953|GO:0007044|GO:0007155|GO:0007155|GO:0007160|GO:0007169|GO:0008152|GO:0042060|GO:0005576|GO:0005578|GO:0005578|GO:0005578|GO:0016324|GO:0005515|GO:0005515|GO:0008201|GO:0016491|GO:0016504	chr1	71537319	71538263	14268
1437247_at	fos-like antigen 2 /// similar to fos-like antigen 2	Fosl2 /// LOC634417	2.41836	3.17723	3.09419	0.567807	1.40503	1.30234	-0.191093	-0.669101	1.17719	0.977476	-0.012187	-0.60975	-0.420209	1.04214	Mm.24684	GO:0006355|GO:0005634|GO:0003677|GO:0003700|GO:0043565|GO:0046983	chr5	32430875	32434422	14284 /// 634417	ENSMUSG00000029135
1439019_at	Fraser syndrome 1 homolog (human)	Fras1	5.13452	5.80776	5.45283	0.456476	-0.175579	0.790129	0.86788	0.387614	1.54438	1.89831	-0.251692	-0.164237	-0.348165	0.764093	Mm.291120	GO:0002009|GO:0007154|GO:0005578|GO:0005604|GO:0016020|GO:0016021|GO:0005509|GO:0005515|GO:0046872	chr5	97023540	97025034	231470	ENSMUSG00000034687
1440765_at	Fraser syndrome 1 homolog (human)	Fras1	2.67532	4.80559	4.21272	0.452127	0.689381	0.608403	0.456429	-0.504742	1.07903	0.398962	-0.221756	-0.208557	-0.242634	0.672947	Mm.291120	GO:0002009|GO:0007154|GO:0005578|GO:0005604|GO:0016020|GO:0016021|GO:0005509|GO:0005515|GO:0046872	chr5	96627566	96627938	231470
1415800_at	gap junction membrane channel protein alpha 1	Gja1	3.63935	3.92536	3.95234	1.1165	1.1552	1.47301	1.60846	1.00162	2.6095	2.87198	-1.14046	-0.939317	0.724382	1.35539	Mm.378921	GO:0001701|GO:0001764|GO:0001947|GO:0002070|GO:0007154|GO:0007267|GO:0007507|GO:0007512|GO:0008016|GO:0035050|GO:0043403|GO:0045844|GO:0048514|GO:0005921|GO:0005921|GO:0005922|GO:0016020|GO:0016021|GO:0016021|GO:0030054|GO:0030054|GO:0005243|GO:0005515	chr10	56065687	56078838	14609	ENSMUSG00000050953
1437992_x_at	gap junction membrane channel protein alpha 1	Gja1	3.40319	3.87411	3.87504	1.56502	1.39411	1.5576	1.71124	0.85795	2.57879	2.87401	-1.41717	-0.714274	0.673735	1.45771	Mm.378921	GO:0001701|GO:0001764|GO:0001947|GO:0002070|GO:0007154|GO:0007267|GO:0007507|GO:0007512|GO:0008016|GO:0035050|GO:0043403|GO:0045844|GO:0048514|GO:0005921|GO:0005921|GO:0005922|GO:0016020|GO:0016021|GO:0016021|GO:0030054|GO:0030054|GO:0005243|GO:0005515	chr10	56078614	56078830	14609	ENSMUSG00000050953
1438650_x_at	gap junction membrane channel protein alpha 1	Gja1	3.40483	3.70336	3.8518	1.53086	1.23744	1.49872	1.64458	0.8532	2.50632	2.88901	-1.32205	-0.650385	0.596461	1.37597	Mm.378921	GO:0001701|GO:0001764|GO:0001947|GO:0002070|GO:0007154|GO:0007267|GO:0007507|GO:0007512|GO:0008016|GO:0035050|GO:0043403|GO:0045844|GO:0048514|GO:0005921|GO:0005921|GO:0005922|GO:0016020|GO:0016021|GO:0016021|GO:0030054|GO:0030054|GO:0005243|GO:0005515	chr10	56078669	56078830	14609	ENSMUSG00000050953
1438945_x_at	gap junction membrane channel protein alpha 1	Gja1	3.55264	3.75783	3.90275	1.59046	1.11537	1.43291	1.9505	0.986425	2.57128	2.84543	-1.22556	-0.659138	0.509747	1.37495	Mm.378921	GO:0001701|GO:0001764|GO:0001947|GO:0002070|GO:0007154|GO:0007267|GO:0007507|GO:0007512|GO:0008016|GO:0035050|GO:0043403|GO:0045844|GO:0048514|GO:0005921|GO:0005921|GO:0005922|GO:0016020|GO:0016021|GO:0016021|GO:0030054|GO:0030054|GO:0005243|GO:0005515	chr10	56078554	56078830	14609	ENSMUSG00000050953
1438973_x_at	gap junction membrane channel protein alpha 1	Gja1	3.33785	3.73683	3.79613	1.5133	1.18836	1.41737	1.68764	0.94741	2.48055	2.81496	-1.2335	-0.678992	0.536366	1.37613	Mm.378921	GO:0001701|GO:0001764|GO:0001947|GO:0002070|GO:0007154|GO:0007267|GO:0007507|GO:0007512|GO:0008016|GO:0035050|GO:0043403|GO:0045844|GO:0048514|GO:0005921|GO:0005921|GO:0005922|GO:0016020|GO:0016021|GO:0016021|GO:0030054|GO:0030054|GO:0005243|GO:0005515	chr10	56078613	56078830	14609	ENSMUSG00000050953
1448194_a_at	H19 fetal liver mRNA	H19	5.16471	5.15762	5.20189	-2.26499	-0.414056	-2.05964	-1.93542	-2.46829	-2.20334	-2.46339	-0.174222	0.570086	-0.78843	0.392567		GO:0005737|GO:0005844	chr7	142384920	142387499	14955	ENSMUSG00000000031
1427229_at	3-hydroxy-3-methylglutaryl-Coenzyme A reductase	Hmgcr	2.10083	1.83318	2.11717	-0.542632	-0.8367	-0.513175	-0.255771	-0.0774178	-0.173704	-0.13614	0.128481	-0.408949	0.0465102	0.233958	Mm.316652	GO:0006629|GO:0006694|GO:0006695|GO:0006695|GO:0008542|GO:0008610|GO:0009058|GO:0009790|GO:0016126|GO:0043407|GO:0005777|GO:0005783|GO:0005789|GO:0005792|GO:0016020|GO:0016021|GO:0004420|GO:0004420|GO:0016491	chr13	97749515	97755623	15357	ENSMUSG00000021670
1451122_at	isopentenyl-diphosphate delta isomerase	Idi1	1.37108	1.63795	1.70648	-1.14466	-1.9311	-1.38049	-0.294604	-0.683355	-0.526073	-0.980865	0.0128021	-0.236024	-0.270611	0.493832	Mm.29847	GO:0006694|GO:0006694|GO:0006695|GO:0006695|GO:0008299|GO:0008299|GO:0008610|GO:0016117|GO:0016126|GO:0016126|GO:0005777|GO:0005777|GO:0000287|GO:0000287|GO:0004452|GO:0004452|GO:0016787|GO:0016853|GO:0016853|GO:0046872	chr13	8884922	8891697	319554
1448152_at	insulin-like growth factor 2	Igf2	4.61185	5.07407	4.69719	1.24435	0.659685	0.658396	-0.676463	-0.595968	-0.284454	-0.331049	-0.0815077	-0.345077	-0.638067	1.06465	Mm.3862	GO:0000074|GO:0008283|GO:0009887|GO:0005576|GO:0005615|GO:0005159|GO:0005179|GO:0005515|GO:0008083|GO:0018445	chr7	142460158	142471250	16002	ENSMUSG00000048583
1450723_at	ISL1 transcription factor, LIM/homeodomain	Isl1	2.39779	2.57068	2.35487	-0.0928822	0.506037	1.0052	-0.746012	-1.74537	0.537975	1.05318	0.46133	0.0707016	-1.32902	0.796991	Mm.42242	GO:0001755|GO:0003007|GO:0006091|GO:0006355|GO:0006355|GO:0007275|GO:0007275|GO:0007507|GO:0045449|GO:0005634|GO:0005634|GO:0005634|GO:0003677|GO:0003677|GO:0003700|GO:0003700|GO:0003702|GO:0005515|GO:0005515|GO:0008270|GO:0043565|GO:0046872	chr13	117418950	117430345	16392	ENSMUSG00000042258
1455182_at	kinesin family member 1B	Kif1b	1.39027	1.91392	1.75203	-0.974487	-0.96157	-0.425556	-0.633255	-0.65216	-0.43574	-0.175683	0.00290775	-0.181588	-0.66909	0.84777	Mm.402393	GO:0007017|GO:0007018|GO:0007018|GO:0007270|GO:0007274|GO:0008089|GO:0009790|GO:0030705|GO:0047497|GO:0005739|GO:0005739|GO:0005871|GO:0005874|GO:0005875|GO:0005875|GO:0030659|GO:0031410|GO:0000166|GO:0003774|GO:0003777|GO:0003777|GO:0005515|GO:0005524|GO	chr4	148077527	148079792	16561	ENSMUSG00000063077
1452514_a_at	kit oncogene	Kit	2.15229	2.35378	2.58209	-0.780756	-1.12108	-0.998978	-0.852462	-0.874235	-0.550403	-0.347753	0.109874	0.129544	-0.940589	0.701172	Mm.247073	GO:0006468|GO:0006468|GO:0006935|GO:0007169|GO:0007243|GO:0007281|GO:0008284|GO:0009314|GO:0009987|GO:0016310|GO:0018108|GO:0019221|GO:0030097|GO:0030154|GO:0043406|GO:0043473|GO:0046777|GO:0048066|GO:0009897|GO:0016020|GO:0016021|GO:0016021|GO:0000166|GO	chr5	75930790	75938391	16590	ENSMUSG00000005672
1423227_at	keratin 17	Krt17	3.42449	3.87446	3.1007	1.26366	2.90822	1.96658	1.777	1.05097	3.8335	3.18003	-0.881389	-1.22054	1.71787	0.38406	Mm.14046	GO:0000902|GO:0002009|GO:0008544|GO:0031424|GO:0045109|GO:0005882|GO:0005198|GO:0005200	chr11	100072285	100077108	16667	ENSMUSG00000035557
1453148_at	sema domain, immunoglobulin domain (Ig), short basic domain, secreted, (semaphorin) 3D /// hypothetical protein LOC100044160	LOC100044160 /// Sema3d	1.5805	1.46572	1.29592	-0.114456	0.231619	0.326932	0.173489	-0.0948477	0.081068	0.181919	0.0262847	-0.134787	0.0197668	0.0887356	Mm.89313	GO:0007275|GO:0007275|GO:0007399|GO:0007399|GO:0030154|GO:0016020|GO:0004872	chr5	12582176	12594945	100044160 /// 108151	ENSMUSG00000040254
1416988_at	mutS homolog 2 (E. coli)	Msh2	1.63356	2.37998	2.12846	-0.0606766	-0.608613	-0.24958	-0.132095	-0.0738859	-0.0813274	-0.121351	-0.0968189	-0.316984	0.0962067	0.317597	Mm.4619	GO:0001701|GO:0002204|GO:0006119|GO:0006164|GO:0006281|GO:0006281|GO:0006284|GO:0006298|GO:0006298|GO:0006298|GO:0006298|GO:0006298|GO:0006301|GO:0006301|GO:0006301|GO:0006915|GO:0006915|GO:0006928|GO:0006974|GO:0006974|GO:0007049|GO:0007050|GO:0008340|GO	chr17	87580833	87632039	17685	ENSMUSG00000024151
1421317_x_at	myeloblastosis oncogene	Myb	1.93915	1.88217	2.06052	0.668202	-0.185742	-0.197679	0.165181	-0.249136	-0.359279	-0.448473	-0.207387	0.261079	0.127718	-0.181411	Mm.52109	GO:0000074|GO:0000082|GO:0006350|GO:0006355|GO:0006355|GO:0006355|GO:0006816|GO:0009987|GO:0019068|GO:0045449|GO:0005634|GO:0005634|GO:0003677|GO:0003677|GO:0003700|GO:0003700|GO:0005515|GO:0030528	chr10	20814410	20842402	17863
1450194_a_at	myeloblastosis oncogene	Myb	1.89585	1.19602	1.83062	0.591815	-0.188569	0.00905704	0.297202	0.319975	-0.0806498	-0.189023	-0.232474	0.47719	0.0718131	-0.316529	Mm.52109	GO:0000074|GO:0000082|GO:0006350|GO:0006355|GO:0006355|GO:0006355|GO:0006816|GO:0009987|GO:0019068|GO:0045449|GO:0005634|GO:0005634|GO:0003677|GO:0003677|GO:0003700|GO:0003700|GO:0005515|GO:0030528	chr10	20814410	20842402	17863
1451109_a_at	neural precursor cell expressed, developmentally down-regulted gene 4	Nedd4	2.02271	2.61095	2.45213	-0.618587	-0.509765	0.11432	-0.49436	-0.871892	0.506579	0.522599	-0.281204	-0.635677	-0.20827	1.12515	Mm.279923	GO:0006464|GO:0006512|GO:0000151|GO:0005622|GO:0005737|GO:0005829|GO:0004842|GO:0004842|GO:0004842|GO:0005515|GO:0005515|GO:0016874	chr9	72461093	72548417	17999	ENSMUSG00000032216
1454691_at	neurexin I	Nrxn1	1.96232	2.35669	1.60926	-1.33635	-1.43564	-1.59353	-1.32267	-1.13317	-1.23952	-1.10109	0.18905	0.0785947	-1.16105	0.893408	Mm.312068	GO:0007155|GO:0007268|GO:0007269|GO:0007269|GO:0007416|GO:0005624|GO:0016020|GO:0016021|GO:0042734|GO:0005246|GO:0005509|GO:0005515|GO:0005515|GO:0046872	chr17	89941968	89942964	18189
1433788_at	neurexin III	Nrxn3	2.17466	0.899466	1.28591	0.0390344	0.239538	-0.172784	0.333345	0.0153346	0.212139	-0.118178	-0.0750174	0.144807	0.0244937	-0.0942831	Mm.439838	GO:0007268|GO:0007269|GO:0007416|GO:0016020|GO:0016021|GO:0042734|GO:0005246	chr12	90739225	90739962	18191
1454424_at	odd Oz/ten-m homolog 2 (Drosophila)	Odz2	1.2964	2.31463	2.19602	-0.430502	-0.779706	-1.07521	-0.901239	-0.371937	-1.29932	-1.05917	-0.0438795	0.370954	-1.15823	0.831153	Mm.439889	GO:0005887|GO:0016020|GO:0016021|GO:0016021	chr11	36519805	36521404	23964
1422889_at	protocadherin 18	Pcdh18	2.29004	2.22477	2.40368	-0.326979	-0.736754	-0.0579815	-0.486488	-1.15044	0.247018	0.59248	0.0670099	0.021575	-1.24916	1.16058	Mm.87246	GO:0007155|GO:0007156|GO:0007156|GO:0007156|GO:0007420|GO:0007420|GO:0016339|GO:0005615|GO:0005887|GO:0005887|GO:0016020|GO:0016020|GO:0016021|GO:0016021|GO:0005509|GO:0005509|GO:0005509|GO:0005515|GO:0005515|GO:0005515	chr3	49839490	49853506	73173	ENSMUSG00000037892
1417355_at	paternally expressed 3	Peg3	4.75179	5.11994	5.2035	-1.13851	-1.24078	-0.622764	-1.49086	-1.92636	-1.42922	-1.40113	-1.31156	1.36706	-1.36283	1.30733	Mm.389800	GO:0006915|GO:0005622|GO:0005737|GO:0003676|GO:0008270|GO:0046872	chr7	6308973	6334507	18616	ENSMUSG00000002265
1417356_at	paternally expressed 3	Peg3	2.13814	1.67691	2.42547	0.00146055	-0.183875	-0.119325	-0.186965	-0.172818	-0.179607	-0.163042	0.246402	0.128455	-0.2045	-0.170358	Mm.389800	GO:0006915|GO:0005622|GO:0005737|GO:0003676|GO:0008270|GO:0046872	chr7	6308973	6334507	18616	ENSMUSG00000002265
1433924_at	paternally expressed 3	Peg3	3.90988	4.12282	4.32504	-2.69212	-2.09092	-1.62512	-2.3683	-2.25211	-1.10393	-0.86899	0.531516	0.942636	-1.69328	0.219127		GO:0006915|GO:0005622|GO:0003676|GO:0008270|GO:0046872	chr7	6307977	6309019	18616
1426208_x_at	pleiomorphic adenoma gene-like 1	Plagl1	3.48227	2.50026	3.63225	1.55747	0.799333	1.65125	0.299829	0.00424004	0.711397	0.707616	0.250951	0.762758	-1.03308	0.0193739	Mm.287857	GO:0045944|GO:0005622|GO:0003676|GO:0003677|GO:0008270	chr10	12781032	12821892	22634
1445767_at	protein tyrosine phosphatase, receptor type, D	Ptprd	1.80454	2.5618	1.92605	0.241493	0.117816	0.299692	0.312877	-0.0322781	0.258128	0.0322804	0.0282822	0.0553389	0.0738959	-0.157516	Mm.462191	GO:0006470|GO:0007185|GO:0016311|GO:0005886|GO:0016020|GO:0016021|GO:0004721|GO:0004725|GO:0004872|GO:0016787|GO:0016791				19266
1454906_at	retinoic acid receptor, beta	Rarb	2.23009	3.31222	2.43526	-0.194451	0.942438	1.36765	-0.771774	-0.38319	1.59853	1.68285	-0.486388	-0.414324	0.0823374	0.818375	Mm.259318	GO:0001657|GO:0006350|GO:0006355|GO:0043065|GO:0045944|GO:0048048|GO:0055012|GO:0005634|GO:0003677|GO:0003700|GO:0003707|GO:0003708|GO:0003708|GO:0004872|GO:0004879|GO:0008270|GO:0043565|GO:0046872	chr14	15224126	15225445	218772	ENSMUSG00000017491
1429348_at	sema domain, immunoglobulin domain (Ig), short basic domain, secreted, (semaphorin) 3C	Sema3c	2.30829	2.79266	2.67926	0.186513	0.0716457	1.14784	0.176056	-0.329301	1.52801	2.15378	-0.0801334	-0.336251	-0.198606	0.61499	Mm.5071	GO:0001755|GO:0001974|GO:0007169|GO:0007275|GO:0007399|GO:0007507|GO:0009791|GO:0030154|GO:0005615|GO:0030215	chr5	17239530	17242091	20348	ENSMUSG00000028780
1429459_at	sema domain, immunoglobulin domain (Ig), short basic domain, secreted, (semaphorin) 3D	Sema3d	3.78853	3.99316	3.87007	-0.0692163	-0.530313	0.407045	-1.65404	-1.53943	0.455671	0.665684	-0.476084	0.102437	-0.519982	0.89363	Mm.89313	GO:0007275|GO:0007275|GO:0007399|GO:0007399|GO:0030154|GO:0016020|GO:0004872	chr5	12582176	12594945	108151
1449202_at	sema domain, immunoglobulin domain (Ig), transmembrane domain (TM) and short cytoplasmic domain, (semaphorin) 4G	Sema4g	1.46739	3.02498	2.34075	0.398366	1.25807	0.891187	-0.127926	-0.389723	0.450558	-0.151112	-0.263307	-0.725764	0.860586	0.128485	Mm.34404	GO:0007275|GO:0007399|GO:0030154|GO:0005615|GO:0016020|GO:0016021|GO:0016021|GO:0004872	chr19	45042574	45056708	26456	ENSMUSG00000025207
1428136_at	secreted frizzled-related protein 1	Sfrp1	3.42498	2.51549	2.88923	0.463729	0.0928659	1.77476	-0.498489	-0.657648	-0.126661	1.57462	-0.934436	0.154356	-0.839689	1.61977	Mm.281691	GO:0001756|GO:0007275|GO:0007275|GO:0009952|GO:0016055|GO:0030154|GO:0005615|GO:0016020|GO:0004888	chr8	24913921	24915179	20377	ENSMUSG00000031548
1433751_at	solute carrier family 39 (zinc transporter), member 10	Slc39a10	2.31462	3.00472	2.79716	0.165033	-0.000195503	0.797009	0.311197	0.136079	0.707241	1.06779	-0.451776	-0.493625	0.706262	0.23914	Mm.233889	GO:0030001|GO:0030001|GO:0016020|GO:0016020|GO:0016021|GO:0046873|GO:0046873	chr1	53340570	53341590	227059	ENSMUSG00000025986
1439041_at	solute carrier family 39 (zinc transporter), member 10	Slc39a10	1.80536	2.5588	2.61835	-0.722038	-0.358776	0.286538	-0.438526	0.215121	0.22771	0.26754	-0.114825	-0.631069	0.364199	0.381696	Mm.233889	GO:0030001|GO:0030001|GO:0016020|GO:0016020|GO:0016021|GO:0046873|GO:0046873	chr1	46752919	46765202	227059	ENSMUSG00000025986
1417061_at	solute carrier family 40 (iron-regulated transporter), member 1	Slc40a1	3.2524	4.29438	3.72631	1.16106	0.379344	0.269101	0.658951	0.615874	0.757337	-0.0462508	-0.305975	0.00107622	0.80387	-0.498972	Mm.28756	GO:0006810|GO:0006810|GO:0006811|GO:0006826|GO:0006826|GO:0005743|GO:0005886|GO:0008021|GO:0016020|GO:0016021|GO:0016021|GO:0005381|GO:0005381|GO:0005488|GO:0005506	chr1	45852608	45870437	53945	ENSMUSG00000025993
1448566_at	solute carrier family 40 (iron-regulated transporter), member 1	Slc40a1	2.09817	2.83653	2.40636	0.614645	0.146293	0.000309944	0.332393	0.526174	0.382652	-0.148957	-0.184174	0.00205374	0.702822	-0.520702	Mm.28756	GO:0006810|GO:0006810|GO:0006811|GO:0006826|GO:0006826|GO:0005743|GO:0005886|GO:0008021|GO:0016020|GO:0016021|GO:0016021|GO:0005381|GO:0005381|GO:0005488|GO:0005506	chr1	45852608	45870437	53945	ENSMUSG00000025993
1454960_at	MAD homolog 3 (Drosophila)	Smad3	1.92078	2.54153	2.22755	0.27301	0.540386	0.92734	-0.20112	-0.302869	0.473523	0.729781	-0.318129	-0.0924864	0.02318	0.387434	Mm.7320	GO:0000122|GO:0001707|GO:0006350|GO:0006355|GO:0006355|GO:0006366|GO:0006366|GO:0007179|GO:0007179|GO:0007182|GO:0007183|GO:0009887|GO:0016202|GO:0017015|GO:0042110|GO:0045893|GO:0045941|GO:0045944|GO:0048340|GO:0050678|GO:0050776|GO:0051098|GO:0005622|GO	chr9	63444772	63447704	17127	ENSMUSG00000032402
1449979_a_at	sparc/osteonectin, cwcv and kazal-like domains proteoglycan 3	Spock3	2.63413	0.909411	1.21664	-0.697465	-0.748145	-0.743885	-0.595048	-0.705288	-0.748848	-0.493486	0.257419	0.30779	-0.527476	-0.0377336	Mm.334552	GO:0005578|GO:0005615|GO:0004857|GO:0005509|GO:0008191	chr8	65843423	66249040	72902	ENSMUSG00000054162
1436319_at	sulfatase 1	Sulf1	2.89671	3.28095	2.77439	-0.236391	0.0817141	1.28201	-0.79351	-0.744483	0.30884	1.32093	0.4497	0.150589	-1.53125	0.930957	Mm.45563	GO:0006790|GO:0006915|GO:0008152|GO:0005615|GO:0005783|GO:0009986|GO:0009986|GO:0004065|GO:0004065|GO:0005509|GO:0008449|GO:0008484|GO:0016787|GO:0046872	chr1	12845608	12846405	240725
1417336_a_at	synaptotagmin-like 4	Sytl4	1.93854	1.47934	1.11625	-0.588854	-0.926802	-0.714278	-0.0972977	0.25877	-0.740527	-0.0939956	-0.586956	-0.715642	0.914771	0.387826	Mm.38674	GO:0006886|GO:0006886|GO:0006887|GO:0016020|GO:0019897|GO:0030141|GO:0005515|GO:0005515|GO:0005543|GO:0008270|GO:0008270|GO:0017137|GO:0042043|GO:0046872	chrX	129282735	129328133	27359	ENSMUSG00000031255
1448519_at	TEA domain family member 2	Tead2	1.74468	1.92282	1.89771	-1.59126	-2.14168	-1.22856	-0.616079	-0.708704	-1.46042	-1.27353	0.249959	-0.676365	-0.0621004	0.488506	Mm.3019	GO:0006350|GO:0006355|GO:0045944|GO:0005634|GO:0005667|GO:0003677|GO:0003677|GO:0003700|GO:0016563	chr7	45083794	45101678	21677	ENSMUSG00000030796
1456344_at	Tenascin C	Tnc	1.30809	1.95563	1.40751	0.22582	-0.0385885	-0.0195465	0.156139	0.177988	0.171512	0.300729	-0.0174775	-0.0299273	-0.0432029	0.0906067	Mm.454219	GO:0007155|GO:0007165|GO:0007528|GO:0005576|GO:0005578|GO:0005604|GO:0005615|GO:0001968|GO:0005102|GO:0005515				21923
1438855_x_at	tumor necrosis factor, alpha-induced protein 2	Tnfaip2	2.72162	3.6552	3.13191	2.32302	1.56447	1.98437	1.19634	0.744441	1.71948	1.39244	0.7515	0.663504	-1.19533	-0.219674	Mm.255332	GO:0001525|GO:0007275|GO:0030154	chr12	111902558	111902825	21928	ENSMUSG00000021281
1424162_at	tripartite motif protein 29	Trim29	3.89869	5.01555	4.20657	1.75006	2.62516	2.53262	1.49944	1.24446	3.19434	3.17286	-1.055	-1.04037	1.41675	0.678629	Mm.273277	GO:0005622|GO:0005622|GO:0005737|GO:0005737|GO:0005515|GO:0008270|GO:0008270|GO:0046872	chr9	43061757	43087113	72169	ENSMUSG00000032013
1417122_at	vav 3 oncogene	Vav3	2.29464	2.95176	2.9062	0.41354	1.2268	1.56005	0.579509	0.251291	2.34231	2.41876	-0.377394	-0.270941	0.516751	0.131584	Mm.282257	GO:0006906|GO:0007229|GO:0007242|GO:0007264|GO:0016477|GO:0030031|GO:0030032|GO:0035023|GO:0043087|GO:0043552|GO:0045785|GO:0005622|GO:0005737|GO:0005886|GO:0005085|GO:0005085|GO:0005089|GO:0005089|GO:0005154|GO:0008270|GO:0019992|GO:0030676|GO:0046872	chr3	109468708	109813749	57257	ENSMUSG00000033721
List of genes that have decreased expression in human prostate tumors and in the UGE-only cluster

## Sheet: TumorsDwnRgGenes in UGE+Sca-1Hi
Probe Set ID	Gene Title	Gene Symbol	UGE1	UGE2	UGE3	SChi1	SChi3	SChi4	SClo1	SClo2	SClo4	SClo5	SCng1	SCng2	SCng4	SCng5	Unigene(Avadis)	GO(Avadis)	Chromosome Number(Avadis)	Chromosome Start Index(Avadis)	Chromosome End Index(Avadis)	Entrez Gene	Ensembl
1450460_at	aquaporin 3	Aqp3	3.37037	4.0545	3.32334	3.09604	2.60807	2.98371	0.709375	0.834823	-0.0921307	0.0796394	0.0239072	0.23896	-0.0817299	-0.181138	Mm.34043	GO:0006810|GO:0006833|GO:0005887|GO:0016020|GO:0016020|GO:0016021|GO:0016021|GO:0016323|GO:0019867|GO:0005215|GO:0005215|GO:0015250|GO:0015288	chr4	41281367	41286853	11828	ENSMUSG00000028435
1457139_at	Autism susceptibility candidate 2	Auts2	2.41336	3.24305	2.87858	1.1055	1.24725	1.50277	0.0284104	-0.451627	1.64517	1.36161	-0.479691	-0.0740528	-0.144375	0.698119	Mm.409595		chr5	131722035	131722313	319974
1440770_at	B-cell leukemia/lymphoma 2	Bcl2	0.687909	3.15847	2.43258	1.20238	2.819	1.96206	0.380468	-0.506979	1.88758	0.872999	-0.328829	-0.181571	-0.0262823	0.536683	Mm.257460	GO:0001836|GO:0006915|GO:0006915|GO:0006916|GO:0006916|GO:0008284|GO:0031069|GO:0042981|GO:0043066|GO:0043473|GO:0043524|GO:0045069|GO:0046902|GO:0051881|GO:0005739|GO:0005783|GO:0005829|GO:0016020|GO:0016021|GO:0005515|GO:0046982	chr1	108537877	108538201	12043
1443837_x_at	B-cell leukemia/lymphoma 2	Bcl2	1.38066	4.00442	3.08257	2.22378	3.94493	3.20209	1.6598	0.486357	2.61986	2.00235	-0.955588	-0.71579	0.921478	0.749899	Mm.257460	GO:0001836|GO:0006915|GO:0006915|GO:0006916|GO:0006916|GO:0008284|GO:0031069|GO:0042981|GO:0043066|GO:0043473|GO:0043524|GO:0045069|GO:0046902|GO:0051881|GO:0005739|GO:0005783|GO:0005829|GO:0016020|GO:0016021|GO:0005515|GO:0046982	chr1	108539326	108539564	12043
1436866_at	ephrin A5	Efna5	3.07255	3.29065	3.21277	1.00196	1.34554	1.3407	0.0727506	-0.154429	1.37333	1.67073	-0.407751	-0.290292	-0.0739722	0.772015	Mm.7978	GO:0007275|GO:0007399|GO:0007411|GO:0030154|GO:0031290|GO:0005615|GO:0016020|GO:0005515|GO:0045499|GO:0048503	chr17	62289638	62292314	13640
1421882_a_at	ELAV (embryonic lethal, abnormal vision, Drosophila)-like 2 (Hu antigen B)	Elavl2	5.25421	4.03823	3.91971	1.777	1.62056	1.78292	0.344107	0.277725	0.217054	0.0855789	0.222916	0.108695	-0.187946	-0.143664	Mm.318042	GO:0000166|GO:0003676|GO:0003723	chr4	90742733	90864072	15569	ENSMUSG00000008489
1421883_at	ELAV (embryonic lethal, abnormal vision, Drosophila)-like 2 (Hu antigen B)	Elavl2	4.98294	3.77815	3.20294	1.40229	0.460582	1.12564	0.167198	0.247636	-0.0306725	0.499314	0.0787826	0.0320473	-0.123319	0.0124898	Mm.318042	GO:0000166|GO:0003676|GO:0003723	chr4	90742733	90864072	15569	ENSMUSG00000008489
1426808_at	lectin, galactose binding, soluble 3	Lgals3	0.864226	2.19191	1.29564	2.98977	3.30806	3.15852	1.33072	0.476301	2.08058	1.29507	0.2545	0.252627	-0.674371	0.167243	Mm.248615	GO:0001501|GO:0030198|GO:0005578|GO:0005634|GO:0005634|GO:0005737|GO:0005737|GO:0005515|GO:0005529|GO:0019863	chr14	46301510	46308044	16854	ENSMUSG00000050335
1443260_at	myeloid ecotropic viral integration site 1	Meis1	0.965138	2.3365	2.12238	2.23695	3.69339	2.98169	1.05193	-0.00470114	2.06639	1.28726	-0.443634	-0.719776	1.10509	0.0583153	Mm.445192	GO:0006350|GO:0006355|GO:0006357|GO:0007275|GO:0045449|GO:0005634|GO:0005667|GO:0003677|GO:0003700|GO:0003705|GO:0005515|GO:0043565	chr11	18909786	18910414	17268
1420715_a_at	peroxisome proliferator activated receptor gamma	Pparg	2.07274	3.36101	2.19784	2.06742	1.57313	1.40826	0.755639	0.758797	0.89249	0.818052	0.420159	0.285244	-0.556406	-0.148999	Mm.3020	GO:0000122|GO:0006350|GO:0006355|GO:0006954|GO:0030855|GO:0045165|GO:0045444|GO:0045444|GO:0045449|GO:0045598|GO:0045600|GO:0045892|GO:0045941|GO:0045944|GO:0050872|GO:0005634|GO:0005634|GO:0005829|GO:0017053|GO:0003677|GO:0003677|GO:0003677|GO:0003700|GO	chr6	115387684	115456018	19016	ENSMUSG00000000440
1460732_a_at	periplakin	Ppl	2.69894	4.1295	3.5088	1.64372	3.23748	3.02774	0.707989	0.318087	2.69856	2.4363	-0.498321	-1.04039	1.1056	0.433119	Mm.266875	GO:0031424|GO:0005737|GO:0005739|GO:0005856|GO:0016020|GO:0019897|GO:0030054|GO:0005198|GO:0005515	chr16	5002045	5047742	19041	ENSMUSG00000039457
1448600_s_at	vav 3 oncogene	Vav3	2.71982	2.96927	3.00536	0.830516	1.20324	1.66166	0.788982	0.543055	2.53055	2.50269	-0.296822	-0.00295591	0.321886	-0.02211	Mm.282257	GO:0006906|GO:0007229|GO:0007242|GO:0007264|GO:0016477|GO:0030031|GO:0030032|GO:0035023|GO:0043087|GO:0043552|GO:0045785|GO:0005622|GO:0005737|GO:0005886|GO:0005085|GO:0005085|GO:0005089|GO:0005089|GO:0005154|GO:0008270|GO:0019992|GO:0030676|GO:0046872	chr3	109468708	109813749	57257	ENSMUSG00000033721
List of genes that have decreased expression in human prostate tumors and in the UGE+Sca-1Hi cluster

## Sheet: TumorsDwnRegGenes in ScaHi-only
Probe Set ID	Gene Title	Gene Symbol	UGE1	UGE2	UGE3	SChi1	SChi3	SChi4	SClo1	SClo2	SClo4	SClo5	SCng1	SCng2	SCng4	SCng5	Unigene(Avadis)	GO(Avadis)	Chromosome Number(Avadis)	Chromosome Start Index(Avadis)	Chromosome End Index(Avadis)	Entrez Gene	Ensembl
1444016_at	annexin A1	Anxa1	0.0217466	0.304443	-0.0785885	4.39138	4.43641	2.31674	2.44853	1.84795	2.21057	0.0797529	0.995497	0.400795	-0.785104	-0.611186	Mm.248360	GO:0007049|GO:0007165|GO:0018149|GO:0030216|GO:0042127|GO:0050482|GO:0001533|GO:0042383|GO:0004859|GO:0005198|GO:0005509|GO:0005515|GO:0005544|GO:0019834|GO:0030674	chr19	20456806	20457695	16952
1416250_at	B-cell translocation gene 2, anti-proliferative	Btg2	-2.37113	-2.4139	-2.26812	0.600467	2.00202	1.71057	0.51744	-0.158678	1.93451	1.82136	0.141631	-0.0934706	0.192326	-0.240487	Mm.392646	GO:0006350|GO:0006355|GO:0006479|GO:0006974|GO:0009952|GO:0030182|GO:0043066|GO:0005515	chr1	135891702	135895528	12227	ENSMUSG00000020423
1431432_at	cofilin 2, muscle	Cfl2	-0.592393	-0.0372486	-0.232083	1.12927	3.08295	1.784	0.243586	0.0955896	1.31264	0.482102	0.145923	-0.0266056	-0.224428	0.105108	Mm.276826	GO:0005622|GO:0005737|GO:0005856|GO:0003779|GO:0005515	chr12	55780366	55781006	12632
1418626_a_at	clusterin /// similar to clusterin	Clu /// LOC100046120	-2.46843	-2.51009	-1.62485	2.03777	2.3306	1.65259	1.37303	0.659024	2.16431	1.14504	-0.0997953	-0.935254	0.860596	0.174456	Mm.200608	GO:0008219|GO:0005615	chr14	64922764	64935653	100046120 /// 12759	ENSMUSG00000022037
1417574_at	chemokine (C-X-C motif) ligand 12	Cxcl12	0.719009	-0.491215	-1.03481	2.86454	3.14974	3.56727	1.78451	1.59588	3.35073	3.3969	-0.30323	-0.792832	-0.294168	1.39023	Mm.303231	GO:0001569|GO:0001667|GO:0006935|GO:0006955|GO:0007281|GO:0007420|GO:0008045|GO:0008354|GO:0030334|GO:0030335|GO:0042098|GO:0050930|GO:0005576|GO:0005615|GO:0005615|GO:0005125|GO:0008009|GO:0008009|GO:0008083	chr6	117134196	117146986	20315	ENSMUSG00000061353
1444320_at	DDHD domain containing 2	Ddhd2	-0.539983	-0.26856	-0.658543	1.10726	2.3241	1.62998	0.387026	-0.0980258	1.35521	0.784392	-0.29852	-0.128152	0.431142	-0.0044713	Mm.246875	GO:0046872	chr8	27218031	27218669	72108
1450119_at	dystonin	Dst	1.63522	2.97569	1.99217	2.11243	4.25231	3.90187	1.68811	0.693196	3.77473	3.55845	-0.870679	-1.19472	1.15259	0.912802	Mm.336625	GO:0007050|GO:0007050|GO:0007155|GO:0008090|GO:0031110|GO:0031122|GO:0045104|GO:0005737|GO:0005737|GO:0005856|GO:0015629|GO:0015630|GO:0016023|GO:0030056|GO:0060053|GO:0003779|GO:0005198|GO:0005200|GO:0005509|GO:0005509|GO:0005515|GO:0005515|GO:0008017	chr1	34104877	34128450	13518	ENSMUSG00000026131
1427183_at	epidermal growth factor-containing fibulin-like extracellular matrix protein 1	Efemp1	0.0904531	0.0154762	-0.405225	1.16657	1.87614	2.58805	1.29749	0.0655661	2.86497	3.23355	0.0412626	-0.323775	-0.248634	0.531145	Mm.44176	GO:0005615|GO:0005509|GO:0005509	chr11	28753243	28826741	216616	ENSMUSG00000020467
1438660_at	glucosaminyl (N-acetyl) transferase 2, I-branching enzyme	Gcnt2	-1.45858	-1.01089	-1.06048	1.20572	3.11329	2.34821	-0.015666	-0.354927	1.00492	0.190014	-0.291495	-0.640758	0.35351	0.578743	Mm.314757	GO:0016020|GO:0016021|GO:0008109|GO:0008375|GO:0008375|GO:0016740|GO:0016757	chr13	40929576	40930254	14538	ENSMUSG00000021360
1453596_at	inhibitor of DNA binding 2	Id2	-3.93738	-3.19026	-3.12241	0.944647	2.15196	1.54536	0.680845	-0.355132	0.533481	-0.209722	0.568185	-0.212659	-0.103524	-0.251999	Mm.34871	GO:0000122|GO:0007275|GO:0007507|GO:0016481|GO:0043353|GO:0043433|GO:0045449|GO:0045651|GO:0048535|GO:0005634|GO:0005634|GO:0005737|GO:0005515|GO:0016564|GO:0030528	chr12	25684209	25685167	15902
1415899_at	Jun-B oncogene	Junb	-2.43299	-2.11084	-2.49583	0.753079	1.84854	1.87277	0.481381	-0.231061	2.0873	1.85016	0.171877	-0.501046	0.192946	0.136222	Mm.1167	GO:0000074|GO:0006334|GO:0006350|GO:0006355|GO:0006355|GO:0007001|GO:0009987|GO:0045449|GO:0000786|GO:0005622|GO:0005634|GO:0005694|GO:0003677|GO:0003677|GO:0003700|GO:0043565|GO:0046983	chr8	87867014	87868853	16477
1417394_at	Kruppel-like factor 4 (gut)	Klf4	-2.30216	-1.44359	-1.93188	0.912001	2.20752	1.92297	0.398827	-0.781436	2.1054	1.93894	0.0732584	-0.551431	-0.138571	0.616744	Mm.4325	GO:0006350|GO:0006355|GO:0045892|GO:0045892|GO:0005622|GO:0005634|GO:0003676|GO:0003677|GO:0003677|GO:0008270|GO:0016564|GO:0016564|GO:0046872	chr4	55548236	55553566	16600	ENSMUSG00000003032
1451739_at	Kruppel-like factor 5	Klf5	0.277173	3.65804	2.64087	3.1882	5.35842	4.53455	1.58128	0.385695	3.35263	2.1603	0.228538	-0.594801	0.194037	0.172228	Mm.30262	GO:0001525|GO:0006350|GO:0006355|GO:0006355|GO:0030033|GO:0045941|GO:0005622|GO:0003676|GO:0003677|GO:0003677|GO:0003677|GO:0003700|GO:0003700|GO:0005515|GO:0008270|GO:0046872	chr14	98181793	98188459	12224
1444229_at	nuclear receptor subfamily 2, group F, member 2	Nr2f2	-0.49215	1.14108	0.421864	1.7856	3.14529	2.44958	1.05363	-0.344482	1.90132	0.857575	-0.269052	-0.873385	0.421513	0.720924	Mm.158143	GO:0001764|GO:0006350|GO:0006355|GO:0009952|GO:0009956|GO:0030900|GO:0048514|GO:0048637|GO:0005634|GO:0005634|GO:0003677|GO:0003677|GO:0003700|GO:0003707|GO:0004872|GO:0004879|GO:0008270|GO:0043565|GO:0046872	chr7	70229233	70229473	11819
1440037_at	pre B-cell leukemia transcription factor 1	Pbx1	0.553272	2.31555	2.27307	1.79902	3.68986	3.20381	0.654212	-0.502776	2.3105	1.66468	-0.324506	-0.794875	0.571656	0.547724	Mm.43358	GO:0001655|GO:0001658|GO:0006350|GO:0006355|GO:0006700|GO:0007548|GO:0008284|GO:0009887|GO:0030154|GO:0030325|GO:0045449|GO:0045944|GO:0048536|GO:0048536|GO:0048538|GO:0048568|GO:0005634|GO:0005634|GO:0005667|GO:0005737|GO:0005737|GO:0003677|GO:0003677|GO	chr1	170261107	170261794	18514
1457824_at	Phospholipid scramblase 1	Plscr1	-1.84817	-0.856115	-0.720607	1.36431	2.13056	1.3843	1.16549	-0.103878	2.41618	1.66032	-0.403674	-0.393846	0.737671	0.0598497	Mm.441702	GO:0009615|GO:0030099|GO:0016020|GO:0016021|GO:0005509	chr9	92056013	92056344	22038
1439348_at	S100 calcium binding protein A10 (calpactin)	S100a10	-0.826553	0.809372	0.0247583	3.66521	5.55402	4.27726	1.54927	0.596613	2.6644	1.46184	0.162735	-0.0648041	-0.348561	0.250631	Mm.1	GO:0005509	chr3	93642277	93642855	20194
1427020_at	scavenger receptor class A, member 3	Scara3	-0.387915	-1.46628	-0.406581	2.30941	2.48927	1.74763	1.04902	0.259515	2.50882	2.24745	-0.260375	-0.223111	-0.732503	1.21599	Mm.344095	GO:0006817|GO:0005737|GO:0005783|GO:0016020|GO:0016021	chr14	64873503	64885311	219151
1425088_at	sodium channel, nonvoltage-gated, type I, alpha	Scnn1a	-0.388007	-0.0369473	-0.0792766	3.1375	2.75554	2.44205	1.76901	1.43838	2.30251	1.24674	-0.161366	-0.206371	0.813975	-0.446237	Mm.144114	GO:0006810|GO:0006811|GO:0006814|GO:0006814|GO:0050896|GO:0016020|GO:0016021|GO:0016021|GO:0016021|GO:0005216|GO:0005272|GO:0015280|GO:0015280|GO:0031402	chr6	125287011	125310559	20276	ENSMUSG00000030340
1429593_at	solute carrier family 38, member 2	Slc38a2	-1.58343	-0.557837	-0.582291	1.04006	2.36785	2.19957	0.446789	-0.780504	1.01132	0.860816	-0.00154781	-0.515309	-0.0390186	0.555876	Mm.46754	GO:0006865|GO:0005886|GO:0015171	chr15	96524625	96527764	67760
1429951_at	single-stranded DNA binding protein 2	Ssbp2	0.447548	2.56847	1.67497	1.61252	3.00128	2.58202	0.947932	-0.540795	1.88834	0.998282	-0.150488	-0.895077	0.114788	0.930778	Mm.343095	GO:0006350|GO:0006355|GO:0005634|GO:0003677|GO:0003697|GO:0005515|GO:0030528	chr13	91935401	92039452	66970
1448529_at	thrombomodulin	Thbd	0.800673	-1.72412	-1.16234	2.83817	3.66978	4.14641	1.96323	1.74487	3.40699	3.80996	-0.692389	-0.0010128	-0.136672	0.830073	Mm.24096	GO:0007565|GO:0007596|GO:0007596|GO:0009790|GO:0050819|GO:0005615|GO:0005886|GO:0016020|GO:0016021|GO:0016021|GO:0004872|GO:0004888|GO:0005509|GO:0005515|GO:0005529	chr2	148095909	148099560	21824
List of genes that have decreased expression in human prostate tumors and in the Sca-1Hi-only cluster
